# Supplementary material for: Barcode-free next-generation sequencing error validation for ultra-rare variant detection
Source: Nat Commun. 2019 Feb 28;10:977. doi: 10.1038/s41467-019-08941-4 (PMC6395625; doi:10.1038/s41467-019-08941-4)
Supplement: Supplementary file 4 — Supplementary Data 1 [file 41467_2019_8941_MOESM4_ESM.xlsx]

## Sheet: 1st_repeat
Target reads for measuring specificity of the barcode-free NGS error validation
X	Y	ID	Sequence	Position	Reference	Variant
663	1295	KKMS1KR01BWIOX	CATATCTGTTGTCATCAGGCGCGACTTTTGAACAGAGTAAGCCATCAAATCTACCTAAACTTTACAGCAAACCGGCATGCTTAAGTGCCGCTCTGACCGTCTCACGACCACTGT	71	C	T
349	3683	KKMS1KR01A4Z41	CTCAACACCAGTCATCAGGCGCGACTTTTGAACAGAGTAAGCCATCAAATCTACCTAAACTTTACAGCAAACCGGCATGCTTAAGCGCCGCTCTGGCCGTCTCACGACCACTGT	81	A	G
760	1150	KKMS1KR01B405C	TCTTTGGCTCGTCATCAGGCGCGACTTTTGAACAGAGTAAGCCATCAAATCTACCTAAACTTTACAGCAAACCGGCATGCATAAGCGCCGCTCTGACCGTCTCACGACCACTGT	66	T	A
1065	1037	KKMS1KR01CVS0F	CCATTCAAGAGTCATCAGGCGCGACTTTTGAACAGAGTAAGCCATCAAATCTACCTAAACTTTACAGCGAACCGGCATGCTTAAGCGCCGCTCTGACCGTCTCACGACCACTGT	54	A	G
136	836	KKMS1KR01AL8RA	TACTCGGTCAGTCATCAGGCGCGACTTTTGAACAGAGTAAGCCATCAAATCTACCTAAACTTTACAGTAAACCGGCATGCTTAAGCGCCGCTCTGACCGTCTCACGACCACTGT	53	C	T
921	690	KKMS1KR01CI5MS	TTTTATGGACGTCATCAGGCGCGACTTTTGAACAGAGTAAGCCATCAGATCTACCTAAACTTTACAGCAAACCGGCATGCTTAAGCGCCGCTCTGACCGTCTCACGACCACTGT	33	A	G
474	3321	KKMS1KR01BFYW7	CTAATGCTCGGTCATCAGGCGCGACTTTTGAACAGAGTAAGCCATCGAATCTACCTAAACTTTACAGCAAACCGGCATGCTTAAGCGCCGCTCTGACCGTCTCACGACCACTGT	32	A	G
581	1866	KKMS1KR01BPBY0	TTTATGTTCAGTCATCAGGCGCGACTTTTTGAACAGAGTAAGCCATCAAAATCTACCTAAAACTTTTGCAGCAAACCGGCATGCTTAAGCGCCGCTCTGACCGTCTCACGACCACTGT	10	C	+T
581	1866	KKMS1KR01BPBY0	TTTATGTTCAGTCATCAGGCGCGACTTTTTGAACAGAGTAAGCCATCAAAATCTACCTAAAACTTTTGCAGCAAACCGGCATGCTTAAGCGCCGCTCTGACCGTCTCACGACCACTGT	31	C	+A
581	1866	KKMS1KR01BPBY0	TTTATGTTCAGTCATCAGGCGCGACTTTTTGAACAGAGTAAGCCATCAAAATCTACCTAAAACTTTTGCAGCAAACCGGCATGCTTAAGCGCCGCTCTGACCGTCTCACGACCACTGT	44	A	+AC
581	1866	KKMS1KR01BPBY0	TTTATGTTCAGTCATCAGGCGCGACTTTTTGAACAGAGTAAGCCATCAAAATCTACCTAAAACTTTTGCAGCAAACCGGCATGCTTAAGCGCCGCTCTGACCGTCTCACGACCACTGT	45	C	T
581	1866	KKMS1KR01BPBY0	TTTATGTTCAGTCATCAGGCGCGACTTTTTGAACAGAGTAAGCCATCAAAATCTACCTAAAACTTTTGCAGCAAACCGGCATGCTTAAGCGCCGCTCTGACCGTCTCACGACCACTGT	49	A	G
581	1866	KKMS1KR01BPBY0	TTTATGTTCAGTCATCAGGCGCGACTTTTTGAACAGAGTAAGCCATCAAAATCTACCTAAAACTTTTGCAGCAAACCGGCATGCTTAAGCGCCGCTCTGACCGTCTCACGACCACTGT	10	C	+T
581	1866	KKMS1KR01BPBY0	TTTATGTTCAGTCATCAGGCGCGACTTTTTGAACAGAGTAAGCCATCAAAATCTACCTAAAACTTTTGCAGCAAACCGGCATGCTTAAGCGCCGCTCTGACCGTCTCACGACCACTGT	31	C	+A
581	1866	KKMS1KR01BPBY0	TTTATGTTCAGTCATCAGGCGCGACTTTTTGAACAGAGTAAGCCATCAAAATCTACCTAAAACTTTTGCAGCAAACCGGCATGCTTAAGCGCCGCTCTGACCGTCTCACGACCACTGT	44	A	+AC
581	1866	KKMS1KR01BPBY0	TTTATGTTCAGTCATCAGGCGCGACTTTTTGAACAGAGTAAGCCATCAAAATCTACCTAAAACTTTTGCAGCAAACCGGCATGCTTAAGCGCCGCTCTGACCGTCTCACGACCACTGT	45	C	T
581	1866	KKMS1KR01BPBY0	TTTATGTTCAGTCATCAGGCGCGACTTTTTGAACAGAGTAAGCCATCAAAATCTACCTAAAACTTTTGCAGCAAACCGGCATGCTTAAGCGCCGCTCTGACCGTCTCACGACCACTGT	49	A	G
808	2798	KKMS1KR01B894G	TCTCAACATGGTCATCAGGCGCGACTTTTGAACAGAGTAAGCCATCGAATCTACCTAAACTTTACAGCAAACCGGCATGCTTAAGCGCCGCTCTGACCGTCTCACGACCACTGT	32	A	G
1422	106	KKMS1KR01DQ4K8	TATCTGTTAAGTCATCAGGCGCGACTTTTGAACAGAGTAAGCCATCAAATCTACCTAAACTTTACAGCAAACCGGCACGCTTAAGCGCCGCTCTGACCGTCTCACGACCACTGT	63	T	C
336	1755	KKMS1KR01A3TKD	CCGCAGTTATGTCATCAGGCGCGACTTTTGAACAGAGTAAGCCATCAAATCTACCTAAACTTTACAGCAAACCGGCATGCTTAAGCGCCGCTATGACCGTCTCACGACCACTGT	78	C	A
221	1094	KKMS1KR01ATPLK	ATTTGATACCGTCATCAGGCGCGACTTTTGAACAGAGTAAGCCATCAAATCCACCTAAACTTTACAGCAAACCGGCATGCTTAAGCGCCGCTCTGACCGTCTCACGACCACTGT	37	T	C
694	1854	KKMS1KR01BY83K	TTGGCAAATGGTCATCAGGCGCGACTTTTGAACAGAGTAAGCCATCAAATCTACCTAAACTTTACAGCAAACCGGCATGTTTAAGCGCCGCTCTGACCGTCTCACGACCACTGT	65	C	T
763	731	KKMS1KR01B5AA1	TGACAGCGCGGTCATCAGGCGCGACTTTTGAACAGAGTAAGCCATCAAATCTACCTAAACTTTACAGCAAACCGGCGTGCTTAAGCGCCGCTCTGACCGTCTCACGACCACTGT	62	A	G
129	3015	KKMS1KR01ALOBD	CGGCTTCGGTGTCATCAGGCGCGACTTTTGAACAGAGTAAGCCATCAAATCTACCTAAACTTTACAGCAAACCGGCATGCTTAAGCGCCGCTCCGACCGTCTCACGACCACTGT	79	T	C
1463	1238	KKMS1KR01DUQ1K	TTACTACCAAGTCATCAGGCGCGACTTTTGAACAGAGTAAGCCATCAAATCTACCTAAACTTTACAGCAAATCGGCATGCTTAAGCGCCGCTCTGACCGTCTCACGACCACTGT	57	C	T
1324	261	KKMS1KR01DIIZB	ACAATATAAAGTCATCAGGCGCGACTTTTGAACAGAGTAAGTCATCAAATCTACCTAAACTTTACAGCAAACCGGCATGCTTAAGCGCCGCTCTGACCGTCTCACGACCACTGT	27	C	T
684	3897	KKMS1KR01BYE2J	ATCGGTGTTGGTCATCAGGCGCGACTTTTGAACAGAGTAAGCCATCAAATCTACCTAAACTTTACAGCAAACCGGCATGCTTAAGCGCCGCTATGACCGTCTCACGACCACTGT	78	C	A
125	3790	KKMS1KR01ALB9S	CCGGGTACCAGTCATCAGGCGCGACTTTTGAACAGAGTAAGCCATCAAATCTACCTAAAACTTTACAGCAAACCGGCATGCTTAAGCGCCGCTCCGACCGTCTCACGACCACTGT	41	T	+A
125	3790	KKMS1KR01ALB9S	CCGGGTACCAGTCATCAGGCGCGACTTTTGAACAGAGTAAGCCATCAAATCTACCTAAAACTTTACAGCAAACCGGCATGCTTAAGCGCCGCTCCGACCGTCTCACGACCACTGT	79	T	C
1475	3689	KKMS1KR01DVUUZ	TTTTCAAGTTGTCATCAGGCGCGACTTTTGAACAGAGTAAGCCATCAAATCTACCTAAACTTTACGGCAAACCGGCATGCTTAAGCGCCGCTCTGACCGTCTCACGACCACTGT	51	A	G
903	1339	KKMS1KR01CHK8T	CCAAGTAATCGTCATCAGGCGCGACTTTTGAACAGAGTAAGCCATCAAACCTACCTAAACTTTACAGCAAACCGGCATGCTTAAGCGCCGCTCTGACCGTCTCACGACCACTGT	35	T	C
1237	627	KKMS1KR01DAWAT	CAACGAGGGAGTCATCAGGCGCGACTTTTGAACAGAGTAAGCCATCAAATCTACTTAAACTTTACAGCAAACCGGCATGCTTAAGCGCCGCTCTGACCGTCTCACGACCACTGT	40	C	T
746	761	KKMS1KR01B3SLN	ATTAGCCCTAGTCATCAGGCGCGACTTTTGAACAGAGTAAGCCATCAAATCTACCTAAACTTTACAGCAAACCGGCATGCTTAGGCGCCGCTCTGACCGTCTCACGACCACTGT	69	A	G
187	36	KKMS1KR01AQPBQ	TGGAACGATCGTCATCAGGCGCGACTTTTGAACAGAGTAAGCCATCAAATCTACCTAAACTTTACAGCAAACCGGTATGCTTAAGTGCCGCTCTGACCGTCTCACGACCACTGT	61	C	T
187	36	KKMS1KR01AQPBQ	TGGAACGATCGTCATCAGGCGCGACTTTTGAACAGAGTAAGCCATCAAATCTACCTAAACTTTACAGCAAACCGGTATGCTTAAGTGCCGCTCTGACCGTCTCACGACCACTGT	71	C	T
1371	98	KKMS1KR01DMNEC	TACAATTAAGGTCATCAGGCGCGACTTTTGAACAGAGTAAGCCATCAAATCTACCTAAACTTTACATCAAACCGGCATGCTTAAGCGCCGCTCTGACCGTCTCACGACCACTGT	52	G	T
494	2327	KKMS1KR01BHPC5	CGATCTAGCCGTCATCAGGCGCGACTTTTGAACAGAGTAAGCCATCAAACCTACCTAAACTTTACAGCAAACCGGCATGCTTAAGCGCCGCTCTGACCGTCTCACGACCACTGT	35	T	C
242	3739	KKMS1KR01AVL0D	AAGCTTATGGGTCATCAGGCGCGACTTTTGAACAGAGTAAGCCATCAAATCCACCTAAACTTTACAGCAAACCGGCATGCTTAAGCGCCGCTCTGACCGTCTCACGACCACTGT	37	T	C
1447	2352	KKMS1KR01DTDB2	CCCCGAGCCGGTCATCAGGCGCGACTTTTGAACAGAGTAAGCCATCAAATCTACCTAAACTTTACAGCAAACCGGCGTGCTTAAGCGCCGCTCTGACCGTCTCACGACCACTGT	62	A	G
600	1462	KKMS1KR01BQZPK	TTTTCCTTCTGTCATCAGGCGCGACTTTTGAACATAGTAAGCCATCAAATCTACCTAAACTTTACAGCAAACCGGCATGCTTAAGCGCCGCTCTGACCGTCTCACGACCACTGT	20	G	T
280	572	KKMS1KR01AYVNY	ACCTGACTCGGTCATCAGGCGCGACTTTTGAACAGAGTAAGCCATCAAATCTACCTAAACTTTACAGCAAGCCGGCATGCTTAAGCGCCGCTCTGACCGTCTCACGACCACTGT	56	A	G
1246	1957	KKMS1KR01DBPRR	AATATTTACCGTCATCAGGCGCGACTTTTGAACAGAGTAAGCCATCAAATCTACCTAAACTTTACAGCAAACCGGTATGCTTAAGCGCCGCTCTGACCGTCTCACGACCACTGT	61	C	T
239	2368	KKMS1KR01AVBGY	ACCTATGCGTGTCATCAGGCGCGACTTTTGAACAGAGTAAGCCATCAAATTTACCTAAACTTTACAGCAAACCGGCATGCTTAAGCGCCGCTCTGACCGTCTCACGACCACTGT	36	C	T
1060	188	KKMS1KR01CVCJY	TGCTGACGGCGTCATCAGGCGCGACTTTTGAACAGAGTGAGCCATCAAATCTACCTAAACTTTACAGCAAACCGGCATGCTTAAGCGCCGCTCTGACCGTCTCACGACCACTGT	24	A	G
985	583	KKMS1KR01CORTL	TAGCGCTTGTGTCATCAGGCGCGACTTTTGAACAGAGTAAGCCATCAAATCTACCTAAACTTTACAGCAAACCGGCATGCTTAAGCACCGCTCTGACCGTCTCACGACCACTGT	72	G	A
187	36	KKMS1KR01AQPBQ	TGGAACGATCGTCATCAGGCGCGACTTTTGAACAGAGTAAGCCATCAAATCTACCTAAACTTTACAGCAAACCGGTATGCTTAAGTGCCGCTCTGACCGTCTCACGACCACTGT	61	C	T
187	36	KKMS1KR01AQPBQ	TGGAACGATCGTCATCAGGCGCGACTTTTGAACAGAGTAAGCCATCAAATCTACCTAAACTTTACAGCAAACCGGTATGCTTAAGTGCCGCTCTGACCGTCTCACGACCACTGT	71	C	T
1017	1879	KKMS1KR01CRLYH	AGGTCTGGGAGTCATCAGGCGCGACTTTTGAACAGAGTAAGCCATCGAATCTACCTAAACTTTACAGCAAACCGGCATGCTTAAGCGCCGCTCTGACCGTCTCACGACCACTGT	32	A	G
744	255	KKMS1KR01B3LV1	ACTCGGGTACGTCATCAGGCGCGACTTTTGAACAGAGTAAGTCATCAAATCTACCTAAACTTTACAGCAAACCGGCATGCTTAAGCGCCGCTCTGACCGTCTCACGACCACTGT	27	C	T
1326	449	KKMS1KR01DIPF3	CCGAGTCGGTGTCATCAGGCGCGACTTTTGAACAGAGTAAGCCATCAAATCTACCTAAACCTTACAGCAAACCGGCATGCTTAAGCGCCGCTCTGACCGTCTCACGACCACTGT	46	T	C
1272	304	KKMS1KR01DDYN2	AACTTAGAATGTCATCAGGCGCGACTTTTGAACAGAGTAAGCCATCAAATCTACCTAAACTTTACAGCAAACCGGCATGCTTAGGCGCCGCTCTGACCGTCTCACGACCACTGT	69	A	G
964	684	KKMS1KR01CMXI2	CCCACTCAACGTCATCAGGCGCGACTTTTGAACAGAGTAAGCCATCAAATCTACCTAAACTTTACAGCAAACCGGCATGCTTAAGCGCCGTTCTGACCGTCTCACGACCACTGT	76	C	T
429	785	KKMS1KR01BBYQR	AACACGAACAGTCATCAGGCGCGACTTTTGAACAGAGTAAGCCATCAAATCTACCTAAACTTTACAACAAACCGGCATGCTTAAGCGCCGCTCTGACCGTCTCACGACCACTGT	52	G	A
367	2865	KKMS1KR01A6KEB	TGTACAAATCGTCATCAGGCGCGACTTTTGAACAGAGTAAGCCATCAAATCTACCTAAACTTTACAGCAAACCGGCATACTTAAGCGCCGCTCTGACCGTCTCACGACCACTGT	64	G	A
1302	2244	KKMS1KR01DGMZA	AGGCACTGCGGTCATCAGGCGCGACTTTTGAACAGAGTAAGCCATCAAATCTACCTAAACATTACAGCAAACCGGCATGCTTAAGCGCCGCTCTGACCGTCTCACGACCACTGT	46	T	A
902	617	KKMS1KR01CHHIZ	TCACTCGATTGTCATCAGGCGCGACTTTTGAACAGAGTAAGCCATCAGATCTACCTAAACTTTACAGCAAACCGGCATGCTTAAGCGCCGCTCTGACCGTCTCACGACCACTGT	33	A	G
461	3782	KKMS1KR01BET6W	TAACTCGCCGGTCATCAGGCGCGACTTTTGAACAGAGTAAGCTATCAAATCTACCTAAACTTTACAGCAAACCGGCATGCTTAAGCGCCGCTCTGACCGTCTCACGACCACTGT	28	C	T
182	3355	KKMS1KR01AQB21	CTATCCTATCGTCATCAGGCGCGACTTTTGAACAGAGTAAGCCATCAAATCTACCTAAACTTTACGGCAAACCGGCATGCTTAAGCGCCGCTCTGACCGTCTCACGACCACTGT	51	A	G
451	898	KKMS1KR01BDWC0	TCGCCGCTACGTCATCAGGCGCGACTTTTGAACAGAGTAAGCCATCAAATCTACCTAAACTTTACAGCGAACCGGCATGCTTAAGCGCCGCTCTGACCGTCTCACGACCACTGT	54	A	G
1153	404	KKMS1KR01C3INA	CCTAACGTAAGTCATCAGGCGCGACTTTTGAACAGAGTAAGCCTTCAAATCTACCTAAACTTTACAGCAAACCGGCATGCTTAAGCGCCGCTCTGACCGTCTCACGACCACTGT	29	A	T
1292	3539	KKMS1KR01DFSDH	TCTCCACAAAGTCATCAGGCGCGACTTTTGAACAGGGTAAGCCATCAAATCTACCTAAACTTTACAGCAAACCGGCATGCTTAAGCGCCGCTCTGACCGTCTCACGACCACTGT	21	A	G
458	1108	KKMS1KR01BEINA	ACTCACGTGTGTCATCAGGCGCGACTTTTGAACAGAGTAAGTCATCAAATCTACCTAAACTTTACAGCAAACCGGCATGCTTAAGCGCCGCTCTGACCGTCTCACGACCACTGT	27	C	T
11	493	KKMS1KR01AA9FJ	CGATCTAGCCGTCATCAGGCGCGACTTTTGAACAGAGTAAGCCATCAAACCTACCTAAACTTTACAGCAAACCGGCATGCTTAAGCGCCGCTCTGACCGTCTCACGACCACTGT	35	T	C
760	287	KKMS1KR01B40HD	AATTCTCGATGTCATCAGGCGCGACTTTTGAACAGAGTAAGCCATCAAATATACCTAAACTTTACAGCAAACCGGCATGCTTAAGCGCAGCTCTGACCGTCTCACGACCACTGT	36	C	A
760	287	KKMS1KR01B40HD	AATTCTCGATGTCATCAGGCGCGACTTTTGAACAGAGTAAGCCATCAAATATACCTAAACTTTACAGCAAACCGGCATGCTTAAGCGCAGCTCTGACCGTCTCACGACCACTGT	74	C	A
760	287	KKMS1KR01B40HD	AATTCTCGATGTCATCAGGCGCGACTTTTGAACAGAGTAAGCCATCAAATATACCTAAACTTTACAGCAAACCGGCATGCTTAAGCGCAGCTCTGACCGTCTCACGACCACTGT	36	C	A
760	287	KKMS1KR01B40HD	AATTCTCGATGTCATCAGGCGCGACTTTTGAACAGAGTAAGCCATCAAATATACCTAAACTTTACAGCAAACCGGCATGCTTAAGCGCAGCTCTGACCGTCTCACGACCACTGT	74	C	A
732	3756	KKMS1KR01B2MNY	CCGCAAGCGAGTCATCAGGCGCGACTTTTGAACAGAGTAAGCCATCAAATCTACCTAAACTTTACAGCAAACCGGCATGCTTAAGCGCCGCTCTGGCCGTCTCACGACCACTGT	81	A	G
361	21	KKMS1KR01A5Y8N	ACAGACGTAAGTCATCAGGCGCGACTTTTGAACAGAGTAAGCCATCAAATCTACCTAAACTTTACGGCAAACCGGCATGCTTAAGCGCCGCTCTGACCGTCTCACGACCACTGT	51	A	G
107	3374	KKMS1KR01AJQ18	CTTTAACGGAGTCATCAGGCGCGACTTTTGAACAGAGTAAGCCATCAAATCTACCTAAACTTTACAGCAAACCGGCATGCTTAAGCGCCGCTCCGACCGTCTCACGACCACTGT	79	T	C
490	3917	KKMS1KR01BHDX7	TTTTGCCAGGGTCATCAGGCGCGACTTTTGAACAGAGTAAGCCATCAAAGCTACCTAAACTTTACAGCAAACCGGCATGCTTAAGCGCCGCTCTGACCGTCTCACGACCACTGT	35	T	G
1313	1679	KKMS1KR01DHLA5	ACCTGGCCCGGTCATCAGGCGCGACTTTTGAACAGAGTAAGCCATCAAATCTACCTAAACTTTACAGCAAACCGGCATGCGTAAGCGCCGCTCTGACCGTCTCACGACCACTGT	66	T	G
307	2883	KKMS1KR01A1AR5	CTGCAGTCAGGTCATCAGGCGCGACTTTTGAACAGAGTAAGCCATCAAATCTACCTAAACTTTACAGCAAACCGGCATGCTTAAGCGCCGCTCCGACCGTCTCACGACCACTGT	79	T	C
1254	1560	KKMS1KR01DCEQY	TTGACAGGCGGTCATCAGGCGCGACTTTTGAACAGAGTAAGCCATCAAATCTACCTAAACCTTACAGCAAACCGGCATGCTTAAGCGCCGCTCTGACCGTCTCACGACCACTGT	46	T	C
303	2324	KKMS1KR01A0XPI	TACAGTTTGAGTCATCAGGCGCGACTTTTGAACAGAGTAAGCCATCAAATCCACCTAAACTTTACAGCAAACCGGCATGCTTAAGCGCCGCTCTGACCGTCTCACGACCACTGT	37	T	C
1103	2511	KKMS1KR01CY58X	ACGGTAGAAGGTCATCAGGCGCGACTTTTGAACAGAGTAGGCCATCAAATCTACCTAAACTTTACAGCAAACCGGCATGCTTAAGCGCCGCTCTGACCGTCTCACGACCACTGT	25	A	G
301	274	KKMS1KR01A0PS0	TAGGCTTTGTGTCATCAGGCGCGACTTTTGAACAGAGTAAGCCATCAGATCTACCTAAACTTTACAGCAAACCGGCATGCTTAAGCGCCGCTCTGACCGTCTCACGACCACTGT	33	A	G
120	1323	KKMS1KR01AKUKD	CGTAAAGTATGTCATCAGGCGCGACTTTTGAACGGAGTAAGCCATCAAATCTACCTAAACTTTACAGCAAACCGGCATGCTTAAGCGCCGCTCTGACCGTCTCACGACCACTGT	19	A	G
493	1728	KKMS1KR01BHLQQ	CCCTATAACGGTCATCAGGCGCGACTTTTGAACAGAGTAAGCCATCAAATCTACCTAAACTTTACAGCAAACCGGCATGCCTAAGCGCCGCTCTGACCGTCTCACGACCACTGT	66	T	C
95	3250	KKMS1KR01AIO1G	TATGTCGGTTGTCATCAGGCGCGACTTTTGAACAGAGTAAGCCATCAAATCTACCTAAACTTTACAGCAAACCGGCATGCTTAAGTGCCGCTCTGACCGTCTCACGACCACTGT	71	C	T
517	2779	KKMS1KR01BJQEL	CTGTCAGGAAGTCATCAGGCGCGACTTTTGAACAGAGTAAGCCATCAAGTCTACCTAAACTTTACAGCAAACCGGCATGCTTAAGCGCCGCTCTGACCGTCTCACGACCACTGT	34	A	G
1328	1190	KKMS1KR01DIWB8	CAGTCTTATGGTCATCAGGCGCGACTTTTGAACAGAGTAAGCCATCAAATCTACCTAAACTTTACAGCGAACCGGCATGCTTAAGCGCCGCTCTGACCGTCTCACGACCACTGT	54	A	G
1089	3028	KKMS1KR01CXYEE	CTAAGGGGATGTCATCAGGCGCGACTTTTGAACAGAGTAAGCCGTCAAATCTACCTAAACTTTACAGCAAACCGGCATGCTTAAGCGCCGCTCTGACCGTCTCACGACCACTGT	29	A	G
1103	1275	KKMS1KR01CY5AL	TCGCCAGTCTGTCATCAGGCGCGACTTTTGAACAGAGTAAGCCACCAAATCTACCTAAACTTTACAGCAAACCGGCGTGCTTAAGCGCCGCTCTGACCGTCTCACGACCACTGT	30	T	C
1103	1275	KKMS1KR01CY5AL	TCGCCAGTCTGTCATCAGGCGCGACTTTTGAACAGAGTAAGCCACCAAATCTACCTAAACTTTACAGCAAACCGGCGTGCTTAAGCGCCGCTCTGACCGTCTCACGACCACTGT	62	A	G
1103	1275	KKMS1KR01CY5AL	TCGCCAGTCTGTCATCAGGCGCGACTTTTGAACAGAGTAAGCCACCAAATCTACCTAAACTTTACAGCAAACCGGCGTGCTTAAGCGCCGCTCTGACCGTCTCACGACCACTGT	30	T	C
1103	1275	KKMS1KR01CY5AL	TCGCCAGTCTGTCATCAGGCGCGACTTTTGAACAGAGTAAGCCACCAAATCTACCTAAACTTTACAGCAAACCGGCGTGCTTAAGCGCCGCTCTGACCGTCTCACGACCACTGT	62	A	G
963	4037	KKMS1KR01CMWYF	TATGACAGATGTCATCAGGCGCGACTTTTTAACAGAGTAAGCCGTCAAATCTACCTAAACTTTACAGCAAACCGGCATGCTTAAGCGCCGCTCTGACCGTCTCACGACCACTGT	15	G	T
963	4037	KKMS1KR01CMWYF	TATGACAGATGTCATCAGGCGCGACTTTTTAACAGAGTAAGCCGTCAAATCTACCTAAACTTTACAGCAAACCGGCATGCTTAAGCGCCGCTCTGACCGTCTCACGACCACTGT	29	A	G
1101	1094	KKMS1KR01CYYT0	TTGGGCATTTGTCATCAGGCGCGACTTTTGAACAGAGTAGGCCATCAAATCTACCTAAACTTTACAGCAAACCGGCATGCTTAAGCGCCGCTCTGACCGTCTCACGACCACTGT	25	A	G
1394	3841	KKMS1KR01DOQY7	AATAGGATCCGTCATCAGGCGCGACTTTTGAACAGAGTAAGCCATCAAATCTACCTAAACTTTACAGCAAACCGGCATGCTTAAGCGCCGCTTTGACCGTCTCACGACCACTGT	78	C	T
552	791	KKMS1KR01BMRHL	TCTCCGAGGCGTCATCAGGCGCGACTTTTGAACAGAGTAAGCCATCAGATCTACCTAAACTTTACGGCAAACCGGCATGCTTAAGCGCCGCTCTGACCGTCTCACGACCACTGT	33	A	G
552	791	KKMS1KR01BMRHL	TCTCCGAGGCGTCATCAGGCGCGACTTTTGAACAGAGTAAGCCATCAGATCTACCTAAACTTTACGGCAAACCGGCATGCTTAAGCGCCGCTCTGACCGTCTCACGACCACTGT	51	A	G
552	791	KKMS1KR01BMRHL	TCTCCGAGGCGTCATCAGGCGCGACTTTTGAACAGAGTAAGCCATCAGATCTACCTAAACTTTACGGCAAACCGGCATGCTTAAGCGCCGCTCTGACCGTCTCACGACCACTGT	33	A	G
552	791	KKMS1KR01BMRHL	TCTCCGAGGCGTCATCAGGCGCGACTTTTGAACAGAGTAAGCCATCAGATCTACCTAAACTTTACGGCAAACCGGCATGCTTAAGCGCCGCTCTGACCGTCTCACGACCACTGT	51	A	G
471	298	KKMS1KR01BFM3W	AATAATCTCTGTCATCAGGCGCGACTTTTGAACAGAGTAAGCCATCAAATCTACCTAAACTTTACCGCAAACCGGCATGCTTAAGCGCCGCTCTGACCGTCTCACGACCACTGT	51	A	C
968	2195	KKMS1KR01CNBB5	TATCCGTATAGTCATCAGGCGCGACTTTTGAACAGAGTAAGCCATCAAATCTACCTAAACTTTACAGCAAACCGGCATGCTTAAGCGCCGCTCTTACCGTCTCACGACCACTGT	80	G	T
1316	3060	KKMS1KR01DHVUU	TCTTATAACCGTCATCAGGCGCGACTTTTGAACAGAGTAAGCCGTCAAATCTACCTAAACTTTACAGCAAACCGGCATGCTTAAGTGCCGCTCTGACCGTCTCACGACCACTGT	29	A	G
1316	3060	KKMS1KR01DHVUU	TCTTATAACCGTCATCAGGCGCGACTTTTGAACAGAGTAAGCCGTCAAATCTACCTAAACTTTACAGCAAACCGGCATGCTTAAGTGCCGCTCTGACCGTCTCACGACCACTGT	71	C	T
1316	3060	KKMS1KR01DHVUU	TCTTATAACCGTCATCAGGCGCGACTTTTGAACAGAGTAAGCCGTCAAATCTACCTAAACTTTACAGCAAACCGGCATGCTTAAGTGCCGCTCTGACCGTCTCACGACCACTGT	29	A	G
1316	3060	KKMS1KR01DHVUU	TCTTATAACCGTCATCAGGCGCGACTTTTGAACAGAGTAAGCCGTCAAATCTACCTAAACTTTACAGCAAACCGGCATGCTTAAGTGCCGCTCTGACCGTCTCACGACCACTGT	71	C	T
658	3647	KKMS1KR01BV4PD	AATCATGGTCGTCATCAGGCGCGACTTTTGAACAGAGTAAGCCGTCAAATCTACCTAAACTTTACGGCAAACCGGCATGCTTAAGCGCCGCTCTGACCGTCTCACGACCACTGT	29	A	G
658	3647	KKMS1KR01BV4PD	AATCATGGTCGTCATCAGGCGCGACTTTTGAACAGAGTAAGCCGTCAAATCTACCTAAACTTTACGGCAAACCGGCATGCTTAAGCGCCGCTCTGACCGTCTCACGACCACTGT	51	A	G
658	3647	KKMS1KR01BV4PD	AATCATGGTCGTCATCAGGCGCGACTTTTGAACAGAGTAAGCCGTCAAATCTACCTAAACTTTACGGCAAACCGGCATGCTTAAGCGCCGCTCTGACCGTCTCACGACCACTGT	29	A	G
658	3647	KKMS1KR01BV4PD	AATCATGGTCGTCATCAGGCGCGACTTTTGAACAGAGTAAGCCGTCAAATCTACCTAAACTTTACGGCAAACCGGCATGCTTAAGCGCCGCTCTGACCGTCTCACGACCACTGT	51	A	G
963	4037	KKMS1KR01CMWYF	TATGACAGATGTCATCAGGCGCGACTTTTTAACAGAGTAAGCCGTCAAATCTACCTAAACTTTACAGCAAACCGGCATGCTTAAGCGCCGCTCTGACCGTCTCACGACCACTGT	15	G	T
963	4037	KKMS1KR01CMWYF	TATGACAGATGTCATCAGGCGCGACTTTTTAACAGAGTAAGCCGTCAAATCTACCTAAACTTTACAGCAAACCGGCATGCTTAAGCGCCGCTCTGACCGTCTCACGACCACTGT	29	A	G
577	60	KKMS1KR01BOXXQ	TTCGCATCTCGTCATCAGGCGCGACTTTTGAACAGAGTAAGCCATCAAATCTACCTAAACTTTACAGCAAACCGGCATGCTTAAGCGCCGCTCTGACCGTCGCACGACCACTGT	87	T	G
639	1867	KKMS1KR01BUE95	CTAACTGTCTGTCATCAGGCGCGACTTTTGAACAGAGTAAGCCATCAAATCTACCTAAACTTTACAGCAAACCGGCGTGCTTAAGCGCCGCTCTGACCGTCTCACGACCACTGT	62	A	G
1254	3106	KKMS1KR01DCFXW	AATCGAGTACGTCATCAGGCGCGACTTTTGAACAGAGTAGGCCATCAAATCTACCTAAACTTTACAGCAAACCGGCATGCTTAAGCGCCGCTCTGACCGTCTCACGACCACTGT	25	A	G
35	2714	KKMS1KR01ADEZW	CTAGATGTGGGTCATCAGGCGCGACTTTTGAACAGAGTAAGCCATCAAATCTACCTAAACTTTACAGCAAACCGGCATGCTTAAGTGCCGCTCTGACCGTCTCACGACCACTGT	71	C	T
1020	935	KKMS1KR01CRUPL	ACACAATTACGTCATCAGGCGCGACTTTTGAACAGAGTAAGCCATCAAATCTACCTAAACTTTACAGCAAACCGGCATGCTTAAGCGACGCTCTGACCGTCTCACGACCACTGT	73	C	A
1215	2182	KKMS1KR01C8ZYW	CGAAAACTAAGTCATCAGGCGCGACTTTTGAACAGAGTAAGCCATCAAATCTACCTAAACTTTACAGCAAACCGGCGTGCTTAAGCGCCGCTCTGACCGTCTCACGACCACTGT	62	A	G
429	3894	KKMS1KR01BB044	CCATAGACCTGTCATCAGGCGCGACTTTTGAACAGAGTAAGCCATCAAATCTACCTAAACTTTACAGCAAACCGGTATGCTTAAGCGCCGCTCTGACCGTCTCACGACCACTGT	61	C	T
363	2093	KKMS1KR01A565R	TCTAGACTAGGTCATCAGGCGCGACTTTTGAACAGAGTATGCCATCAAATCTACCTAAACTTTACAGCAAACCGGCATGCTTAAGCGCCGCTCTGACCGTCTCACGACCACTGT	25	A	T
185	191	KKMS1KR01AQI4H	AAGTGCCTTTGTCATCAGGCGCGACTTTTGAACAGAGTAAGCCATCAAATCTACCTAAACTTTACAGTAAACCGGCATGCTTAAGCGCCGCTCTGACCGTCTCACGACCACTGT	53	C	T
418	1647	KKMS1KR01BA0M5	TTCTAATATAGTCATCAGGCGCGACTTTTGAACAGAGTAAGCCATCAAATCTACCTAAACTTTACAGCAAGCCGGCATGCTTAAGCGCCGCTCTGACCGTCTCACGACCACTGT	56	A	G
487	780	KKMS1KR01BG11Q	AATCACCGGCGTCATCAGGCGCGACTTTTGAACAGAGTAAGCCATCAAATCTACCTAAACTTTACAGCAAACCGGCATGCTTAAGCGCCGCTCTGACCGTCTCACACCACTGT	90	C	-G
697	3839	KKMS1KR01BZJ31	CCTGTTGAATGTCATCAGGCGCGACTTTTGAACAGAGTAAGCCTCAAATCTACCTAAACTTTACAGCAAACCGGCATGCTTAAGCGCCGCTCTGACCGTCTCACGACCACTGT	28	C	-A
1312	2165	KKMS1KR01DHIIV	TCTACAAAACGTCATCAGGCGCGACTTTTGAACAGAGTAAGCCATCAAATCTACCTAAACTTTACAGCAAACCGGCATGCTTAAGCGCCGCTCTGACCGTCTCACACCACTGT	90	C	-G
16	1700	KKMS1KR01ABP5Y	CTCCTCTAGGGTCATCAGGCGCGACTTTGAACAGAGTAAGCCATCAAATCTACCTAAACTTTACAGCAAACCGGCATGCTTAAGCGCCGCTCTGACCGTCTCACGACCACTGT	10	C	-T
487	1873	KKMS1KR01BG2V3	ATGTTTTCATGTCATCAGGCGCGACTTTTTGAACAGAGTAAGCCATCAAATCTACCTAAACTTTACAGCAAACCGGCATGCTTAAGCGCCGCTCTGACCGTCTCACGACCCTGT	10	C	+T
333	1574	KKMS1KR01A3JX0	AGATCCCCATGTCATCAGGCGCGACTTTTGTAACAGAGTAAGCCATCAAATCTACCTAAACTTTACAGCAAACCGGCATGCTTAAGCGCCGCTCTGACCGTCTCACGACCACTGT	15	G	+T
210	3328	KKMS1KR01ASSJ2	CGTCGTCACGTCGTCATCAGGCGCGTACTTTTGAACAGAGTAAGCCATCAAATCTACCTAAACTTTACAGCAAACCGGCATGCTTAAGCGCCGCTCTGACCGTCTCACGACCACTGT	8	G	+T
828	2720	KKMS1KR01CA09U	ATGCAGGATGGTCATCAGGCGCGACTTTTGAACAGAGTAAGCCATCAAATCACCTAAACTTTACAGCAAACCGGCATGCTTAAGCGCCGCTCTGACCGTCTCACGACCACTGT	36	C	-T
474	1674	KKMS1KR01BFXNG	CGTTTCATAGGTCATCAGGCGCGACTTTTGTAACAGAGTAAGCCATCAAATACTACCTAAACTTTACAGCAAACCGGCATGCTTAAGCGCCGCTCTGACCGTCTCACGACCACTGT	15	G	+T
474	1674	KKMS1KR01BFXNG	CGTTTCATAGGTCATCAGGCGCGACTTTTGTAACAGAGTAAGCCATCAAATACTACCTAAACTTTACAGCAAACCGGCATGCTTAAGCGCCGCTCTGACCGTCTCACGACCACTGT	35	T	+A
350	2572	KKMS1KR01A42FY	CCTGCGCCAAGTCATCAGGCGCGTACTTTTGAACAGAGTAAGCCATCAAATCTACCTAAACTTTACAGCAAACCGGCATGCTTAAGCGCCGCTCTGACCGTCTCACGACCACTGT	8	G	+T
114	3849	KKMS1KR01AKDJV	TACCCTACCGGTCATCAGGCGCGACTTTGAACAGAGTAAGCCATCAAATCTACCTAAACTTTACAGCAAACCGGCATGCTTAAGCGCCGCTCTGACCGTCTCACGACCACTGT	10	C	-T
660	4043	KKMS1KR01BWBBX	CATCTTGATCGTCATCAGGCGCGTACTTTTGAACAGAGTAAGCCATCAAATCTACCTAAACTTTACAGCAAACCGGCATGCTTAAGCGCCGCTCTGACCGTCTCACGACCACTGT	8	G	+T
1073	3786	KKMS1KR01CWKE0	TCAACTTGCAGTCATCAGGCGCGTACTTTTGAACAGAGTAAGCCATCAAATCTACCTAAACTTTACAGCAAACCGGCATGCTTAAGCGCCGCTCTGACCGTCTCACGACCACTGT	8	G	+T
1438	788	KKMS1KR01DSJOM	AGAGCTGTAGGTCATCAGGCGCGACTTTTGAACAGAGTAAGCCATCAAATCTACCTAAACTTTACAGCAAACCGGCATGCTTAAGCGNCCGCTCTGACCGTCTCACGACCACTGT	72	G	+N
740	174	KKMS1KR01B286O	TTTTTATTTTTGTCATCAGGCGCGACTTTTTGAACAGAGTAAGCCATCAAATCTACCTAAACTTTACAGCAAACCGGCATGCTTAAGCGCCGCTCTGACCGTCTCACGACCACTGT	10	C	+T
29	1997	KKMS1KR01ACVHB	TCGGTAAACGGTCATCAGGCGCGACTTTGAACAGAGTAAGCCATCAAATCTACCTAAACTTTACAGCAAACCGGCATGCTTAAGCGCCGCTCTGACCGTCTCACGACCACTGT	10	C	-T
627	1930	KKMS1KR01BTDEK	CGTGTTATTTGTCATCAGGCGCGACTTTTGAACAGAGTAAGCCATAAATCTACCTAAACTTTACAGCAAACCGGCATGCTTAAGCGCCGCTCTGACCGTCTCACGACCACTGT	30	T	-C
1289	3250	KKMS1KR01DFIN4	TCGCTTAGTGTCATCAGGCGCGACTTTTGAACAGAGTAAGCCATCAAATCTACCTAAACTTTACAGCAAAACCGGGCATGCTTAAGCGCCGCTCTGACCGTCTCACGACCACTGT	56	A	+AC
1289	3250	KKMS1KR01DFIN4	TCGCTTAGTGTCATCAGGCGCGACTTTTGAACAGAGTAAGCCATCAAATCTACCTAAACTTTACAGCAAAACCGGGCATGCTTAAGCGCCGCTCTGACCGTCTCACGACCACTGT	58	C	G
448	3807	KKMS1KR01BDO4H	TTCTTCCAGGGTCATCAGGCGCGACTTTTGAACAGAGTAAGCCATCAAATCTACCTAAACTTTACAGCAAACCCGGCATGCTTAAGCGCCGCTCTGACCGTCTCACGACCACTGT	56	A	+C
371	3937	KKMS1KR01A6XU7	AAACAGCTAAAAGTCATCAGGCGCGACTTTTGAACAGAGTAAGCCATCAAATCTACCTAAAACTTTACAGCAAAACCGGCATGCTTAAGCGCCGCTCTGACCGTCTCACGACCACTGT	41	T	+A
371	3937	KKMS1KR01A6XU7	AAACAGCTAAAAGTCATCAGGCGCGACTTTTGAACAGAGTAAGCCATCAAATCTACCTAAAACTTTACAGCAAAACCGGCATGCTTAAGCGCCGCTCTGACCGTCTCACGACCACTGT	53	C	+A
452	1364	KKMS1KR01BDZVQ	TAAAGGCGTCATCAGGCGCGACTTTGAACAGAGTAAGCCATCAAATCTACCTAAACTTTACAGCAAACCGGCATGCTTAAGCGCCGCTCTGACCGTCTCACGACCACTGT	10	C	-T
1261	2624	KKMS1KR01DC1OY	ATGGTTAGTGTCATCAGGCGCGACTTTGAACAGAGTAAGCCATCAAATCTACCTAAACTTTACAGCAAACCGGCATGCTTAAGCGCCGCTCTGACCGTCTCACGACCACTGT	10	C	-T
658	1953	KKMS1KR01BV3EB	CATGCCAAACGTCATCAGGCGCGACTTTGAACAGAGTAAGCCATCAAATCTACCTAAACTTTACAGCAAACCGGCATGCTTAAGCGCCGCTCTGACCGTCTCACGACCACTGT	10	C	-T
838	216	KKMS1KR01CBUX2	TTATTTATCGGTCATCAGGCGCGACTTTTGAACAGAGTAAGCCATCAAATCTACCTAAACTTTACAGCAAACCGGCATGCTTAAGCGCCGCTCTGACCGTCCACGACCACTGT	86	C	-T
372	2747	KKMS1KR01A6Z3X	TTTGCAACAGGTCATCAGGCGCGACTTTTTGAACAGAGTAAGCCATCAAATCTACCTAAACTTTACAGCAAACCGGCATGCTTAAGCGCCGCTCTGACCGTCTCACGACCACTGT	10	C	+T
875	2284	KKMS1KR01CE5HA	ACTAATACTGTCATCAGGCGCGACTTTTGAACAGAGTAAGCCATCAAATCTACCTAAACTTTACAGCGAAACCGGCATGCTTAAGCGCCGCTCTGACCGTCTCACGACCACTGT	53	C	+G
1093	474	KKMS1KR01CX82K	TGTTGGCTGCGTCATCAGGCGCGTACTTTTGAACAGAGTAAGCCATCAAATCTACCTAAACTTTACAGCAAACCGGCATGCTTAAGCGCCGCTCTGACCGTCTCACGACCACTGT	8	G	+T
269	1325	KKMS1KR01AXXHB	TTAACCACTTGTCATCAGGCGCGACTTTTGAACAGAGTAAGCCATCAAATCTACCTAAACTTTACAGCAAACCCGGCATGCTTAAGCGCCGCTCTGACCGTCTCACGACCACTGT	56	A	+C
843	1056	KKMS1KR01CCBEA	TTCCACTCAGGTCATCAGGCGCGATTTTGAACAGAGTAAGCCATCAAATCTACCTAAACTTTACAGCAAACCGGCATGCTTAAGCGCCGCTCTGACCGTCTCACGACCACTGT	9	A	-C
462	1265	KKMS1KR01BEVER	TCGTTACGTACGTCATCAGGCGCGACTTTTGTAACAGAGTAAGCCATCAAATCTACCTAAACTTTACAGCAAACCGGCATGCTTAAGCGCCGCTCTGACCGTCTCACGACCACTGT	15	G	+T
611	2518	KKMS1KR01BRZAG	CTCGCGGTCGGTCATCAGGCGCGACTTTTGAACAGAGTAAGCCATCAAATCTACCTAAACTTTACAGCAAACCGGCATGCTTAAGCGCCGCTCTGACCGTCTACACGACCACTGT	87	T	+A
1476	761	KKMS1KR01DVVRF	CGTTATGCTCGTCATCAGGCGCGACTTTTGAACAGAGTAAGCCATCAAATCTACCNTAAAACCTTTACAGCAAACCGGCATGCTTAAGCGCCGCTCTGACCGTCTCACGACCACTGT	37	T	+A
1476	761	KKMS1KR01DVVRF	CGTTATGCTCGTCATCAGGCGCGACTTTTGAACAGAGTAAGCCATCAAATCTACCNTAAAACCTTTACAGCAAACCGGCATGCTTAAGCGCCGCTCTGACCGTCTCACGACCACTGT	44	A	+AC
299	395	KKMS1KR01A0JKT	ACTGGCGCAAGTCATCAGGCGCGTACTTTTGAACAGAGTAAGCCATCAAATCTACCTAAACTTTACAGCAAACCGGCATGCTTAAGCGCCGCTCTGACCGTCTCACGACCACTGT	8	G	+T
1437	215	KKMS1KR01DSF2X	ATGAGTTTTGGTCATCAGGCGCGACTTTTTGAACAGAGTAAGCCATCAAATCTACCTAAACTTTACAGCAAACCGGCATGCTTAAGCGCCGCTCTGACCGTCTCACGACCACTT	10	C	+T
1437	215	KKMS1KR01DSF2X	ATGAGTTTTGGTCATCAGGCGCGACTTTTTGAACAGAGTAAGCCATCAAATCTACCTAAACTTTACAGCAAACCGGCATGCTTAAGCGCCGCTCTGACCGTCTCACGACCACTT	98	G	T
1243	3684	KKMS1KR01DBHME	TCTTATGAATGTCATCAGGCGCGTACTTTTGAACAGAGTAAGCCATCAAATCTACCTAAACTTTACAGCAAACCGGCATGCTTAAGCGCCGCTCTGACCGTCTCACGACCACTGT	8	G	+T
308	117	KKMS1KR01A1BS3	CACTTTAGAGGTCATCAGGCGCGACTTTTTGAACAGAGTAAGCCATCAAATCTACCTAAACTTTTACAGCAAACCGGCATGCTTAAGCGCCGCTCTGACCGTCTCACGACCACTGT	10	C	+T
308	117	KKMS1KR01A1BS3	CACTTTAGAGGTCATCAGGCGCGACTTTTTGAACAGAGTAAGCCATCAAATCTACCTAAACTTTTACAGCAAACCGGCATGCTTAAGCGCCGCTCTGACCGTCTCACGACCACTGT	45	C	+T
980	4011	KKMS1KR01COENX	AAGAGTTATAGTCATCAGGCGCGACTTTTGAACAGAGTAAGCCATCAAATCTACCTAAACTTTACAGCAAAGCCGGCATGCTTAAGCGCCGCTCTGACCGTCTCACGACCACTGT	56	A	+G
61	472	KKMS1KR01AFNFU	AAAAGGGCGTCGGTCATCAGGCGCGACTTTTGAACAGAGTAAGCCATCAAATCTACCTAAACTTTACAGCAAAACCGGCATGCTTAAAGCGCCGCTCTGACCGTCTCACGACCACTGT	53	C	+A
61	472	KKMS1KR01AFNFU	AAAAGGGCGTCGGTCATCAGGCGCGACTTTTGAACAGAGTAAGCCATCAAATCTACCTAAACTTTACAGCAAAACCGGCATGCTTAAAGCGCCGCTCTGACCGTCTCACGACCACTGT	67	T	+A
1450	3812	KKMS1KR01DTNXY	AACAATAACGGTCATCAGGCGCGACTTTTGAACAGAGTAAGCCATCAAATCTACCTAAACTTTCAGCAAACCGGACATGCTTAAGCGCCGCTCTGACCGTCTCACGACCACTGT	48	T	-A
1450	3812	KKMS1KR01DTNXY	AACAATAACGGTCATCAGGCGCGACTTTTGAACAGAGTAAGCCATCAAATCTACCTAAACTTTCAGCAAACCGGACATGCTTAAGCGCCGCTCTGACCGTCTCACGACCACTGT	60	G	+A
107	788	KKMS1KR01AJO2E	ACGACAGACGTCGTCATCAGGCGCGTACTTTTGAACAGAGTAAGCCATCAAATCTACCTAAACTTTACAGCAAACCGGCATGCTTAAGCGCCGCTCTGACCGTCTCACGACCACTGT	8	G	+T
453	1950	KKMS1KR01BD3HS	TTTTTTTGTCTGTCATCAGGCGCGACTTTTTGAACAGAGTAAGCCATCAAATCTACCTAAACTTTACAGCAAACCGGCATGCTTAAGCGCCGCTCTGACCGTCTCACGACCACTGT	10	C	+T
387	1879	KKMS1KR01A8AUH	TTCGTATCTTTGTCATCAGGCGCGTACTTTTGAACAGAGTAAGCCATCAAATCTACCTAAACTTTACAGCAAACCGGCATGCTTAAGCGCCGCTCTGACCGTCTCACGACCACTGT	8	G	+T
212	1990	KKMS1KR01ASXUG	CCCCCGCTCTGTCATCAGGCGCGACTTTTGTAACAGAGTAAGCCATCAAATCTACCTAAACTTTACAGCAAACCGGCATGCTTAAGCGCCGCTCTGACCGTCTCACGACCACTGT	15	G	+T
307	3847	KKMS1KR01A1BIX	CCGCGGCGACTAGTCATCAGGCGCGACTTTTTGAACAGAGTAAGCCATCAAATCTACCTAAACTTTTACAGCAAACCGGCATGCTTAAAGCGCCGCTCTGACCGTCTCACGACCACTGT	10	C	+T
307	3847	KKMS1KR01A1BIX	CCGCGGCGACTAGTCATCAGGCGCGACTTTTTGAACAGAGTAAGCCATCAAATCTACCTAAACTTTTACAGCAAACCGGCATGCTTAAAGCGCCGCTCTGACCGTCTCACGACCACTGT	45	C	+T
307	3847	KKMS1KR01A1BIX	CCGCGGCGACTAGTCATCAGGCGCGACTTTTTGAACAGAGTAAGCCATCAAATCTACCTAAACTTTTACAGCAAACCGGCATGCTTAAAGCGCCGCTCTGACCGTCTCACGACCACTGT	67	T	+A
1232	2080	KKMS1KR01DAHMA	CATGCCAAACGTCATCAGGCGCGACTTTGAACAGAGTAAGCCATCAAATCTACCTAAACTTTACAGCAAACCGGCATGCTTAAGCGCCGCTCTGACCGTCTCACGACCACTGT	10	C	-T
32	2695	KKMS1KR01AC5H1	TCTGTCGCTAAGTCATCAGGCGCGTACTTTTGAACAGAGTAAGCCATACAAATCTACCTAAACTTTACAGCAAACCGGCATGCTTAAGCGCCGCTCTGACCGTCTCACGACCACTGT	8	G	+T
32	2695	KKMS1KR01AC5H1	TCTGTCGCTAAGTCATCAGGCGCGTACTTTTGAACAGAGTAAGCCATACAAATCTACCTAAACTTTACAGCAAACCGGCATGCTTAAGCGCCGCTCTGACCGTCTCACGACCACTGT	30	T	+A
631	516	KKMS1KR01BTOYE	AGAATACGTACGTCATCAGGCGCGTACTTTTGAACAGAGTAAGCCATCAAATCTACCTAAACTTTACAGCAAACCGGCATGCTTAAGCGCCGCTCTGACCGTCTCACGACCACTGT	8	G	+T
320	4046	KKMS1KR01A2GRK	TTTACGATATGGTCATCAGGCGCGACTTTTAGAACAGAGTAAGCCATCAAACTCTACCTAAACTTTACAGCAAACCGGCATGCTTAACGCGCCGCTCTGACCGTCTCACGACCACTGT	14	T	+A
320	4046	KKMS1KR01A2GRK	TTTACGATATGGTCATCAGGCGCGACTTTTAGAACAGAGTAAGCCATCAAACTCTACCTAAACTTTACAGCAAACCGGCATGCTTAACGCGCCGCTCTGACCGTCTCACGACCACTGT	34	A	+C
320	4046	KKMS1KR01A2GRK	TTTACGATATGGTCATCAGGCGCGACTTTTAGAACAGAGTAAGCCATCAAACTCTACCTAAACTTTACAGCAAACCGGCATGCTTAACGCGCCGCTCTGACCGTCTCACGACCACTGT	69	A	+C
1271	3348	KKMS1KR01DDXUU	TACGTCGACGTGTCATCAGGCGCGACTTTTGTAACAGAGTAAGCCATCAAATCTACCTAAACTTTACAGCAAACCGGCATGCTTAAGCGCCGCTCTGACCGTCTCACGACCACTGT	15	G	+T
1395	3727	KKMS1KR01DOT1T	TAGTTTTACAGTCATCAGGCGCGACTTTTGAACAGAGTAAGCCATCAAATCTAACCTAAACTTTACAGCAAACCGGCATGCTTAAGCGCCGCTCTGACCGTCTCACGACCACTGT	37	T	+A
1038	3484	KKMS1KR01CTHKE	CCCAGCTTTAGTCATCAGGCGCGACTTTTTGAACAGAGTAAGCCATCAAATCTACCTAAACTTTACAGCAAACCGGCATGCTTAAGCGCCGCTCTGACCGTCTCACGACCACTT	10	C	+T
1038	3484	KKMS1KR01CTHKE	CCCAGCTTTAGTCATCAGGCGCGACTTTTTGAACAGAGTAAGCCATCAAATCTACCTAAACTTTACAGCAAACCGGCATGCTTAAGCGCCGCTCTGACCGTCTCACGACCACTT	98	G	T
1356	3075	KKMS1KR01DLEAD	AGTTCATGTGGTCATCAGGCGCGACTTTTGAACAGAGTAAGCCATCAAATCTACCTAAACTTTACAGCAAACCGGGCATGCTTAAGCGCCGCTCTGACCGTCTCACGACCACTGT	58	C	+G
499	69	KKMS1KR01BH3FB	ACAGTTCGACGTCATCAGGCGCGATTTTGAACAGAGTAAGCCATCAAATCTACCTAAACTTTACAGCAAACCGGCATGCTTAAGCGCCGCTCTGACCGTCTCACGACCACTGT	9	A	-C
453	3465	KKMS1KR01BD4NV	ACTCGCCCATGGTCATCAGGCGCGTACTTTTGAACAGAGTAAGCCATCAAATCTACCTAAACTTTACAGCAAACCGGCATGCTTAAGCGCCGCTCTGACCGTCTCACGACCACTGT	8	G	+T
309	1395	KKMS1KR01A1FYD	CATCGGCATGGTCATCAGGCGCGACTTTTGAACAGAGTAAGCCATCAAATCTACCTAAACTTTACAGCAACCGGCATGCTTAAGCGCCGCTCTGACCGTCTCACGACCACTGT	53	C	-A
619	1044	KKMS1KR01BSNFQ	TTTTAAAGTGGTCATCAGGCGCGACTTTTGAACAGAGTAAGCCATCAAATCTACCTAAACTTTACAGCAAACCGGCATGCTTAAGCGCCGCTCTGACCGTCTCGACCACTGT	87	T	-CA
393	3231	KKMS1KR01A8UUP	ATACATTCTGGTCATCAGGCGCGACTTTTGAACAGAGTAAGCCATACAAATCTACCTAAACTTTACAGCAAACCGGCATGCTTAAGCGCCGCTCTGACCGTCTCACGACCACTGT	30	T	+A
726	54	KKMS1KR01B10UG	TACTTAACAAGTCATCAGGCGCGNACTTTTGAACAGAGTAAGCCATCAAATCTACCTAAACTTTACAGCAAACCGGCATGCTTAAGCGCCGCTCTGACCGTCTCACGACCACTGT	8	G	+N
428	453	KKMS1KR01BBVBR	CTATGTGCGAGGTCATCAGGCGCGACTTTTTGAACAGAGTAAGCCATCAAATCTACCTAAACTTTACAGCAAACCGGCATGCTTAAGCGCCGCTCTGACCGTCTCACGACCACTGT	10	C	+T
1453	183	KKMS1KR01DTUMH	TTTTCTCCGTTGTCATCAGGCGCGACTTTTTGAACAGAGTAAGCCATCAAATCTACCTAAACTTTACAGCAAACCGGCATGCTTAAGCGCCGCTCTGACCGTCTCACGACCACTGT	10	C	+T
1182	2958	KKMS1KR01C539S	AGTACTACTAGTCATCAGGCGCGACTTTTGAACAGAGTAAGCCATCAAATCTACCTAAACTTTACAGACAAACCGGCATGCTTAAGCGCCGCTCTGACCGTCTCACGACCACTGT	52	G	+A
163	3788	KKMS1KR01AOODA	TGGGGGTCGTTGTCATCAGGCGCGACTTTTGTAACAGAGTAAGCCATCAAATCTACCTAAACTTTACAGCAAACCGGCATGCTTAAGCGCCGCTCTGACCGTCTCACGACCACTGT	15	G	+T
1458	2531	KKMS1KR01DUB8L	CCGACCCGGTGTCATCAGGCGCGACTTTTGAACAGAGTAAGCCATCAAATCTACCTAAACTTTACAGCAAACCGGCATGCTTAAGCGCCGCTCTGACCGTCTCACCGACCACTGT	89	A	+C
362	2945	KKMS1KR01A54NN	CTATTCGACAGTCATCAGGCGCGTACTTTTGAACAGAGTAAGCCATCAAATCTACCTAAACTTTACAGCAAACCGGCATGCTTAAGCGCCGCTCTGACCGTCTCACGACCACTGT	8	G	+T
135	1447	KKMS1KR01AL52H	CGGTGGTGGGGTCATCAGGCGCGACTTTTGAACAGAGTAAGCCATCAAAATCTACCTAAACTTTACAGCAAACCGGCATGCTTAAGCGCCGCTCTGACCGTCTCACGACCACGT	31	C	+A
114	1884	KKMS1KR01AKB1A	TACAATTACTAGTCATCAGGCGCGACTTTTTGAACAGAGTAAGCCATCAAATCTACCTAAACTTTACAGCAAACCGGCATGCTTAAGCGCCGCTCTGACCGTCTCACGACCACTGT	10	C	+T
295	3460	KKMS1KR01AZ9AU	TGCTGATTCCGTCATCAGGCGCGTACTTTTGAACAGAGTAAGCCATCAAATCTACCTAAACTTTACAGCAAACCGGCATGCTTAAGCGCCGCTCTGACCGTCTCACGACCACTGT	8	G	+T
265	157	KKMS1KR01AXJXR	TCGTACTTGACTGTCATCAGGCGCGACTTTTGAACAGAGTAAGCCATCAAATCTACCTAAACTTTACAGCAAACCGGCATGCTTAAGGCGCCGCTCTGACCGTCTCACGACCACTGT	69	A	+G
270	531	KKMS1KR01AXZ01	CATTCAGTACGGTCATCAGGCGTCGACTTTTGAACAGAGTAAGCCATCAAATACTACCTAAACTTTACAGCAAACCGGCATGCTTAAGCGCCGCTCTGACCGTCTCACGACCACTGT	35	T	+A
349	1521	KKMS1KR01A4YGZ	TAATCATTCTGTCATCAGGCGCGTACTTTTGAACAGAGTAAGCCATACAAATCTACCTAAACTTTACAGCAAACCGGCATGCTTAAGCGCCGCTCTGACCGTCTCACGACCACTGT	8	G	+T
349	1521	KKMS1KR01A4YGZ	TAATCATTCTGTCATCAGGCGCGTACTTTTGAACAGAGTAAGCCATACAAATCTACCTAAACTTTACAGCAAACCGGCATGCTTAAGCGCCGCTCTGACCGTCTCACGACCACTGT	30	T	+A
440	4016	KKMS1KR01BCZZ2	CCCTTCCGTCGTCATCAGGCGCGACTTTTGAACAGAGTAAGCCATCAAAATCTACCTAAACTTTACAGCAAACCGGCATGCTTAAGCGCCGCTCTGACCGTCTCACGACCACTGT	31	C	+A
1345	2692	KKMS1KR01DKE76	AATAACATTAGTCATCAGGCGCGACTTTTGAACAGAGTAAGCCATCAAATCTACCTAAACTTTACAGCAAACCGGCATGCTTAAGCGCCGCCTCTGACCGTCTCACGACCACTGT	75	G	+C
130	3993	KKMS1KR01ALR8B	TAGCAATGGTGTCATCAGGCGCGACTTTTGAACAGAGTAAGCCATCAAATCTACCTAAACTTTACAGCAAACCGGCATGCTTAAGCGCCGCTCTGACCGTCTCACCGACCACTGT	89	A	+C
328	9	KKMS1KR01A22XN	TTATGGATATGTCATCAGGCGCGTACTTTTGAACAGAGTAAGCCATCAAATCTACCTAAACTTTACAGCAAACCGGCATGCTTAAGCGCCGCTCTGACCGTCTCACGACCACTGT	8	G	+T
967	2831	KKMS1KR01CM8N1	CCGACCCGGTGTCATCAGGCGCGACTTTTGAACAGAGTAAGCCATCAAATCTACCTAAACTTTACAGCAAACCGGCATGCTTAAGCGCCGCTCTGACCGTCTCACCGACCACTGT	89	A	+C
72	3583	KKMS1KR01AGOLT	CACAATCGTAGTCATCAGGCGCGACTTTTGAACAGAGTAAGCCATCAAATCTACCTAAACTTTTACAGCAAACCGTGCATGCTTAAGCGCCGCTCTGACCGTCTCACGACCACTGT	45	C	+T
72	3583	KKMS1KR01AGOLT	CACAATCGTAGTCATCAGGCGCGACTTTTGAACAGAGTAAGCCATCAAATCTACCTAAACTTTTACAGCAAACCGTGCATGCTTAAGCGCCGCTCTGACCGTCTCACGACCACTGT	59	G	+T
154	582	KKMS1KR01ANTF8	TACGGGAGGTTGTCATCAGGCGCGACTTTTGAACAGAGTAAGCCATCAAATCTACCTAAAACTTTACAGCAAACCGGCATGCTTAAGCGCCGCTCTGACCGTCTCACGACCACTGT	41	T	+A
696	1803	KKMS1KR01BZFDP	TATTTTAGGGTCATCAGGCGCGACTTTGAACAGAGTAAGCCATCAAATCTACCTAAACTTTACAGCAAACCGGCATGCTTAAGCGCCGCTCTGACCGTCTCACGACCACTGT	10	C	-T
329	2990	KKMS1KR01A28D8	TTTGACGTAAGTCATCAGGCGCGACTTTTGAACAGAGTAAGCCATCAAATCTACCTAAACTTTACAGCAAACCGGCATGCTTAAGCGCCGCTCTGACCGTCTACACGACCACTGT	87	T	+A
812	158	KKMS1KR01B9KP8	TCGTGTGGAAGTCATCAGGCGCGNACTTTTGAACAGAGTAAGCCATCAAATCTACCTAAACTTTACAGCAAACCGGCATGCTTAAGCGCCGCTCTGACCGTCTCACGACCACTGT	8	G	+N
29	2034	KKMS1KR01ACVIC	TATGTGTTCAGTCATCAGGCGCGACTTTTGAACAGAGTAAGCCATCAAATCTACCTAAACTTTACAGCAAAACCGGCATGCTTAAGCGCCGCTCTGACCGTCTCCGACCACTGT	53	C	+A
29	2034	KKMS1KR01ACVIC	TATGTGTTCAGTCATCAGGCGCGACTTTTGAACAGAGTAAGCCATCAAATCTACCTAAACTTTACAGCAAAACCGGCATGCTTAAGCGCCGCTCTGACCGTCTCCGACCACTGT	88	C	-A
145	2787	KKMS1KR01AM2PH	CTGCCTCTAAGTCATCAGGCGCGACTTTTGAACAGAGTAAGCCATNCAAATCTACCTAAACTTTACAGCAAACCGGCATGCTTAAGCGCCGCTCTGACCGTCTCACGACCACTGT	30	T	+N
692	216	KKMS1KR01BY1II	CATCGCATCGGTCATCAGGCGCGACTTTTGAACAGAGTAGCCATCAAATCTACCTAAACTTTACAGCAAACCGGCATGCTTAAGCGCCGCTCTGACCGTCTCACGACCACTGT	23	T	-A
801	96	KKMS1KR01B8LWY	TTTCCTCGGTGTCATCAGGCGCGANCTTTTGAACAGAGTAAGCCATCAAATCTACCTAAACTTTACAGCAAACCGGCATGCTTAAGCGCCGCTCTGACCGTCTCACGACCACTGT	9	A	+N
383	78	KKMS1KR01A7WTC	CGATGGGGATGTCATCAGGCGCGACTTTGAACAGAGTAAGCCATCAAATCTACCTAAACTTTACAGCAAACCGGCATGCTTAAGCGCCGCTCTGACCGTCTCACGACCACTGT	10	C	-T
1175	14	KKMS1KR01C5FVK	ATGCTTCACGGTCATCAGGCGCGTACTTTTGAACAGAGTAAGCCATCAAATCTACCTAAACTTTACAGCAAACCGGCATGCTTAAGCGCCGCTCTGACCGTCTCACGACCACTGT	8	G	+T
277	681	KKMS1KR01AYL9N	TCTCGGTAGGTCATCAGGCGCGACTTTTGTAACAGAGTAAGCCATCAAATCTACCTAAACTTTACAGCAAACCGGCATGCTTAAGCGCCGCTCTGACCGTCTCACGACCACTGT	15	G	+T
1466	2632	KKMS1KR01DU1LM	TACGGTAGATGTCATCAGGCGCGACTTTTGAACAGAGTAAGCCATCAAATCTACCTAAACTTTACAGCAAACCGGCATGCTTAAGCGCCGCTCTGACCGTCTCCACGACCACTGT	87	T	+C
28	3855	KKMS1KR01ACTQ5	CATGGGTCAGTGTCATCAGGCGCGTACTTTTGAACAGAGTAAGCCATCAAATCTACCTAAACTTTACAGCAAACCGGCATGCTTAAGCGCCGCTCTGACCGTCTCACGACCACTGT	8	G	+T
6	2489	KKMS1KR01AAU53	CTGTCGTTTGTCATCAGGCGCGACTTTTGAACAGAGTAAGCCATCAAATCTACCTAAACTTCAGCAAACCGGACATGCTTAAGCGCCGCTCTGACCGTCTCACGACCACTGT	47	T	-TA
6	2489	KKMS1KR01AAU53	CTGTCGTTTGTCATCAGGCGCGACTTTTGAACAGAGTAAGCCATCAAATCTACCTAAACTTCAGCAAACCGGACATGCTTAAGCGCCGCTCTGACCGTCTCACGACCACTGT	60	G	+A
422	2592	KKMS1KR01BBD0I	AAGAGGGTGCGTCATCAGGCGCGACTTTTGAACGAGGTAAGCCATCAAATCTACCTAAACTTTACAGCAAACCGGCATGCTTAAGCGCCGCTCTGACCGTCTCACGACCACTGT	19	A	G
422	2592	KKMS1KR01BBD0I	AAGAGGGTGCGTCATCAGGCGCGACTTTTGAACGAGGTAAGCCATCAAATCTACCTAAACTTTACAGCAAACCGGCATGCTTAAGCGCCGCTCTGACCGTCTCACGACCACTGT	20	G	A
422	2592	KKMS1KR01BBD0I	AAGAGGGTGCGTCATCAGGCGCGACTTTTGAACGAGGTAAGCCATCAAATCTACCTAAACTTTACAGCAAACCGGCATGCTTAAGCGCCGCTCTGACCGTCTCACGACCACTGT	21	A	G
718	4060	KKMS1KR01B1ENI	AGTACTACTAGTCATCAGGCGCGACTTTTGAACAGAGTAAGCCATCAAATCTACCTAAACTTTACAGACAAACCGGCATGCTTAAGCGCCGCTCTGACCGTCTCACGACCACTGT	52	G	+A
1379	3463	KKMS1KR01DNE91	ACTTAAAAGTCATCAGGCGCGACTTTGAACAGAGTAAGCCATCAAATCTACCTAAACTTTACAGCAAACCGGCATGCTTAAGCGCCGCTCTGACCGTCTCACGACCACTGT	10	C	-T
446	1237	KKMS1KR01BDGTJ	ACTTTACGGGTCATCAGGCGCGACTTTGAACAGAGTAAGCCATCAAATCTACCTAAACTTTACAGCAAACCGGCATGCTTAAGCGCCGCTCTGACCGTCTCACGACCACTGT	10	C	-T
816	3904	KKMS1KR01B9Z9E	CACGGTGTCGGTCATCAGGCGCGACTTTTGAACAGAGTAAGCCATCAAATCTACCTAAACTTTACAGCAAACCGGCATGCTTAAGCGCCGCTCTGACCGTCTACGACCACTGT	87	T	-C
35	1971	KKMS1KR01ADEE9	CCCCTCCGTCGTCATCAGGCGCGACTTTTGTAACAGAGTAAGCCATCAAATCTACCTAAACTTTACAGCAAACCGGCATGCTTAAGCGCCGCTCTGACCGTCTCACGACCACTGT	15	G	+T
269	3040	KKMS1KR01AXYSY	TTTTTTTGTGCGTCATCAGGCGCGACTTTTTGAACAGAGTAAGCCATCAAATCTACCCTAAAACTTTACAGCAAAACCCGGCATGCTTAAAGCGCCGCTCTGACCGTCTCACGACCACTGT	10	C	+T
269	3040	KKMS1KR01AXYSY	TTTTTTTGTGCGTCATCAGGCGCGACTTTTTGAACAGAGTAAGCCATCAAATCTACCCTAAAACTTTACAGCAAAACCCGGCATGCTTAAAGCGCCGCTCTGACCGTCTCACGACCACTGT	37	T	+A
269	3040	KKMS1KR01AXYSY	TTTTTTTGTGCGTCATCAGGCGCGACTTTTTGAACAGAGTAAGCCATCAAATCTACCCTAAAACTTTACAGCAAAACCCGGCATGCTTAAAGCGCCGCTCTGACCGTCTCACGACCACTGT	41	T	+A
269	3040	KKMS1KR01AXYSY	TTTTTTTGTGCGTCATCAGGCGCGACTTTTTGAACAGAGTAAGCCATCAAATCTACCCTAAAACTTTACAGCAAAACCCGGCATGCTTAAAGCGCCGCTCTGACCGTCTCACGACCACTGT	56	A	+AC
269	3040	KKMS1KR01AXYSY	TTTTTTTGTGCGTCATCAGGCGCGACTTTTTGAACAGAGTAAGCCATCAAATCTACCCTAAAACTTTACAGCAAAACCCGGCATGCTTAAAGCGCCGCTCTGACCGTCTCACGACCACTGT	67	T	+A
719	2040	KKMS1KR01B1F86	TGCCGTGACCGTCATCAGGCGCGTACTTTTGAACAGAGTAAGCCATCAAATCTACCTAAACTTTACAGCAAACCGGCATGCTTAAGCGCCGCTCTGACCGTCTCACGACCACTGT	8	G	+T
204	234	KKMS1KR01AR67G	TCATCAGTTTGTCATCAGGCGCGAACTTTTGAACAGAGTAAGCCATCAAATCTACCTAAACTTTACAGCAAACCGGCATGCTTAAGCGCCGCTCTGACCGTCTCACGACCACTGT	8	G	+A
150	544	KKMS1KR01ANGR2	TTTTTCGTTTACGTCATCAGGCGCGACTTTTTGAACAGAGTAAGCCATCAAATCTACCTAAACTTTACAGCAAACCGGCATGCTTAAGCGCCGCTCTGACCGTCTCACGACCACTGT	10	C	+T
32	1264	KKMS1KR01AC4EA	TTAGGAGGAGTCATCAGGCGCGACTTTTGTAACAGAGTAAGCCATCAAATCTACCTAAACTTTACAGCAAACCGGCATGCTTAAGCGCCGCTCTGACCGTCTCACGACCACTGT	15	G	+T
1476	17	KKMS1KR01DVU6R	TGATCTTTGTGTCATCAGGCGCGTACTTTTGAACAGAGTAAGCCATCAAATCTACCTAAACTTTACAGCAAACCGGCATGCTTAAGCGCCGCTCTGACCGTCTCACGACCACTGT	8	G	+T
642	845	KKMS1KR01BUNY3	CTCGAGCTTTGTCATCAGGCGCGACTTTTGAACAGAGTAAGCCATACAAATCTACCTAAACTTTACAGCAAACCGGCATGCTTAAGCGCCGCTCTGACCGTCTCACGACCACTGT	30	T	+A
608	783	KKMS1KR01BROGX	CGGCACTTTGTCATCAGGCGCGTACTTTTGAACAGAGTAAGCCATCAAATCTACCTAAACTTTACAGCAAACCGGCATGCTTAAGCGCCGCTCTGACCGTCTCACGACCACTGT	8	G	+T
1288	1881	KKMS1KR01DFEGB	ACGCCACCGGGTCATCAGGCGCGACTTTTGAACAGAGTAAGCCATCAAATCTACCTAAACTTTACAGCAAACCGGCATGCTTAAGCGCCGCTCTGACCGTCTCACACCACTGT	90	C	-G
804	935	KKMS1KR01B8V1L	ACTAGCGTACGTCATCAGGCGCGACTTTTGAACAGAGTAAGCCATCAAATCTACCTAAACTTTACAGCGAAACCGGCATGCTTAAGCGCCGCTCTGACCGTCTCACGACCACTGT	53	C	+G
352	3427	KKMS1KR01A49E9	ACGGTATACTAGTCATCAGGCGCGACTTTTGAACAGAGTAAGCCATCAAATCTACCTAAACTTTACAGCAAACCGGCATGCTTAAGCGTCCGCTCTGACCGTCTCACGACCACTGT	72	G	+T
110	937	KKMS1KR01AJYNV	TGTCAACATGGTCATCAGGCGCGTACTTTTGAACAGAGTAAGCCATCAAATCTACCTAAACTTTACAGCAAACCGGCATGCTTAAGCGCCGCTCTGACCGTCTCACGACCACTGT	8	G	+T
1301	2556	KKMS1KR01DGJ16	CACAACTTATGTCATCAGGCGCGTACTTTTGAACAGAGTAAGCCATCAAATCTACCTAAACTTTACAGCAAACCGGCATGCTTAAGCGCCGCTCTGACCGTCTCACGACCACTGT	8	G	+T
252	419	KKMS1KR01AWE1X	CCAGTCTTATGTCATCAGGCGCGTACTTTTGAACAGAGTAAGCCATCAAATCTACCTAAACTTTACAGCAAACCGGCATGCTTAAGCGCCGCTCTGACCGTCTCACGACCACTGT	8	G	+T
1463	198	KKMS1KR01DUP8O	CGTTGATCTCGTCATCAGGCGCGACTTTTTGAACAGAGTAAGCCATCAAATCTACCTAAACTTTACAGCAAACCGGCATGCTTAAGCGCCGCTCTGACCGTCTCACGAC	10	C	+T
519	3799	KKMS1KR01BJXIH	TAGATTGGCGGTCATCAGGCGCGACTTTTGAACAGAGTAAGCCATCAAATCTACCTAAACTTTACAGCAAACCGGCATGCTTAAGCGCCGCTCTGACCGTCTCCGACCACTGT	88	C	-A
706	933	KKMS1KR01B0ABB	CATGGTGGTTGTCATCAGGCGCGACTTTTGAACAGAGTAAGCCATCAAATCTACCTAAACTTTACAGCAAACCGGCATGCTTAAGCGCCGCTCTGACCGTCTACGACCACGT	87	T	-C
341	3744	KKMS1KR01A4AWI	AAGATGATACGTCATCAGGCGCGTACTTTTGAACAGAGTAAGCCATCAAATCTACCTAAACTTTACAGCAAACCGGCATGCTTAAGCGCCGCTCTGACCGTCTCACGACCACTGT	8	G	+T
1421	851	KKMS1KR01DQ1Z5	CACTGTCAATGTCATCAGGCGCGACTTTTGAACAGAGTAAGCCATCAAATCTACCTAAACTTTACAGCAAACCGGCATGCTTAAGCGCCGCTCTGACCGTCTCNACGACCACTGT	88	C	+N
498	2595	KKMS1KR01BH17P	AATGTCTCAGGTCATCAGGCGCGACTTTTGAACAGAGTAAGCCATCAAATCTACCTAAACTTTACAGCAAACCGGACATGCTTAAGCGCCGCTCTGACCGTCTCACGACCACTGT	60	G	+A
1484	1724	KKMS1KR01DWLSE	TTATGGATATGTCATCAGGCGCGTACTTTTGAACAGAGTAAGCCATCAAATCTACCTAAACTTTACAGCAAACCGGCATGCTTAAGCGCCGCTCTGACCGTCTCACGACCACTGT	8	G	+T
146	2307	KKMS1KR01AM5HX	AAACCCGCAAGTCATCAGGCGCGACTTTTGTAACAGAGTAAGCCATCAAATCTACCTAAACTTTACAGCAAACCGGCATGCTTAAGCGCCGCTCTGACCGTCTCACGACCACTGT	15	G	+T
418	327	KKMS1KR01BAZMH	CAACATCGCTGTCATCAGGCGCGACTTTTGAACAGAGTAAGCCATCAAATCTACCTAAACTTTACAGCAAACCGGCATGCTTAAGCGCCGCTCTNGACCGTCTCACGACCACTGT	79	T	+N
1041	2323	KKMS1KR01CTP5H	AGAATACGTACGTCATCAGGCGCGTACTTTTGAACAGAGTAAGCCATCAAATCTACCTAAACTTTACAGCAAACCGGCATGCTTAAGCGCCGCTCTGACCGTCTCACGACCACTGT	8	G	+T
734	3381	KKMS1KR01B2SO3	ATAGATGGGTGTCATCAGGCGCGACTTTGAACAGAGTAAGCCATCAAATCTACCTAAACTTTACAGCAAACCGGCATGCTTAAGCGCCGCTCTGACCGTCTCACGACCACTGT	10	C	-T
1283	552	KKMS1KR01DEXMI	ACGTACGACAGTCATCAGGCGCGTACTTTTGAACAGAGTAAGCCATCAAATCTACCTAAACTTTACAGCAAACCGGCATGCTTAAGCGCCGCTCTGACCGTCTCACGACCACTGT	8	G	+T
1063	554	KKMS1KR01CVMBG	TTATGGATATGTCATCAGGCGCGTACTTTTGAACAGAGTAAGCCATCAAATCTACCTAAACTTTACAGCAAACCGGCATGCTTAAGCGCCGCTCTGACCGTCTCACGACCACTGT	8	G	+T
522	1397	KKMS1KR01BJ443	CGTTCACCTGGTCATCAGGCGCGACTTTTGAACAGAGTAAGCCATCAAATCTACCTAAACTTTTACAGCAAACCGGCATGCTTAAGCGCCGCTCTGACCGTCTCACGACCACTGT	45	C	+T
752	1286	KKMS1KR01B4BYW	TATAGTTCGAGTCATCAGGCGCGTACTTTTGAACAGAGTAAGCCATCAAATCTACCTAAACTTTACAGCAAACCGGCATGCTTAAGCGCCGCTCTGACCGTCTCACGACCACTGT	8	G	+T
1450	2622	KKMS1KR01DTM0W	TGTGACGGCCGTCATCAGGCGCGTACTTTTGAACAGAGTAAGCCATCAAATCTACCTAAACTTTACAGCAAACCGGCATGCTTAAGCGCCGCTCTGACCGTCTCACGACCACTGT	8	G	+T
146	1731	KKMS1KR01AM41X	TCCTAGTGGTCATCAGGCGCGACTTTTGTAACAGAGTAAGCCATCAAATCTACCTAAACTTTACAGCAAACCGGCATGCTTAAGCGCCGCTCTGACCGTCTCACGACCACTGT	15	G	+T
197	2490	KKMS1KR01ARMTO	CCTTATAACGGTCATCAGGCGCGACTTTTGAACAGAGTAAGCCATCAAATCTACCTAAACTTTACAGCAAACCGGCATGCTTAAGCGCCGCTCTGACCGTCTCACACCACTGT	90	C	-G
805	2205	KKMS1KR01B8Z6N	TTCGTACCACTGTCATCAGGCGCGTACTTTTGAACAGAGTAAGCCATCAAATCTACCTAAACTTTACAGCAAACCGGCATGCTTAAGCGCCGCTCTGACCGTCTCACGACCACTGT	8	G	+T
823	4078	KKMS1KR01CAMIO	ACTTAGGGTTGTCATCAGGCGCGACTTTTGAACAGAGTAAGCCATCAAATCTACCTAAACTTTACAGCAAAACCGGCATGCTTAAGCGCCGCTCTGACCGTCTCACGACCACTGT	53	C	+A
726	3582	KKMS1KR01B13KG	TGATGGTGTGTCATCAGGCGCGTACTTTTGAACAGAGTAAGCCATCAAATCTACCTAAACTTTACAGCAAACCGGCATGCTTAAGCGCCGCTCTGACCGTCTCACGACCACTGT	8	G	+T
793	3391	KKMS1KR01B7Y59	ATGTCCTAGTGTCATCAGGCGCGTACTTTTGAACAGAGTAAGCCATCAAATCTACCTAAACTTTACAGCAAACCGGCATGCTTAAGCGCCGCTCTGACCGTCTCACGACCACTGT	8	G	+T
61	3252	KKMS1KR01AFPK2	TTGTGTTGAGGTCATCAGGCGCGACTTTTGAACAGAGTAAGCCATAAATCTACCTAAACTTTACAGCAAACCGGCATGCTTAAGCGCCGCTCTGACCGTCTCACGACCACTGT	30	T	-C
923	1281	KKMS1KR01CJCER	TCGTATCTAGTCATCAGGCGCGACTTTTGTAACAGAGTAAGCCATCAAATCTACCTAAACTTTACAGCAAACCGGCATGCTTAAGCGCCGCTCTGACCGTCTCACGACCACTGT	15	G	+T
1075	3727	KKMS1KR01CWQOX	TCGAAATATTGTCATCAGGCGCGACTTTTGAACAGAGTAAGCCATCAAATCTACCTAAACTTTACAGCAAAACCGGCATGCTTAAGCGCCGCTCCTGACCGTCTCACGACCACTGT	53	C	+A
1075	3727	KKMS1KR01CWQOX	TCGAAATATTGTCATCAGGCGCGACTTTTGAACAGAGTAAGCCATCAAATCTACCTAAACTTTACAGCAAAACCGGCATGCTTAAGCGCCGCTCCTGACCGTCTCACGACCACTGT	77	T	+C
950	1482	KKMS1KR01CLPWC	CGATGTCTTAGGTCATCAGGCGCGTACTTTTGAACAGAGTAAGCCATCAAATCTACCTAAACTTTACAGCAAACCGGCATGCTTAAGCGCCGCTCTGACCGTCTCACGACCACTGT	8	G	+T
849	1767	KKMS1KR01CCUWP	CCTGCAACTTGTCATCAGGCGCGTACTTTTGAACAGAGTAAGCCATCAAATCTACCTAAACTTTACAGCAAACCGGCATGCTTAAGCGCCGCTCTGACCGTCTCACGACCACTGT	8	G	+T
618	355	KKMS1KR01BSJQT	ATGATATCAGTCATCAGGCGCGACTTTGAACAGAGTAAGCCATCAAATCTACCTAAACTTTACAGCAAACCGGCATGCTTAAGCGCCGCTCTGACCGTCTCACGACCACTGT	10	C	-T
38	1581	KKMS1KR01ADNLR	TGCACTATTTTAGTCATCAGGCGCGACTTTTGAACAGAGTAAGCCATCAAATCTACCCTAAACTTTACAGCAAACCGGCATGCTTAAGCGCCGCTCTGACCGTCTCACGACCACTGT	37	T	+A
34	1419	KKMS1KR01ADAT5	CCCCCTAGACGTCATCAGGCGCGACTTTTGTAACAGAGTAAGCCATCAAATACTACCTAAACTTTACAGCAAACCGGCATGCTTAAGCGCCGCTCTGACCGTCTCACGACCACTGT	15	G	+T
34	1419	KKMS1KR01ADAT5	CCCCCTAGACGTCATCAGGCGCGACTTTTGTAACAGAGTAAGCCATCAAATACTACCTAAACTTTACAGCAAACCGGCATGCTTAAGCGCCGCTCTGACCGTCTCACGACCACTGT	35	T	+A
52	2849	KKMS1KR01AEWTV	TAAACGTCTTGGTCATCAGGCGCGACTTTTGAACAGAGTAAGCCATCAAATCTACCTAAACTTTACAGCAAAACCGGCATGCTTAAGCGCCGCTCTGACCGTCTCACGACCACTGT	53	C	+A
532	135	KKMS1KR01BKZRT	CATCCTCGCCGTCATCAGGCGCGTACTTTTGAACAGAGTAAGCCATCAAATCTACCTAAACTTTACAGCAAACCGGCATGCTTAAGCGCCGCTCTGACCGTCTCACGACCACTGT	8	G	+T
488	2136	KKMS1KR01BG586	AATCGGCCAGTCATCAGGCGCGACTTTGAACAGAGTAAGCCATCAAATCTACCTAAACTTTACAGCAAACCGGCATGCTTAAGCGCCGCTCTGACCGTCTCACGACCACTGT	10	C	-T
564	540	KKMS1KR01BNS7Y	TGGTCGTCACGGTCATCAGGCGCGTACTTTTGAACAGAGTAAGCCATCAAATCTACCTAAACTTTACAGCAAACCGGCATGCTTAAGCGCCGCTCTGACCGTCTCACGACCACTGT	8	G	+T
494	545	KKMS1KR01BHNZN	AATTACTATGGTCATCAGGCGCGTACTTTTGAACAGAGTAAGCCATCAAATCTACCTAAACTTTACAGCAAACCGGCATGCTTAAGCGCCGCTCTGACCGTCTCACGACCACTGT	8	G	+T
705	135	KKMS1KR01BZ6JD	TTACGAGTAGGTCATCAGGCGCGACNTTTTGAACAGAGTAAGCCATCAAATCTACCTAAACTTTACAGCAAACCGGCATGCTTAAGCGCCGCTCTGACCGTCTCACGACCACTGT	10	C	+N
172	174	KKMS1KR01APD0W	TACTACGTCCGTCATCAGGCGCGACTTTTGAACAGAGTAAGCCATCAAACTCTACCTAAACTTTACAGCAAACCGGCATGCTTAAGCGCCGCTCTGACCGTCTCACGACCACTGT	34	A	+C
367	3897	KKMS1KR01A6K6Z	TCGTCGGGTTTTGTCATCAGGCGCGACTTTTTGAACAGAGTAAGCCATCAAAATCTACCTAAAACCTTTACAGCAAAACCCGGCATGCTTAAAGCGCCGCTCTGACCGTCTCACGACCACTGT	10	C	+T
367	3897	KKMS1KR01A6K6Z	TCGTCGGGTTTTGTCATCAGGCGCGACTTTTTGAACAGAGTAAGCCATCAAAATCTACCTAAAACCTTTACAGCAAAACCCGGCATGCTTAAAGCGCCGCTCTGACCGTCTCACGACCACTGT	31	C	+A
367	3897	KKMS1KR01A6K6Z	TCGTCGGGTTTTGTCATCAGGCGCGACTTTTTGAACAGAGTAAGCCATCAAAATCTACCTAAAACCTTTACAGCAAAACCCGGCATGCTTAAAGCGCCGCTCTGACCGTCTCACGACCACTGT	44	A	+AC
367	3897	KKMS1KR01A6K6Z	TCGTCGGGTTTTGTCATCAGGCGCGACTTTTTGAACAGAGTAAGCCATCAAAATCTACCTAAAACCTTTACAGCAAAACCCGGCATGCTTAAAGCGCCGCTCTGACCGTCTCACGACCACTGT	56	A	+AC
367	3897	KKMS1KR01A6K6Z	TCGTCGGGTTTTGTCATCAGGCGCGACTTTTTGAACAGAGTAAGCCATCAAAATCTACCTAAAACCTTTACAGCAAAACCCGGCATGCTTAAAGCGCCGCTCTGACCGTCTCACGACCACTGT	67	T	+A
1395	3790	KKMS1KR01DOT3K	ACGTTACGACAGTCATCAGGCGCGTACTTTTGAACAGAGTAAGCCATCAAATCTACCTAAACTTTACAGCAAACCGGCATGCTTAAGCGCCGCTCTGACCGTCTCACGACCACTGT	8	G	+T
672	1295	KKMS1KR01BXA4X	TAGCTAGAATGTCATCAGGCGCGACTTTTGAACAGAGTAAGCCATCAAATCTACCTAAACTTTACAGCAAACCGGCATGCTTAAGCGTCGCTCTGACCGTCTCACGACCACTGT	73	C	T
991	2340	KKMS1KR01CPB42	TAGTTTCTAAGTCATCAGGCGCGACTTTTGAACAGAGTAAGCCATCAAATCTACCTAAACTTTACAGCAAACCGGCATGCTTAAGCGCCGCTCTGACCGTCTCATGACCACTGT	90	C	T
555	1312	KKMS1KR01BM1DE	TCTCGATTATGTCATCAGGCGCGACTTTTGAACAGAGTAAGCCATCAAATCTACCTAAACTTTACAGCGAACCGGCATGCTTAAGCGCCGCTCTGACCGTCTCACGACCACTGT	54	A	G
355	816	KKMS1KR01A5GV2	CGTACTAAATGTCATCAGGCGCGACTTTTGAACAGAGTAAGCCATCAAATCTACCTAAACTTTACAGCAAACCGGCATGCTTAGGCGCCGCTCTGACCGTCTCACGACCACTGT	69	A	G
1277	380	KKMS1KR01DEEI2	TACAATGCTAGTCATCAGGCGCGACTTTTGAACAGAGTAAGCCATCAAATCTACCTAAACTTTACAGCAAACCGGCACGCTTAAGCGCCGCTCTGACCGTCTCACGACCACTGT	63	T	C
510	1328	KKMS1KR01BI25U	CCGGTCAACAGTCATCAGGCGCGACTTTTGAACAGAGTAAGCCATCAAATCTACCTAAACTTTACAGCAAACCGGCATGCTTAAGCGCCGCTCTGACCGTCTAACGACCACTGT	88	C	A
905	4040	KKMS1KR01CHTNE	ATCTACGAATGTCATCAGGCGCGACTTTTGAACAGAGTAAGCCATCAAATCTACCTAAACTTTACGGCAAACCGGCATGCTTAAGCGCCGCTCTGACCGTCTCACGACCACTGT	51	A	G
166	1895	KKMS1KR01AOWD1	CGAGGTGAATGTCATCAGGCGCGACTTTTGAACAGAGTAATCCATCAAATCTACCTAAACTTTACAGCAAACCGGCATGCTTAAGCGCCGCTCTGACCGTCTCACGACCACTGT	26	G	T
696	742	KKMS1KR01BZEJ8	TGAACTTCACGTCATCAGGCGCGACTTTTGAACAGGGTAAGCCATCAAATCTACCTAAACTTTACAGCAAACCGGCATGCTTAAGCGCCGCTCTGACCGTCTCACGACCACTGT	21	A	G
1264	1826	KKMS1KR01DDAJ4	TTTCTCCTGGGTCATCAGGCGCGACTTTTGAACAGAGTAAGCCATCAAATCTACCTAAACTTTACAGCAAGCCGGCATGCTTAAGCGCCGCTCTGACCGTCTCACGACCACTGT	56	A	G
1285	3680	KKMS1KR01DE6CY	AGTATTTACCGTCATCAGGCGCGACTTTTGAACAGAGTAAGCCATCAAATCTACCTAAACTTTACAGCAAACCGGCATGTTTAAGCGCCGCTCTGACCGTCTCACGACCACTGT	65	C	T
1270	2638	KKMS1KR01DDT5C	CGGTAACGTGGTCATCAGGCGCGACTTTTGAACAGAGTAAGCCATCAAATCTACCTAAACTTTACAGCAAACCGGCATGCTTAAGCGCCGCTCTGAACGTCTCACGACCACTGT	82	C	A
181	3505	KKMS1KR01AP81F	TCATTGTATAGTCATCAGGCGCGACTTTTGAACAGAGTAAGCCATCAAATCTACCTAAACTTTACATCAAACCGGCATGCTTAAGCGCCGCTCTGACCGTCTCACGACCACTGT	52	G	T
1315	49	KKMS1KR01DHQDF	CCTATTTGTCGTCATCAGGCGCGACTTTTGAACAGAGTAAGCCATCAAATCTACCTAAACTTTACAGCAAACCGGCATGCTTAAGCGCCGCTCCGACCGTCTCACGACCACTGT	79	T	C
1397	1130	KKMS1KR01DOYC8	TCATTGTATAGTCATCAGGCGCGACTTTTGAACAGAGTAAGCCATCAAATCTACCTAAACTTTACATCAAACCGGCATGCTTAAGCGCCGCTCTGACCGTCTCACGACCACTGT	52	G	T
1427	2180	KKMS1KR01DRLZQ	CCTGTGCAGTGTCATCAGGCGCGACTTTTGAACAGAGTAAGCCATCAAATCTACCTAAACTTTACAGCAAACCGACATGCTTAAGCGCCGCTCTGACCGTCTCACGACCACTGT	60	G	A
1356	843	KKMS1KR01DLCKD	TTCAAACCGCGTCATCAGGCGCGACTTTTGAACAGAGTAAGCCATCAAATCTACCTAAACTTTACAGCAAACCGGCATGCTTAGGCGCCGCTCTGACCGTCTCACGACCACTGT	69	A	G
1247	2077	KKMS1KR01DBS0V	ACGTTCAGCCGTCATCAGGCGCGACTTTTGAACAGAGTAAGCCATCAAATCTACCTAAACTTTACAGCAAACCGGCATGCTTAAGCGCCGCTCTGGCCGTCTCACGACCACTGT	81	A	G
1419	764	KKMS1KR01DQVL6	TTTTCTTCCAGTCATCAGGCGCGACTTTTGAACAGAGTAAGCCATCAAATCTACCTAAACTTTACAGCAAGCCGGCATGCTTAAGCGCCGCTCTGACCGTCTCACGACCACTGT	56	A	G
764	3403	KKMS1KR01B5FI1	TTCGGCTTAAGTCATCAGGCGCGACTTTTGAACAGAGTAAGCCATCAAATCTACCTAAACTTTACAGCAAACCGGCATGTTTAAGCGCCGCTCTGACCGTCTCACGACCACTGT	65	C	T
571	200	KKMS1KR01BOE2Y	TCTTAACGTAGTCATCAGGCGCGACTTTTGAACAGAGTAGGCCATCAAATCTACCTAAACTTTACAGCAAACCGGCATGCTTAAGCGCCGCTCTGACCGTCTCACGACCACTGT	25	A	G
109	3781	KKMS1KR01AJXO3	AAGTATACATGTCATCAGGCGCGACTTTTGAACAGAGTAAGCCATCAAATCTACCTAAACTTTACGGCAAACCGGCATGCTTAAGCGCCGCTCTGGCCGTCTCACGACCACTGT	51	A	G
109	3781	KKMS1KR01AJXO3	AAGTATACATGTCATCAGGCGCGACTTTTGAACAGAGTAAGCCATCAAATCTACCTAAACTTTACGGCAAACCGGCATGCTTAAGCGCCGCTCTGGCCGTCTCACGACCACTGT	81	A	G
109	3781	KKMS1KR01AJXO3	AAGTATACATGTCATCAGGCGCGACTTTTGAACAGAGTAAGCCATCAAATCTACCTAAACTTTACGGCAAACCGGCATGCTTAAGCGCCGCTCTGGCCGTCTCACGACCACTGT	51	A	G
109	3781	KKMS1KR01AJXO3	AAGTATACATGTCATCAGGCGCGACTTTTGAACAGAGTAAGCCATCAAATCTACCTAAACTTTACGGCAAACCGGCATGCTTAAGCGCCGCTCTGGCCGTCTCACGACCACTGT	81	A	G
104	2033	KKMS1KR01AJGJN	TATTCTGAATGTCATCAGGCGCGACTTTTGAACAGAGTAAGCCATCAAATCTACCTAAACTTTACAGCAAACCGGCATTCTTAAGCGCCGCTCTGACCGTCTCACGACCACT	64	G	T
33	2836	KKMS1KR01AC8RQ	AGCGCGTCTTGTCATCAGGCGCGACTTTTGAACAGAGTAAGCCATCAAATCTACCTAAACTTTACAGCAAACCGGCACGCTTAAGCGCCGCTCTGACCGTCTCACGACCACTGT	63	T	C
74	484	KKMS1KR01AGSJA	TCACGCCTCTGTCATCAGGCGCGACTTTTGAACAGAGTAAGCCATCAAATCTACCTAAACTTTACAGCAAACCGGCATGCTTAAGCGCCGCTCTGACCATCTCACGACCACTGT	84	G	A
338	682	KKMS1KR01A3Y14	TAGGAACCGCGTCATCAGGCGCGACTTTTGAACAGAGTAAGCCGTCAAATCTACCTAAACTTTACAGCAAACCGGCATGCTTAAGCGCCGCTCTGACCGTCTCACGACCACTGT	29	A	G
1318	1710	KKMS1KR01DH04W	TTTGTTAGTTGTCATCAGGCGCGACTTTTGAACATAGTAAGCCATCAAATCTACCTAAACTTTACAGCAAACCGGCATGCTTAAGCGCCGCTCTGACCGTCTCACGACCACTGT	20	G	T
598	1047	KKMS1KR01BQS2H	AATAGGATATGTCATCAGGCGCGACTTTTGAACAGAGTAAGCCATCAAATCTACCTAACTTTACAGCAAACCGGCATGTTTAAGCGCCGCTCTGACCGTCTCACGACCACTGT	41	T	-A
598	1047	KKMS1KR01BQS2H	AATAGGATATGTCATCAGGCGCGACTTTTGAACAGAGTAAGCCATCAAATCTACCTAACTTTACAGCAAACCGGCATGTTTAAGCGCCGCTCTGACCGTCTCACGACCACTGT	65	C	T
1284	2973	KKMS1KR01DE2NJ	TCGTTGCGTAGTCATCAGGCGCGACTTTTGAACAGAGTAAGCCATCAAATCTACTTAAACTTTACAGCAAACCGGCATGCTTAAGCGCCGCTCTGACCGTCTCACGACCACTGT	40	C	T
1240	3706	KKMS1KR01DA75O	ATTCCTAGTCGTCATCAGGCGCGACTTTTGAACAGAGTAAGCCATCAAATCTACCTAAACTTTACAGCGAACCGGCGTGCTTAAGCGCCGCTCTGACCGTCTCACGACCACTGT	54	A	G
1240	3706	KKMS1KR01DA75O	ATTCCTAGTCGTCATCAGGCGCGACTTTTGAACAGAGTAAGCCATCAAATCTACCTAAACTTTACAGCGAACCGGCGTGCTTAAGCGCCGCTCTGACCGTCTCACGACCACTGT	62	A	G
1240	3706	KKMS1KR01DA75O	ATTCCTAGTCGTCATCAGGCGCGACTTTTGAACAGAGTAAGCCATCAAATCTACCTAAACTTTACAGCGAACCGGCGTGCTTAAGCGCCGCTCTGACCGTCTCACGACCACTGT	54	A	G
1240	3706	KKMS1KR01DA75O	ATTCCTAGTCGTCATCAGGCGCGACTTTTGAACAGAGTAAGCCATCAAATCTACCTAAACTTTACAGCGAACCGGCGTGCTTAAGCGCCGCTCTGACCGTCTCACGACCACTGT	62	A	G
121	2947	KKMS1KR01AKYY9	AAATACCAATGTCATCAGGCGCGACTTTTGAACAGAGTAAGCAATCAAATCTACCTAAACTTTACAGCAAACCGGCATGCTTAAGCGCCGCTCTGACCGTCTCACGACCACTGT	28	C	A
1405	2418	KKMS1KR01DPOM8	TATTTAGATTGTCATCAGGCGCGACTTTTGAACAGAGTAAGCCATCAAGTCTACCTAAACTTTACAGCAAACCGGCATGCTTAAGCGCCGCTCTGACCGTCTCACGACCACTGT	34	A	G
1341	428	KKMS1KR01DJ0T6	ACTACCTACGGTCATCAGGCGCGACTTTTGAACAGAGTAAGCCATCAAACCTACCTAAACTTTACAGCAAACCGGCATGCTTAAGCGCCGCTCTGACCGTCTCACGACCACTGT	35	T	C
644	577	KKMS1KR01BUT27	TTACCGAACCGTCATCAGGCGCGACTTTTGAACAGAGTAAGCCATCAAATCTACCTAAACTTTACAGCAAACCGGCGTGCTTAAGCGCCGCTCTGACCGTCTCACGACCACTGT	62	A	G
1317	2410	KKMS1KR01DHYIK	AATGGCACATGTCATCAGGCGCGACTTTTGAACAGAGTAAGCCATCAAATCTACCTAAACTTTACGGCAAACCGGCATGCTTAAGCGCCGCTCTGACCGTCTCACGACCACTGT	51	A	G
79	3851	KKMS1KR01AHAXP	CATTATTTAAGTCATCAGGCGCGACTTTTGAACGGAGTAAGCCATCAAATCTACCTAAACTTTACAGCAAACCGGCATGCTTAAGCGCCGCTCTGACCGTCTCACGACCACTGT	19	A	G
1022	723	KKMS1KR01CR0U9	TTCCTTGTTAGTCATCAGGCGCGACTTTTGAACAGAGTAAGCCATAAGATCTACCTAAACTTTACAGCAAACCGGCATGCTTAAGCGCCGCTCTGACCGTCTCACGACCACTGT	31	C	A
1022	723	KKMS1KR01CR0U9	TTCCTTGTTAGTCATCAGGCGCGACTTTTGAACAGAGTAAGCCATAAGATCTACCTAAACTTTACAGCAAACCGGCATGCTTAAGCGCCGCTCTGACCGTCTCACGACCACTGT	33	A	G
572	3871	KKMS1KR01BOK2P	CCGTCCTTACGTCATCAGGCGCGACTTTTGAACAGAGTAAGTCATCAAATCTACCTAAACTTTACAGCAAACCGGCATGCTTAAGCGCCGCTCTGACCGTCTCACGACCACTGT	27	C	T
804	1452	KKMS1KR01B8WFY	TTAGTTCCTTGTCATCAGGCGCGACTTTTGAACGGAGTAAGCCATCAAATCTACCTAAACTTTACAGCAAACCGGCATGCTTAAGCGCCGCTCTGACCGTCTCACGACCACTGT	19	A	G
1194	1350	KKMS1KR01C64YG	TTTCAGAAGAGTCATCAGGCGCGACTTTTGAACAGAGTAAGCCATCAAATCTACCTAAACTTTACAGCAAACCGGCATGCCTAAGCGCCGCTCTGACCGTCTCACGACCACTGT	66	T	C
730	671	KKMS1KR01B2DYP	CCAACCGGACGTCATCAGGCGCGACTTTTGAACAGAGTAAGCCATCAAATCTACCTAAACTTTACAGCGAACCGGCATGCTTAAGCGCCGCTCTGACCGTCTCACGACCACTGT	54	A	G
1272	3599	KKMS1KR01DD07L	TTTTCTTCTTGTCATCAGGCGCGACTTTTGAACAGGGTAAGCCATCAAATCTACCTAAACTTTACAGCAAACCGGCATGCTTAAGCGCCGCTCTGACCGTCTCACGACCACTGT	21	A	G
67	1430	KKMS1KR01AF644	TTTAGTTATGGTCATCAGGCGCGACTTTTGAACAGAGTAAGCCATCAAATCTACCTAAACTTTACAGCAAACCGGCATGCTTAAGTGCCGCTCTGACCGTCTCACGACCACTGT	71	C	T
1343	825	KKMS1KR01DJ7GR	TCCGCTCATTGTCATCAGGCGCGACTTTTGAACAGAGTACGCCATCAAATCTACCTAAACTTTACAGCAAACCGGCATGCTTAAGCGCCGCTCTGACCGTCTCACGACCACTGT	25	A	C
128	3371	KKMS1KR01ALLFH	CTGGGCCTGTGTCATCAGGCGCGACTTTTGAACAGAGTAAGCCGTCAAATCTACCTAAACTTTACAGCAAACCGGCATGCTTAAGCGCCGCTCTGACCGTCTCACGACCACTGT	29	A	G
341	3215	KKMS1KR01A4AHT	TTTTACGTTTGTCATCAGGCGCGACTTTTGAACAGAGTAAGCCATCGAATCTACCTAAACTTTACAGCAAACCGGCATGCTTAAGCGCCGCTCTGACCGTCTCACGACCACTGT	32	A	G
771	2875	KKMS1KR01B508T	TTTACATACGGTCATCAGGCGCGACTTTTGAACAGAGTAAGCCATCGAATCTACCTAAACTTTACAGCAAACCGGCATGGTTAAGCGCCGCTCTGACCGTCTCACGACCACTGT	32	A	G
771	2875	KKMS1KR01B508T	TTTACATACGGTCATCAGGCGCGACTTTTGAACAGAGTAAGCCATCGAATCTACCTAAACTTTACAGCAAACCGGCATGGTTAAGCGCCGCTCTGACCGTCTCACGACCACTGT	65	C	G
1334	3425	KKMS1KR01DJG0Z	AGAGTTAACCGTCATCAGGCGCGACTTTTGAACAGAGTAAGCCATCGAATCTACCTAAACTTTACAGCAAACCGGCATGCTTAAGCGCCGCTCTGACCGTCTCACGACCACTGT	32	A	G
1433	3035	KKMS1KR01DR5L5	CCGTCTTGTGGTCATCAGGCGCGACTTTTGAACAGAGTAAGCCATCAAATCTACCTAAACTTTACAGCAAACCGGCATGCTTAAGCGCCGCTCAGACCGTCTCACGACCACTGT	79	T	A
402	3815	KKMS1KR01A9NQX	TGCCACTATTGTCATCAGGCGCGACTTTTGAACAGAGTAAGCCATCAAATCTACCTAAACTTTACAGCAAACCGGCATGCTTAAGCGCCGCTCTGACCGTCTCACGACCAATGT	96	C	A
127	1065	KKMS1KR01ALGHN	TTCAGTGGGAGTCATCAGGCGCGACTTTTGAACAGAGTAAGCCGTCAAATCTACCTAAACTTTACAGCAAACCGGCATGCTTAAGCGCCGCTCTGACCGTCTCACGACCACTGT	29	A	G
557	3692	KKMS1KR01BM9I2	TTCGCAACGCGTCATCAGGCGCGACTTTTGAACAGAGTAAGCCATCAAATCTACCTAAACTTTACAGCAAACCGGCATGCTTAAGCGCCGCTATGACCGTCTCACGACCACTGT	78	C	A
626	1589	KKMS1KR01BS9ZB	AAACATCGATGTCATCAGGCGCGACTTTTGAACAGAGTAAACCATCAAATCTACCTAAACTTTACAGCAAACCGGCATGCTTAAGCGCCGCTCTGACCGTCTCACGACCACTGT	26	G	A
1394	1848	KKMS1KR01DOPFU	TCATGATTATGTCATCAGGCGCGACTTTTGAACAGAGTAAGCCATCAAATCTACCTAAACTTTACAGCAAACCGGCATGCTTAAGTGCCGCTCTGACCGTCTCACGACCACTGT	71	C	T
424	836	KKMS1KR01BBIZA	AAGCATGCATGTCATCAGGCGCGACTTTTGAACAGAGTAAGCCATCAAATCTACCTAAACTTTACAGCAAACCGGCATGCTTAAGCGCTGCTCTGACCGTCTCACGACCACTGT	74	C	T
562	3307	KKMS1KR01BNO09	TCACGTCCTTGTCATCAGGCGCGACTTTTGAACAGAGTAAGCCATCAAATCTACCTAAACTTTACAGCAAACCGGAATGCTTAAGCGCCGCTCTGACCGTCTCACGACCACTGT	61	C	A
1448	3260	KKMS1KR01DTG62	CTCGCTATCGGTCATCAGGCGCGACTTTTGAACAGAGTAAGCCATCAAATCTACCTAAACTTTACGGCAAACCGGCATGCTTAAGCGCCGCTCTGACCGTCTCACGACCACTGT	51	A	G
771	2875	KKMS1KR01B508T	TTTACATACGGTCATCAGGCGCGACTTTTGAACAGAGTAAGCCATCGAATCTACCTAAACTTTACAGCAAACCGGCATGGTTAAGCGCCGCTCTGACCGTCTCACGACCACTGT	32	A	G
771	2875	KKMS1KR01B508T	TTTACATACGGTCATCAGGCGCGACTTTTGAACAGAGTAAGCCATCGAATCTACCTAAACTTTACAGCAAACCGGCATGGTTAAGCGCCGCTCTGACCGTCTCACGACCACTGT	65	C	G
109	3437	KKMS1KR01AJXFJ	TTATTCGGACGTCATCAGGCGCGACTTTTGAACAGAGTAAGCCATCAAATCTACCTAAACTTTACAGCAAACCGGCATGCTTAAGCGCCGCTATGACCGTCTCACGACCACTGT	78	C	A
116	9	KKMS1KR01AKGWR	TGTCACTCATGTCATCAGGCGCGACTTTTGAACAGAGTAAGCCATCAAATCCACCTAAACTTTACAGCAAACCGGCATGCTTAAGCGCCGCTCTGACCGTCTCACGACCACTGT	37	T	C
1078	3130	KKMS1KR01CWZPO	TCATGGTTAAGTCATCAGGCGCGACTTTTGAACAGAGTAAGCTATCAAATCTACCTAAACTTTACAGCAAACCGGCATGCTTAAGCGCCGCTCTGACCGTCTCACGACCACTGT	28	C	T
321	1841	KKMS1KR01A2H73	CTCGTTGGTGGTCATCAGGCGCGACTTTTGAACAGAGTAAGCCATCAAATCTACCTAAACTTTACAGCAAACCGGCATGCTTAGGCGCCGCTCTGACCGTCTCACGACCACTGT	69	A	G
1462	2775	KKMS1KR01DUO2H	TTACCGCGTAGTCATCAGGCGCGACTTTTGAACAGAGTAAGCCATCAAATCTACCTAAACTTTACAGCAAACCGACATGCTTAAGCGCCGCTCTGACCGTCTCACGACCACTGT	60	G	A
1248	2588	KKMS1KR01DBWKU	TGGCCTTCCAGTCATCAGGCGCGACTTTTGAACAGAGTAAGCCATCAAATCTACCTAAACTTTACAGCAGACCGGCATGCTTAAGCGCCGCTCTGACCGTCTCACGACCACTGT	55	A	G
1022	4029	KKMS1KR01CR3E3	CCGTCCTTACGTCATCAGGCGCGACTTTTGAACAGAGTAAGTCATCAAATCTACCTAAACTTTACAGCAAACCGGCATGCTTAAGCGCCGCTCTGACCGTCTCACGACCACTGT	27	C	T
1400	1141	KKMS1KR01DO7UV	TAGAAATAAAGTCATCAGGCGCGACTTTTGAACAGGGTAAGCCATCAAATCTACCTAAACTTTACAGCAAACCGGCATGCTTAAGCGCCGCTCTGACCGTCTCACGACCACTGT	21	A	G
257	1152	KKMS1KR01AWVE6	CCGCGCTTTTGTCATCAGGCGCGACTTTTGAACAGAGTAAGCCATCAAATCTACCTAAACTTTACAGCAAACCGGCATGCCTAAGCGCCGCTCTGACCGTCTCACGACCACTGT	66	T	C
52	2560	KKMS1KR01AEWLU	TCAAAGGCGAGTCATCAGGCGCGACTTTTGAACAGAGTAAGCCATCAAATCTATCTAAACTTTACAGCAAACCGGCATGCTTAAGCGCCGCTCTGACCGTCTCACGACCACTGT	39	C	T
1428	410	KKMS1KR01DRNSC	TAGTAGCAGGGTCATCAGGCGCGACTTTTGAACAGAGTAAGCCATCGAATCTACCTAAACTTTACAGCAAACCGGCATGCTTAAGCGCCGCTCTGACCGTCTCACGACCACTGT	32	A	G
53	3723	KKMS1KR01AE0NX	CACACAACAGGTCATCAGGCGCGACTTTTGAACAGAGTAAGCCATCAAATCTACCTAAACTTTACAGCAAACCGGCGTGCTTAAGCGCCGCTCTGACCGTCTCACGACCACTGT	62	A	G
1107	1399	KKMS1KR01CZH05	CTCGGTGGCAGTCATCAGGCGCGACTTTTGAACAGAGTAAGCCATCAAATCTACCTAAACTTTACAGCAAACCGGCATGCTTAAGCGCCGCTCTAACCGTCTCACGACCACTGT	80	G	A
106	374	KKMS1KR01AJLK4	TACTAGTTAGGTCATCAGGCGCGACTTTTGAACAGAGTAAGCCATCAAATCTACCTAAACTTTACAGCAAACTGGTATGCTTAAGCGCCGCTCTGACCGTCTCACGACCACTGT	58	C	T
106	374	KKMS1KR01AJLK4	TACTAGTTAGGTCATCAGGCGCGACTTTTGAACAGAGTAAGCCATCAAATCTACCTAAACTTTACAGCAAACTGGTATGCTTAAGCGCCGCTCTGACCGTCTCACGACCACTGT	61	C	T
427	12	KKMS1KR01BBRTQ	AACCATAGTGGTCATCAGGCGCGACTTTTGAACAGAGTAAGCCATCAAATCTACCTAAACTTTACGGCAAACCGGCATGCTTAAGCGCCGCTCTGACCGTCTCACGACCACTGTCTGAGACTCCAAGGCACACAGGGGATAGG	51	A	G
35	3865	KKMS1KR01ADFVV	CCAACGTAGAGTCATCAGGCGCGACTTTTGAACAGAGTAAGCCATCAAATCTACCTAAACTTTACAGCAAAACGGCATGCTTAAGCGCCGCTCTGACCGTCTCACGACCACTGT	57	C	A
80	3762	KKMS1KR01AHD00	TCATGGCTTGGTCATCAGGCGCGACTTTTGAACAGAGTAAGCCATCAAATCTACCTAAACCTTACAGCAAACCGGCACGCTTAAGCGCCGCTCTGACCGTCTCACGACCACTGTCTGAGACTCCAAGGCACACAGGGGATAGG	46	T	C
80	3762	KKMS1KR01AHD00	TCATGGCTTGGTCATCAGGCGCGACTTTTGAACAGAGTAAGCCATCAAATCTACCTAAACCTTACAGCAAACCGGCACGCTTAAGCGCCGCTCTGACCGTCTCACGACCACTGTCTGAGACTCCAAGGCACACAGGGGATAGG	63	T	C
80	3762	KKMS1KR01AHD00	TCATGGCTTGGTCATCAGGCGCGACTTTTGAACAGAGTAAGCCATCAAATCTACCTAAACCTTACAGCAAACCGGCACGCTTAAGCGCCGCTCTGACCGTCTCACGACCACTGTCTGAGACTCCAAGGCACACAGGGGATAGG	46	T	C
80	3762	KKMS1KR01AHD00	TCATGGCTTGGTCATCAGGCGCGACTTTTGAACAGAGTAAGCCATCAAATCTACCTAAACCTTACAGCAAACCGGCACGCTTAAGCGCCGCTCTGACCGTCTCACGACCACTGTCTGAGACTCCAAGGCACACAGGGGATAGG	63	T	C
838	3008	KKMS1KR01CBW3M	CGCGCTGTATGTCATCAGGCGCGACTTTTGAACAGAGTAAGCCATCAAATCTACCTAAACTTTACGGCAAACCGGCATGCTTAAGCGCCGCTCTGACCGTCTCACGACCACTGT	51	A	G
54	1032	KKMS1KR01AE1QY	TTTCCTCGAAGTCATCAGGCGCGACTTTTGAACAGAGTAAGCCATCAAGTCTACCTAAACTTTACAGCAAACCGGCATGCTTAAGCGCCGCTCTGACCGTCTCACGACCACTGT	34	A	G
695	3567	KKMS1KR01BZDKX	AACGTGGTCAGTCATCAGGCGCGACTTTTGAACAGAGTAAGCCATCAAATCTACCTAAACTTTACAGCAAACCGGCATGCTTAAGCGCCGCTTTGACCGTCTCACGACCACTGT	78	C	T
672	623	KKMS1KR01BXAL9	TTTTATGGACGTCATCAGGCGCGACTTTTGAACAGAGTAAGCCATCAGATCTACCTAAACTTTACAGCAAACCGGCATGCTTAAGCGCCGCTCTGACCGTCTCACGACCACTGT	33	A	G
850	3153	KKMS1KR01CCY4Z	TTTCTGGTCGGTCATCAGGCGCGACTTTTGAACAGAGTAAGCCATCAAATCTACCTAAACTTTACAGCAAGCCGGCATGCTTAAGCGCCGCTCTGACCGTCTCACGACCACTGT	56	A	G
632	1845	KKMS1KR01BTS43	TGTCTGATCCGTCATCAGGCGCGACTTTTGAACAGAGTAAGCCATCGAATCTACCTAAACTTTACAGCAAACCGGCATGCTTAAGCGCCGCTCTGACCGTCTCACGACCACTGT	32	A	G
1269	2177	KKMS1KR01DDQMR	TAATATGAAGGTCATCAGGCGCGACTTTTGAACAGAGTAAGCCATCAAATCTACCTAAACTTTACAGTAAACCGGCATGCTTAAGCGCCGCTCTGACCGTCTCACGACCACTGT	53	C	T
532	1451	KKMS1KR01BK0SD	CTACTTGATAGTCATCAGGCGCGACTTTTGAACAGAGTAAGCCATCAAATCTACCTAAACTTTACAGCAAACCGGCATGCCTAAGCGCCGCTCTGACCGTCTCACGACCACTGT	66	T	C
355	1177	KKMS1KR01A5G53	ATTGCGGCTGGTCATCAGGCGCGACTTTTGAACAGAGTAGGCCATCAAATCTACCTAAACTTTACAGCAAACCGGCATGCTTAAGCGCCGCTCTGACCGTCTCACGACCACTGT	25	A	G
66	2532	KKMS1KR01AF4TY	TCGATGAAGGGTCATCAGGCGCGACTTTTGAACAGAGTAAGCCATCCAATCTACCTAAACTTTACAGCAAACCGGCATGCTTAAGCGCCGCTCTGACCGTCTCACGACCACTGT	32	A	C
1341	3109	KKMS1KR01DJ2WN	ACAAAATCGTGTCATCAGGCGCGACTTTTGAACAGGGTAAGCCATCAAATCTACCTAAACTTTACAGCAAACCGGCATGCTTAAGCGCCGCTCTGACCGTCTCACGACCACTGT	21	A	G
1401	966	KKMS1KR01DPAVS	CATCACAGGGGTCATCAGGCGCGACTTTTGAACAGGGTAAGCCATCAAATCTACCTAAACTTTACAGCAAACCGGCATGCTTAAGCGCCGCTCTGACCGTCTCACGACCACTGT	21	A	G
844	2954	KKMS1KR01CCF0S	TTCACCTAAAGTCATCAGGCGCGACTTTTGAACAGAGTAAGCCATCAAATCTATCTAAACTTTACAGCAAACCGGCATGCTTAAGCGCCGCTCTGACCGTCTCACGACCACTGT	39	C	T
787	4014	KKMS1KR01B7GOW	AGCGGTAATTGTCATCAGGCGCGACTTTTGAACAGAGTAAGCCATCAAATCTACCTAAACTTTACAGCAAACCGGCATGCTTAAGCGCTGCTCTGACCGTCTCACGACCACTGT	74	C	T
342	2502	KKMS1KR01A4C3S	TTAGGAACAAGTCATCAGGCGCGACTTTTGAACAGAGTAAGCCATCAAATCTACCTAAACTTTACGGCAAACCGGCATGCTTAAGCGCCGCTCTGACCGTCTCACGACCACTGT	51	A	G
1402	2256	KKMS1KR01DPE1E	CAATTCATGGGTCATCAGGCGCGACTTTTGAACAGAGTAAACCATCAAATCTACCTAAACTTTACAGCAAACCGGCATGCTTAAGCGCCGCTCTGACCGTCTCACGACCACTGT	26	G	A
732	3406	KKMS1KR01B2MD8	CCCTAGACTGGTCATCAGGCGCGACTTTTGAACAGAGTAAGCCATCAAATCTACCTAAACTTTACAGCAGACCGGCATGCTTAAGCGCCGCTCTGACCGTCTCACGACCACTGT	55	A	G
1442	1676	KKMS1KR01DSW0E	AATTTGGACCGTCATCAGGCGCGACTTTTGAACAGAGTAAGCCATCAAATCTACCTAAACTTTACAGCGAACCGGCATGCTTAAGCGCCGCTCTGACCGTCTCACGACCACTGT	54	A	G
635	66	KKMS1KR01BT080	ATATTGTGCTGTCATCAGGCGCGACTTTTGAACAGGGTAAGCCATCAAATCTACCTAAACTTTACAGCAAACCGGCATGCTTAAGCGCCGCTCTGACCGTCTCACGACCACTGT	21	A	G
1456	3689	KKMS1KR01DT6S7	TTGCCTAGCGGTCATCAGGCGCGACTTTTGAACAGAGTAAGCCATCAAATATACCTAAACTTTACAGCAAACCGGCATGCTTAAGCGCCGCTCTGACCGTCTCACGACCACTGT	36	C	A
266	2571	KKMS1KR01AXOYL	CGGAATGTAGGTCATCAGGCGCGACTTTTGAACAGAGTAAGCCATCAAATCTACCTAAACTTTACAGCAAACCGGCATGCTTAAGCGTCGCTCTGACCGTCTCACGACCACTGT	73	C	T
545	3332	KKMS1KR01BL7BQ	ATCTTCAAGTGTCATCAGGCGCGACTTTTGAACAGGGTAAGCCATCAAATCTACCTAAACTTTACAGCAAACCGGCATGCTTAAGCGCCGCTCTGACCGTCTCACGACCACTGT	21	A	G
1009	2925	KKMS1KR01CQXHB	TTCGCGTCATGTCATCAGGCGCGACTTTTGAACAGAGTAAGCCGTCAAATCTACCTAAACTTTACAGCAAACCTGCATGCTTAAGCGCCGCTCTGACCGTCTCACGACCACTGT	29	A	G
1009	2925	KKMS1KR01CQXHB	TTCGCGTCATGTCATCAGGCGCGACTTTTGAACAGAGTAAGCCGTCAAATCTACCTAAACTTTACAGCAAACCTGCATGCTTAAGCGCCGCTCTGACCGTCTCACGACCACTGT	59	G	T
1009	2925	KKMS1KR01CQXHB	TTCGCGTCATGTCATCAGGCGCGACTTTTGAACAGAGTAAGCCGTCAAATCTACCTAAACTTTACAGCAAACCTGCATGCTTAAGCGCCGCTCTGACCGTCTCACGACCACTGT	29	A	G
1009	2925	KKMS1KR01CQXHB	TTCGCGTCATGTCATCAGGCGCGACTTTTGAACAGAGTAAGCCGTCAAATCTACCTAAACTTTACAGCAAACCTGCATGCTTAAGCGCCGCTCTGACCGTCTCACGACCACTGT	59	G	T
1193	1718	KKMS1KR01C612W	TTTGTTAGTTGTCATCAGGCGCGACTTTTGAACATAGTAAGCCATCAAATCTACCTAAACTTTACAGCAAACCGGCATGCTTAAGCGCCGCTCTGACCGTCTCACGACCACTGT	20	G	T
793	2911	KKMS1KR01B7YSX	TTAGGTTTGAGTCATCAGGCGCGACTTTTGAACAGAGTAAGCCATCAAATCTACCTAAACTTTACAGCAAACCGGCATGCCTAAGCGCCGCTCTGACCGTCTCACGACCACTGT	66	T	C
14	1435	KKMS1KR01ABJM1	CTGGCGGACTGTCATCAGGCGCGACTTTTGAACAGAGTAAGCCATCAAATCTACCTAAACTTTACAGCAAACCGGTATGCTTAAGCGCCGCTCTGACCGTCTCACGACCACTGT	61	C	T
572	3717	KKMS1KR01BOKYF	CGAATCCAGTGTCATCAGGCGCGACTTTTGAACAGAGTAAGGCATCAAATCTACCTAAACTTTACAGCAAACCGGCATGCTTAAGCGCCGCTCTGACCGTCTCACGACCACTGT	27	C	G
932	701	KKMS1KR01CJ4EN	TTGTATACTCGTCATCAGGCGCGACTTTTGAACAGAGTAAGCCATCAAATCTACCTAAACTTTACGGCAAACCGGCATGCTTAAGCGCCGCTCTGACCGTCTCACGACCACTGT	51	A	G
1288	2060	KKMS1KR01DFELA	AATGGAATTAGTCATCAGGCGCGACTTTTGAACAGAGTAAGCCATCAAATCTACCTAAACTTTACAGCAAACCGGCATGCTTAAGCGCCGCTCTTACCGTCTCACGACCACTGT	80	G	T
976	2474	KKMS1KR01CN0T4	ACGTATGTGGGTCATCAGGCGCGACTTTTGAACAGAGTAAGCCATCAAATCTACCCAAACTTTACAGCAAACCGGCATGCTTAAGCGCCGCTCTGACCGTCTCACGACCACTGT	41	T	C
1211	831	KKMS1KR01C8L99	ATCTCTTAAAGTCATCAGGCGCGACTTTTGAACAGAGTAAGCCATCAAATCTACCTAAACTTTACGGCAAACCGGCATGCTTAAGCGCCGCTCTGACCGTCTCACGACCACTGT	51	A	G
1071	4016	KKMS1KR01CWD9U	TTGGATCATCGTCATCAGGCGCGACTTTTGAACAGAGTAAGCCATCAAATCTACCTAAACTTTACAGCGAACCGGCATGCTTAAGCGCCGCTCTGACCGTCTCACGACCACTGT	54	A	G
763	2300	KKMS1KR01B5BIM	TTTTTTGATGGTCATCAGGCGCGACTTTTGAACAGAGTAAGCCCTCAAATCTACCTAAACTTTACAGCAAACCGGCATGCTTAAGCGCCGCTCTGACCGTCTCACGACCACTGT	29	A	C
797	1791	KKMS1KR01B8AKX	TTTAACTGTGGTCATCAGGCGCGACTTTTGAACAGAGTAAGCCATCAAATCTACCTAAACTTTACAGCAAACCGGCATGCTTAGGCGCCGCTCTGACCGTCTCACGACCACTGT	69	A	G
262	1628	KKMS1KR01AXBLA	CGTTGCGCGTGTCATCAGGCGCGACTTTTGAACAGAGTAAGCCATCAAATCTACCTAAACTTTACAGCAAACCGGCATGCTTATGCGCCGCTCTGACCGTCTCACGACCACTGT	69	A	T
69	2688	KKMS1KR01AGEFM	TTGGGTTAACGTCATCAGGCGCGACTTTTGAACAGAGTAAGCCATCAAATCTACCCAAACTTTACAGCAAACCGGCATGCTTAAGCGCCGCTCTGACCGTCTCACGACCACTGT	41	T	C
1184	1671	KKMS1KR01C59LL	ATCTCCATATGTCATCAGGCGCGACTTTTGAACAGAGTAAGCCATCAAATCTACCTAAACTTTACAGTAAACCGGCATGCTTAAGCGCCGCTCTGACCGTCTCACGACCACTGT	53	C	T
39	1025	KKMS1KR01ADQB3	AGGAGCTTCGGTCATCAGGCGCGACTTTTGAACAGAGTAGGCCATCAAATCTACCTAAACTTTACAGCAAACCGGCATGCTTAAGCGCCGCTCTGACCGTCTCACGACCACTGT	25	A	G
523	1123	KKMS1KR01BJ729	ACATAGCGTTGTCATCAGGCGCGACTTTTGAACAGAGTAAGTCATCAAATCTACCTAAACTTTACAGCAAACCGGCATGCTTAAGCGCCGCTCTGACCGTCTCACGACCACTGT	27	C	T
804	2479	KKMS1KR01B8W8H	CCGCTAGGGCGTCATCAGGCGCGACTTTTGAACAGAGTAAGCCATCAAATCTACATAAACTTTACAGCAAACCGGCATGCTTAAGCGCCGCTCTGACCGTCTCACGACCACTGT	40	C	A
23	456	KKMS1KR01ACBBU	CTTCCCTATCGTCATCAGGCGCGACTTTTGAACAGAGTAAGCCATCAAATCTACCTAAACTTTACAGCAAACCGGCATGCTTAAGCGTCGCTCTGACCGTCTCACGACCACTGT	73	C	T
29	3613	KKMS1KR01ACWP7	TAGTCCTTCAGTCATCAGGCGCGACTTTTGAACAGAGTAAGCCATCAAATCTACCTAAACTTTACAGCGAACCGGCATGCTTAAGCGCCGCTCTGACCGTCTCACGACCACTGT	54	A	G
194	2097	KKMS1KR01ARC1F	TCGACCTTATGTCATCAGGCGCGACTTTTGAACAGAGTAAGCCATCAAATCTACCCAAACTTTACGGCAAACCGGCATGCTTAAGCGCCGCTCTGACCGTCTCACGACCACTGT	41	T	C
194	2097	KKMS1KR01ARC1F	TCGACCTTATGTCATCAGGCGCGACTTTTGAACAGAGTAAGCCATCAAATCTACCCAAACTTTACGGCAAACCGGCATGCTTAAGCGCCGCTCTGACCGTCTCACGACCACTGT	51	A	G
194	2097	KKMS1KR01ARC1F	TCGACCTTATGTCATCAGGCGCGACTTTTGAACAGAGTAAGCCATCAAATCTACCCAAACTTTACGGCAAACCGGCATGCTTAAGCGCCGCTCTGACCGTCTCACGACCACTGT	41	T	C
194	2097	KKMS1KR01ARC1F	TCGACCTTATGTCATCAGGCGCGACTTTTGAACAGAGTAAGCCATCAAATCTACCCAAACTTTACGGCAAACCGGCATGCTTAAGCGCCGCTCTGACCGTCTCACGACCACTGT	51	A	G
544	2462	KKMS1KR01BL3HS	TTAGAGGCAGGTCATCAGGCGCGACTTTTGAACAGAGTAAGCCATCAAATCTAACTAAACTTTACAGCAAACCGGCATGCTTAAGCGCCGCTCTGACCGTCTCACGACCACTGT	39	C	A
1033	2587	KKMS1KR01CS02L	ACTCCCATTTGTCATCAGGCGCGACTTTTGAACAGAGTAAGCAATCAAATCTACCTAAACTTTACAGCAAACCGGCATGCTTAAGCGCCGCTCTGACCGTCTCACGACCACTGT	28	C	A
1240	3019	KKMS1KR01DA7ML	CTGCTTGCACGTCATCAGGCGCGACTTTTGAACAGGGTAAGCCATCAAATCTACCTAAACTTTACAGCAAACCGGCATGCTTAAGCGCCGCTCTGACCGTCTCACGACCACTGT	21	A	G
318	919	KKMS1KR01A1705	ATCGTATGCTGTCATCAGGCGCGACTTTTGAACAGAGTAAGCCATCAAATCTACCTAAACTTTACAGCAAACCGGCATGCCTAAGCGCCGCTCTGACCGTCTCACGACCACTGT	66	T	C
1213	371	KKMS1KR01C8R81	ATTGTAGCTCGTCATCAGGCGCGACTTTTGAACGGAGTAAGCCATCAAATCTACCTAAACTTTACAGCAAACCGGCATGCTTAAGCGCCGCTCTGACCGTCTCACGACCACTGT	19	A	G
1343	1270	KKMS1KR01DJ7S4	CGACCGTTCGGTCATCAGGCGCGACTTTTGAACAGAGTGAGCCATCAAATCTACCTAAACTTTACAGCAAACCGGCATGCTTAAGCGCCGCTCTGACCGTCTCACGACCACTGT	24	A	G
144	2257	KKMS1KR01AMY4Z	TGATCTCTGAGTCATCAGGCGCGACTTTTGAACAGAGTAAGCCATCAAATCTACCTAAACTTTACAGCAAACCGGGATGCTTAAGCGCCGCTCTGACCGTCTCACGACCACTGT	61	C	G
454	274	KKMS1KR01BD5C0	AACCTTTATTGTCATCAGGCGCGACTTTTGAACAGAGTAAGCCATCAAACCTACCTAAACTTTACAGCAAACCGGCATGCTTAAGCGCCGCTCTGACCGTCTCACGACCACTGT	35	T	C
946	3018	KKMS1KR01CLEFW	CTCGCCAGTCGTCATCAGGCGCGACTTTTGAACAGAGTAAGCCATCAAATCTACGTAAACTTTACAGCAAACCGGCATGCTTAAGCGCCGCTCTGACCGTCTCACGACCACTGT	40	C	G
1204	3888	KKMS1KR01C72IQ	TCATAGTTACGTCATCAGGCGCGACTTTTGAACATAGTAAGCCATCAAATCTACCTAAACTTTACAGCAAACCGGCATGCTTAAGCGCCGCTCTGACCGTCTCACGACCACTGT	20	G	T
86	3044	KKMS1KR01AHWFQ	TGGAAGGTCTGTCATCAGGCGCGACTTTTGAACAGAGTAAACCATCAAATCTACCTAAACTTTACAGCAAACCGGCATGCTTAAGCGCCGCTCTGACCGTCTCACGACCACTGT	26	G	A
257	1811	KKMS1KR01AWVXH	CCACGCCGGTGTCATCAGGCGCGACTTTTGAACAGAGTAAGCCATCAAATCTACCTAAACTTTACAGCAAACCGGCATGCTTAAGCGCCGGTCTGACCGTCTCACGACCACTGT	76	C	G
1302	3738	KKMS1KR01DGN4S	TGGTAAGTTCGTCATCAGGCGCGACTTTTGAACAGAGTAAGCCATCAAATCTACCTAAACTTTACAGCAAGCCGGCATGCTTAAGCGCCGCTCTGACCGTCTCACGACCACTGT	56	A	G
1458	2255	KKMS1KR01DUB0X	ATAGAGTAGTGTCATCAGGCGCGACTTTTGAACAGAGTAAGCCATCAAGTCTACCTAAACTTTACAGCAAACCGGCATGCTTAAGCGCCGCTCTGACCGTCTCACGACCACTGT	34	A	G
1273	1026	KKMS1KR01DD2DW	ATAGAGTAGTGTCATCAGGCGCGACTTTTGAACAGAGTAAGCCATCAAGTCTACCTAAACTTTACAGCAAACCGGCATGCTTAAGCGCCGCTCTGACCGTCTCACGACCACTGT	34	A	G
1408	2331	KKMS1KR01DPX15	AGCGAGCGTCGTCATCAGGCGCGACTTTTGAACAGAGTAAGCCATCAAATCTACCTAAACTTTACGGCAAACCGGCATGCTTAAGCGCCGCTCTGACCGTCTCACGACCACTGT	51	A	G
524	1360	KKMS1KR01BKBFM	TTCCGTTATTGTCATCAGGCGCGACTTTTGAACAGAGTAAGCCATCAAACCTACCTAAACTTTACAGCAAACCGGCATGCTTAAGCGCCGCTCTGACCGTCTCACGACCACTGT	35	T	C
816	127	KKMS1KR01B9XCH	AGTTGGCACTGTCATCAGGCGCGACTTTTGAACAGAGTAAGCCATCAAATCTACCTAAACTTTACAGCAAACCGGCATGCTTAGGCGCCGCTCTGACCGTCTCACGACCACTGT	69	A	G
1065	986	KKMS1KR01CVSY0	CTAAGTTTGAGTCATCAGGCGCGACTTTTGAACAGAGTAAGCAATCAAATCTACCTAAACTTTACAGCAAACCGGCATGCTTAAGCGCCGCTCTGACCGTCTCACGACCACTGT	28	C	A
1230	167	KKMS1KR01C99TL	TGAGAATACCGTCATCAGGCGCGACTTTTGAACAGGGTAAGCCATCAAATCTACCTAAACTTTACAGCAAACCGGCATGCTTAAGCGCCGCTCTGACCGTCTCACGACCACTGT	21	A	G
57	933	KKMS1KR01AFA5J	CCATTCATTGGTCATCAGGCGCGACTTTTGAACAGAGTAAGCCATCAAATCTAACTAAACTTTACAGCAAACCGGCATGCTTAAGCGCCGCTCTGACCGTCTCACGACCACTGT	39	C	A
1302	1664	KKMS1KR01DGMI6	CACTTCCTAAGTCATCAGGCGCGACTTTTGAACAGAGTAAGCCATCAAATCTACCTAAACTTTACGGCAAACCGGCATGCTTAAGCGCCGCTCTGACCGTCTCACGACCACTGT	51	A	G
780	1482	KKMS1KR01B6SL4	AGTATTCTAAGTCATCAGGCGCGACTTTTGAACAGAGTAAGCCATCAAACCTACCTAAACTTTACAGCAAACCGGCGTGCTTAAGCGCCGCTCTGACCGTCTCACGACCACTGT	35	T	C
780	1482	KKMS1KR01B6SL4	AGTATTCTAAGTCATCAGGCGCGACTTTTGAACAGAGTAAGCCATCAAACCTACCTAAACTTTACAGCAAACCGGCGTGCTTAAGCGCCGCTCTGACCGTCTCACGACCACTGT	62	A	G
780	1482	KKMS1KR01B6SL4	AGTATTCTAAGTCATCAGGCGCGACTTTTGAACAGAGTAAGCCATCAAACCTACCTAAACTTTACAGCAAACCGGCGTGCTTAAGCGCCGCTCTGACCGTCTCACGACCACTGT	35	T	C
780	1482	KKMS1KR01B6SL4	AGTATTCTAAGTCATCAGGCGCGACTTTTGAACAGAGTAAGCCATCAAACCTACCTAAACTTTACAGCAAACCGGCGTGCTTAAGCGCCGCTCTGACCGTCTCACGACCACTGT	62	A	G
903	3910	KKMS1KR01CHM78	TTTTGTATCGGTCATCAGGCGCGACTTTTGAACAGAGTAAGCCATCAAATCTACCTAAACTTTACGGCAAACCGGCATGCTTAAGCGCCGCTCTGACCGTCTCACGACCACTGT	51	A	G
442	3094	KKMS1KR01BC5L0	TGTCGGTTTTGTCATCAGGCGCGACTTTTGAACAGAGTAAGCCATCAAATCTACCTAAACTTTACAGCAAACCGGTATGCTTAAGCGCCGCTCTTACCGTCTCACGACCACTGT	61	C	T
442	3094	KKMS1KR01BC5L0	TGTCGGTTTTGTCATCAGGCGCGACTTTTGAACAGAGTAAGCCATCAAATCTACCTAAACTTTACAGCAAACCGGTATGCTTAAGCGCCGCTCTTACCGTCTCACGACCACTGT	80	G	T
442	3094	KKMS1KR01BC5L0	TGTCGGTTTTGTCATCAGGCGCGACTTTTGAACAGAGTAAGCCATCAAATCTACCTAAACTTTACAGCAAACCGGTATGCTTAAGCGCCGCTCTTACCGTCTCACGACCACTGT	61	C	T
442	3094	KKMS1KR01BC5L0	TGTCGGTTTTGTCATCAGGCGCGACTTTTGAACAGAGTAAGCCATCAAATCTACCTAAACTTTACAGCAAACCGGTATGCTTAAGCGCCGCTCTTACCGTCTCACGACCACTGT	80	G	T
654	3628	KKMS1KR01BVR1Q	TTCACCGGCAGTCATCAGGCGCGACTTTTGAACAGAGTAAGCCATCAAATTTACCTAAACTTTACAGCAAACCGGCATGCTTAAGCGCCGCTCTGACCGTCTCACGACCACTGT	36	C	T
661	582	KKMS1KR01BWBTK	TACTTAGCTTGTCATCAGGCGCGACTTTTGAACAGAGTAAGCCATCAAATCTACCTAAACTTTACAGCGAACCGGCATGCTTAAGCGCCGCTCTGACCGTCTCACGACCACTGT	54	A	G
528	2535	KKMS1KR01BKOZD	TTTTCCTTCTGTCATCAGGCGCGACTTTTGAACATAGTAAGCCATCAAATCTACCTAAACTTTACAGCAAACCGGCATGCTTAAGCGCCGCTCTGACCGTCTCACGACCACTGT	20	G	T
1270	920	KKMS1KR01DDSTM	CGTCCTCGGTGTCATCAGGCGCGACTTTTGAACAGAGTAAGCCGTCAAATCTACCTAAACTTTACAGCAAACCGGCATGCTTAAGCGCCGCTCTGACCGTCTCACGACCACTGT	29	A	G
1284	3235	KKMS1KR01DE2UT	TGTGCACGTTGTCATCAGGCGCGACTTTTGAACAGAGTAAGCCATCAAGTCTACCTAAACTTTACAGCAAACCGGCATGCTTAAGCGCCGCTCTGACCGTCTCACGACCACTGT	34	A	G
1170	2263	KKMS1KR01C41S5	AATCCGAACAGTCATCAGGCGCGACTTTTGAACGGAGTAAGCCATCAAATCTACCTAAACTTTACAGCAAACCGGCATGCTTAAGCGCCGCTCTGACCGTCTCACGACCACTGT	19	A	G
232	2874	KKMS1KR01AUPQK	TTCAGTGGGAGTCATCAGGCGCGACTTTTGAACAGAGTAAGCCGTCAAATCTACCTAAACTTTACAGCAAACCGGCATGCTTAAGCGCCGCTCTGACCGTCTCACGACCACTGT	29	A	G
1315	670	KKMS1KR01DHQUO	TCGCCCATCGGTCATCAGGCGCGACTTTTGAACAGAGTAAGCCATCAAATCTACCTAAACTTTACGGCAAACCGGCATGCTTAAGCGCCGCTCTGACCGTCTCACGACCACTGT	51	A	G
892	193	KKMS1KR01CGLLF	TAACTCGCCGGTCATCAGGCGCGACTTTTGAACAGAGTAAGCTATCAAATCTACCTAAACTTTACAGCAAACCGGCATGCTTAAGCGCCGCTCTGACCGTCTCACGACCACTGT	28	C	T
924	3630	KKMS1KR01CJHDS	TTCGTCCGCTGTCATCAGGCGCGACTTTTGAACAGAGTAAGCCATCAAATCTACCTAAACTTTACAGCGAACCGGCATGCTTAAGCGCCGCTCTGACCGTCTCACGACCACTGT	54	A	G
1434	1452	KKMS1KR01DR7JY	ATCTCCAACAGTCATCAGGCGCGACTTTTGAACAGAGTAAGCCATCAAATCTACCTAAACTTTACAGCAAACCTGCATGCTTAAGCGCCGCTCTGACCGTCTCACGACCACTGT	59	G	T
1469	3689	KKMS1KR01DVBWB	CGCACCTTCTGTCATCAGGCGCGACTTTTGAACAGAGTAAGTCATCAAATCTACCTAAACTTTACAGCAAACCGGCATGCTTAAGCGCCGCTCTGACCGTCTCACGACCACTGT	27	C	T
112	2740	KKMS1KR01AJ6DI	AATCCTGACGGTCATCAGGCGCGACTTTTGAACAGAGTAAGCCATCAAATCTACCTAAACTTCACAGCAAACCGGCATGCTTAAGCGCCGCTCTGACCGTCTCACGACCACTGT	48	T	C
1418	1996	KKMS1KR01DQTEM	AATTCGGTCTGTCATCAGGCGCGACTTTTGAACAGAGCAAGCCATCAAATCTACCTAAACTTTACAGCAAACCGGCATGCTTAAGCGCCGCTCTGACCGTCTCACGACCACT	23	T	C
1139	1278	KKMS1KR01C2A2O	AAGATTGTGAGTCATCAGGCGCGACTTTTGAACAGAGTAAGCCATCAAATCTACCTAAACTTTACAGCGAACCGGCATGCTTAAGCGCCGCTCTGACCGTCTCACGACCACTGT	54	A	G
14	3081	KKMS1KR01ABKWR	CACCTAGTTTGTCATCAGGCGCGACTTTTGAACAGAGTAAGCCATCAAATCTACCTAAACTTTACGGCAAACCGGCATGCTTAAGCGCCGCTCTGACCGTCTCACGACCACTGT	51	A	G
1460	3609	KKMS1KR01DUJD3	CACTTGGGTGGTCATCAGGCGCGACTTTTGAACAGGGTAAGCCATCAAATCTACCTAAACTTTACAGCAAACCGGCATGCTTAAGCGCCGCTCTGACCGTCTCACGACCACTGT	21	A	G
955	812	KKMS1KR01CL46M	TTGTGACACCGTCATCAGGCGCGACTTTTGAACAGAGTAAGCCATCAAATCTACCTAAACTTTACAGCAAACCGGCATGCTTAAGCGCCGCTCTTACCGTCTCACGACCACTGT	80	G	T
707	3245	KKMS1KR01B0E9B	TATGGAGTTAGTCATCAGGCGCGACTTTTGAACAGAGTAAGCCATCAAATCTACCTAAACTTTACGGCAAACCGGCATGCTTAAGCGCCGCTCTGACCGTCTCACGACCACTGT	51	A	G
583	1231	KKMS1KR01BPHSX	TCATAGTTACGTCATCAGGCGCGACTTTTGAACATAGTAAGCCATCAAATCTACCTAAACTTTACAGCAAACCGGCATGCTTAAGCGCCGCTCTGACCGTCTCACGACCACTGT	20	G	T
875	4016	KKMS1KR01CE6TE	AACACCTCTCGTCATCAGGCGCGACTTTTGAACGGAGTAAGCCATCAAATCTACCTAAACCTTACAGCAAACCGGCATGCTTAAGCGCCGCTCTGACCGTCTCACGACCACTGT	19	A	G
875	4016	KKMS1KR01CE6TE	AACACCTCTCGTCATCAGGCGCGACTTTTGAACGGAGTAAGCCATCAAATCTACCTAAACCTTACAGCAAACCGGCATGCTTAAGCGCCGCTCTGACCGTCTCACGACCACTGT	46	T	C
875	4016	KKMS1KR01CE6TE	AACACCTCTCGTCATCAGGCGCGACTTTTGAACGGAGTAAGCCATCAAATCTACCTAAACCTTACAGCAAACCGGCATGCTTAAGCGCCGCTCTGACCGTCTCACGACCACTGT	19	A	G
875	4016	KKMS1KR01CE6TE	AACACCTCTCGTCATCAGGCGCGACTTTTGAACGGAGTAAGCCATCAAATCTACCTAAACCTTACAGCAAACCGGCATGCTTAAGCGCCGCTCTGACCGTCTCACGACCACTGT	46	T	C
707	855	KKMS1KR01B0DEX	CATGTCCCGTGTCATCAGGCGCGACTTTTGAACAGAGTAAGCCGTCAAATCTACCTAAACTTTACAGCAAACCGGCATGCTTAAGCGCCGCTCTGACCGTCTCACGACCACTGT	29	A	G
264	3660	KKMS1KR01AXJHA	TTCCACACAGGTCATCAGGCGCGACTTTTGAACAGAGTGAGCCATCAAATCTACCTAAACTTTACAGCAAACCGGCATGCTTAAGCGCCGCTCTGACCGTCTCACGACCACTGT	24	A	G
1323	887	KKMS1KR01DIGAX	AACACATGTAGTCATCAGGCGCGACTTTTGAACAGAGTAAGCCATCAAATCTACCTAAACTTTACAGCAAACCGGCGTGCTTAAGCGCCGCTCTGACCGTCTCACGACCACTGT	62	A	G
936	1245	KKMS1KR01CKHGV	AACAACAACCGTCATCAGGCGCGACTTTTGAACAGAGTAGGCCATCAAATCTACCTAAACTTTACAGCAAACCGGCATGCTTAAGCGCCGCTCTGACCGTCTCACGACCACTGT	25	A	G
1468	2610	KKMS1KR01DU7WK	CTTCTGTAAGGTCATCAGGCGCGACTTTTGAACAGAGTAAGCCATCAAATCCACCTAAACTTTACAGCAAACCGGCATGCTTAAGCGCCGCTCTGACCGTCTCACGACCACTGT	37	T	C
266	1295	KKMS1KR01AXNY5	ATGAGTAAGTGTCATCAGGCGCGACTTTTGAACAGAGTAAGCCATCAAATCTACCTAAACTTTACAGCAAACCGGCATGCTTAAGCGCCGCTCTGGCCGTCTCACGACCACTGT	81	A	G
1094	2527	KKMS1KR01CYDTD	ATTTCGCGACGTCATCAGGCGCGACTTTTGAACAGAGTAAGCCATCGAATCTACCTAAACTTTACAGCAAACCGGCATGCTTAAGCGCCGCTCTGACCGTCTCACGACCACTGT	32	A	G
1171	2278	KKMS1KR01C44ZC	TTATGTCTAAGTCATCAGGCGCGACTTTTGAACAGAGTAAGTCATCAAATCTACCTAAACTTTACAGCAAACCGGCATGCTTAAGCGCCGCTCTGACCGTCTCACGACCACTGT	27	C	T
755	849	KKMS1KR01B4K33	TACCTCGAGCGTCATCAGGCGCGACTTTTGAACAGAGTAAGCCATCAAATCTACCTAAACTTTACAGCAAACCGGCATGCCTAAGCGCCGCTCTGACCGTCTCACGACCACTGT	66	T	C
707	519	KKMS1KR01B0C5L	CTTGTCACAGGTCATCAGGCGCGACTTTTGAACAGAGTAAGCCATCAAATCTACCTAAGCTTTACAGCAAACCGGCATGCTTAAGCGCCGCTCTGACCGTCTCACGACCACTGT	44	A	G
1371	2135	KKMS1KR01DMOYX	AGCTACAGTCGTCATCAGGCGCGACTTTTGAACAGAGTAAGCCATCGAATCTACCTAAACTTTACAGCAAACCGGCATGCTTAAGCGCCGCTCTGACCGTCTCACGACCACTGT	32	A	G
17	3083	KKMS1KR01ABUD5	CGGGTTATAAGTCATCAGGCGCGACTTTTGAACAGAGTAAGCCATCAAATCTACCTAAACTTTACAGCGAACCGGCATGCCTAAGCGCCGCTCTGACCGTCTCACGACCACTGT	54	A	G
17	3083	KKMS1KR01ABUD5	CGGGTTATAAGTCATCAGGCGCGACTTTTGAACAGAGTAAGCCATCAAATCTACCTAAACTTTACAGCGAACCGGCATGCCTAAGCGCCGCTCTGACCGTCTCACGACCACTGT	66	T	C
17	3083	KKMS1KR01ABUD5	CGGGTTATAAGTCATCAGGCGCGACTTTTGAACAGAGTAAGCCATCAAATCTACCTAAACTTTACAGCGAACCGGCATGCCTAAGCGCCGCTCTGACCGTCTCACGACCACTGT	54	A	G
17	3083	KKMS1KR01ABUD5	CGGGTTATAAGTCATCAGGCGCGACTTTTGAACAGAGTAAGCCATCAAATCTACCTAAACTTTACAGCGAACCGGCATGCCTAAGCGCCGCTCTGACCGTCTCACGACCACTGT	66	T	C
1040	1497	KKMS1KR01CTMCR	AAAGTGGAATGTCATCAGGCGCGACTTTTGAACAGAGTAAGCCATCAAATCTACCTAAACTTTACAGCAAACCGGCATGCTTAAGCGTCGCTCTGACCGTCTCACGACCACTGT	73	C	T
175	1694	KKMS1KR01APOOG	TACTTTGCAGGTCATCAGGCGCGACTTTTGAACAGAGTAGGCCATCAAATCTACCTAAACTTTACAGCAAACCGGCATGCTTAAGCGCCGCTCTGACCGTCTCACGACCACTGT	25	A	G
944	3633	KKMS1KR01CK8LF	TTCAGTGGGAGTCATCAGGCGCGACTTTTGAACAGAGTAAGCCGTCAAATCTACCTAAACTTTACAGCAAACCGGCATGCTTAAGCGCCGCTCTGACCGTCTCACGACCACTGT	29	A	G
897	318	KKMS1KR01CG1HS	CGGGAATCTTGTCATCAGGCGCGACTTTTGAACAGAGTAAGCCATCGAATCTACCTAAACTTTACAGCAAACCGGCATGCTTAAGCGCCGCTCTGACCGTCTCACGACCACTGT	32	A	G
157	2881	KKMS1KR01AN4PF	TTACGGATGTGTCATCAGGCGCGACTTTTGAACAGAGTAAGCCACCAAATCTACCTAAACTTTACAGCAAACCGGCATGCTTAAGCGCCGCTCTGACCGTCTCACGACCACTGT	30	T	C
693	3317	KKMS1KR01BY62F	TTTCTGTGCGGTCATCAGGCGCGACTTTTGAACAGAGTAAGCCATCAGATCTACCTAAACTTTACAGCAAACCGGCATGCTTAAGCGCCGCTCTGACCGTCTCACGACCACTGT	33	A	G
262	608	KKMS1KR01AXASY	TTCTTCGGGCGTCATCAGGCGCGACTTTTGAACAGAGTGAGCCATCAAATCTACCTAAACTTTACAGCAAACCGGCATGCTTAAGCGCCGCTCTGACCGTCTCACGACCACTGT	24	A	G
352	2878	KKMS1KR01A48Z0	AGCGAATTATGTCATCAGGCGCGACTTTTGAACAGAGTAAGCCATCAAATCTACCTAAACTTTACAGCAAACCGGCATGCTTAAGCGTCGCTCTGACCGTCTCACGACCACTGT	73	C	T
869	1264	KKMS1KR01CELQA	TAATTCGCAAGTCATCAGGCGCGACTTTTGAACAGAGTAAGCCATCAGATCTACCTAAACTTTACAGCAAACCGGCATGCTTAAGCGCCGCTCTGACCGTCTCACGACCACTGT	33	A	G
506	3050	KKMS1KR01BIRUK	CCGGGCCGCTGTCATCAGGCGCGACTTTTGAACAGAGTAAGCCATCAAATCTACCTAAACTTTACAGCAAACCGGCATGCTTAAGCGCAGCTCTGACCGTCTCACGACCACTGT	74	C	A
87	2448	KKMS1KR01AHY4Y	TTCATCCATCGTCATCAGGCGCGACTTTTGAACAGAGTAAGCCATCAGATCTACCTAAACTTTACAGCAAACCGGCATGCTTAAGCGCCGCTCTGACCGTCTCACGACCACTGT	33	A	G
1319	3064	KKMS1KR01DH5CA	ACTAGTTTCTGTCATCAGGCGCGACTTTTGAACAGAGTAAGTCATCAAATCTACCTAAACTTTACAGCAAACCGGCATGCTTAAGCGCCGCTCTGACCGTCTCACGACCACTGT	27	C	T
505	3028	KKMS1KR01BION6	CACGCACGATGTCATCAGGCGCGACTTTTGAACAGAGTAAGCCATCAAATCTACCTAAACTTTACAGCAAACCGGCATGCTTAAGCGCCGCTCTGGCCGTCTCACGACCACTGT	81	A	G
804	3582	KKMS1KR01B8X24	AGTTGTGAGAGTCATCAGGCGCGACTTTTGAACAGAGTAAGCCATCAAATCGACCTAAACTTTACAGCAAACCGGCATGCTTAAGCGCCGCTCTGACCGTCTCACGACCACTGT	37	T	G
387	1397	KKMS1KR01A8AG3	ATAATACTCGGTCATCAGGCGCGACTTTTGAACAGAGTAAGCCATCAAATCTACCTAAACTTTACAGCAGACCGGCATGCTTAAGCGCCGCTCTGACCGTCTCACGACCACTGT	55	A	G
1284	2941	KKMS1KR01DE2MN	TGTCTGGGTCGTCATCAGGCGCGACTTTTGAACAGGGTAAGCCATCAGATCTACCTAAACTTTACAGCAAACCGGCATGCTTAAGCGCCGCTCTGACCGTCTCACGACCACTGT	21	A	G
1284	2941	KKMS1KR01DE2MN	TGTCTGGGTCGTCATCAGGCGCGACTTTTGAACAGGGTAAGCCATCAGATCTACCTAAACTTTACAGCAAACCGGCATGCTTAAGCGCCGCTCTGACCGTCTCACGACCACTGT	33	A	G
1284	2941	KKMS1KR01DE2MN	TGTCTGGGTCGTCATCAGGCGCGACTTTTGAACAGGGTAAGCCATCAGATCTACCTAAACTTTACAGCAAACCGGCATGCTTAAGCGCCGCTCTGACCGTCTCACGACCACTGT	21	A	G
1284	2941	KKMS1KR01DE2MN	TGTCTGGGTCGTCATCAGGCGCGACTTTTGAACAGGGTAAGCCATCAGATCTACCTAAACTTTACAGCAAACCGGCATGCTTAAGCGCCGCTCTGACCGTCTCACGACCACTGT	33	A	G
1332	2887	KKMS1KR01DJAAH	TTCAGTGGGAGTCATCAGGCGCGACTTTTGAACAGAGTAAGCCGTCAAATCTACCTAAACTTTACAGCAAACCGGCATGCTTAAGCGCCGCTCTGACCGTCTCACGACCACTGT	29	A	G
207	93	KKMS1KR01ASGKV	CTTCGCATCTGTCATCAGGCGCGACTTTTGAACAGAGTAAGCCATCAAATCTACCTAAACTTTACAGCAAACCGGCATGCTTAAGCGTCGCTCTGACCGTCTCACGACCACTGT	73	C	T
665	1942	KKMS1KR01BWPIG	ATTCGAGTACGTCATCAGGCGCGACTTTTGAACAGAGTAAACCATCAAATCTACCTAAACTTTACAGCAAACCGGCATGCTTAAGCGCCGCTCTGACCGTCTCACGACCACTGT	26	G	A
936	3481	KKMS1KR01CKI6Z	TCGATCACAAGTCATCAGGCGCGACTTTTGAACAGAGTAAGCCGTCAAATCTACCTAAACTTTACAGCAAACCGGCATGCTTAAGCGCCGCTCTGACCGTCTCACGACCACTGT	29	A	G
1402	1084	KKMS1KR01DPD4U	CATTAGCAGTGTCATCAGGCGCGACTTTTGAACAGAGTAAGCCATCAGATCTACCTAAACTTTACAGTAAACCGGCATGCTTAAGCGCCGCTCTGACCGTCTCACGACCACTGT	33	A	G
1402	1084	KKMS1KR01DPD4U	CATTAGCAGTGTCATCAGGCGCGACTTTTGAACAGAGTAAGCCATCAGATCTACCTAAACTTTACAGTAAACCGGCATGCTTAAGCGCCGCTCTGACCGTCTCACGACCACTGT	53	C	T
1402	1084	KKMS1KR01DPD4U	CATTAGCAGTGTCATCAGGCGCGACTTTTGAACAGAGTAAGCCATCAGATCTACCTAAACTTTACAGTAAACCGGCATGCTTAAGCGCCGCTCTGACCGTCTCACGACCACTGT	33	A	G
1402	1084	KKMS1KR01DPD4U	CATTAGCAGTGTCATCAGGCGCGACTTTTGAACAGAGTAAGCCATCAGATCTACCTAAACTTTACAGTAAACCGGCATGCTTAAGCGCCGCTCTGACCGTCTCACGACCACTGT	53	C	T
180	2955	KKMS1KR01AP5GD	ATCACCGATAGTCATCAGGCGCGACTTTTGAACAGAGTAAGCCATCAAATCTACCTAAACTTTACGGCAAACCGGCATGCTTAAGCGCCGCTCTGACCGTCTCACGACCACTGT	51	A	G
654	1881	KKMS1KR01BVQO7	CACGATCGGCGTCATCAGGCGCGACTTTTGAACAGAGTAAGCCATCAAATCTACCTAAACTTTACAGCAAACCGGCGTGCTTAAGCGCCGCTCTGACCGTCTCACGACCACTGT	62	A	G
83	964	KKMS1KR01AHLCM	CCAATGGCCCGTCATCAGGCGCGACTTTTGAACAGAGTAAGCCATCAAATCTACATAAACTTTACAGCAAACCGGCATGCTTAAGCGCCGCTCTGACCGTCTCACGACCACTGT	40	C	A
862	185	KKMS1KR01CDYRV	TTCACACATCGTCATCAGGCGCGACTTTTGAACAGAGTAAGCAATCAAATCTACCTAAACTTTACAGCAAACCGGCATGCTTAAGCGCCGCTCTGACCGTCTCACGACCACTGT	28	C	A
315	1692	KKMS1KR01A1Y5A	CGAATCCAGTGTCATCAGGCGCGACTTTTGAACAGAGTAAGGCATCAAATCTACCTAAACTTTACAGCAAACCGGCATGCTTAAGCGCCGCTCTGACCGTCTCACGACCACTGT	27	C	G
237	143	KKMS1KR01AU3FL	TGTAAAACCAGTCATCAGGCGCGACTTTTGAACAGAGTAAGCCATCAAATCCACCTAAACTTTACAGCAAACCGGCATGCTTAAGCGCCGCTCTGACCGTCTCACGACCACTGT	37	T	C
684	239	KKMS1KR01BYB8X	AGCCAAAGCTGTCATCAGGCGCGACTTTTGAACAGAGTAAGCCATCAAATCTACCTAAACTTTACAGCAAACCGGCATGCTTAAGCGCCGCTCTTACCGTCTCACGACCACTGT	80	G	T
883	1694	KKMS1KR01CFUA4	TTGTACCGTCGTCATCAGGCGCGACTTTTGAACAGAGTAAGCCATAAAATCTACCTAAACTTTACAGCAAACCGGCATACTTAAGCGCCGCTCTGACCGTCTCACGACCACTGT	31	C	A
883	1694	KKMS1KR01CFUA4	TTGTACCGTCGTCATCAGGCGCGACTTTTGAACAGAGTAAGCCATAAAATCTACCTAAACTTTACAGCAAACCGGCATACTTAAGCGCCGCTCTGACCGTCTCACGACCACTGT	64	G	A
1003	1828	KKMS1KR01CQDN6	ATAGCTGGCGGTCATCAGGCGCGACTTTTGAACAGGGTAAGCCATCAAATCTACCTAAACTTTACAGCAAACCGGCATGCTTAAGCGCCGCTCTGACCGTCTCACGACCACTGT	21	A	G
1384	2676	KKMS1KR01DNUG2	ATTTTCGAACGTCATCAGGCGCGACTTTTGAACGGAGTAAGCCATCAAATCTACCTAAACTTTACAGCAAACCGGCATGCTTAAGCGCCGCTCTGACCGTCTCACGACCACTGT	19	A	G
977	3891	KKMS1KR01CN429	TTGGCAAATGGTCATCAGGCGCGACTTTTGAACAGAGTAAGCCATCAAATCTACCTAAACTTTACAGCAAACCGGCATGTTTAAGCGCCGCTCTGACCGTCTCACGACCACTGT	65	C	T
865	2162	KKMS1KR01CD9R4	ACAGGATAATGTCATCAGGCGCGACTTTTGAACAGAGTAAGCCATCAAATCTACCTAAACTTTACAGCAAACCGGCATGCTTAAGCGTCGCTCTGACCGTCTCACGACCACTGT	73	C	T
1459	3085	KKMS1KR01DUFTR	CAGCGGCGTCGTCATCAGGCGCGACTTTTGAACAGAGTAAGCCATCAAATCTACCTAAACTTTACAGCAAACCGGCATGCTTAGGCGCCGCTCTGACCGTCTCACGACCACTGT	69	A	G
588	3387	KKMS1KR01BPY9P	CCAGTCGCAGGTCATCAGGCGCGACTTTTGAACAGAGTAAGCCATCGAATCTACCTAAACTTTACAGCAAACCGGCATGCCTAAGCGCCGCTCTGACCGTCTCACGACCACTGT	32	A	G
588	3387	KKMS1KR01BPY9P	CCAGTCGCAGGTCATCAGGCGCGACTTTTGAACAGAGTAAGCCATCGAATCTACCTAAACTTTACAGCAAACCGGCATGCCTAAGCGCCGCTCTGACCGTCTCACGACCACTGT	66	T	C
588	3387	KKMS1KR01BPY9P	CCAGTCGCAGGTCATCAGGCGCGACTTTTGAACAGAGTAAGCCATCGAATCTACCTAAACTTTACAGCAAACCGGCATGCCTAAGCGCCGCTCTGACCGTCTCACGACCACTGT	32	A	G
588	3387	KKMS1KR01BPY9P	CCAGTCGCAGGTCATCAGGCGCGACTTTTGAACAGAGTAAGCCATCGAATCTACCTAAACTTTACAGCAAACCGGCATGCCTAAGCGCCGCTCTGACCGTCTCACGACCACTGT	66	T	C
1362	395	KKMS1KR01DLU6L	CAGTCTTATGGTCATCAGGCGCGACTTTTGAACAGAGTAAGCCATCAAATCTACCTAAACTTTACAGCGAACCGGCATGCTTAAGCGCCGCTCTGACCGTCTCACGACCACTGT	54	A	G
869	1382	KKMS1KR01CELTK	TAAGACTGATGTCATCAGGCGCGACTTTTGAACAGGGTAAGCCATCAAATCTACCTAAACTTTACAGCAAACCGGCATGCTTAAGCGCCGCTCTGACCGTCTCACGACCACTGT	21	A	G
1400	3464	KKMS1KR01DO9NE	TATCGCTGGTGTCATCAGGCGCGACTTTTGAACAGAGTAAGCCATCAAATCTACCTAAACTTTACAGCAAACCGGCATGCTTAAGCGCCGCCCTGACCGTCTCACGACCACTGT	77	T	C
1397	1906	KKMS1KR01DOYYS	CTGCCGATTGGTCATCAGGCGCGACTTTTGAACAGAGGAAGCCATCAAATCTACCTAAACTTTACAGCAAACCGGCATGCTTAAGCGCCGCTCTGACCGTCTCACGACCACTGT	23	T	G
904	2237	KKMS1KR01CHO3J	CTACGCGTCTGTCATCAGGCGCGACTTTTGAACAGGGTAAGCCATCAAATCTACCTAAACTTTACAGCAAACCGGCATGCTTAAGCGCCGCTCTGACCGTCTCACGACCACTGT	21	A	G
1234	1964	KKMS1KR01DANUM	AATTACCGAGGTCATCAGGCGCGACTTTTGAACAGAGTAAGCCATCAAATCTACCTAAACTTTACAGCAAACCGGCATGCTTAAGTGCCGCTCTGACCGTCTCACGACCACTGT	71	C	T
39	2228	KKMS1KR01ADQ9I	TCTCAATTGAGTCATCAGGCGCGACTTTTGAACAGAGTAAGCCATCAAATCTACCTAAACTTTACAGCAAGCCGGCATGCTTAAAGCGCCGCTCTGACCGTCTCACGACCACTGT	56	A	G
39	2228	KKMS1KR01ADQ9I	TCTCAATTGAGTCATCAGGCGCGACTTTTGAACAGAGTAAGCCATCAAATCTACCTAAACTTTACAGCAAGCCGGCATGCTTAAAGCGCCGCTCTGACCGTCTCACGACCACTGT	67	T	+A
378	19	KKMS1KR01A7GYT	CGGGATATCGGTCATCAGGCGCGACTTTTGAACAGAGTAAGCCATCAAGTCTACCTAAACTTTACAGCAAACCGGCATGCTTAAGCGCCGCTCTGACCGTCTCACGACCACTGT	34	A	G
1440	2604	KKMS1KR01DSREM	TCTTATTACAGTCATCAGGCGCGACTTTTGAACAGAGTAAGCCGTCAAATCTACCTAAACTTTACAGCAAACCGGCATGCTTAAGCGCCGCTCTGACCGTCTCACGACCACTGT	29	A	G
1085	2122	KKMS1KR01CXK14	TTATCGCTTCGTCATCAGGCGCGACTTTTGAACAGAGTAAGCCATCAAATCTACCTAAACTTTACAGCGAACCGGCATGCTTAAGCGCCGCTCTGACCGTCTCACGACCACTGT	54	A	G
247	2181	KKMS1KR01AV0LZ	CCAGTAGCGTGTCATCAGGCGCGACTTTTGAACAGAGTAAGCCATCAAATCTACCTAAACTTTACAGCAAACCGGTATGCTTAAGCGCCGCTCTGACCGTCTCACGACCACTGT	61	C	T
1475	1010	KKMS1KR01DVSSK	AACGGCAATCGTCATCAGGCGCGACTTTTGAACAGAGTAAGCCATCAAATCTACCTAAACTTTACAGCGAACCGGCATGCTTAAGCGCCGCTCTGACCGTCTCACGACCACTGTCTGAGACTGCCAAGGCACA	54	A	G
993	742	KKMS1KR01CPG78	ATCTGCTCCGGTCATCAGGCGCGACTTTTGAACAGAGTAAGCCATCGAATCTACCTAAACTTTACAGCAAACCGGCATGCTTAAGCGCCGCTCTGACCGTCTCACGACCACTGT	32	A	G
10	3213	KKMS1KR01AA8DB	TCGATCTACGGTCATCAGGCGCGACTTTTGAACAGAGTAGGTCATCAAATCTACCTAAACTTTACAGCAAACCGGCATGCTTAAGCGCCGCTCTGACCGTCTCACGACCACTGT	25	A	G
10	3213	KKMS1KR01AA8DB	TCGATCTACGGTCATCAGGCGCGACTTTTGAACAGAGTAGGTCATCAAATCTACCTAAACTTTACAGCAAACCGGCATGCTTAAGCGCCGCTCTGACCGTCTCACGACCACTGT	27	C	T
1390	2128	KKMS1KR01DOC0I	CCGTCGTCCGGTCATCAGGCGCGACTTTTGAACAGAGTAAGCCATCAAATCTACCTAAACTTTACAGCAAACCGGCATGCTTAGGCGCCGCTCTGACCGTCTCACGACCACTGT	69	A	G
1097	1370	KKMS1KR01CYMEK	ATCTCGGTCTGTCATCAGGCGCGACTTTTGAACAGAGTAAGCCATCAAATCTACCTAAACTTTACAGCAAACCGGCATGCTTAAGCGCCGCTTTGACCGTCTCACGACCACTGT	78	C	T
308	3605	KKMS1KR01A1EHZ	TCAGTACTGAGTCATCAGGCGCGACTTTTGAACAGAGTAAGCCATCAAATCTACCTAAACTTTACAGCGAACCGGCATGCTTAAGCGCCGCTCTGACCGTCTCACGACCACTGT	54	A	G
438	2325	KKMS1KR01BCSDJ	CCAATGGCCCGTCATCAGGCGCGACTTTTGAACAGAGTAAGCCATCAAATCTACATAAACTTTACAGCAAACCGGCATGCTTAAGCGCCGCTCTGACCGTCTCACGACCACTGT	40	C	A
600	2802	KKMS1KR01BQ0QS	ACTTGAGTCGGTCATCAGGCGCGACTTTTGAACAGAGCAAGCCATCAAATCTACCTAAACTTTACAGCAAACCGGCATGCTTAAGCGCCGCTCTGACCGTCTCACGACCACTGT	23	T	C
232	191	KKMS1KR01AUNN1	ATCAAGCCAAGTCATCAGGCGCGACTTTTGAACAGAGTAAGCCATCAAATCTACCTAAACTTTACAGCAAACCGGCATGTTTAAGCGCCGCTCTGACCGTCTCACGACCACTGT	65	C	T
444	1705	KKMS1KR01BDAUZ	TCGTTTATATGTCATCAGGCGCGACTTTTGAACAGAGTAAGCCATCAAATCTACCTAAACTTTACAACAAACCGGCATGCTTAAGCGCCGCTCTGACCGTCTCACGACCACTGT	52	G	A
10	3745	KKMS1KR01AA8R3	AAAGACACAAGTCATCAGGCGCGACTTTTGAACAGGGTAAGCCATCAAATCTACCTAAAACTTTACAGCAAACCGGCATGCTTAAGCGCCGCTCTGACCGTCTCACGACCACTGT	21	A	G
10	3745	KKMS1KR01AA8R3	AAAGACACAAGTCATCAGGCGCGACTTTTGAACAGGGTAAGCCATCAAATCTACCTAAAACTTTACAGCAAACCGGCATGCTTAAGCGCCGCTCTGACCGTCTCACGACCACTGT	41	T	+A
1457	3474	KKMS1KR01DT9S0	AGTTGAAACAGTCATCAGGCGCGACTTTTGAACAGAGTAAGCCATCAAATCTACCTAAACTTTACAGCAAACCGACATGCTTAAGCGCCGCTCTGACCGTCTCCGACCACTGT	60	G	A
1457	3474	KKMS1KR01DT9S0	AGTTGAAACAGTCATCAGGCGCGACTTTTGAACAGAGTAAGCCATCAAATCTACCTAAACTTTACAGCAAACCGACATGCTTAAGCGCCGCTCTGACCGTCTCCGACCACTGT	88	C	-A
486	852	KKMS1KR01BGYXY	CGTTATATTCGTCATCAGGCGCGACTTTTGAACAGAGTAAGCCATCAAATCTACCTAAACTTTACAGCAAACCGGCATGCTTAAGCGCCGCTCTGAACGTCTCACGACCACTGT	82	C	A
10	3213	KKMS1KR01AA8DB	TCGATCTACGGTCATCAGGCGCGACTTTTGAACAGAGTAGGTCATCAAATCTACCTAAACTTTACAGCAAACCGGCATGCTTAAGCGCCGCTCTGACCGTCTCACGACCACTGT	25	A	G
10	3213	KKMS1KR01AA8DB	TCGATCTACGGTCATCAGGCGCGACTTTTGAACAGAGTAGGTCATCAAATCTACCTAAACTTTACAGCAAACCGGCATGCTTAAGCGCCGCTCTGACCGTCTCACGACCACTGT	27	C	T
1472	1704	KKMS1KR01DVJUI	TACGTTAGCGGTCATCAGGCGCGACTTTTGAACAGAGTAAGCCATCAAATCTACCTAAACTTTACAGCAAACCGGCATGCTTAAGCGCCGCTCTGACCGTCTCACAACCACTGT	91	G	A
283	1287	KKMS1KR01AY5O5	TTTGTTCAAAGTCATCAGGCGCGACTTTTGAACAGAGTAAGTCATCAAATCTACCTAAACTTTACAGCAAACCGGCATGCTTAAGCGCCGCTCTGACCGTCTCACGACCACTGT	27	C	T
1204	1124	KKMS1KR01C70DY	TGTTGGGTAAGTCATCAGGCGCGACTTTTGAACAGAGTAAGCCATCAAATCTACCTAAACTTTACAGCAAACCGGCATGCTTAAGCGCCGCTCCGACCGTCTCACGACCACTGT	79	T	C
177	1962	KKMS1KR01APU7G	CTGAGAGATTGTCATCAGGCGCGACTTTTGAACAGAGTAAGCCATCAAATCTACCTAAACTTTACAGCAAACCGGCATGCTTAAGTGCCGCTCTGACCGTCTCACGACCACTGT	71	C	T
505	3936	KKMS1KR01BIPDE	CATATTTTTAGTCATCAGGCGCGACTTTTGAACAGAGTAAGCCATCGAATCTACCTAAACTTTACAGCAAACCGGCATGCTTAAGCGCCGCTCTGACCGTCTCACGACCACTGT	32	A	G
1383	1052	KKMS1KR01DNP16	ACTACGCATGGTCATCAGGCGCGACTTTTGAACATAGTAAGCCATCAAATCTACCTAAACTTTACAGCAAACCGGCATGCTTAAGCGCCGCTCTGACCGTCTCACGACCACTGT	20	G	T
735	1472	KKMS1KR01B2UDU	CATATCTCACGTCATCAGGCGCGACTTTTGAACAGAGTAAGCCGTCAAATCTACCTAAACTTTACAGCAAACCGGCATGCTTAAGCGCCGCTCTGACCGTCTCACGACCACTGT	29	A	G
1322	26	KKMS1KR01DICG8	TATGTCTGTGGTCATCAGGCGCGACTTTTGAACAGAGTAAGCCATCAAATCTACCTAAACTCTACAGCAAACCGGCATGCTTAAGCGCCGCTCTGACCGTCTCACGACCACTGT	47	T	C
1349	1775	KKMS1KR01DKQ5T	TGAGTGGTAAGTCATCAGGCGCGACTTTTGAACAGGGTAAGCCATCAAATCTACCTAAACTTTACAGCAAACCGGCATGCTTAAGCGCCGCTCTGACCGTCTCACGACCACTGT	21	A	G
1428	1949	KKMS1KR01DROY3	CCACCGGTGCGTCATCAGGCGCGACTTTTGAACAGAGTAAGCCATCAAATCTACCTAAACTTTACAGCAAACCGGCATGCTTAAGCGCCGCTCCGACCGTCTCACGACCACTGT	79	T	C
1281	3559	KKMS1KR01DETMH	TTATCACGACGTCATCAGGCGCGACTTTTGAACAGAGTAAGCCATCAAATCTACCTAAACTTTACAGCAAACCGGTATGCTTAAGCGCCGCTCTGACCGTCTCACGACCACTGT	61	C	T
949	407	KKMS1KR01CLLWP	CAAACCCCGAGTCATCAGGCGCGACTTTTGAACAGAGTAAGCCATCAAATCTACCTAAACTTTACAGCAAACCGGCATGCTTAAGCACCGCTCTGACCGTCTCACGACCACTGT	72	G	A
552	350	KKMS1KR01BMQ5C	TAACGTGTTTGTCATCAGGCGCGACTTTTGAACAGAGTAAGCCATCAAATCTACCTAAACTTTACAGCAAACCGGCATGCTTAAGCGCCGCTCTGACCGTCTCTCGACCACTGT	89	A	T
271	1078	KKMS1KR01AX3L0	CTCCATAGTGGTCATCAGGCGCGACTTTTGAACAGAGTAAGCCATCAAATCTACCTAAACTTTACAGCAAACCGGCATGCCTAAGCGCCGCTCTGACCGTCTCACGACCACTGT	66	T	C
829	2544	KKMS1KR01CA4AQ	TGCGCGCGAGGTCATCAGGCGCGACTTTTGAACAGAGTAAGCCATCAAATCTACCTAAACTTTACAGCAAACCGGCGTGCTTAAGCGCCGCTCTGACCGTCTCACGACCACTGT	62	A	G
890	501	KKMS1KR01CGFIF	TTACCGCGTAGTCATCAGGCGCGACTTTTGAACAGAGTAAGCCATCAAATCTACCTAAACTTTACAGCAAACCGACATGCTTAAGCGCCGCTCTGACCGTCTCACGACCACTGT	60	G	A
993	2158	KKMS1KR01CPIBK	CGTTAGAGTGGTCATCAGGCGCGACTTTTGAACAGAGTAAGCCATCAAATCTACCTAAACTTTACAGCAAACCGGCATGCTTAAGCGCCGCTCTGACCGTCTCAAGACCACTGT	90	C	A
944	1137	KKMS1KR01CK6N3	TGGTGCGCGGGTCATCAGGCGCGACTTTTGAACGGAGCAAGCCATCAAATCTACCTAAACTTTACAGCAAACCGGCATGCTTAAGCGCCGCTCTGACCGTCTCACGACCACTGT	19	A	G
944	1137	KKMS1KR01CK6N3	TGGTGCGCGGGTCATCAGGCGCGACTTTTGAACGGAGCAAGCCATCAAATCTACCTAAACTTTACAGCAAACCGGCATGCTTAAGCGCCGCTCTGACCGTCTCACGACCACTGT	23	T	C
944	1137	KKMS1KR01CK6N3	TGGTGCGCGGGTCATCAGGCGCGACTTTTGAACGGAGCAAGCCATCAAATCTACCTAAACTTTACAGCAAACCGGCATGCTTAAGCGCCGCTCTGACCGTCTCACGACCACTGT	19	A	G
944	1137	KKMS1KR01CK6N3	TGGTGCGCGGGTCATCAGGCGCGACTTTTGAACGGAGCAAGCCATCAAATCTACCTAAACTTTACAGCAAACCGGCATGCTTAAGCGCCGCTCTGACCGTCTCACGACCACTGT	23	T	C
793	143	KKMS1KR01B7WN1	TTATGTCTAAGTCATCAGGCGCGACTTTTGAACAGAGTAAGTCATCAAATCTACCTAAACTTTACAGCAAACCGGCATGCTTAAGCGCCGCTCTGACCGTCTCACGACCACTGT	27	C	T
33	3128	KKMS1KR01AC8ZU	TTCTACCGTAGTCATCAGGCGCGACTTTTGAACAGAGTAAGCCATCAAATCTACCTAAACTTTACAGCAAACCGGTATGCTTAAGCGCCGCTCTGACCGTCTCACGACCACTGT	61	C	T
822	619	KKMS1KR01CAGOT	TAGCCGTTACGTCATCAGGCGCGACTTTTGAACAGAGTAAGCCATCAAATCTACCTAAACTTTACGGCAAACCGGCATGCTTAAGCGCCGCTCTGACCGTCTCACGACCACTGT	51	A	G
453	2128	KKMS1KR01BD3MQ	AACCTTTCCAGTCATCAGGCGCGACTTTTGAACAGAGTAAGCCATCAAATCCACCTAAACTTTACAGCAAACCGGCATGCTTAAGCGCCGCTCTGACCGTCTCACGACCACTGT	37	T	C
1470	1024	KKMS1KR01DVCZ2	CCTAGAACTGGTCATCAGGCGCGACTTTTGAACAGAGTAAGCCATCAAATCTACCTAAACTTTACAGCAAACCGGCATGCTTAAGCGTCGCTCTGACCGTCTCACGACCACTGT	73	C	T
495	202	KKMS1KR01BHQVW	CGTTTTACGAGTCATCAGGCGCGACTTTTGAACAGAGTAAGCCGTCAAATCTACCTAAACTTTACAGCAAACCGGCATGCTTAAGCGCCGCTCTGACCGTCTCACGACCACTGT	29	A	G
201	2965	KKMS1KR01ARZTZ	TAGTGGACCGGTCATCAGGCGCGACTTTTGAACAGAGTAAGCCATCAAATCTACCTAAACTTTACAGCAAACCGGCATGCTTAAGCGCCGCTATGACCGTCTCACGACCACTGT	78	C	A
233	3524	KKMS1KR01AUTEE	TTCGCAGAATGTCATCAGGCGCGACTTTTGAACAGAGTAAGCCATCAAATCTACCTAAACTTTACGGCAAACCGGCATGCTTAAGCGCCGCTCTGACCGTCTCACGACCACTGT	51	A	G
261	979	KKMS1KR01AW7XH	TCGGTCGGAGGTCATCAGGCGCGACTTTTGAACAGAGTAAGCCATCAAATCTACCTAAACTTTACAGCAAACCGGCATGCTTAAGCGTCGCTCTGACCGTCTCACGACCACTGT	73	C	T
711	4065	KKMS1KR01B0SI7	TTGTCCGGGAGTCATCAGGCGCGACTTTTGAACAGGGTAAGCCATCAAATCTACCTAAACTTTACAGCAAACCGGCATGCTTAAGCGCCGCTCTGACCGTCTCACGACCACTGT	21	A	G
298	903	KKMS1KR01A0GS5	TATCCTGTGCGTCATCAGGCGCGACTTTTGAACAGAGTAAGCCATCAAATCTACCTAAACTTTACAGCAAACCTGCATGCTTAAGCGCCGCTCTGACCGTCTCACGACCACTGT	59	G	T
1015	187	KKMS1KR01CREBX	TACAATTTCAGTCATCAGGCGCGACTTTTGAACAGAGTAAGCCATCAAATCTACCTAAACTTTACAGCAAACCGGCATGTTTAAGCGCCGCTCTGACCGTCTCACGACCACTGT	65	C	T
866	3683	KKMS1KR01CED35	TTAGTGTGCGGTCATCAGGCGCGACTTTTGAACAGAGTAAGCCATCAAATCTACCTAAACTTTACAGCAAACCGGCATGCTTAAACGCCGCTCTGACCGTCTCACGACCACTGT	70	G	A
66	725	KKMS1KR01AF3FR	TCAGGTCATGGTCATCAGGCGCGACTTTTGAACAGAGTAAGCCATCAAATCTACCTAAACTTTACAGCAAACCGGTATGCTTAAGCGCCGCTCTGACCGTCTCACGACCACTGT	61	C	T
1131	976	KKMS1KR01C1LJ2	TATGTCTCTCGTCATCAGGCGCGACTTTTGAACAGAGTAAGCCATCAGATCTACCTAAACTTTACAGCAAACCGGCATGCTTAAGCGCCGCTCTGACCGTCTCACGACCACTGT	33	A	G

## Sheet: 2nd_repeat
Target reads for measuring specificity of the barcode-free NGS error validation
X	Y	ID	Sequence	Position	Reference	Variant
278	2879	KK67Y6N01AYQ4H	TTTGTACGGGGTCATCAGGCGCGACTTTTGAACAGAGTAAGCCATCAAATCTACATAAACTTTACAGCAAACCGGCATGCTTAAGCGCCGCTCTGACCGTCTCACGACCACTGT	40	C	A
1164	1288	KK67Y6N01C4H3E	TTAGAACTTGGTCATCAGGCGCGACTTTTGAACAGAGTAAGCCATCAAAATCTACCCTAAAACTTTACAGCAAAACCGGCATGCTTAAAGGGCCGCCTCTGACCGTCCTCACGACCACCTGT	31	C	+A
1164	1288	KK67Y6N01C4H3E	TTAGAACTTGGTCATCAGGCGCGACTTTTGAACAGAGTAAGCCATCAAAATCTACCCTAAAACTTTACAGCAAAACCGGCATGCTTAAAGGGCCGCCTCTGACCGTCCTCACGACCACCTGT	37	T	+A
1164	1288	KK67Y6N01C4H3E	TTAGAACTTGGTCATCAGGCGCGACTTTTGAACAGAGTAAGCCATCAAAATCTACCCTAAAACTTTACAGCAAAACCGGCATGCTTAAAGGGCCGCCTCTGACCGTCCTCACGACCACCTGT	41	T	+A
1164	1288	KK67Y6N01C4H3E	TTAGAACTTGGTCATCAGGCGCGACTTTTGAACAGAGTAAGCCATCAAAATCTACCCTAAAACTTTACAGCAAAACCGGCATGCTTAAAGGGCCGCCTCTGACCGTCCTCACGACCACCTGT	53	C	+A
1164	1288	KK67Y6N01C4H3E	TTAGAACTTGGTCATCAGGCGCGACTTTTGAACAGAGTAAGCCATCAAAATCTACCCTAAAACTTTACAGCAAAACCGGCATGCTTAAAGGGCCGCCTCTGACCGTCCTCACGACCACCTGT	67	T	+A
1164	1288	KK67Y6N01C4H3E	TTAGAACTTGGTCATCAGGCGCGACTTTTGAACAGAGTAAGCCATCAAAATCTACCCTAAAACTTTACAGCAAAACCGGCATGCTTAAAGGGCCGCCTCTGACCGTCCTCACGACCACCTGT	71	C	G
1164	1288	KK67Y6N01C4H3E	TTAGAACTTGGTCATCAGGCGCGACTTTTGAACAGAGTAAGCCATCAAAATCTACCCTAAAACTTTACAGCAAAACCGGCATGCTTAAAGGGCCGCCTCTGACCGTCCTCACGACCACCTGT	75	G	+C
1164	1288	KK67Y6N01C4H3E	TTAGAACTTGGTCATCAGGCGCGACTTTTGAACAGAGTAAGCCATCAAAATCTACCCTAAAACTTTACAGCAAAACCGGCATGCTTAAAGGGCCGCCTCTGACCGTCCTCACGACCACCTGT	85	T	+C
1326	114	KK67Y6N01DIO6S	TATTATCTCTGTCATCAGGCGCGACTTTTGAACAGAGTAAGCCATCAAATCTACCTAAACTTTACAGCAAACCGGCATGCTTAAGCGCCGCTCCGACCGTCTCACGACCACTGT	79	T	C
1461	3717	KK67Y6N01DUMMV	CCGTGCTCCTGTCATCAGGCGCGACTTTTGAACAGAGTAAGCCATCGAATCTACCTAAACTTTACAGCAAACCGGCATGCTTAAGCGCCGCTCTGACCGTCTCACGACCACTGT	32	A	G
1015	4044	KK67Y6N01CRHA2	CCTTACTCCGGTCATCAGGCGCGACTTTTGAACAGAGTAAGCCATCAAATCTACCTAAACTTTACAGCAAACCGGGATGCTTAAGCGCCGCTCTGACCGTCTCACGACCACTGT	61	C	G
132	41	KK67Y6N01ALVH3	TAGTCTTCCAGTCATCAGGCGCGACTTTTGAACAGAGTAAGCCATCAAATCTACCTAAACTTTACAGCCAACCGGCATGCTTAAGCGCCGCTCTGACCGTCTCACGACCACTGT	54	A	C
835	2929	KK67Y6N01CBNJ3	TTCTAATATAGTCATCAGGCGCGACTTTTGAACAGAGTAAGCCATCAAATCTACCTAAACTTTACAGCAAGCCGGCATGCTTAAGCGCCGCTCTGACCGTCTCACGACCACTGT	56	A	G
1120	4018	KK67Y6N01C0O40	TTGTACCGTCGTCATCAGGCGCGACTTTTGAACAGAGTAAGCCATAAAATCTACCTAAACTTTACAGCAAACCGGCATACTTAAGCGCCGCTCTGACCGTCTCACGACCACTGT	31	C	A
1120	4018	KK67Y6N01C0O40	TTGTACCGTCGTCATCAGGCGCGACTTTTGAACAGAGTAAGCCATAAAATCTACCTAAACTTTACAGCAAACCGGCATACTTAAGCGCCGCTCTGACCGTCTCACGACCACTGT	64	G	A
1208	1441	KK67Y6N01C8C9V	ACACCTTTGTGTCATCAGGCGCGACTTTTGAACAGAGTAAGCCATCAAATCTACCTAAACTTTACAGCAAACCGGCATGCTTAAGCGCCGCTCTGACCGTCTAACGACCACTGT	88	C	A
1207	1518	KK67Y6N01C7958	AATCGATTGGGTCATCAGGCGCGACTTTTGAACAGAGTAAGCCACCAAATCTACCTAAACTTTACAGCAAACCGGCATGCTTAAGCGCCGCTCTGACCGTCTCACGACCACTGT	30	T	C
1208	3138	KK67Y6N01C8EK0	TGATACATTTGTCATCAGGCGCGACTTTTGAACAGAGTAAGCAATCAAATCTACCTAAACTTTACAGCAAACCGGCATGCTTAAGCGCCGCTCTGACCGTCTCACGACCACTGT	28	C	A
49	3001	KK67Y6N01AENGR	TCTTCACACTGTCATCAGGCGCGACTTTTGAACAGAGTAAGCCATCAAATCTACCTAAACTTTACAGCGAACCGGCATGCTTAAGCGCCGCTCTGACCGTCTCACGACCACTGT	54	A	G
1185	3523	KK67Y6N01C6D6T	CTTTGAGGTAGTCATCAGGCGCGACTTTTGAACAGAGTAAGCCATCAAATCTACCTAAACTTTACAGCAAACCGGCATGCTTAAGCGACGCTCTGACCGTCTCACGACCACTGT	73	C	A
1279	2220	KK67Y6N01DEL9Q	CGACCGTTCGGTCATCAGGCGCGACTTTTGAACAGAGTGAGCCATCAAATCTACCTAAACTTTACAGCAAACCGGCATGCTTAAGCGCCGCTCTGACCGTCTCACGACCACTGT	24	A	G
218	2614	KK67Y6N01ATHAG	TTAGTTCCTTGTCATCAGGCGCGACTTTTGAACGGAGTAAGCCATCAAATCTACCTAAACTTTACAGCAAACCGGCATGCTTAAGCGCCGCTCTGACCGTCTCACGACCACTGT	19	A	G
1171	3810	KK67Y6N01C455W	TTAGTCCCAGGTCATCAGGCGCGACTTTTGAACAGAGTAAGCCATCGAATCTACCTAAACTTTACAGCAAACCGGCATGCTTAAGCGCCGCTCTGACCGTCTCACGACCACTGT	32	A	G
683	1230	KK67Y6N01BX9UO	TTCTTCTACGGTCATCAGGCGCGACTTTTGAACAGAGTAAGCCATCAAATATACCTAAACTTTACAGCAAACCGGCATGCTTAAGCGCCGCTCTGACCGTCTCACGACCACTGT	36	C	A
1188	189	KK67Y6N01C6K3J	AGTTTCATAGGTCATCAGGCGCGACTTTTGAACAGAGTAAGCCATCAAATCTACCTAAACTTTACAGCGAACCGGCATGCTTAAGCGCCGCTCTGACCGTCTCACGACCACTGT	54	A	G
627	3819	KK67Y6N01BTEU1	TCTTGATAGAGTCATCAGGCGCGACTTTTGAACAGAGTAAGCCATCAAATCTACCTAAACTTTACGGCAAACCGGCATGCTTAAGCGCCGCTCTGACCGTCTCACGACCACTGT	51	A	G
899	543	KK67Y6N01CG7ZL	AACAACTATAGTCATCAGGCGCGACTTTTGAACAGAGTATGCCATCAAATCTACCTAAACTTTACAGCAAACCGGCATGCTTAAGCGCCGCTCTGACCGTCTCACGACCACTGT	25	A	T
867	1651	KK67Y6N01CEFPH	TTGCAGTTTAGTCATCAGGCGCGACTTTTGAACAGAGTAAGCCATCAAATCTACCTAAACTTTACAGCAAACCGGCATGCTTAAGCGCCGCTCCGACCGTCTCACGACCACTGT	79	T	C
767	4022	KK67Y6N01B5PHK	TCAGAATTGCGTCATCAGGCGCGACTTTTGAACAGAGTAAGCCATCAAATCTACCTAAACTTTACAGCAAACCGGCATTCTTAAGCGCCGCTCTGACCGTCTCACGACCACTGT	64	G	T
788	3499	KK67Y6N01B7JGD	TGACGGTCCCGTCATCAGGCGCGACTTTTGAACAGAGTGAGCCATCAAATCTACCTAAACTTTACAGCAAACCGGCATGCTTAAGCGCCGCTCTGACCGTCTCACGACCACTGT	24	A	G
603	3191	KK67Y6N01BRAIX	TACAGTAGCAGTCATCAGGCGCGACTTTTGAACAGAGTAAGCCATCAACTCTACCTAAACTTTACAGCAAACCGGCATGCTTAAGCGCCGCTCTGACCGTCTCACGACCACTGT	34	A	C
1268	3220	KK67Y6N01DDN9Y	TAGCAAAGATGTCATCAGGCGCGACTTTTGAACAGAGTAAGCCATCAAATCTACCTAAACTTTACAGCAAACCGGCATACTTAAGCGCCGCTCTGACCGTCTCACGACCACTGT	64	G	A
1011	4030	KK67Y6N01CQ4NK	AAACTAGGGGGTCATCAGGCGCGACTTTTGAACAGAGTAAGCCATCAAACCTACCTAAACTTTACAGCAAACCGGCATGCTTAAGCGCCGCTCTGACCGTCTCACGACCACTGT	35	T	C
1001	4073	KK67Y6N01CP82Z	CAGCACATTAGTCATCAGGCGCGACTTTTGAACAGAGTAAGCCGTCAAATCTACCTAAACTTTACAGCAAACCGGCATGCTTAAGCGCCGCTCTGACCGTCTCACGACCACTGT	29	A	G
549	186	KK67Y6N01BMHJG	TTCGGTCGGCGTCATCAGGCGCGACTTTTGAACAGAGTAAGCCATCAAATCTACCTAAACTTTACAGCAAACCGGCATGTTTAAGCGCCGCTCTGACCGTCTCACGACCACTGT	65	C	T
250	2608	KK67Y6N01AWAE6	CAACTGGTCCGTCATCAGGCGCGACTTTTGAACAGAGTAAGCCATCAAATCTACCTAAACTTTACGGCAAACCGGCATGCTTAAGCGCCGCTCTGACCGTCTCACGACCACTGT	51	A	G
1206	3777	KK67Y6N01C78Q7	CGGCACTGTGGTCATCAGGCGCGACTTTTGAACAGAGTAAGCCATCAAATCTACCTAAACTTTACAGCAAACCGGCATGCCTAAGCGCCGCTCTGACCGTCTCACGACCACTGT	66	T	C
1484	2877	KK67Y6N01DWMOF	TGTGGTGGCAGTCATCAGGCGCGACTTTTGAACAGAGTAAGCCATCAAATCTACCTAAACTTTACAGCAAACCGGCATGCTTAGGCGCCGCTCTGACCGTCTCACGACCACTGT	69	A	G
1195	3993	KK67Y6N01C695N	CCTCATTGGTGTCATCAGGCGCGACTTTTGAACAGAGTAAGCCATCAAATCTACCTAAATTTTACAGCAAACCGGCATGCTTAAGCGCCGCTCTGACCGTCTCACGACCACTGT	45	C	T
1361	2701	KK67Y6N01DLTSV	ATCGGTCCCAGTCATCAGGCGCGACTTTTGAACAGAGTAAGCCATCAAATCTACCTAAACTTTACAGCAAACCGGCATGCTTAAGCGCCGCCCTGACCGTCTCACGACCACTGT	77	T	C
1341	1252	KK67Y6N01DJ1G2	CAATTATTCTGTCATCAGGCGCGACTTTTGAACAGAGTAAGCCATCAAATCTACCTAAACCTTACAGCAAACCGGCATGCTTAAGCGCCGCTCTGACCGTCTCACGACCACTGT	46	T	C
411	4065	KK67Y6N01BAGDV	ATTAACTGAGGTCATCAGGCGCGACTTTTGAACAGAGTAAGCCATCAAATCCACCTAAACTTTACAGCAAACCGGCATGCTTAAGCGCCGCTCTGACCGTCTCACGACCACTGT	37	T	C
1329	1491	KK67Y6N01DIZQD	TCCCTTGAGGGTCATCAGGCGCGACTTTTGAACAGAGTAAGCCATCAAATCTACCTAAACTTTACGGCAAACCGGCATGCTTAAGCGCCGCTCTGACCGTCTCACGACCACTGT	51	A	G
1320	3148	KK67Y6N01DH8KE	CGTGATAGCAGTCATCAGGCGCGACTTTTGAACAGGGTAAGCCATCAAATCTACCTAAACTTTACAGCAAACCGGCATGCTTAAGCGCCGCTCTGACCGTCTCACGACCACTGT	21	A	G
143	1567	KK67Y6N01AMVF1	TACTTCTGCCGTCATCAGGCGCGACTTTTGAACAGAGTAAGCCTTCAAATCTACCTAAACTTTACAGCAAACCGGCATGCTTAAGCGCCGCTCTGACCCGTCTCACGACCACTGT	29	A	T
143	1567	KK67Y6N01AMVF1	TACTTCTGCCGTCATCAGGCGCGACTTTTGAACAGAGTAAGCCTTCAAATCTACCTAAACTTTACAGCAAACCGGCATGCTTAAGCGCCGCTCTGACCCGTCTCACGACCACTGT	81	A	+C
1329	1060	KK67Y6N01DIZEE	TACAGTCTATGTCATCAGGCGCGACTTTTGAACAGAGTAAGCCATCAAACCTACCTAAACTTTACAGCAAACCGGCATGCTTAAGCGCCGCTCTGACCGTCTCACGACCACTGT	35	T	C
1349	688	KK67Y6N01DKQBM	CTCTAATCAGGTCATCAGGCGCGACTTTTGAACAGAGTAAGCCATCAAATCTACCTAAACTTTACAGCAAACCGGCATGCTTAAGCGTCGCTCTGACCGTCTCACGACCACTGT	73	C	T
142	1556	KK67Y6N01AMR9Y	CGCCTATTTGGTCATCAGGCGCGACTTTTGAACAGAGTAAGCCATCAAATCTACTTAAACTTTACAGCAAACCGGCATGCTTAAGCGCCGCTCCGACCGTCTCACGACCACTGT	40	C	T
142	1556	KK67Y6N01AMR9Y	CGCCTATTTGGTCATCAGGCGCGACTTTTGAACAGAGTAAGCCATCAAATCTACTTAAACTTTACAGCAAACCGGCATGCTTAAGCGCCGCTCCGACCGTCTCACGACCACTGT	79	T	C
142	1556	KK67Y6N01AMR9Y	CGCCTATTTGGTCATCAGGCGCGACTTTTGAACAGAGTAAGCCATCAAATCTACTTAAACTTTACAGCAAACCGGCATGCTTAAGCGCCGCTCCGACCGTCTCACGACCACTGT	40	C	T
142	1556	KK67Y6N01AMR9Y	CGCCTATTTGGTCATCAGGCGCGACTTTTGAACAGAGTAAGCCATCAAATCTACTTAAACTTTACAGCAAACCGGCATGCTTAAGCGCCGCTCCGACCGTCTCACGACCACTGT	79	T	C
1138	529	KK67Y6N01C17B3	CAGGACAGAAGTCATCAGGCGCGACTTTTGAACATAGTAAGCCATCAAATCTACCTAAACTTTACAGCAAACCGGCATGCTTAAGCGCCGCTCTGACCGTCTCACGACCACTGT	20	G	T
357	2110	KK67Y6N01A5N7K	CTTATCGGAGGTCATCAGGCGCGACTTTTGAACAGAGTAAGCCACCAAATCTACCTAAACTTTACAGCAAACCGGCATGCTTAAGCGCCGCTCTGACCGTCTCACGACCACTGT	30	T	C
301	538	KK67Y6N01A0P0C	ATTTAGGTTCGTCATCAGGCGCGACTTTTGAACAGAGTAAGCCATCAAATCCACCTAAACTTTACAGCAAACCGGCATGCTTAAGCGCCGCTCTGACCGTCTCACGACCACTGT	37	T	C
112	1299	KK67Y6N01AJ49H	TATTATTAAAGTCATCAGGCGCGACTTTTGAACAGAGTAAGCCATCAAATCTACCTAAACTTTACAGCAAACCGGCATGCCTAAGCGCCGCTCTGACCGTCTCACGACCACTGT	66	T	C
168	1716	KK67Y6N01AO2KM	TAGTCTTCCAGTCATCAGGCGCGACTTTTGAACAGAGTAAGCCATCAAATCTACCTAAACTTTACAGCCAACCGGCATGCTTAAGCGCCGCTCTGACCGTCTCACGACCACTGT	54	A	C
1230	1683	KK67Y6N01DAAZP	CGAATTCCCGGTCATCAGGCGCGACTTTTGAACAGAGTAAGCCATCAAATCTACCTAAACTTTACAGCAAACCGGCATGCTTAAGCACCGCTCTGACCGTCTCACGACCACTGT	72	G	A
748	1450	KK67Y6N01B3ZGC	AAGGACGTAAGTCATCAGGCGCGACTTTTGAACAGAGTAAGCCATCAAATCTACCTAAACTTTACAGCAAACCGGCATGCTTAAACGCGCCGCTCTCGTACCGTCTCACCGACCACTGT	69	A	+AC
748	1450	KK67Y6N01B3ZGC	AAGGACGTAAGTCATCAGGCGCGACTTTTGAACAGAGTAAGCCATCAAATCTACCTAAACTTTACAGCAAACCGGCATGCTTAAACGCGCCGCTCTCGTACCGTCTCACCGACCACTGT	80	G	T
748	1450	KK67Y6N01B3ZGC	AAGGACGTAAGTCATCAGGCGCGACTTTTGAACAGAGTAAGCCATCAAATCTACCTAAACTTTACAGCAAACCGGCATGCTTAAACGCGCCGCTCTCGTACCGTCTCACCGACCACTGT	89	A	+C
1252	3256	KK67Y6N01DB9QI	AGATTGTAATGTCATCAGGCGCGACTTTTGAACAGAGTAAGCCATCAAATCTACCTAAACTTTACAGCAAACCGGCATGCTTAAGTGCCGCTCTGACCGTCTCACGACCACTGT	71	C	T
1453	1672	KK67Y6N01DTVRU	TGTTGTGCGCGTCATCAGGCGCGACTTTTGAACAGAGTAAGCCATCAAATCTACCTAAACTTTACAGCAAACCGGCATGCTTAAGCGCTGCTCTGACCGTCTCACGACCACTGT	74	C	T
95	3279	KK67Y6N01AIO19	CGTACCTTGAGTCATCAGGCGCGACTTTTGAACAGAGTAAGCCATCAACTCTACCTAAACTTTACAGCAAACCGGCATGCTTAAGCGCCGCTCTGACCGTCTCACGACCACTGT	34	A	C
1470	3647	KK67Y6N01DVE0X	AAATACCAATGTCATCAGGCGCGACTTTTGAACAGAGTAAGCAATCAAATCTACCTAAACTTTACAGCAAACCGGCATGCTTAAGCGCCGCTCTGACCGTCTCACGACCACTGT	28	C	A
369	1370	KK67Y6N01A6PKC	TTACAGATAAGTCATCAGGCGCGACTTTTGAACAGGGTAAGCCATCAAATCTACCTAAACTTTACAGCAAACCGGCATGCTTAAGCGCCGCTCTGACCGTCTCACGACCACTGT	21	A	G
1113	993	KK67Y6N01CZ0OJ	CAAGAGGGCAGTCATCAGGCGCGACTTTTGAACAGAGTAAGCCATCAAATCTACCTAAACTTTACAGCAAACCGGCATGCTTAGGCGCCGCTCTGACCGTCTCACGACCACTGT	69	A	G
1025	1745	KK67Y6N01CSA4Z	AGTGAACACGGTCATCAGGCGCGACTTTTGAACAGAGTAAGCCATCAAATCTACCTAAACTTTACAGCAAACCGGCATGCTTAAGCGCCGCTCAGACCGTCTCACGACCACTGT	79	T	A
1207	2955	KK67Y6N01C8A95	TTCACCTTCGGTCATCAGGCGCGACTTTTGAACAGAGTAAGCCATCAAATCTACCTAGACTTTACAGCAAACCGGCATGCTTAAGCGCCGCTCTGACCGTCTCACGACCACTGT	43	A	G
1424	2641	KK67Y6N01DRCU7	CCGAGATGCCGTCATCAGGCGCGACTTTTGAACAGAGTAAGCCATCAAATCTACCTAAACTTTACAGCGAACCGGCATGCTTAAGCGCCGCTCTGACCGTCTCACGACCACTGT	54	A	G
915	2056	KK67Y6N01CINP2	TCACGTGAATGTCATCAGGCGCGACTTTTGAACAGAGTAAGTCATCAAATCTACCTAAACTTTACAGCAAACCGGCATGCTTAAGCGCCGCTCTGACCGTCTCACGACCACTGT	27	C	T
464	968	KK67Y6N01BE1H2	AGCTACAGTCGTCATCAGGCGCGACTTTTGAACAGAGTAAGCCATCGAATCTACCTAAACTTTACAGCAAACCGGCATGCTTAAGCGCCGCTCTGACCGTCTCACGACCACTGT	32	A	G
496	1667	KK67Y6N01BHU6D	AGTCCGGTGTGTCATCAGGCGCGACTTTTGAACAGAGTAAGCCATCGAATCTACCTAAACTTTACAGCAAACCGGCATGCTTAAGCGCCGCTCTGACCGTCTCACGACCACTGT	32	A	G
1319	1712	KK67Y6N01DH4AQ	ATTTATTCATGTCATCAGGCGCGACTTTTGAACAGAGTAAGCCATCAAGTCTACCTAAACCTTACAGCAAACCGGCATGCTTAAGCGCCGCTCTGACCGTCTCACGACCACTGT	34	A	G
1319	1712	KK67Y6N01DH4AQ	ATTTATTCATGTCATCAGGCGCGACTTTTGAACAGAGTAAGCCATCAAGTCTACCTAAACCTTACAGCAAACCGGCATGCTTAAGCGCCGCTCTGACCGTCTCACGACCACTGT	46	T	C
1319	1712	KK67Y6N01DH4AQ	ATTTATTCATGTCATCAGGCGCGACTTTTGAACAGAGTAAGCCATCAAGTCTACCTAAACCTTACAGCAAACCGGCATGCTTAAGCGCCGCTCTGACCGTCTCACGACCACTGT	34	A	G
1319	1712	KK67Y6N01DH4AQ	ATTTATTCATGTCATCAGGCGCGACTTTTGAACAGAGTAAGCCATCAAGTCTACCTAAACCTTACAGCAAACCGGCATGCTTAAGCGCCGCTCTGACCGTCTCACGACCACTGT	46	T	C
621	3007	KK67Y6N01BSU9T	TAGCTAGAATGTCATCAGGCGCGACTTTTGAACAGAGTAAGCCATCAAATCTACCTAAACTTTACAGCAAACCGGCATGCTTAAGCGTCGCTCTGACCGTCTCACGACCACTGT	73	C	T
1486	1862	KK67Y6N01DWR7S	CCGAGATGCCGTCATCAGGCGCGACTTTTGAACAGAGTAAGCCATCAAATCTACCTAAACTTTACAGCGAACCGGCATGCTTAAGCGCCGCTCTGACCGTCTCACGACCACTGT	54	A	G
1483	2171	KK67Y6N01DWIY1	CATTGGTTATGTCATCAGGCGCGACTTTTGAACAGAGTAAGCCATCAAATCTACCTAAACTTTACAGCAAACCGGCATGCTTAAGCGCCGTTCTGACCGTCTCACGACCACTGT	76	C	T
1157	1598	KK67Y6N01C3V7K	CTTTCCGAGCGTCATCAGGCGCGACTTTTGAACAGAGTGAGCCATCAAATCTACCTAAACTTTACAGCAAACCGGCATGCTTAAGCGCCGCTCTGACCGTCTCACGACCACTGT	24	A	G
514	3040	KK67Y6N01BJG4I	TGCATTATTAGTCATCAGGCGCGACTTTTGAACAGAGTAAGCCATCAAATCTACCTAAACTTTACAGCAAACCGGCATGCTTAAGCGCCGTTCTGACCGTCTCACGACCACTGT	76	C	T
996	3883	KK67Y6N01CPS4T	AACGTCGTTGGTCATCAGGCGCGACTTTTGAACAGAGTAAGCCATCAGATCTACCTAAACTTTACAGCAAACCGGCATGCTTAAGCGCCGCTCTGACCGTCTCACGACCACTGT	33	A	G
28	3476	KK67Y6N01ACTGM	AGAATTCGGTGTCATCAGGCGCGACTTTTGAACAGAGTAAGCCATCAAATCTACCTAAACTTTACAGCAAACCGGCATGCTTAAGAGCCGCTCTGACCGTCTCACGACCACTGT	71	C	A
135	2983	KK67Y6N01AL685	AACAAAAGAAGTCATCAGGCGCGACTTTTGAACAGAGTAAGCCATCAAATCTACCTAAACTTTACAGCAAACCGGCATGCTTAAGCGCCGCCCTGACCGTCTCACGACCACTGT	77	T	C
901	702	KK67Y6N01CHEFK	TTTGCCTATAGTCATCAGGCGCGACTTTTGAACAGAGTAAGCCATCAAATCTACCTAAACTTTACAGCGAACCGGCATGCTTAAGCGCCGCTCTGACCGTCTCACGACCACTGT	54	A	G
231	3923	KK67Y6N01AUNDX	TGCACGTTCGGTCATCAGGCGCGACTTTTGAACAGAGTAAGCCATCAAATCTACCTAAACTTTACAGCAAACCGGCATGCCTAAGCGCCGCTCTGACCGTCTCACGACCACTGT	66	T	C
1191	4018	KK67Y6N01C6XI8	CTGTGAATTCGTCATCAGGCGCGACTTTTGAACAGAGTAAGCCATCAAATCCACCTAAACTTTACAGCAAACCGGCATGCTTAAGCGCCGCTCTGACCGTCTCACGACCACTGT	37	T	C
1424	980	KK67Y6N01DRBK2	ACACACAAACGTCATCAGGCGCGACTTTTGAACAGAGTAAGCCATCAAATCTACCTAAACTTTACAGCAAACCGGCATGCTTAAGCGCCGCTCTGACTGTCTCACGACCACTGT	83	C	T
1106	1385	KK67Y6N01CZEUZ	TTCCGATTGGGTCATCAGGCGCGACTTTTGAACAGAGTAAGCCATCAAATCTACCTAAACTTTACAGCAAACCGGCATGCTTAAGCGCCGCCCTGACCGTCTCACGACCACTGT	77	T	C
1262	880	KK67Y6N01DC3IA	CCTGGCATCAGTCATCAGGCGCGACTTTTGAACAGAGTAAGCCATCAAATCCACCTAAACTTTACAGCAAACCGGCATGCTTAAGCGCCGCTCTGACCGTCTCACGACCACT	37	T	C
1216	2714	KK67Y6N01C83JG	TCATACTGTCGTCATCAGGCGCGACTTTTGAACAGAGTAAGCCATCAAATCTACCTAAACTTTACAGCAAACCGGCATGCTTAAGCGCCGCTCCGACCGTCTCACGACCACTGT	79	T	C
1057	3569	KK67Y6N01CU5OJ	ACGTGCCTTGGTCATCAGGCGCGACTTTTGAACAGAGTAAGCCATCGAATCTACCTAAACTTTACAGCAAACCGGCATGCTTAAGCGCCGCTCTGACCGTCTCACGACCACTGT	32	A	G
1044	420	KK67Y6N01CTX5Y	AATAATCTCTGTCATCAGGCGCGACTTTTGAACAGAGTAAGCCATCAAATCTACCTAAACTTTACCGCAAACCGGCATGCTTAAGCGCCGCTCTGACCGTCTCACGACCACTGT	51	A	C
165	3596	KK67Y6N01AOUJI	TCAGAGGATGGTCATCAGGCGCGACTTTTGAACAGAGTAAGCCATCAAATCTACCTAAACTTTACAGTAAACCGGCATGCTTAAGCGCCGCTCTGACCGTCTCACGACCACTGT	53	C	T
1205	3413	KK67Y6N01C75BB	CTTCACAATAGTCATCAGGCGCGACTTTTGAACAGAGTAAGCCATCAAATCTACCTAAACTTTACAGCAAACCGGCGTGCTTAAGCGCCGCTCTGACCGTCTCACGACCACTGT	62	A	G
625	2634	KK67Y6N01BS7MK	AATTTCTCCGGTCATCAGGCGCGACTTTGAACAGGGTAAGCCATCAAATCTACCTAAACTTTACAGCAAACCGGCATGCTTAAGCGCCGCTCTGACCCGTCTCACGACCACTGT	10	C	-T
625	2634	KK67Y6N01BS7MK	AATTTCTCCGGTCATCAGGCGCGACTTTGAACAGGGTAAGCCATCAAATCTACCTAAACTTTACAGCAAACCGGCATGCTTAAGCGCCGCTCTGACCCGTCTCACGACCACTGT	21	A	G
625	2634	KK67Y6N01BS7MK	AATTTCTCCGGTCATCAGGCGCGACTTTGAACAGGGTAAGCCATCAAATCTACCTAAACTTTACAGCAAACCGGCATGCTTAAGCGCCGCTCTGACCCGTCTCACGACCACTGT	81	A	+C
1477	336	KK67Y6N01DVYLE	TTTCTGATTGGTCATCAGGCGCGACTTTTGAACAGAGTAAGCCATCAAATCTACCTAAACTTTACAGCGAACCGGCATGCTTAAGCGCCGCTCTGACCGTCTCACGACCACTGT	54	A	G
1164	380	KK67Y6N01C4HD6	CCTCAAGTAGGTCATCAGGCGCGACTTTTGAACAGAGTAAGCCATCAAGTCTACCTAAACTTTACAGCAAACCGGCATGCTTAAGCGCCGCTCTGACCGTCTCACGACCACTGT	34	A	G
1290	451	KK67Y6N01DFJN5	TCATTCGCTTGTCATCAGGCGCGACTTTTGAACAGGGTAAGCCATCAAATCTACCTAAACTTTACAGCAAACCGGCATGCTTAAGCGCCGCTCTGACCGTCTCACGACCACTGT	21	A	G
1374	2540	KK67Y6N01DMYRI	TTAGAACGGAGTCATCAGGCGCGACTTTTGAACAGAGTAAGCCATCAAATCTACCTAAACTCTACAGCAAACCGGCATGCTTAAGCGCCGCTCTGACCGTCTCACGACCACTGT	47	T	C
66	1192	KK67Y6N01AF3SQ	TAGGGGTGGCGTCATCAGGCGCGACTTTTGAACAGAGTAAGCCAGCAAATCTACCTAAACTTTACAGTAAACCGGCATGCTTAAGCGCCGCTCTGACCGTCTCACGACCACTGT	30	T	G
66	1192	KK67Y6N01AF3SQ	TAGGGGTGGCGTCATCAGGCGCGACTTTTGAACAGAGTAAGCCAGCAAATCTACCTAAACTTTACAGTAAACCGGCATGCTTAAGCGCCGCTCTGACCGTCTCACGACCACTGT	53	C	T
67	2020	KK67Y6N01AF7LI	CGGGAAGAGCGTCATCAGGCGCGACTTTTGAACAGAGTAAGCCATCAAATCTACCTAAACTTTACAGCAAACCGGCCTGCTTAAGCGCCGCTCTGACCGTCTCACGACCACTGT	62	A	C
1492	3208	KK67Y6N01DXB7U	TATCAAAATGGTCATCAGGCGCGACTTTTGAACAGAGTAAGCCATCAAATCCACCTAAACTTTACAGCAAACCGGCATGCTTAAGCGCCGCTCTGACCGTCTCACGACCACTGT	37	T	C
964	1397	KK67Y6N01CMX2V	CGGGGCTTCCGTCATCAGGCGCGACTTTTGAACAGAGTAAGCCATCAAATCTACCTAAACTTCACAGCAAACCGGCATGCTTAAGCGCCGCTCTGACCGTCTCACGACCACTGT	48	T	C
1058	2428	KK67Y6N01CU7YM	TTCGCGTCATGTCATCAGGCGCGACTTTTGAACAGAGTAAGCCGTCAAATCTACCTAAACTTTACAGCAAACCTGCATGCTTAAGCGCCGCTCTGACCGTCTCACGACCACTGT	29	A	G
1058	2428	KK67Y6N01CU7YM	TTCGCGTCATGTCATCAGGCGCGACTTTTGAACAGAGTAAGCCGTCAAATCTACCTAAACTTTACAGCAAACCTGCATGCTTAAGCGCCGCTCTGACCGTCTCACGACCACTGT	59	G	T
1058	2428	KK67Y6N01CU7YM	TTCGCGTCATGTCATCAGGCGCGACTTTTGAACAGAGTAAGCCGTCAAATCTACCTAAACTTTACAGCAAACCTGCATGCTTAAGCGCCGCTCTGACCGTCTCACGACCACTGT	29	A	G
1058	2428	KK67Y6N01CU7YM	TTCGCGTCATGTCATCAGGCGCGACTTTTGAACAGAGTAAGCCGTCAAATCTACCTAAACTTTACAGCAAACCTGCATGCTTAAGCGCCGCTCTGACCGTCTCACGACCACTGT	59	G	T
1252	85	KK67Y6N01DB7AF	TACCGGGTATGTCATCAGGCGCGACTTTTGAACAGAGTAAGCCATCAAATCTACCTAAACTTTACAGCAAACCGGCATGCCTAAGCGCCGCTCTGACCGTCTCACGACCACTGT	66	T	C
492	3588	KK67Y6N01BHJ0M	TCTCGTGATGTCATCAGGCGCGACTTTGAACAGAGTAAGCCATCAAATCTACCTAAACTTTACAGCAAACCGGCATGCTTAAGCGCCGCTCTGACCGTCTCACGACCACTGT	10	C	-T
109	2365	KK67Y6N01AJWLR	TTTCCCTTAGTCATCAGGCGCGACTTTGAACAGAGTAAGCCATCAAATCTACCTAAACTTTACAGCAAACCGGCATGCTTAAGCGCCGCTCTGACCGTCTCACGACCACTGT	10	C	-T
76	3847	KK67Y6N01AG1F9	TTACTCGTTAGTCATCAGGCGCGACTTTGAACAGAGTAAGCCATCAAATCTACCTAAACTTTACAGCAAACCGGCATGCTTAAGCGCCGCTCTGACCGTCTCACGACCACTGT	10	C	-T
992	4071	KK67Y6N01CPGMX	TACGACACTAGTCATCAGGCGCGACTTTGAACAGAGTAAGACCACTCAAATACTACCTAAACTTTACTAGCAAACCGGACGATGCTTAAGCGCCGCTCTGACCGTCTCACGACCACTGT	10	C	-T
992	4071	KK67Y6N01CPGMX	TACGACACTAGTCATCAGGCGCGACTTTGAACAGAGTAAGACCACTCAAATACTACCTAAACTTTACTAGCAAACCGGACGATGCTTAAGCGCCGCTCTGACCGTCTCACGACCACTGT	26	G	+A
992	4071	KK67Y6N01CPGMX	TACGACACTAGTCATCAGGCGCGACTTTGAACAGAGTAAGACCACTCAAATACTACCTAAACTTTACTAGCAAACCGGACGATGCTTAAGCGCCGCTCTGACCGTCTCACGACCACTGT	29	A	+C
992	4071	KK67Y6N01CPGMX	TACGACACTAGTCATCAGGCGCGACTTTGAACAGAGTAAGACCACTCAAATACTACCTAAACTTTACTAGCAAACCGGACGATGCTTAAGCGCCGCTCTGACCGTCTCACGACCACTGT	35	T	+A
992	4071	KK67Y6N01CPGMX	TACGACACTAGTCATCAGGCGCGACTTTGAACAGAGTAAGACCACTCAAATACTACCTAAACTTTACTAGCAAACCGGACGATGCTTAAGCGCCGCTCTGACCGTCTCACGACCACTGT	50	C	+T
992	4071	KK67Y6N01CPGMX	TACGACACTAGTCATCAGGCGCGACTTTGAACAGAGTAAGACCACTCAAATACTACCTAAACTTTACTAGCAAACCGGACGATGCTTAAGCGCCGCTCTGACCGTCTCACGACCACTGT	60	G	+AC
992	4071	KK67Y6N01CPGMX	TACGACACTAGTCATCAGGCGCGACTTTGAACAGAGTAAGACCACTCAAATACTACCTAAACTTTACTAGCAAACCGGACGATGCTTAAGCGCCGCTCTGACCGTCTCACGACCACTGT	61	C	G
1421	818	KK67Y6N01DQ1Y8	TTGTTTAAGTCATCAGGCGCGACTTTGAACAGAGTAAGCCATCAAATCTACCTAAACTTTACAGCAAACCGGCATGCTTAAGCGCCGCTCTGACCGTCTCACGACCACTGT	10	C	-T
1181	3501	KK67Y6N01C51I3	TTGATTTAGTCATCAGGCGCGACTTTGAACAGAGTAAGCCATCAAATCTACCTAAACTTTACAGCAAACCGGCATGCTTAAGCGCCGCTCTGACCGTCTCACGACCACTGT	10	C	-T
1035	3430	KK67Y6N01CS71K	TTTAAGTCGGTCATCAGGCGCGACTTTGAACAGAGTAAGCCATCAAATCTACCTAAACTTTACAGCAAACCGGCATGCTTAAGCGCCGCTCTGACCGTCTCACGACCACTGT	10	C	-T
1412	928	KK67Y6N01DP9MA	TTTTGGTCGGTCATCAGGCGCGACTTTGAACAGAGTAAGCCATCAAATCTACCTAAACTTTACAGCAAACCGGCATGCTTAAGCGCCGCTCTGACCGTCTCACGACCACTGT	10	C	-T
267	4003	KK67Y6N01AXS75	TTTGTTAAGTCATCAGGCGCGACTTTGAACAGAGTAAGCCATCAAATCTACCTAAACTTTACAGCAAACCGGCATGCTTAAGCGCCGCTCTGACCGTCTCACGACCACTGT	10	C	-T
149	4031	KK67Y6N01ANGA5	TTTCTTACTGTCATCAGGCGCGACTTTTNGAACAGAGTAAGCCATCAAATCTACCTAAACTTTACAGCAAACCGGCATGCTTAAGCGCCGCTCTGACCGTCTCACGACCACTGTCTGAGACTGCCAAGGCACACAGGGGATAGG	14	T	+N
270	1858	KK67Y6N01AX01W	TTTTCGCGGTCATCAGGCGCGACTTTGAACAGAGTAAGCCATCAAATCTACCTAAACTTTACAGCAAACCGGCATGCTTAAGCGCCGCTCTGACCCGTCTCACGACCACTGT	10	C	-T
270	1858	KK67Y6N01AX01W	TTTTCGCGGTCATCAGGCGCGACTTTGAACAGAGTAAGCCATCAAATCTACCTAAACTTTACAGCAAACCGGCATGCTTAAGCGCCGCTCTGACCCGTCTCACGACCACTGT	81	A	+C
466	3496	KK67Y6N01BE9RU	TTTTTTGTGTCATCAGGCGCGACTTTTGTAACAGAGTAAGCCATCAAATACTACCATAAACTTTACAGCAAACCGGCATGCTTAAGCGCCGCTCTGACCGTCTCACGACCACTGT	15	G	+T
466	3496	KK67Y6N01BE9RU	TTTTTTGTGTCATCAGGCGCGACTTTTGTAACAGAGTAAGCCATCAAATACTACCATAAACTTTACAGCAAACCGGCATGCTTAAGCGCCGCTCTGACCGTCTCACGACCACTGT	35	T	+A
466	3496	KK67Y6N01BE9RU	TTTTTTGTGTCATCAGGCGCGACTTTTGTAACAGAGTAAGCCATCAAATACTACCATAAACTTTACAGCAAACCGGCATGCTTAAGCGCCGCTCTGACCGTCTCACGACCACTGT	37	T	+A
466	3496	KK67Y6N01BE9RU	TTTTTTGTGTCATCAGGCGCGACTTTTGTAACAGAGTAAGCCATCAAATACTACCATAAACTTTACAGCAAACCGGCATGCTTAAGCGCCGCTCTGACCGTCTCACGACCACTGT	40	C	A
939	3975	KK67Y6N01CKS11	TTACCTTACGGTCATCAGGCGCGACTTTGAACAGAGTAAGCCATCAAATCTACCTAAACTTTACAGCAAACCGGCATGCTTAAGCGCCGCTCTGACCGTCTCACGACCACTGT	10	C	-T
1399	19	KK67Y6N01DO3TX	TTCTAGGTTCGTCATCAGGCGCGACTTTTGAACAGAGTAAGCCATCAAATCTACCTAAACTTTACAGCAAACGCCGGCATGCTTAAGCGCCGCTCTGACCGTCTCACGACCACTGT	56	A	+CG
58	3397	KK67Y6N01AFF7R	TTTATAGGTGGTCATCAGGCGCGACTTTGAACAGAGTAAGCCATCAAATCTACCTAAACTTTACAGCAAACCGGCATGCTTAAGCGCCGCTCTGACCGTCTCACGACCACTGT	10	C	-T
1387	318	KK67Y6N01DN14W	TTTTGAAACGTCATCAGGCGCGACTTTGAACAGAGTAAGCCATCAAATCTACCTAAACTTTACAGCAAACCGGCATGCTTAAGCGCCGCTCTGACCGTCTCACGACCACTGT	10	C	-T
679	3688	KK67Y6N01BXY3U	TAGTTCCGTCGTCATCAGGCGCGACTTTGAACAGAGTAAGCCATCAAATCTACCTAAACTTTACAGCAAACCGGCATGCTTAAGCGCCGCTCTGACCGTCTCACGACCACTGT	10	C	-T
1462	1802	KK67Y6N01DUOBG	TCCAGTGCTCGTCATCAGGCGCGACTTTTGAACAGAGTAAGCCATCAAATCTACCTAAACTTTACAGCAAACCGGCATGCTTAAAGCGCCGCTCTGACCGTCTCACGACCACTGT	67	T	+A
1287	1329	KK67Y6N01DFAU7	TTTTGGTCGTCATCAGGCGCGACTTTGAACAGAGTAAGCCATCAAATCTACCTAAACTTTACAGCAAACCGGCATGCTTAAGCGCCGCTCTGACCCGTCTCACGACCACTGT	10	C	-T
1287	1329	KK67Y6N01DFAU7	TTTTGGTCGTCATCAGGCGCGACTTTGAACAGAGTAAGCCATCAAATCTACCTAAACTTTACAGCAAACCGGCATGCTTAAGCGCCGCTCTGACCCGTCTCACGACCACTGT	81	A	+C
540	3915	KK67Y6N01BLRY1	TTTACCCTAAGTCATCAGGCGCGACTTTGAACAGAGTAAGCCATCAAATCTACCTAAACTTTACAGCAAACCGGCATGCTTAAGCGCCGCTCTGACCGTCTCACGACCACTGT	10	C	-T
852	938	KK67Y6N01CC3Q0	TTAGGTTAGGTCATCAGGCGCGACTTTGAACAGAGTAAGCCATCAAATCTACCTAAACTTTACAGCAAACCGGCATGCTTAAGCGCCGCTCTGACCGTCTCACGACCACTGT	10	C	-T
1370	1954	KK67Y6N01DMLN4	ATACGTTGTCATCAGGCGCGACTTTGAACAGAGTAAGCCATCAAATCTACCTAAACTTTACAGCAAACCGGCATGCTTAAGCGCCGCTCTGACCGTCTCACGACCACTGT	10	C	-T
507	2996	KK67Y6N01BIUYU	TTTCGTGACGGTCATCAGGCGCGACTTTGAACAGAGTAAGCCATCAAATCTACCTAAACTTTACAGCAAACCGGCATGCTTAAGCGCCGCTCTGACCGTCTCACGACCACTGT	10	C	-T
505	1149	KK67Y6N01BIM7Z	TTTGGTTACGTCATCAGGCGCGACTTTGAACAGAGTAAGCCATCAAATCTACCTAAACTTTACAGCAAACCGGCATGCTTAAGCGCCGCTCTGACCGTCTCACGACCACTGT	10	C	-T
1474	265	KK67Y6N01DVO13	CGTTATAACGGTCATCAGGCGCGACTTTGAACAGAGTAAGCCATCAAATCTACCTAAACTTTACAGCAAACCGGCATGCTTAAGCGCCGCTCTGACCGTCTCACGACCACTT	10	C	-T
1474	265	KK67Y6N01DVO13	CGTTATAACGGTCATCAGGCGCGACTTTGAACAGAGTAAGCCATCAAATCTACCTAAACTTTACAGCAAACCGGCATGCTTAAGCGCCGCTCTGACCGTCTCACGACCACTT	98	G	T
411	3602	KK67Y6N01BAF00	TTTAGTCCCGTCATCAGGCGCGACTTTGAACAGAGTAAGCCATCAAATCTACCTAAACTTTACAGCAAACCGGCATGCTTAAGCGCCGCTCTGACCGTCTCACGACCACTGT	10	C	-T
1279	3513	KK67Y6N01DEM9N	TTAAATTACGGTCATCAGGCGCGACTTTGAACAGAGTAAGCCATCAAATCTACCTAAACTTTACAGCAAACCGGCATGCTTAAGCGCCGCTCTGACCGTCTCACGACCACTGT	10	C	-T
645	2326	KK67Y6N01BUYLK	TTTATCCGGTCATCAGGCGCGACTTTGAACAGAGTAAGCCATCAAATCTACCTAAACTTTACAGCAAACCGGCATGCTTAAGCGCCGCTCTGACCGTCTCACGACCACTGT	10	C	-T
1226	2990	KK67Y6N01C9ZCW	TTCTGTTTCGTCATCAGGCGCGACTTTGAACAGAGTAAGCCATCAAATCTACCTAAACTTTACAGCAAACCGGCATGCTTAAGCGCCGCTCTGACCGTCTCACGACCACTGT	10	C	-T
416	3797	KK67Y6N01BAVZB	TTTTCCACGGTCATCAGGCGCGACTTTGAACAGAGTAAGCCATCAAATCTACCTAAACTTTACAGCAAACCGGCATGCTTAAGCGCCGCTCTGACCGTCTCACGACCACTGT	10	C	-T
484	1468	KK67Y6N01BGS3I	TTTTATACAGTCATCAGGCGCGACTTTTGAACAGAGTAAGCCATCAAATCTACCTAAACTTTACGAGCAAACCGGCATGCTTAAGCGCCGCTCTGACCGTCTCACGACCACTGT	50	C	+G
316	4055	KK67Y6N01A134P	TAATCCTTCGTCATCAGGCGCGACTTTGAACAGAGTAAGCCATCAAATCTACCTAAACTTTACAGCAAACCGGCATGCTTAAGCGCCGCTCTGACCGTCTCACGACCACTGT	10	C	-T
1372	1747	KK67Y6N01DMRTX	TTTAGCCGTGTCATCAGGCGCGACTTTGAACAGAGTAAGCCATCAAATCTACCTAAACTTTACAGCAAACCGGCATGCTTAAGCGCCGCTCTGACCGTCTCACGACCACTGT	10	C	-T
1437	424	KK67Y6N01DSF8Q	CCGCGCGGGAGTCATCAGGCGCGACTTTGAACAGAGTAAGCCATCAAATCTACCTAACTTTACAGCAAACCGGCATGCTTAAGCGCCGCTCTGACCGTCTCACGACCACTGT	10	C	-T
1437	424	KK67Y6N01DSF8Q	CCGCGCGGGAGTCATCAGGCGCGACTTTGAACAGAGTAAGCCATCAAATCTACCTAACTTTACAGCAAACCGGCATGCTTAAGCGCCGCTCTGACCGTCTCACGACCACTGT	41	T	-A
1422	1276	KK67Y6N01DQ5HQ	TCCGTCGGACGTCATCAGGCGCGACTTTGAACAGAGTAAGCCATCAAATCTACCTAAACTTTACAGCAAACCGGCATGCTTAAGCGCCGCTCTGACCGTCTCACGACCACTGT	10	C	-T
505	2097	KK67Y6N01BINYB	TTTGGTTTACGTCATCAGGCGCGACTTTGAACAGAGTAAGCCATCAAATCTACCTAAACTTTACAGCAAACCGGCATGCTTAAGCGCCGCTCTGACCGTCTCACGACCACTGT	10	C	-T
882	190	KK67Y6N01CFPZK	TACTTTAGGGTCATCAGGCGCGACTTTGAACAGAGTAAGCCATCAAATCTACCTAAACTTTACAGCAAACCGGCATGCTTAAGCGCCGCTCTGACCGTCTCACGACCACTGT	10	C	-T
1427	2638	KK67Y6N01DRMCG	TCCTACCTGGGTCATCAGGCGCGACTTTGAACAGAGTAAGCCATCAAATCTACCTAAACTTTACAGCAAACCGGCATGCTTAAGCGCCGCTCTGACCGTCTCACGACCACTGT	10	C	-T
125	3936	KK67Y6N01ALCDU	AGACAGTTTGTCATCAGGCGCGACTTTGAACAGAGTAAGCCATCAAATCTACCTAAACTTTACAGCAAACCGGCATGCTTAAGCGCCGCTCTGACCGTCTCACGACCACTGTCTGAGACTGCCAAGGCACACAGGGGGATAGG	10	C	-T
328	35	KK67Y6N01A22YD	TTGGGATTTGTCATCAGGCGCGACTTTGAACAGAGTAAGCCATCAAATCTACCTAAACTTTACAGCAAACCGGCATGCTTAAGCGCCGCTCTGACCGTCTCACGACCACTGT	10	C	-T
1443	2373	KK67Y6N01DS0PJ	TTACGGTAGGTCATCAGGCGCGACTTTGAACAGAGTAAGCCATCAAATCTACCTAAACTTTACAGCAAACCGGCATGCTTAAGCGCCGCTCTGACCCGTCTCACGACCACTGT	10	C	-T
1443	2373	KK67Y6N01DS0PJ	TTACGGTAGGTCATCAGGCGCGACTTTGAACAGAGTAAGCCATCAAATCTACCTAAACTTTACAGCAAACCGGCATGCTTAAGCGCCGCTCTGACCCGTCTCACGACCACTGT	81	A	+C
225	4069	KK67Y6N01AT4JB	TCTGGTGTCGGTCATCAGGCGCGACTTTTNGAACAGAGTAAGCCATCAAATCTACCTAAACTTTACAGCAAACCGGCATGCTTAAGCGCCGCTCTGACCGTCTCACGACCACTGTCTGAGACTGCCAAGGCACACAGGGGATAGG	14	T	+N
1291	2422	KK67Y6N01DFOCO	AAAGTAGGGTCATCAGGCGCGACTTTGAACAGAGTAAGCCATCAAATCTACCTAAACTTTACAGCAAACCGGCATGCTTAAGCGCCGCTCTGACCGTCTCACGACCACTGT	10	C	-T
901	2356	KK67Y6N01CHFPI	TTTTCAGGTCATCAGGCGCGACTTTGAACAGAGTAAGCCATCAAATCTACCTAAACTTTACAGCAAACCGGCATGCTTAAGCGCCGCTCTGACCGTCTCACGACCACTGT	10	C	-T
178	1427	KK67Y6N01APXYD	TTTGACGACGTCATCAGGCGCGACTTTGAACAGAGTAAGCCATCAAATCTACCTAAACTTTACAGCAAACCGGCATGCTTAAGCGCCGCTCTGACCGTCTCACGACCACTGT	10	C	-T
133	297	KK67Y6N01ALYUZ	TTTTGGTAAGTCATCAGGCGCGACTTTGAACAGAGTAAGCCATCAAATCTACCTAAACTTTACAGCAAACCGGCATGCTTAAGCGCCGCTCTGACCGTCTCACGACCACTGT	10	C	-T
156	3176	KK67Y6N01AN1RU	CCTTTGTAGGTCATCAGGCGCGACTTTGAACAGAGTAAGCCATCAAATCTACCTAAACTTTACAGCAAACCGGCATGCTTAAGCGCCGCTCTGACCGTCTCACGACCACTGT	10	C	-T
279	3279	KK67Y6N01AYULD	CGGTGCTTTGTCATCAGGCGCGACTTTTGAACAGAGTAAGCCATCAAATCTACCTAAACTTTACAGCAAACCGGCATGCTTAAAGCGCCGCTCTGACCGTCTCACGACCACTGT	67	T	+A
38	3879	KK67Y6N01ADPDL	TTAACCGGATGTCATCAGGCGCGACTTTTNGAACAGAGTAAGCCATCAAATCTACCTAAACTTTACAGCAAACCGGCATGCTTAAGCGCCGCTCTGACCGTCTCACGACCACTGTCTGAGACTGCCAAGGCACACGAGGGGAGTA	14	T	+N
55	4018	KK67Y6N01AE67O	TTACAAGAAAGTCATCAGGCGCGACTTTTNGAACAGAGTAAGCCATCAAATCTACCTAAACTTTACAGCAAACCGGCATGCTTAAGCGCCGCTCTGACCGTCTCACGACCACTGTCTGAGACTGCCAAGGNCACACAGGGGATAGG	14	T	+N
1463	1989	KK67Y6N01DURMF	TTCCTGACTTGTCATCAGGCGCGACTTTTGAACAGAGTAAGCCATCAAATCTACCTAAACTTTACAGCAAACCGGCATGCTTAAGCGCCGCCTGACCGTCTCACGACCACTGT	76	C	-T
196	2357	KK67Y6N01ARJJ7	CGCTCCGAACGTCATCAGGCGCGACTTTTGAACAGAGTAAGCCATCAAATCTACCTAAACTTTACAGCAAACCGGCATGCTTAAAGCGCCGCTCTGACCGTCTCACGACCACTGT	67	T	+A
1049	42	KK67Y6N01CUDOC	TTTAAGTTTCGTCATCAGGCGCGACTTTGAACAGAGTAAGCCATCAAATCTACCTAAACTTTACAGCAAACCGGCATGCTTAAGCGCCGCTCTGACCGTCTCACGACCACTGT	10	C	-T
1197	1027	KK67Y6N01C7D6T	ACCAGGTTCGGTCATCAGGCGCGACTTTGAACAGAGTAAGCCATCAAATCTACCTAAACTTTACAGCAAACCGGCATGCTTAAGCGCCGCTCTGACCGTCTCACGACCACTGT	10	C	-T
1395	2734	KK67Y6N01DOS98	TTTGGTAGGTCATCAGGCGCGACTTTGAACAGAGTAAGCCATCAAATCTACCTAAACTTTACAGCAAACCGGCATGCTTAAGCGCCGCTCTGACCGTCTCACGACCACTGT	10	C	-T
1284	3109	KK67Y6N01DE2RB	CTGTCTTACGTCATCAGGCGCGACTTTGAACAGAGTAAGCCATCAAATCTACCTAAACTTTACAGCAAACCGGCATGCTTAAGCGCCGCTCTGACCGTCTCACGACCACTGT	10	C	-T
202	4082	KK67Y6N01AR3US	TTTTGGCCGGTCATCAGGCGCGACTTTTGAACAGAGTAAGCCATACAAATCTACCTAAACTTTACAGCAAACCGGCATGCTTAAGCGCCGCTCTGACCGTCTCACGACCACTGT	30	T	+A
855	3728	KK67Y6N01CDFDU	TTACAAACGGGTCATCAGGCGCGACTTTGAACAGAGTAAGCCATCAAATCTACCTAAACTTTACAGCAAACCGGCATGCTTAAGCGCCGCTCTGACCGTCTCACGACCACTGT	10	C	-T
1320	897	KK67Y6N01DH6TV	TAGGTTTAGGTCATCAGGCGCGACTTTGAACAGAGTAAGCCATCAAATCTACCTAAACTTTACAGCAAACCGGCATGCTTAAGCGCCGCTCTGACCGTCTCACGACCACTGT	10	C	-T
255	163	KK67Y6N01AWOB5	TCCTATGGCGTCATCAGGCGCGACTTTGAACAGAGTAAGCCATCAAATCTACCTAAACTTTACAGCAAACCGGCATGCTTAAGCGCCGCTCTGACCGTCTCACGACCACTGT	10	C	-T
1314	1898	KK67Y6N01DHOM0	TTTAATACGGTCATCAGGCGCGACTTTGAACAGAGTAAGCCATCAAATCTACCTAAACTTTACAGCAAACCGGCATGCTTAAGCGCCGCTCTGACCGTCTCACGACCACTGT	10	C	-T
1295	1271	KK67Y6N01DFZ3T	TGGCAGGACTGTCATCAGGCGCGACTTTGAACAGAGTAAGCCATCAAATCTACCTAAACTTTACAGCAAACCGGCATGCTTAAGCGCCGCTCTGACCGTCTCACGACCACTGT	10	C	-T
1348	1248	KK67Y6N01DKNLE	TACTCGTAAGGTCATCAGGCGCGACTTTGAACAGAGTAAGCCATCAAATCTACCTAAACTTTACAGCAAACCGGCATGCTTAAGCGCCGCTCTGACCGTCTCACGACCACTGT	10	C	-T
1438	2797	KK67Y6N01DSK8F	TTACCGTCGGGTCATCAGGCGCGACTTTGAACAGAGTAAGCCATCAAATCTACCTAAACTTTACAGCAAACCGGCATGCTTAAGCGCCGCTCTGACCGTCTCACGACCACT	10	C	-T
219	4084	KK67Y6N01ATLK2	TACGTATTTAGTCATCAGGCGCGACTTTTGAANCAGAGTAAGCCATCAAATCTACCTAAACTTTACAGCAAACCGGCATGCTTAAGCGCCGCTCTGACCGTCTCACGACCACTGT	17	A	+N
1118	1248	KK67Y6N01C0GOI	TTCCCCTTCGGTCATCAGGCGCGACTTTGAACAGAGTAAGCCATCAAATCTACCTAAACTTTACAGCAAACCGGCATGCTTAAGCGCCGCTCTGACCGTCTCACGACCACTGT	10	C	-T
480	489	KK67Y6N01BGFO7	TTTAGGTTGTCATCAGGCGCGACTTTGAACAGAGTAAGCCATCAAATCTACCTAAACTTTACAGCAAACCGGCATGCTTAAGCGCCGCTCTGACCGTCTCACGACCACTGT	10	C	-T
1447	1424	KK67Y6N01DTCMA	CCTTTGGTAGGTCATCAGGCGCGACTTTGAACAGAGTAACCATCAAATCTACCTAAACTTTACAGCAAACCGGCATGCTTAAGCGCCGCTCTGACCCGTCTCACGACCACTGT	10	C	-T
1447	1424	KK67Y6N01DTCMA	CCTTTGGTAGGTCATCAGGCGCGACTTTGAACAGAGTAACCATCAAATCTACCTAAACTTTACAGCAAACCGGCATGCTTAAGCGCCGCTCTGACCCGTCTCACGACCACTGT	25	A	-G
1447	1424	KK67Y6N01DTCMA	CCTTTGGTAGGTCATCAGGCGCGACTTTGAACAGAGTAACCATCAAATCTACCTAAACTTTACAGCAAACCGGCATGCTTAAGCGCCGCTCTGACCCGTCTCACGACCACTGT	81	A	+C
1494	548	KK67Y6N01DXGHI	TTGTAGGACGGTCATCAGGCGCGACTTTGAACAGAGTAAGCCATCAAATCTACCTAAACTTTACAGCAAACCGGCATGCTTAAGCGCCGCTCTGACCGTCTCACGACCACTGT	10	C	-T
525	1850	KK67Y6N01BKEY0	CCTCTGCTGTCATCAGGCGCGACTTTGAACAGAGTAAGCCATCAAATCTACCTAACTTTACAGCAAACCGGCATGCTTAAGCGCCGCTCTGACCGTCTCACGACCACTGT	10	C	-T
525	1850	KK67Y6N01BKEY0	CCTCTGCTGTCATCAGGCGCGACTTTGAACAGAGTAAGCCATCAAATCTACCTAACTTTACAGCAAACCGGCATGCTTAAGCGCCGCTCTGACCGTCTCACGACCACTGT	41	T	-A
675	3137	KK67Y6N01BXL1F	TAAGTAATGTGTCATCAGGCGCGACTTTTGAACAGAGTAAGCCATAAATCTACCTAAACTTTACAGCAAACCGGCATGCTTAAGCGCCGCTCTGACCGTCTCACGACCACTGT	30	T	-C
1099	3973	KK67Y6N01CYUQF	ACAGGGAGGGTCATCAGGCGCGACTTTTGAACAGAGTAAGCCATCAAATCTACCTAAACTTACAGCAAACCGGCATGCTTAAGCGCCGCTCTGACCGTCTCACGACCACTGT	45	C	-T
1059	2894	KK67Y6N01CVBHC	CAGGTAACGGGTCATCAGGCGCGACTTTGAACAGAGTAAGCCATCAAATCTACCTAAACTTTACAGCAAACCGGCATGCTTAAGCGCCGCTCTGACCGTCTCACGACCACTGT	10	C	-T
370	758	KK67Y6N01A6R84	TGCCAATCCAGTCATCAGGCGCGACTTTTGAACAGAGTAAGCCATCAAATCTACCTAAACTTTACAGCAAACCGGCATGCTTAACGCGCCGCTCTGACCGTCTCACGACCACTGT	69	A	+C
884	2360	KK67Y6N01CFXZE	TTTATGGGGGTCATCAGGCGCGACTTTGAACAGAGTAAGCCATCAAATCTACCTAAACTTTACAGCAAACCGGCATGCTTAAGCGCCGCTCTGACCGTCTCACGACCACTGT	10	C	-T
1119	2547	KK67Y6N01C0KUD	CCATATATGGTCATCAGGCGCGACTTTTGAACAGAGTAAGCCATCAAATCTACCTAACTTTACAGCAAACCGGCATGCTTAAGCGCCGCTCTGACCGTCTCACGACCACTGT	41	T	-A
1344	2633	KK67Y6N01DKB0R	TATACAGCACGTCATCAGGCGCGACTTTGAACAGAGTAAGCCATCAAATCTACCTAAACTTTACAGCAAACCGGCATGCTTAAGCGCCGCTCTGACCGTCTCACGACCACTGT	10	C	-T
414	3379	KK67Y6N01BAPB5	TTGGCTGTGCGTCATCAGGCGCGACTTTTGAACAGAGTAAGCCATCAAATCTACCTAAACTTTACAGCAAACCGGCATGCTTAAGCGCCGCTCTGACCGTCTCCGACCACT	88	C	-A
27	2217	KK67Y6N01ACPBV	TTAGGCTCGGAGTCATCAGGCGCGACTTTGAACAGAGTAAGCCATCAAATCTACCTAAACTTTACAGCAAACCGGCATGCTTAAGCGCCGCTCTGACCGTCTCACGACCACTGT	10	C	-T
133	2053	KK67Y6N01ALZ7R	AGCTTGATTAGTCATCAGGCGCGACTTTGAACAGAGTAAGCCATCAAATCTACCTAAACTTTACAGCAAACCGGCATGCTTAAGCGCCGCTCTGACCGTCTCACGACCACTGT	10	C	-T
71	3839	KK67Y6N01AGLM5	CGCTCGAGGGTCATCAGGCGCGACTTTGAACAGAGTAAGCCATCAAATCTACCTAAACTTTACAGCAAACCGGCATGCTTAAGCGCCGCTCTGACCGTCTCACGACCACTGT	10	C	-T
1072	2763	KK67Y6N01CWGGT	TGTTTCTTGGTCATCAGGCGCGACTTTGAACAGAGTAAGCCATCAAATCTACCTAAACTTTACAGCAAACCGGCATGCTTAAGCGCCGCTCTGACCGTCTCACGACCACTGT	10	C	-T
568	487	KK67Y6N01BN5TL	TTGGGGTCGGTCATCAGGCGCGACTTTGAACAGAGTAAGCCATCAAATCTACCTAAACTTTACAGCAAACCGGCATGCTTAAGCGCCGCTCTGACCCGTCTCACGACCACTGT	10	C	-T
568	487	KK67Y6N01BN5TL	TTGGGGTCGGTCATCAGGCGCGACTTTGAACAGAGTAAGCCATCAAATCTACCTAAACTTTACAGCAAACCGGCATGCTTAAGCGCCGCTCTGACCCGTCTCACGACCACTGT	81	A	+C
291	689	KK67Y6N01AZUIR	TTTCTTGGCCGTCATCAGGCGCGACTTTGAACAGAGTAAGCCATCAAATCTACCTAAACTTTACAGCAAACCGGCATGCTTAAGCGCCGCTCTGACCGTCTCACGACCACTGT	10	C	-T
431	3312	KK67Y6N01BB60I	TTCTGTCCCCGTCATCAGGCGCGACTTTTGTAACAGAGTAAGCCATCAAATACTACCTAAACTTTACAGCAAACCGGCATGCTTAAGCGCCGCTCTGACCGTCTCACGACCACTGT	15	G	+T
431	3312	KK67Y6N01BB60I	TTCTGTCCCCGTCATCAGGCGCGACTTTTGTAACAGAGTAAGCCATCAAATACTACCTAAACTTTACAGCAAACCGGCATGCTTAAGCGCCGCTCTGACCGTCTCACGACCACTGT	35	T	+A
1076	2730	KK67Y6N01CWS20	TTACTTAGACGTCATCAGGCGCGACTTTGAACAGAGTAAGCCATCAAATCTACCTAAACTTTACAGCAAACCGGCATGCTTAAGCGCCGCTCTGACCGTCTCACGACCACTGT	10	C	-T
271	4060	KK67Y6N01AX5WU	TCGGTCGTGCGTCATCAGGCGCGACTTTTNGAACAGAGTAAGCCATCAAATCTACCTAAACTTTACAGCAAACCGGCATGCTTAAGCGCCGCTCTGACCGTCTCACGACCACTGT	14	T	+N
1473	1860	KK67Y6N01DVM4M	TAGAATTAACGTCATCAGGCGCGACTTTGAACAGAGTAAGCCATCAAATCTACCTAAACTTTACAGCAAACCGGCATGCTTAAGCGCCGCTCTGACCGTCTCACGACCACTGT	10	C	-T
1333	443	KK67Y6N01DJBKD	TCTATACGCCGTCATCAGGCGCGACTTTTGAACAGAGTAAGCCATCAAATCTACCTAAACTTTACGAGACAAACCGGCATGCTTAAGCGCCGCTCTGACCGTCTCACGACCACTGT	50	C	+G
1333	443	KK67Y6N01DJBKD	TCTATACGCCGTCATCAGGCGCGACTTTTGAACAGAGTAAGCCATCAAATCTACCTAAACTTTACGAGACAAACCGGCATGCTTAAGCGCCGCTCTGACCGTCTCACGACCACTGT	52	G	+A
1332	457	KK67Y6N01DI8EZ	TGGGGCCCCGGTCATCAGGCGCGACTTTGAACAGAGTAAGCCATCAAATCTACCTAAACTTTACAGCAAACCGGCATGCTTAAGCGCCGCTCTGACCGTCTCACGACCACTGT	10	C	-T
203	2642	KK67Y6N01AR5WK	AGTTGGTAGGTCATCAGGCGCGACTTTGAACAGAGTAAGCCATCAAATCTACCTAAACTTTACAGCAAACCGGCATGCTTAAGCGCCGCTCTGACCGTCTCACGACCACTGT	10	C	-T
541	1940	KK67Y6N01BLTLY	TTCCCGGCTGTCATCAGGCGCGACTTTGAACAGAGTAAGCCATCAAATCTACCTAAACTTTACAGCAAACCGGCATGCTTAAGCGCCGCTCTGACCGTCTCACGACCACTGT	10	C	-T
1344	4076	KK67Y6N01DKC4U	CCACACGGCGGTCATCAGGCGCGACTTTTGAACAGAGTAAGCCATCAAATCTACCTAAACTTTACAGCAAACCGGCATGCTTAAGCGNNGCCGCTCTGACCGTC	71	C	+GNN
598	3433	KK67Y6N01BQUWR	TTGTACTACGGTCATCAGGCGCGACTTTTGTAACAGAGTAAGCCATCAAATCTACCTAAACTTTACAGCAAACCGGCATGCTTAAGCGCCGCTCTGACCGTCTCACGACCACTGT	15	G	+T
27	3916	KK67Y6N01ACQM2	ATACCGGTCCGTCATCAGGCGCGACTTTTNGAACAGAGTAAGCCATCAAATCTACCTAAACTTTACAGCAAACCGGCATGCTTAAGCGCCGCTCTGACCGTCTCACGACCACTGTCTGAGACNNGCCAACGGCGANCCACGAGGAGTAG	14	T	+N
80	3969	KK67Y6N01AHD6R	TATCGTTTCGGTCATCAGGCGCGACTTTTNGAACAGAGTAAGCCATCAAATCTACCTAAACTTTACAGCAAACCGGCATGCTTAAGCGCCGCTCTGACCGTCTCACGACCACTGTCTGAGACTGCCAAGGTCACACAGGGA	14	T	+N
440	1774	KK67Y6N01BCX9S	TTTACGGATGTCATCAGGCGCGACTTTGAACAGAGTAAGCCATCAAATCTACCTAAACTTTACAGCAAACCGGCATGCTTAAGCGCCGCTCTGACCGTCTCACGACCACTGT	10	C	-T
218	4039	KK67Y6N01ATID1	TTTGCACCGTGTCATCAGGCGCGACTTTTNGAACAGAGTAAGCCATCAAATCTACCTAAACTTTACAGCAAACCGGCATGCTTAAGCGCCGCTCTGACCGTCTCACGACCACTGTCTGAGACTGCCAAGGCACACAGGGGATAGG	14	T	+N
150	2548	KK67Y6N01ANIBQ	AGATGTACGGTCATCAGGCGCGACTTTGAACAGAGTAAGCCATCAAATCTACCTAAACTTTACAGCAAACCGGCATGCTTAAGCGCCGCTCTGACCGTCTCACGACCACTGT	10	C	-T
1428	431	KK67Y6N01DRNSX	ATGTCNGTTACGTCATCAGGCGCGACTTTTGTAACAGAGTAAGCCATCAAATCTACCTAAACTTTACAGCAAACCGGCATGCTTAAGCGCCGCTCTGACCGTCTCACGACCACTGT	15	G	+T
16	1134	KK67Y6N01ABPP8	AGGCACTGCGGTCATCAGGCGCGACTTTTGAACAGAGTAAGCCATCAAATCTACCTAAACATTTACAGCAAACCGGCATGCTTAAAGCGCCGCTCTGACCGTCTCACGACCACTGT	45	C	+A
16	1134	KK67Y6N01ABPP8	AGGCACTGCGGTCATCAGGCGCGACTTTTGAACAGAGTAAGCCATCAAATCTACCTAAACATTTACAGCAAACCGGCATGCTTAAAGCGCCGCTCTGACCGTCTCACGACCACTGT	67	T	+A
1154	3684	KK67Y6N01C3OB6	CTCACTCCCGTCATCAGGCGCGACTTTTGAACAGAGTAAGCCATCAAACTCTACCTAAACTTTACAGCAAACCGGCATGCTTAAGCGCCGCTCTGACCGTCTCACGACCACTGT	34	A	+C
225	3833	KK67Y6N01AT4CR	TAGGTATAGGTCATCAGGCGCGACTTTGAACAGAGTAAGCCATCAAATCTACCTAAACTTTACAGCAAACCGGCATGCTTAAGCGCCGCTCTGACCGTCTCACGACCACTGT	10	C	-T
1403	1679	KK67Y6N01DPHQ5	TTTTATTCCCGTCATCAGGCGCGACTTTGAACAGAGTAAGCCATCAAATCTACCTAAACTTTACAGCAAACCGGCATGCTTAAGCGCCGCTCTGACCGTCTCACGACCACTGT	10	C	-T
615	3491	KK67Y6N01BSCOL	TTTCCCTCCGTCATCAGGCGCGACTTTGAACAGAGTAAGCCATCAAATCTACCTAAACTTTACAGCAAACCGGCATGCTTAAGCGCCGCTCTGACCGTCTCACGACCACTGT	10	C	-T
302	1255	KK67Y6N01A0TP1	TGTACGTAGTAGTCATCAGGCGCGACTTTTGAACAGAGTAAGCCATCAAATCTACCTAAACTTTACAGCAAACCGGCATGCTTAAGCGCCGCCTCTGACCGTCTCACGACCACTGT	75	G	+C
72	3524	KK67Y6N01AGOJ6	CCTTAAGTGGTCATCAGGCGCGACTTTGAACAGAGTAAGCCATCAAATCTACCTAAACTTTACAGCAAACCGGCATGCTTAAGCGCCGCTCTGACCGTCTCACGACCACTGT	10	C	-T
238	2865	KK67Y6N01AU8OZ	TTTATTCGGGTCATCAGGCGCGACTTTGAACAGAGTAAGCCATCAAATCTACCTAAACTTTACAGCAAACCGGCATGCTTAAGCGCCGCTCTGACCGTCTCACGACCACTGT	10	C	-T
870	1772	KK67Y6N01CEO96	AACCAATGTCATCAGGCGCGACTTTGAACAGAGTAAGCCATCAAATCTACCTAAACTTTACAGCAAACCGGCATGCTTAAGCGCCGCTCTGACCGTCTCACGACCACTGT	10	C	-T
418	39	KK67Y6N01BAZEH	TTGTATCTTCGTCATCAGGCGCGACTTTTGAACAGAGTAAGCCATCAAATCTACCTAAACTTTACAGCAAAACCGGCATGCTTAAAGCGCCGCTCTGACCGTCTCACGACCACGT	53	C	+A
418	39	KK67Y6N01BAZEH	TTGTATCTTCGTCATCAGGCGCGACTTTTGAACAGAGTAAGCCATCAAATCTACCTAAACTTTACAGCAAAACCGGCATGCTTAAAGCGCCGCTCTGACCGTCTCACGACCACGT	67	T	+A
186	1898	KK67Y6N01AQNLO	CCTGAGTTTGGTCATCAGGCGCGACTTTTGAACAGAGTAAGCCATCAAATCTACCTAAACTTTACAGCAAACCGGCATGCTTAAGCGCCGCTCTGACCCGTCTCACGACCACTGT	81	A	+C
175	3533	KK67Y6N01APP3J	CCATACGCACGTCATCAGGCGCGACTTTTGTAACAGAGTAAGCCATCAAATCTACCTAAACTTTACAGCAAACCGGCATGCTTAAGCGCCGCTCTGACCGTCTCACGACCACTGT	15	G	+T
1494	3279	KK67Y6N01DXILD	TAAAAGTAGGTCATCAGGCGCGACTTTGAACAGAGTAAGCCATCAAATCTACCTAAACTTTACAGCAAACCGGCATGCTTAAGCGCCGCTCTGACCGTCTCACGACCACTGT	10	C	-T
290	3066	KK67Y6N01AZS60	TTTCCACAGGTCATCAGGCGCGACTTTTGAACAGAGTAAGCCATCAAATCTACCTAAACTTTACAGCAAACCGGCATGCTTAAGCGCCGCTCTGACCCGTCTCACGACCACTGT	81	A	+C
617	3778	KK67Y6N01BSI74	AAACCTTACGTCATCAGGCGCGACTTTGAACAGAGTAAGCCATCAAATCTACCTAAACTTTACAGCAAACCGGCATGCTTAAGCGCCGCTCTGACCGTCTCACGACCACTGT	10	C	-T
279	3471	KK67Y6N01AYUQP	CAGCACGTTGGTCATCAGGCGCGACTTTGAACAGAGTAAGCCATCAAATCTACCTAAACTTTACAGCAAACCGGCATGCTTAAGCGCCGCTCTGACCGTCTCACGACCACTGT	10	C	-T
158	4038	KK67Y6N01AN8RC	AAGGTTTCTCGTCATCAGGCGCGACTTTTNGAACAGAGTAAGCCATCAAATCTACCTAAACTTTACAGCAAACCGGCATGCTTAAGCGCCGCTCTGACCGTCTCACGACCACTGTCTGAGACTGCCAAGGCACACAGGGGATAGG	14	T	+N
1480	2949	KK67Y6N01DV93B	CCGGTGTCACGTCATCAGGCGCGACTTTTTGAACAGAGTAAGCCATCAAAATCTACCTAAAGCTTTACAGCAAACCGGCATGCTTAAGCGCCGCTCTGACCGTCTCACGACCACTGT	10	C	+T
1480	2949	KK67Y6N01DV93B	CCGGTGTCACGTCATCAGGCGCGACTTTTTGAACAGAGTAAGCCATCAAAATCTACCTAAAGCTTTACAGCAAACCGGCATGCTTAAGCGCCGCTCTGACCGTCTCACGACCACTGT	31	C	+A
1480	2949	KK67Y6N01DV93B	CCGGTGTCACGTCATCAGGCGCGACTTTTTGAACAGAGTAAGCCATCAAAATCTACCTAAAGCTTTACAGCAAACCGGCATGCTTAAGCGCCGCTCTGACCGTCTCACGACCACTGT	44	A	+G
361	4020	KK67Y6N01A52BQ	TAGCGTTAAAGTCATCAGGCGCGACTTTGAACAGAGTAAGCCATCAAATCTACCTAAACTTTACAGCAAACCGGCATGCTTAAGCGCCGCTCTGACCGTCTCACGACCACTGT	10	C	-T
1324	1428	KK67Y6N01DIJVQ	TTATCTACGGGTCATCAGGCGCGACTTTTAACAGAGTAAGCCATCAAATCTACCTAAACTTTACAGCAAACCGGCATGCTTAAGCGCCGCTCTGACCGTCTCACGACCACTGT	14	T	-G
1172	369	KK67Y6N01C46N3	TTACGTGATTGTCATCAGGCGCGACTTTTGAACAGAGTAAGCCATCAAATCTACCTAAACTTTACAGCAAACCGGCATGCTTAAGCGCCGCTCTGACCGTCTCACACCACTGT	90	C	-G
1212	379	KK67Y6N01C8O3H	TTTGTCCGGGGTCATCAGGCGCGACTTTGAACAGAGTAAGCCATCAAATCTACCTAAACTTTACAGCAAACCGGCATGCTTAAGCGCCGCTCTGACCGTCTCACGACACTGT	10	C	-T
604	3816	KK67Y6N01BRD52	AATTATCGGGTCATCAGGCGCGACTTTTGTAACAGAGTAAGCCATCAAATCTACCTAAACTTTACAGCAAACCGGCATGCTTAAGCGCCGCTCTGACCGTCTCACGACCACTGT	15	G	+T
268	4056	KK67Y6N01AXWFE	ATTGGCCACGGTCATCAGGCGCGACTTTTNGAACAGAGTAAGCCATCAAATCTACCTAAACTTTACAGCAAACCGGCATGCTTAAGCGCCGCTCTGACCGTCTCACGACCACTGT	14	T	+N
1417	2762	KK67Y6N01DQQT4	TTTGTACTACGGTCATCAGGCGCGACTTTTGTAACAGAGTAAGCCATCAAATCTACCTAAACTTTACAGCAAACCGGCATGCTTAAGCGCCGCTCTGACCGTCTCACGACCACTGT	15	G	+T
1303	2695	KK67Y6N01DGQHL	AGTATCCATGTCATCAGGCGCGATTTTGAACAGAGTAAGCCATCAAATCTACCTAAACTTTACAGCAAACCGGCATGCTTAAGCGCCGCTCTGACCGTCTCACGACCACTGT	9	A	-C
205	181	KK67Y6N01ASABR	TTACAACGGTCATCAGGCGCGACTTTGAACAGAGTAAGCCATCAAATCTACCTAAACTTTACAGCAAACCGGCATGCTTAAGCGCCGCTCTGACCGTCTCACGACCACTGT	10	C	-T
997	3218	KK67Y6N01CPVR4	AGTTGGCACTGTCATCAGGCGCGACTTTTGAACAGAGTAAGCCATCAAATCTACCTAAACTTTACAGCAAACCGGCATGCTTAAGGCGCCGCTCTGACCGTCTCACGACCACTGT	69	A	+G
141	3543	KK67Y6N01AMQND	ACGAGCATCCGTCATCAGGCGCGACTTTGAACAGAGTAAGCCATCAAATCTACCTAAACTTTACAGCAAACCGGCATGCTTAAGCGCCGCTCTGACCGTCTCACGACCACTGT	10	C	-T
1433	3051	KK67Y6N01DR5ML	AATGTCGGATGTCATCAGGCGCGACTTTTGTAACAGAGTAAGCCATCAAATCTACCTAAACTTTACAGCAAACCGGCATGCTTAAGCGCCGCTCTGACCGTCTCACGACCACTGT	15	G	+T
210	717	KK67Y6N01ASQJJ	TTTTACTGGTCATCAGGCGCGACTTTGAACAGAGTAAGCCATCAAATCTACCTAAACTTTACAGCAAACCGGCATGCTTAAGCGCCGCTCTGACCCGTCTCACGACCACTGT	10	C	-T
210	717	KK67Y6N01ASQJJ	TTTTACTGGTCATCAGGCGCGACTTTGAACAGAGTAAGCCATCAAATCTACCTAAACTTTACAGCAAACCGGCATGCTTAAGCGCCGCTCTGACCCGTCTCACGACCACTGT	81	A	+C
808	4032	KK67Y6N01B9A2Q	TTTTTCGTATGTCATCAGGCGCGACTTTTGAACAGAGTAAGCCATCAAATCTACCTAAAACTTTACAGCAAACCGGCATGCTTAAGCGCCGCTCTGACCGTCTCACGACCACTGT	41	T	+A
441	2863	KK67Y6N01BC19T	TTACCGTCGGGTCATCAGGCGCGACTTTGAACAGAGTAAGCCATCAAATCTACCTAAACTTTACAGCAAACCGGCATGCTTAAGCGCCGCTCTGACCGTCTCACGACCACT	10	C	-T
241	1810	KK67Y6N01AVHC0	TCGCACTTCAGTCATCAGGCGCGACTTTTGAACAGAGTAAGCCATCAAATCTACCTAAACTTTACAGCAAACCGGCATGCTTAAAGCGCCGCTCTGACCGTCTCACGACCACTGT	67	T	+A
1338	3234	KK67Y6N01DJTIS	TTTTACTTGGTCATCAGGCGCGACTTTGAACAGAGTAAGCCATCAAATCTACCTAAACTTTACAGCAAACCGGCATGCTTAAGCGCCGCTCTGACCGTCTCACGACCACTGT	10	C	-T
202	3991	KK67Y6N01AR3R9	CTGCTCTTCGGTCATCAGGCGCGACTTTGAACAGAGTAAGCCATCAAATCTACCTAAACTTTACAGCAAACCGGCATGCTTAAGCGCCGCTCTGACCGTCTCACGACCACTGTCTGAGACTGCCAAGGCACACAGGGGGATAGG	10	C	-T
438	1550	KK67Y6N01BCRR0	AGTGGCGTAGGTCATCAGGCGCGACTTTGAACAGAGTAAGCCATCAAATCTACCTAAACTTTACAGCAAACCGGCATGCTTAAGCGCCGCTCTGACCGTCTCACGACCACTGT	10	C	-T
62	2168	KK67Y6N01AFRWQ	AAATCTTTAGTCATCAGGCGCGACTTTGAACAGAGTAAGCCATCAAATCTACCTAAACTTTACAGCAAACCGGCATGCTTAAGCGCCGCTCTGACCGTCTCACGACCACTGT	10	C	-T
1154	176	KK67Y6N01C3LMQ	TTGACCTTGGTCATCAGGCGCGACTTTGAACAGAGTAAGCCATCAAATCTACCTAAACTTTACAGCAAACCGGCATGCTTAAGCGCCGCTCTGACCGTCTCACGACCACTGT	10	C	-T
1055	1966	KK67Y6N01CUX4G	CGAGGTATCAGTCATCAGGCGCGACTTTTGAACAGAGTAAGCCATCAAATCTACCTAAACTTTACAGAAACCGGCATGCTTAAGCGCCGCTCTGACCGTCTCACGACCACTGT	52	G	-C
963	73	KK67Y6N01CMTWB	TTTCGGAGGTCATCAGGCGCGACTTTGAACAGAGTAAGCCATCAAATCTACCTAAACTTTACAGCAAACCGGCATGCTTAAGCGCCGCTCTGACCGTCTCACGACCACTGT	10	C	-T
1136	2186	KK67Y6N01C12AK	TATTTTCGGGTCATCAGGCGCGACTTTGAACAGAGTAAGCCATCAAATCTACCTAAACTTTACAGCAAACCGGCATGCTTAAGCGCCGCTCTGACCGTCTCACGACCACTGT	10	C	-T
1470	2755	KK67Y6N01DVEB5	TAGTTAACCGGTCATCAGGCGCGACTTTGAACAGAGTAAGCCATCAAATCTACCTAAACTTTACAGCAAACCGGCATGCTTAAGCGCCGCTCTGACCGTCTCACGACCACTGT	10	C	-T
303	1716	KK67Y6N01A0W8M	TACTCGGCCTGTCATCAGGCGCGACTTTGAACAGAGTAAGCCATCAAATCTACCTAAACTTTACAGCAAACCGGCATGCTTAAGCGCCGCTCTGACCGTCTCACGACCACTGT	10	C	-T
296	516	KK67Y6N01AZ96U	TAGGCAAGGTCATCAGGCGCGACTTTGAACAGAGTAAGCCATCAAATCTACCTAAACTTTACAGCAAACCGGCATGCTTAAGCGCCGCTCTGACCGTCTCACGACCACTGT	10	C	-T
842	2912	KK67Y6N01CB9N2	TAAATTAAGTCATCAGGCGCGACTTTGAACAGAGTAAGCCATCAAATCTACCTAAACTTTACAGCAAACCGGCATGCTTAAGCGCCGCTCTGACCGTCTCACGACCACTGT	10	C	-T
1423	2133	KK67Y6N01DQ9BB	ACAGGGAGGGGTCATCAGGCGCGACTTTTGAACAGAGTAAGCCATCAAATCTACCTAAACTTACAGCAAACCGGCATGCTTAAGCGCCGCTCTGACCGTCTCACGACCACTGT	45	C	-T
1380	2982	KK67Y6N01DNH2G	TCGGCCGTCAGTCATCAGGCGCGACTTTTTGAACAGAGTAAGCCATCAAATCTACCTAAACTTTACAGCAAACCGGCATGCTTAAGCGCCGCTCTGACCGTCTCACGACCACT	10	C	+T
1367	3130	KK67Y6N01DMC3G	AAGGTTTAAGTCATCAGGCGCGACTTTGAACAGAGTAAGCCATCAAATCTACCTAAACTTTACAGCAAACCGGCATGCTTAAGCGCCGCTCTGACCGTCTCACGACCACTGT	10	C	-T
161	841	KK67Y6N01AOFRV	TAAAGCCGGAGTCATCAGGCGCGACTTTTGAACAGAGTAAGCCATAAATCTACCTAAACTTTACAGCAAACCGGCATGCTTAAGCGCCGCTCTGACCGTCTCACGACCACTGT	30	T	-C
1143	3342	KK67Y6N01C2PA4	TAGGACTCCCGTCATCAGGCGCGACTTTGAACAGAGTAAGCCATCAAATCTACCTAAACTTTACAGCAAACCGGCATGCTTAAGCGCCGCTCTGACCGTCTCACGACCACTGT	10	C	-T
326	1859	KK67Y6N01A2X1H	TTGTACTACGGTCATCAGGCGCGACTTTTGTAACAGAGTAAGCCATCAAATCTACCTAAACTTTACAGCAAACCGGCATGCTTAAGCGCCGCTCTGACCGTCTCACGACCACTGT	15	G	+T
107	485	KK67Y6N01AJOTZ	CTGGCCTGTCGTCATCAGGCGCGACTTTTGAACAGAGTAAGCCATCAAATCTACCTAAACTTTACAGCAAACCGGCATGCTTAAAGCGCCGCTCTGACCGTCTCACGACCACTGT	67	T	+A
780	1723	KK67Y6N01B6SST	TTTCCGTCGTCATCAGGCGCGACTTTGAACAGAGTAAGCCATCAAATCTACCTAAACTTTACAGCAAACCGGCATGCTTAAGCGCCGCTCTGACCCGTCTCACGACCACTGT	10	C	-T
780	1723	KK67Y6N01B6SST	TTTCCGTCGTCATCAGGCGCGACTTTGAACAGAGTAAGCCATCAAATCTACCTAAACTTTACAGCAAACCGGCATGCTTAAGCGCCGCTCTGACCCGTCTCACGACCACTGT	81	A	+C
234	792	KK67Y6N01AUUGA	TACTCCTCGTCCGTCATCAGGCGCGACTTTTGAACAGAGTAAGCCATCAAATCTACCTAAACTTTTACAGCAAACCGGCATGCTTAAGCGCCGCTCTGACCGTCTCACGACCACTGT	45	C	+T
10	3439	KK67Y6N01AA8JL	CTGATTTACGGTCATCAGGCGCGATTTGAACAGAGTAAGCCATCAAATCTACCTAAACTTTACAGCAAACCGGCATGCTTAAGCGCCGCTCTGACCGTCTCACGACCACTGT	9	A	-CT
1351	2939	KK67Y6N01DKYDP	ACCATAACCGGTCATCAGGCGCGACTTTGAACAGAGTAAGCCATCAAATCTACCTAAACTTTACAGCAAACCGGCATGCTTAAGCGCCGCTCTGACCGTCTCACGACCACTGT	10	C	-T
1100	2062	KK67Y6N01CYWE4	TATGTGTTCAGTCATCAGGCGCGACTTTTGAACAGAGTAAGCCATCAAATCTACCTAAACTTTACAGCAAACCGGCATGCTTAAGCGCCGCTCTGACCGTCTCCGACCACTGT	88	C	-A
96	3537	KK67Y6N01AISE7	TAGCGGTTGTCATCAGGCGCGACTTTGAACAGAGTAAGCCATCAAATCTACCTAAACTTTACAGCAAACCGGCATGCTTAAGCGCCGCTCTGACCGTCTCACGACCACTGT	10	C	-T
1238	479	KK67Y6N01DAZCH	CGTAACGTAGGTCATCAGGCGCGACTTTGAACAGAGTAAGCCATCAAATCTACCTAAACTTTACAGCAAACCGGCATGCTTAAGCGCCGCTCTGACCGTCTCACGACCACTGT	10	C	-T
1114	2026	KK67Y6N01CZ4M0	TACCTTAAAGGTCATCAGGCGCGACTTTGAACAGAGTAAGCCATCAAATCTACCTAAACTTTACAGCAAACCGGCATGCTTAAGCGCCGCTCTGACCGTCTCACGACCACTGT	10	C	-T
982	2623	KK67Y6N01COJWX	CCGGTTGGGGTCATCAGGCGCGACTTTGAACAGAGTAAGCCATCAAATCTACCTAAACTTTACAGCAAACCGGCATGCTTAAGCGCCGCTCTGACCGTCTCACGACCACTGT	10	C	-T
1026	1202	KK67Y6N01CSDVO	TTGTATTGCAGTCATCAGGCGCGACTTTTGAACAGAGTAAGCCATCAAANTCTACCTAAACTTTACAGCAAACCGGCATGCTTAAGCGCCGCTCTGACCGTCTCACGACCACTGT	34	A	+N
326	3467	KK67Y6N01A2Y95	TCCATCATATGTCATCAGGCGCGACTTTTGAACAGAGTAAGCCATCAAATCTACCTAAACTTTACAGCAAACCCGGCATGCTTAAAGCGCCGCTCTGACCGTCTCACGACCACTGT	56	A	+C
326	3467	KK67Y6N01A2Y95	TCCATCATATGTCATCAGGCGCGACTTTTGAACAGAGTAAGCCATCAAATCTACCTAAACTTTACAGCAAACCCGGCATGCTTAAAGCGCCGCTCTGACCGTCTCACGACCACTGT	67	T	+A
212	1466	KK67Y6N01ASXFW	TTTGGTGTCTGTCATCAGGCGCGACTTTTGAACAGAGTAAGCCATCAAATCTACCTAAACTTTACAGCAAAACCGGCATGCTTAAAGCGCCGCTCTGACCGTCTCACGACCACTGT	53	C	+A
212	1466	KK67Y6N01ASXFW	TTTGGTGTCTGTCATCAGGCGCGACTTTTGAACAGAGTAAGCCATCAAATCTACCTAAACTTTACAGCAAAACCGGCATGCTTAAAGCGCCGCTCTGACCGTCTCACGACCACTGT	67	T	+A
1447	1432	KK67Y6N01DTCMI	TTTTAGTCATGTCATCAGGCGCGACTTTTTGAACAGAGTAAGCCATCAAATCTACCTAAACTTTACAGCAAACCGGCATGCTTAAGCGCCGCTCTGACCGTCTCACGACCACTT	10	C	+T
1447	1432	KK67Y6N01DTCMI	TTTTAGTCATGTCATCAGGCGCGACTTTTTGAACAGAGTAAGCCATCAAATCTACCTAAACTTTACAGCAAACCGGCATGCTTAAGCGCCGCTCTGACCGTCTCACGACCACTT	98	G	T
1188	904	KK67Y6N01C6LNE	TTCCGGGTCGTCATCAGGCGCGACTTTGAACAGAGTAAGCCATCAAATCTACCTAAACTTTACAGCAAACCGGCATGCTTAAGCGCCGCTCTGACCGTCTCACGACCACT	10	C	-T
416	1466	KK67Y6N01BAT6K	CCTTCGGTTGTCATCAGGCGCGACTTTGAACAGAGTAAGCCATCAAATCTACCTAAACTTTACAGCAAACCGGCATGCTTAAGCGCCGCTCTGACCGTCTCACGACCACTGT	10	C	-T
685	3115	KK67Y6N01BYHML	TAAATATTGTCATCAGGCGCGACTTTGAACAGAGTAAGCCATCAAATCTACCTAAACTTTACAGCAAACCGGCATGCTTAAGCGCCGCTCTGACCGTCTCACGACCACTGT	10	C	-T
254	3889	KK67Y6N01AWN1V	TACGTTTCGTCATCAGGCGCGACTTTGAACAGAGTAAGCCATCAAATCTACCTAAACTTTACAGCAAACCGGCATGCTTAAGCGCCGCTCTGACCGTCTCACGACCACTGT	10	C	-T
1223	984	KK67Y6N01C9OBU	AAGGGAACCGGTCATCAGGCGCGACTTTGAACAGAGTAAGCCATCAAATCTACCTAAACTTTACAGCAAACCGGCATGCTTAAGCGCCGCTCTGACCGTCTCACGACCACTGT	10	C	-T
926	4054	KK67Y6N01CJN04	TTGCTTGCGAGTCATCAGGCGCGACTTTTGAACAGAGTAAGCCATCAAATCTACCTAAACTTTACAGCAAACCCGGCATGCTTAAGCGCCGCTCTGACCGTCTCACGACCACTGT	56	A	+C
144	2515	KK67Y6N01AMZB5	ACTAAGTTTAGTCATCAGGCGCGACTTTGAACAGAGTAAGCCATCAAATCTACCTAAACTTTACAGCAAACCGGCATGCTTAAGCGCCGCTCTGACCGTCTCACGACCACTGT	10	C	-T
495	2139	KK67Y6N01BHSDP	CGGTGCGGCTGTCATCAGGCGCGACTTTTGAACAGAGTAAGCCATCAAATCTACCTAAACTTTACAGCAAACCGGCATGCTTAAAGCGCCGCTCTGACCGTCTCACGACCACTGT	67	T	+A
637	3261	KK67Y6N01BT91B	CCGACCTTAGGTCATCAGGCGCGACTTTGAACAGAGTAAGCCATCAAATCTACCTAAACTTTACAGCAAACCGGCATGCTTAAGCGCCGCTCTGACCGTCTCACGACCACTGT	10	C	-T
315	3193	KK67Y6N01A10AZ	TTTGGAGGGGTCATCAGGCGCGACTTTGAACAGAGTAAGCCATCAAATCTACCTAAACTTTACAGCAAACCGGCATGCTTAAGCGCCGCTCTGACCGTCTCACGACCACTGT	10	C	-T
748	1450	KK67Y6N01B3ZGC	AAGGACGTAAGTCATCAGGCGCGACTTTTGAACAGAGTAAGCCATCAAATCTACCTAAACTTTACAGCAAACCGGCATGCTTAAACGCGCCGCTCTCGTACCGTCTCACCGACCACTGT	69	A	+AC
748	1450	KK67Y6N01B3ZGC	AAGGACGTAAGTCATCAGGCGCGACTTTTGAACAGAGTAAGCCATCAAATCTACCTAAACTTTACAGCAAACCGGCATGCTTAAACGCGCCGCTCTCGTACCGTCTCACCGACCACTGT	80	G	T
748	1450	KK67Y6N01B3ZGC	AAGGACGTAAGTCATCAGGCGCGACTTTTGAACAGAGTAAGCCATCAAATCTACCTAAACTTTACAGCAAACCGGCATGCTTAAACGCGCCGCTCTCGTACCGTCTCACCGACCACTGT	89	A	+C
1393	500	KK67Y6N01DOK8M	TTATCCCAGTGTCATCAGGCGCGACTTTTGAACAGAGTAAGCCATCAAATCTACCTAAACGTTACAGCAAACCGGCATGCTTAAGCGCCGCTCTGACCGTCTCACGACCACTGT	46	T	G
47	3784	KK67Y6N01AEHQY	CCGTGCCCATGTCATCAGGCGCGACTTTTGAACAGAGTAGGCCATCAAATCTACCTAAACTTTACAGCAAACCGGCATGCTTAAGCGCCGCTCTGACCGTCTCACGACCACTGT	25	A	G
1088	3880	KK67Y6N01CXVWA	TTGGAAGGTCGTCATCAGGCGCGACTTTTGAACAGAGTAAGCCATCAAATCTACCTAAACTTTACGGCAAACCGGCATGCTTAAGCGCCGCTCTGACCGTCTCACGACCACTGT	51	A	G
992	4071	KK67Y6N01CPGMX	TACGACACTAGTCATCAGGCGCGACTTTGAACAGAGTAAGACCACTCAAATACTACCTAAACTTTACTAGCAAACCGGACGATGCTTAAGCGCCGCTCTGACCGTCTCACGACCACTGT	10	C	-T
992	4071	KK67Y6N01CPGMX	TACGACACTAGTCATCAGGCGCGACTTTGAACAGAGTAAGACCACTCAAATACTACCTAAACTTTACTAGCAAACCGGACGATGCTTAAGCGCCGCTCTGACCGTCTCACGACCACTGT	26	G	+A
992	4071	KK67Y6N01CPGMX	TACGACACTAGTCATCAGGCGCGACTTTGAACAGAGTAAGACCACTCAAATACTACCTAAACTTTACTAGCAAACCGGACGATGCTTAAGCGCCGCTCTGACCGTCTCACGACCACTGT	29	A	+C
992	4071	KK67Y6N01CPGMX	TACGACACTAGTCATCAGGCGCGACTTTGAACAGAGTAAGACCACTCAAATACTACCTAAACTTTACTAGCAAACCGGACGATGCTTAAGCGCCGCTCTGACCGTCTCACGACCACTGT	35	T	+A
992	4071	KK67Y6N01CPGMX	TACGACACTAGTCATCAGGCGCGACTTTGAACAGAGTAAGACCACTCAAATACTACCTAAACTTTACTAGCAAACCGGACGATGCTTAAGCGCCGCTCTGACCGTCTCACGACCACTGT	50	C	+T
992	4071	KK67Y6N01CPGMX	TACGACACTAGTCATCAGGCGCGACTTTGAACAGAGTAAGACCACTCAAATACTACCTAAACTTTACTAGCAAACCGGACGATGCTTAAGCGCCGCTCTGACCGTCTCACGACCACTGT	60	G	+AC
992	4071	KK67Y6N01CPGMX	TACGACACTAGTCATCAGGCGCGACTTTGAACAGAGTAAGACCACTCAAATACTACCTAAACTTTACTAGCAAACCGGACGATGCTTAAGCGCCGCTCTGACCGTCTCACGACCACTGT	61	C	G
1342	776	KK67Y6N01DJ39M	TTGATGCTTCGTCATCAGGCGCGACTTTTGAACAGAGTAAGCCATCAAGTCTACCTAAACTTTACAGCAAACCGGCATGCTTAAGCGCCGCTCTGACCGTCTCACGACCACTGT	34	A	G
970	4041	KK67Y6N01CNI2Z	TTTTCAGATGGTCATCAGGCGCGACTTTTGAACAGAGTAAGCCATCAAATCTACCTAAACTTTACAGCAAACCGGCGTGCTTAAGCGCCGCTCTGACCGTCTCACGACCACTGT	62	A	G
1033	4038	KK67Y6N01CS16W	ATTGGTGTATGTCATCAGGCGCGACTTTTGAACAGAGTAAGCCATCAAATCTACCTAAACTTTACAGCAAATCGGCATGCTTAAGCGCCGCTCTGACCGTCTCACGACCACTGT	57	C	T
1494	2234	KK67Y6N01DXHSC	ATATGTTGTCGTCATCAGGCGCGACTTTTGAACAGAGTAAGCCATCAAGTCTACCTAAACTTTACAGCAAACCGGCATGCTTAAGCGCCGCTCTGACCGTCTCACGACCACTGT	34	A	G
1082	3846	KK67Y6N01CXCWO	TTTACAAGCTGTCATCAGGCGCGACTTTTGAACAGAGTAAGCCATCAAATCTACCTAAACTTTACAGCAAACCGGCATGTTTAAGCGCCGCTCTGACCGTCTCACGACCACTGT	65	C	T
1460	2214	KK67Y6N01DUIBC	TTTACATACGGTCATCAGGCGCGACTTTTGAACAGAGTAAGCCATCGAATCTACCTAAACTTTACAGCAAACCGGCATGGTTAAGCGCCGCTCTGACCGTCTCACGACCACTGT	32	A	G
1460	2214	KK67Y6N01DUIBC	TTTACATACGGTCATCAGGCGCGACTTTTGAACAGAGTAAGCCATCGAATCTACCTAAACTTTACAGCAAACCGGCATGGTTAAGCGCCGCTCTGACCGTCTCACGACCACTGT	65	C	G
1460	2214	KK67Y6N01DUIBC	TTTACATACGGTCATCAGGCGCGACTTTTGAACAGAGTAAGCCATCGAATCTACCTAAACTTTACAGCAAACCGGCATGGTTAAGCGCCGCTCTGACCGTCTCACGACCACTGT	32	A	G
1460	2214	KK67Y6N01DUIBC	TTTACATACGGTCATCAGGCGCGACTTTTGAACAGAGTAAGCCATCGAATCTACCTAAACTTTACAGCAAACCGGCATGGTTAAGCGCCGCTCTGACCGTCTCACGACCACTGT	65	C	G
1069	4000	KK67Y6N01CV7XU	TAATTAATTGGTCATCAGGCGCGACTTTTGAACAGAGTAAGCCATCAAATCTACCTAAACTTTACAGCAAACCGGCATGCTTAAGCGTCGCTCTGACCGTCTCACGACCACTGT	73	C	T
59	821	KK67Y6N01AFHDZ	ATAGAGATAAGTCATCAGGCGCGACTTTTGAACAGAGTAAGCCATCAAATCTACCTAAACTTTACGGCAAACCGGCATGCTTAAGCGCCGCTCTGACCGTCTCACGACCACTGT	51	A	G
1490	200	KK67Y6N01DW3KQ	TTCGCGGTTAGTCATCAGGCGCGACTTTTGAACGGAGTAAGCCATCAAATCTACCTAAACTTTACAGCAAACCGGCATGCTTAAGCGCCGCTCTGACCGTCTCACGACCACTGT	19	A	G
1210	1166	KK67Y6N01C8JDS	TTTAGTAGCTGTCATCAGGCGCGACTTTTGAACGGAGTAAGCCATCAAATCTACCTAAACTTTACAGCAAACCGGCATGCTTAAGCGCCGCTCTGACCGTCTCACGACCACTGT	19	A	G
318	1672	KK67Y6N01A18L2	TTTTCCGGCAGTCATCAGGCGCGACTTTTGAACAGAGTAAGCCATCAAATCTACCTAAACTTTACAGCGAACCGGCATGCTTAAGCGCCGCTCTGACCGTCTCACGACCACTGT	54	A	G
18	3618	KK67Y6N01ABXYS	TTAGAGGCAGGTCATCAGGCGCGACTTTTGAACAGAGTAAGCCATCAAATCTAACTAAACTTTACAGCAAACCGGCATGCTTAAGCGCCGCTCTGACCGTCTCACGACCACTGT	39	C	A
116	3043	KK67Y6N01AKI81	CTGCGCACAGGTCATCAGGCGCGACTTTTGAACAGGGTAAGCCATCAAGTCTACCTAAACTTTTACAGCAAACCGGCATGCTTAAAGCGCCGCTCTGACCGTCTCACGACCACTGT	21	A	G
116	3043	KK67Y6N01AKI81	CTGCGCACAGGTCATCAGGCGCGACTTTTGAACAGGGTAAGCCATCAAGTCTACCTAAACTTTTACAGCAAACCGGCATGCTTAAAGCGCCGCTCTGACCGTCTCACGACCACTGT	34	A	G
116	3043	KK67Y6N01AKI81	CTGCGCACAGGTCATCAGGCGCGACTTTTGAACAGGGTAAGCCATCAAGTCTACCTAAACTTTTACAGCAAACCGGCATGCTTAAAGCGCCGCTCTGACCGTCTCACGACCACTGT	45	C	+T
116	3043	KK67Y6N01AKI81	CTGCGCACAGGTCATCAGGCGCGACTTTTGAACAGGGTAAGCCATCAAGTCTACCTAAACTTTTACAGCAAACCGGCATGCTTAAAGCGCCGCTCTGACCGTCTCACGACCACTGT	67	T	+A
116	3043	KK67Y6N01AKI81	CTGCGCACAGGTCATCAGGCGCGACTTTTGAACAGGGTAAGCCATCAAGTCTACCTAAACTTTTACAGCAAACCGGCATGCTTAAAGCGCCGCTCTGACCGTCTCACGACCACTGT	21	A	G
116	3043	KK67Y6N01AKI81	CTGCGCACAGGTCATCAGGCGCGACTTTTGAACAGGGTAAGCCATCAAGTCTACCTAAACTTTTACAGCAAACCGGCATGCTTAAAGCGCCGCTCTGACCGTCTCACGACCACTGT	34	A	G
116	3043	KK67Y6N01AKI81	CTGCGCACAGGTCATCAGGCGCGACTTTTGAACAGGGTAAGCCATCAAGTCTACCTAAACTTTTACAGCAAACCGGCATGCTTAAAGCGCCGCTCTGACCGTCTCACGACCACTGT	45	C	+T
116	3043	KK67Y6N01AKI81	CTGCGCACAGGTCATCAGGCGCGACTTTTGAACAGGGTAAGCCATCAAGTCTACCTAAACTTTTACAGCAAACCGGCATGCTTAAAGCGCCGCTCTGACCGTCTCACGACCACTGT	67	T	+A
1384	1084	KK67Y6N01DNS8U	TTACTTCGTCGTCATCAGGCGCGACTTTTGAACAGAGTAAGCCATCAAATCTACCTAAACTTTACAGCAAACCGGCATGCTTAAACGCCGCTCTGACCGTCTCACGACCACTGT	70	G	A
1322	2980	KK67Y6N01DIERA	TTCCTTACCAGTCATCAGGCGCGACTTTTGAACAGAGTAAGCCATCAAATCTACCTAAACTTTACGGCAAACCGGCATGCTTAAGCGCCGCTCTGACCGTCTCACGACCACTGT	51	A	G
1491	1407	KK67Y6N01DW7N1	TTATACCCACGTCATCAGGCGCGACTTTTGAACAGGGTAAGCCATCAAATCTACCTAAACTTTACAGCAAACCGGCATGCTTAAGCGCCGCTTTGACCGTCTCACGACCACTGT	21	A	G
1491	1407	KK67Y6N01DW7N1	TTATACCCACGTCATCAGGCGCGACTTTTGAACAGGGTAAGCCATCAAATCTACCTAAACTTTACAGCAAACCGGCATGCTTAAGCGCCGCTTTGACCGTCTCACGACCACTGT	78	C	T
1491	1407	KK67Y6N01DW7N1	TTATACCCACGTCATCAGGCGCGACTTTTGAACAGGGTAAGCCATCAAATCTACCTAAACTTTACAGCAAACCGGCATGCTTAAGCGCCGCTTTGACCGTCTCACGACCACTGT	21	A	G
1491	1407	KK67Y6N01DW7N1	TTATACCCACGTCATCAGGCGCGACTTTTGAACAGGGTAAGCCATCAAATCTACCTAAACTTTACAGCAAACCGGCATGCTTAAGCGCCGCTTTGACCGTCTCACGACCACTGT	78	C	T
1312	3923	KK67Y6N01DHJVP	TTTGTTACGTGTCATCAGGCGCGACTTTTGAACAGAGTAAGCCATCAAATCTACCTAAACTTTACAGTAAACCGGCATGCTTAAGCGCCGCTCTGACCGTCTCACGACCACTGT	53	C	T
148	3303	KK67Y6N01ANCK5	TCAATATACCGTCATCAGGCGCGACTTTTGAACAGAGTAAGCCATCAAATCTACCTAAACTTTGCAGCAAACCGGCATGCTTAAGCGCCGCTCTGACCGTCTCACGACCACTGT	49	A	G
1246	294	KK67Y6N01DBOHK	ATTTAATTGGGTCATCAGGCGCGACTTTGAACAGAGTAAGCCATCAAGTCTACCTAAACTTTACAGCAAACCGGCATGCTTAAGCGCCGCTCTGACCGTCTCACGACCACTGT	10	C	-T
1246	294	KK67Y6N01DBOHK	ATTTAATTGGGTCATCAGGCGCGACTTTGAACAGAGTAAGCCATCAAGTCTACCTAAACTTTACAGCAAACCGGCATGCTTAAGCGCCGCTCTGACCGTCTCACGACCACTGT	34	A	G
1273	1802	KK67Y6N01DD2ZG	TCCGGCGTTGGTCATCAGGCGCGACTTTGAACAGAGTAAGCCATCAAATCTACCTAAACTTTACAGCAAACCGGCATGCTTAAGCGCCGCTCTTACCGTCTCACGACCACTGT	10	C	-T
1273	1802	KK67Y6N01DD2ZG	TCCGGCGTTGGTCATCAGGCGCGACTTTGAACAGAGTAAGCCATCAAATCTACCTAAACTTTACAGCAAACCGGCATGCTTAAGCGCCGCTCTTACCGTCTCACGACCACTGT	80	G	T
1201	3259	KK67Y6N01C7SJX	TTAGCGTCGGGTCATCAGGCGCGACTTTTGAACAGAGTAAGCCATCAAATCTACCTAAACTTTACAGCAAACCGGCATGATTAAGCGCCGCTCTGACCGTCTCACGACCACTGT	65	C	A
1424	1074	KK67Y6N01DRBNO	TGCGGTCACTGTCATCAGGCGCGACTTTTGAACAGAGTAAGCCATCAAATCTACCTAAACTTTACGGCAAACCGGCATGCTTAAGCGCCGCTCTGACCGTCTCACGACCACTGT	51	A	G
1367	2120	KK67Y6N01DMCBE	TTACGGAGCAGTCATCAGGCGCGACTTTTGAACAGAGTAAGCCATCAAATCTACCTAAACTTTACAGCAAACCGACATGCTTAAGCGCCGCTCTGACCGTCTCACGACCACTGT	60	G	A
957	4064	KK67Y6N01CMD0I	CACCGCTCACGTCATCAGGCGCGACTTTTGAACAGAGTAAGCCATCAAATCTACCTAAACTTTACAGCGAACCGGCATGCTTAAGCGCCGCTCTGACCGTCTCACGACCACTGT	54	A	G
1467	3553	KK67Y6N01DU5GZ	TTGTGAATCTGTCATCAGGCGCGACTTTTGAACAGAGTAAGCCATCAAGTCTACCTAAACTTTACAGCAAACCGGCATGCTTAAGCGCCGCTCTGACCGTCTCACGACCACTGT	34	A	G
681	3926	KK67Y6N01BX5L0	TAGGACTCGTGTCATCAGGCGCGACTTTTGAACAGAGTAAGCCATCAAATCTACCTAAACTTTACAGCAAGCCGGCATGCTTAAAGCGCCGCTCTGACCGTCTCACGACCACTGT	56	A	G
681	3926	KK67Y6N01BX5L0	TAGGACTCGTGTCATCAGGCGCGACTTTTGAACAGAGTAAGCCATCAAATCTACCTAAACTTTACAGCAAGCCGGCATGCTTAAAGCGCCGCTCTGACCGTCTCACGACCACTGT	67	T	+A
439	3376	KK67Y6N01BCWCI	TTAATTATTTGTCATCAGGCGCGACTTTTGAACAGAGTAAGCCATCAAATCTACCCAAACTTTACAGCAAACCGGCATGCTTAAGCGCCGCTCTGACCGTCTCACGACCACTGT	41	T	C
1315	3217	KK67Y6N01DHSTF	TCGTAAGACGGTCATCAGGCGCGACTTTTGAACGGAGTAAGCCATCAAATCTACCTAAACTTTACAGCAAACCGGCATGCTTAAGCGCCGCTCTGACCCGTCTCACGACCACTGT	19	A	G
1315	3217	KK67Y6N01DHSTF	TCGTAAGACGGTCATCAGGCGCGACTTTTGAACGGAGTAAGCCATCAAATCTACCTAAACTTTACAGCAAACCGGCATGCTTAAGCGCCGCTCTGACCCGTCTCACGACCACTGT	81	A	+C
1311	3815	KK67Y6N01DHGMX	ATGTTAACCAGTCATCAGGCGCGACTTTTGAACAGAGTAAGCCATCAAATCTACCTAAACTTTACAGCAAACCGGCGTGCTTAAGCGCCGCTCTGACCGTCTCACGACCACTGT	62	A	G
229	2850	KK67Y6N01AUF8K	ATCACAGCATGTCATCAGGCGCGACTTTTGAACAGAGTAAGCCATCAAATCTACCTAAACTTTGCAGACAAACCGGCATGCTTAAGCGCCGCTCTGACCGTCTCACGACCACTGT	49	A	G
229	2850	KK67Y6N01AUF8K	ATCACAGCATGTCATCAGGCGCGACTTTTGAACAGAGTAAGCCATCAAATCTACCTAAACTTTGCAGACAAACCGGCATGCTTAAGCGCCGCTCTGACCGTCTCACGACCACTGT	52	G	+A
340	497	KK67Y6N01A348J	TTTTGGCGTAGTCATCAGGCGCGACTTTTGAACAGAGTAAGCCATCAAATCTACCTAAACTTTACAGCAAACCGGCATGCTTAAGCGCCGCTCAGACCGTCTCACGACCACTGT	79	T	A
466	4074	KK67Y6N01BE97W	AGGACCTCTGGTCATCAGGCGCGACTTTTGAACAGGGTAAGCCATCAAATCTACCTAAACTTTACAGCAAACCGGCATGCTTAAGCGCCGCTCTGACCGTCTCACGACCACTGT	21	A	G
1273	3601	KK67Y6N01DD4DF	TAAAGCTCAGGTCATCAGGCGCGACTTTTGAACAGAGTAAGCCATCAAATCTACCTAAACTTTACAGCAAACCGGCATGTTTAAGCGCCGCTCTGACCGTCTCACGACCACTGT	65	C	T
1464	2207	KK67Y6N01DUUX9	TTTTCCTGGCGTCATCAGGCGCGACTTTTGAACAGAGTAAGCCATCAAATCTACCTAAACTTTACAGCAAACCGGCATGCTTAAGCGCCGCTATGACCGTCTCACGACCACTGT	78	C	A
111	2263	KK67Y6N01AJ2UH	TTACTCCGAGGTCATCAGGCGCGACTTTGAACAGAGTAAGCCATCAAATCTACCTAAGCTTTACAGCAAACCGGCATGCTTAAGCGCCGCTCTGACCGTCTCACGACCACTGT	10	C	-T
111	2263	KK67Y6N01AJ2UH	TTACTCCGAGGTCATCAGGCGCGACTTTGAACAGAGTAAGCCATCAAATCTACCTAAGCTTTACAGCAAACCGGCATGCTTAAGCGCCGCTCTGACCGTCTCACGACCACTGT	44	A	G
1353	3323	KK67Y6N01DK4ZX	ACGGTTGTCTGTCATCAGGCGCGACTTTTGAACAGAGTAAGCCATCAGATCTACCTAAACTTTACAGCAAACCGGCATGCTTAAGCGCCGCTCTGACCGTCTCACGACCACTGT	33	A	G
1055	4038	KK67Y6N01CUZP0	CTCCGTGATAGTCATCAGGCGCGACTTTTGAACAGAGTAAGCCATCAAATCTACCTAGACTTTACAGCAAACCGGCATGCTTAAGCGCCGCTCTGACCGTCTCACGACCACTGT	43	A	G
429	32	KK67Y6N01BBX5U	TTTTGGTGAAGTCATCAGGCGCGACTTTTGAACAGAGTAAGCCATCAAATCTACCTAAACTTTACGGCAAACCGGCATGCTTAAGCGCCGCTCTGACCGTCTCACGACCACTGT	51	A	G
674	3991	KK67Y6N01BXJJD	TTAAACCGTAGTCATCAGGCGCGACTTTTGAACAGAGTAAGCCATCAAACCTACCTAAACTTTACAGCAAACCGGCATGCTTAAGCGCCGCTCTGACCGTCTCACGACCACTGT	35	T	C
727	2706	KK67Y6N01B151W	TTCTCTTGGAGTCATCAGGCGCGACTTTTGAACAGAGTAAGCCATCAAATCCACCTAAACTTTACAGCAAACCGGCATGCTTAAGCGCCGCTCTGACCGTCTCACGACCACTGT	37	T	C
1057	1061	KK67Y6N01CU3QV	TCGGGATAGGGTCATCAGGCGCGACTTTTGAACAGAGTAAGCCATCAAATCTACCTAAACTTTACAGCAAACCGGCATGCTTAGGCGCCGCTCTGACCGTCTCACGACCACTGT	69	A	G
1472	2460	KK67Y6N01DVKFI	ACTGAGCTAAGTCATCAGGCGCGACTTTTGAACATAGTAAGCCATCAAATCTACCTAAACTTTACAGCAAACCGGCATGCTTAAGCGCCGCTCTGACCGTCTCACGACCACTGT	20	G	T
527	1167	KK67Y6N01BKKRL	TTTGACTGGCGTCATCAGGCGCGACTTTTGAACAGAGTAAGCCATCAAAATCTACCTAAACTTTACAGCAAGCCGGCATGCTTAAAGCGCCGCTCTGACCGTCTCACGACCACTGT	31	C	+A
527	1167	KK67Y6N01BKKRL	TTTGACTGGCGTCATCAGGCGCGACTTTTGAACAGAGTAAGCCATCAAAATCTACCTAAACTTTACAGCAAGCCGGCATGCTTAAAGCGCCGCTCTGACCGTCTCACGACCACTGT	56	A	G
527	1167	KK67Y6N01BKKRL	TTTGACTGGCGTCATCAGGCGCGACTTTTGAACAGAGTAAGCCATCAAAATCTACCTAAACTTTACAGCAAGCCGGCATGCTTAAAGCGCCGCTCTGACCGTCTCACGACCACTGT	67	T	+A
225	389	KK67Y6N01AT1O3	TTGCATAAGCGTCATCAGGCGCGACTTTTGAACAGAGTAAGCCATCAAATCTACCTAAACTTTACGGCAAACCGGCATGCTTAAGCGCCGCTCTGACCGTCTCACGACCACTGT	51	A	G
962	3983	KK67Y6N01CMTQ5	AACGGCTCTCGTCATCAGGCGCGACTTTTGAACAGAGTAAGCCATCAAACCTACCTAAACTTTACAGCAAACCGGCATGCTTAAGCGCCGCTCTGACCGTCTCACGACCACTGT	35	T	C
262	1807	KK67Y6N01AXBP9	TCACTCTTCGGTCATCAGGCGCGACTTTTGAACAGAGTAAGCCATCAAATCTACCTAAACTTTACAGCAAACCGGCATGTTTAAGCGCCGCTCTGACCGTCTCACGACCACTGT	65	C	T
197	3143	KK67Y6N01ARNBT	CTCTCGTCTGGTCATCAGGCGCGACTTTTGAACAGAGTAAGCCATCAAATCTACCTAAACTTTACAGCAAACCGGCATGCTTAAGCGCCGCTCAGACCGTCTCACGACCACTGT	79	T	A
1168	788	KK67Y6N01C4UCM	TGCTAGCGGTGTCATCAGGCGCGACTTTTGAACAGAGTAAGCCATCGAATCTACCTAAACTTTACAGCAAACCGGCATGCTTAAGCGCCGCTCTGACCGTCTCACGACCACTGT	32	A	G
73	3514	KK67Y6N01AGRPO	AATATTTACCGTCATCAGGCGCGACTTTTGAACAGAGTAAGCCATCAAATCTACCTAAACTTTACAGCAAACCGGTATGCTTAAGCGCCGCTCTGACCGTCTCACGACCACTGT	61	C	T
1486	2935	KK67Y6N01DWS1L	TTTATTGTGTGTCATCAGGCGCGACTTTTGAACAGGGTAAGCCATCAAATCTACCTAAACTTTACAGCAAACCGGCATGCTTAAGCGCCGCTCTGACCGTCTCACGACCACTGT	21	A	G
1434	1438	KK67Y6N01DR7JK	AGAATCCAGTGTCATCAGGCGCGACTTTTGAACAGAGTAAGCCATCAAATCTACCTAAACTTTACAGCAAACCGGCATGCTTAAGCGCCGCTCCGACCGTCTCACGACCACTGT	79	T	C
340	4042	KK67Y6N01A37Y0	TCCTTACCAAGTCATCAGGCGCGACTTTTGAACAGAGTAAGCCATCAAATCTACCTAAACTTTACAGCAAGCCGGCATGCTTAAGCGCCGCTCTGACCGTCTCACGACCACTGT	56	A	G
776	3730	KK67Y6N01B6HPG	CGTTTGGCCTGTCATCAGGCGCGACTTTTGAACGGAGTAAGCCATCAAATCTACCTAAACTTTACAGCAAACCGGCATGCTTAAGCGCCGCTCTGACCGTCTCACGACCACTGT	19	A	G
1291	3593	KK67Y6N01DFO87	TTATGTCTAAGTCATCAGGCGCGACTTTTGAACAGAGTAAGTCATCAAATCTACCTAAACTTTACAGCAAACCGGCATGCTTAAGCGCCGCTCTGACCGTCTCACGACCACTGT	27	C	T
1270	3967	KK67Y6N01DDU59	CCTCACGTAGGTCATCAGGCGCGACTTTTGAACAGAGTAAGCCATCAGATCTACCTAAACTTTACAGCAAACCGGCATGCTTAAGCGCCGCTCTGACCGTCTCACGACCACTGT	33	A	G
1283	4086	KK67Y6N01DE0CO	TAGGGATTAAGTCATCAGGCGCGACTTTTGAACAGAGTAAGCCGTCAAATCTACCTAAACTTTACAGCAAACCGGCATGCTTAAGCGCCGCTCTGACCGTCTCACGACCACTGT	29	A	G
142	1110	KK67Y6N01AMRXK	TTTGACGAGTGTCATCAGGCGCGACTTTTGAACAGAGTAAGCCACCAAATCTACCTAAACTTTACAGCAAACCGGCATGCTTAAGCGCCGCTCTGACCGTCTCACGACCACTGT	30	T	C
628	3872	KK67Y6N01BTH2A	ACGCACTTGCGTCATCAGGCGCGACTTTTGAACAGAGTAAGCCATCAAATATACCTAAACTTTACAGCAAACCGGCATGCTTAAGCGCCGCTCTGACCGTCTCACGACCACTGT	36	C	A
872	4055	KK67Y6N01CEXC5	AATTAGCAGGGTCATCAGGCGCGACTTTTGAACAGAGTAAGCCATCAAATCTACCTAAACTTTACAGCAAGCCGGCATGCTTAAGCGCCGCTCTGACCGTCTCACGACCACTGT	56	A	G
1390	3015	KK67Y6N01DODO5	CGGTTTCGCGGTCATCAGGCGCGACTTTGAACAGAGTAAGCCATCAAATCTACCTAAACTTTACAGCAAACCGGCATGCTTAAGCACCGCTCTGACCGTCTCACGACCACTGT	10	C	-T
1390	3015	KK67Y6N01DODO5	CGGTTTCGCGGTCATCAGGCGCGACTTTGAACAGAGTAAGCCATCAAATCTACCTAAACTTTACAGCAAACCGGCATGCTTAAGCACCGCTCTGACCGTCTCACGACCACTGT	72	G	A
74	1607	KK67Y6N01AGTEH	ACCTTGCAGAGTCATCAGGCGCGACTTTTGAACAGAGTAAGCCATCAAATCTACCTAAACTTTACAGCAAACCGGCATGCCTAAGCGCCGCTCTGACCGTCTCACGACCACTGT	66	T	C
311	4022	KK67Y6N01A1OAW	CTCACTGGCAGTCATCAGGCGCGACTTTTGAACAGAGTAAGCCATCAAATCTACCTAAACTTTACAGCAAACCGGCGTGCTTAAGCGCCGCTCTGACCGTCTCACGACCACTGT	62	A	G
1300	60	KK67Y6N01DGEY2	TGCCATGGTGGTCATCAGGCGCGACTTTTGAACAGAGTAAGCCATCAAGCCTACCTAAACTTTACAGCAAACCGGCATGCTTAAGCGCCGCTCTGACCGTCTCACGACCACTGT	34	A	G
1300	60	KK67Y6N01DGEY2	TGCCATGGTGGTCATCAGGCGCGACTTTTGAACAGAGTAAGCCATCAAGCCTACCTAAACTTTACAGCAAACCGGCATGCTTAAGCGCCGCTCTGACCGTCTCACGACCACTGT	35	T	C
1300	60	KK67Y6N01DGEY2	TGCCATGGTGGTCATCAGGCGCGACTTTTGAACAGAGTAAGCCATCAAGCCTACCTAAACTTTACAGCAAACCGGCATGCTTAAGCGCCGCTCTGACCGTCTCACGACCACTGT	34	A	G
1300	60	KK67Y6N01DGEY2	TGCCATGGTGGTCATCAGGCGCGACTTTTGAACAGAGTAAGCCATCAAGCCTACCTAAACTTTACAGCAAACCGGCATGCTTAAGCGCCGCTCTGACCGTCTCACGACCACTGT	35	T	C
1492	790	KK67Y6N01DXACO	AGAATTCGGTGTCATCAGGCGCGACTTTTGAACAGAGTAAGCCATCAAATCTACCTAAACTTTACAGCAAACCGGCATGCTTAAGAGCCGCTCTGACCGTCTCACGACCACTGT	71	C	A
1100	2873	KK67Y6N01CYW1N	AAGTGAATTCGTCATCAGGCGCGACTTTTGAACAGAGTAAGCCATCGAATCTACCTAAACTTTACAGCAAACCGGCATGCTTAAGCGCCGCTCTGACCGTCTCACGACCACTGT	32	A	G
1376	3923	KK67Y6N01DM55H	CCGGCCCGAGGTCATCAGGCGCGACTTTTGAACATAGTAAGCCATCAAATCTACCTAAACTTTACAGCAAACCGGCATGCTTAAGCGCCGCTCTGACCGTCTCACGACCACTGT	20	G	T
94	3963	KK67Y6N01AIMFH	CTTGTTTAACGTCATCAGGCGCGACTTTNGAACAGAGTAAGCCATCAAATCTACCTAAACTTTACAGCAAACCGGTATGCTTAAGCGCCGCTCTGACCGTCTCACGACCACTGTCTGAGACTGCCAAGGCACNACAGGGGATAGG	61	C	T
94	3963	KK67Y6N01AIMFH	CTTGTTTAACGTCATCAGGCGCGACTTTNGAACAGAGTAAGCCATCAAATCTACCTAAACTTTACAGCAAACCGGTATGCTTAAGCGCCGCTCTGACCGTCTCACGACCACTGTCTGAGACTGCCAAGGCACNACAGGGGATAGG	61	C	T
1363	2612	KK67Y6N01DLZ1Y	TCTCCTAACGGTCATCAGGCGCGACTTTTGAACAGAATAAGCCATCAAATCTACCTAAACTTTACAGCAAACCGGCATGCTTAAGCGCCGCTCTGACCGTCTCACGACCACTGT	22	G	A
523	3478	KK67Y6N01BJ9WO	CGGTAGTCGTGTCATCAGGCGCGACTTTTGAACAGAGTAAGCCATCAAATCTACCTAAACTTTACAGCAAACCGGCATGCTTAGGCGCCGCTCTGACCGTCTCACGACCACTGT	69	A	G
211	339	KK67Y6N01ASTET	TCGACCCTAAGTCATCAGGCGCGACTTTTGAACAGAGTAAGCCATCAAATCTACCTAAACTTTACAGCGAACCGGCATGCTTAAGCGCCGCTCTGACCGTCTCACGACCACTGT	54	A	G
895	4089	KK67Y6N01CGX2Z	AGTGAATTGCGTCATCAGGCGCGACTTTTGAACAGAGTAAGCCATCAAATCTACCTAAACTTTACAGCAAACCGGCATGCTTAAGCGCTGCTCTGACCGTCTCACGACCACTGT	74	C	T
373	2521	KK67Y6N01A623F	TCCGAACTGAGTCATCAGGCGCGACTTTTGAACAGAGTAAGCTATCAAATCTACCTAAACTTTACAGCAAACCGGCATGCTTAAGCGCCGCTCTGACCGTCTCACGACCACTGT	28	C	T
1385	483	KK67Y6N01DNVXX	TCGGATAGAGGTCATCAGGCGCGACTTTTGAACAGAGCAAGCCATCAAATCTACCTAAACTTTACAGCAAACCGGCATGCTTAAGCGCCGCTCTGACCGTCTCACGACCACTGT	23	T	C
362	1285	KK67Y6N01A53DJ	TTCGTCGGATGTCATCAGGCGCGACTTTTGAACAGAGTAAGCCATCAAATCTACCTAAACTTTACAGCAAACCGGCATGCTTAAGCGCCGCTCCGACCGTCTCACGACCACTGT	79	T	C
664	3895	KK67Y6N01BWNUX	AGAAGAACATGTCATCAGGCGCGACTTTTGAACAGAGTAAGCCATCAGATCTACCTAAACTTTACAGCAAACCGGCATGCTTAAGCGCCGCTCTGACCGTCTCACGACCACTGT	33	A	G
1089	1076	KK67Y6N01CXWV6	ATCTTCTATCGTCATCAGGCGCGACTTTTGAACAGAGTAAGCCATCAAATCTATCTAAACTTTACAGCAAACCGGCATGCTTAAGCGCCGCTCTGACCGTCTCACGACCACTGT	39	C	T
1135	1131	KK67Y6N01C1YBH	CGTGGACCTAGTCATCAGGCGCGACTTTTGAACAGAGTAAGCCACCAAATCTACCTAAACTTTACAGCAAACCGGCATGCTTAAGCGCCGCTCTGACCGTCTCACGACCACTGT	30	T	C
1376	2628	KK67Y6N01DM45I	CTCTTAGCGTGTCATCAGGCGCGACTTTTGAACAGAGTAAGCCATCAAATCTACCTAAACTTTACAGCAAACCGGCATGCTTAAGCGCCGCTCCGACCGTCTCACGACCACTGT	79	T	C
1169	4001	KK67Y6N01C4ZZN	CCAGTCTTATGTCATCAGGCGCGACTTTTGAACAGAGTAAGCCATCAAATCTACCTAAACTTTACAGCAAACCGGCATGCTTAAGCGCCGCCCTGACCGTCTCACGACCACTGT	77	T	C
1225	2188	KK67Y6N01C9VKU	TTTGCCTATAGTCATCAGGCGCGACTTTTGAACAGAGTAAGCCATCAAATCTACCTAAACTTTACAGCGAACCGGCATGCTTAAGCGCCGCTCTGACCGTCTCACGACCACTGT	54	A	G
67	1096	KK67Y6N01AF6VU	TTCGCATCTCGTCATCAGGCGCGACTTTTGAACAGAGTAAGCCATCAAATCTACCTAAACTTTACAGCAAACCGGCATGCTTAAGCGCCGCTCTGACCGTCGCACGACCACTGT	87	T	G
1422	1419	KK67Y6N01DQ5LP	CCTCCATTGAGTCATCAGGCGCGACTTTTGAACAGAGTAAGCCATCAAATCTACCTAAACTTTACAGCAAACCGGTATGCTTAAGCGCCGCTCTGACCGTCTCACGACCACTGT	61	C	T
1280	1133	KK67Y6N01DEOLB	TTCCTCGATTGTCATCAGGCGCGACTTTTGAACAGAGTAAGCCATCAAATCTACCTAAACTTTACAGCAAACCGGCATGCTTAAGCGCCGCTCCGACCGTCTCACGACCACTGT	79	T	C
594	4055	KK67Y6N01BQIQX	TTCTCCAGCAGTCATCAGGCGCGACTTTTTGAACAGAGTAAGCCATCAAATCTACCTAAACTTTACAGCAAACCGGCATGCTTAAGCCCCGCTCTGACCGTCTCACGACCACTGT	10	C	+T
594	4055	KK67Y6N01BQIQX	TTCTCCAGCAGTCATCAGGCGCGACTTTTTGAACAGAGTAAGCCATCAAATCTACCTAAACTTTACAGCAAACCGGCATGCTTAAGCCCCGCTCTGACCGTCTCACGACCACTGT	72	G	C
1413	406	KK67Y6N01DQCDK	TTCACTCGAGGTCATCAGGCGCGACTTTTGAACAGAGTAAGCCATCAAATCTACCTAAACTTTACAGCAAACCGGCGTGCTTAAGCGCCGCTCTGACCGTCTCACGACCACTGT	62	A	G
1409	509	KK67Y6N01DPZTB	ACGGACTTCGGTCATCAGGCGCGACTTTTGAACAGAGTAAGCCATCAAATCTACCTAAACTTTACAGCAAACCGGCATGCTTAAGCGGCGCTCTGACCGTCTCACGACCACTGT	73	C	G
1302	3063	KK67Y6N01DGNL1	ACTTTCTAACGTCATCAGGCGCGACTTTTGAACAGAGTAAGCCATCAAATCTACCTAAACTTTACAGTAAACCGGCATGCTTAAGCGCCGCTCTGACCGTCTCACGACCACTGT	53	C	T
11	3169	KK67Y6N01ABBHV	ATAATGTATAGTCATCAGGCGCGACTTTTGAACAGAGTAAGCCATCAAATCTACCTAAACTTTACAGCAAACCGGCATGTTTAAGCGCCGCTCTGACCGTCTCACGACCACTGT	65	C	T
898	3427	KK67Y6N01CG61X	TTTGCCTATAGTCATCAGGCGCGACTTTTGAACAGAGTAAGCCATCAAATCTACCTAAACTTTACAGCGAACCGGCATGCTTAAGCGCCGCTCTGACCGTCTCACGACCACTGT	54	A	G
1434	1774	KK67Y6N01DR7SW	TTATCCCAGTGTCATCAGGCGCGACTTTTGAACAGAGTAAGCCATCAAATCTACCTAAACTTTACAGCAAACCGGCATGCCTAAGCGCCGCTCTGACCGTCTCACGACCACTGT	66	T	C
1435	646	KK67Y6N01DR93C	TCCCTCGCTAGTCATCAGGCGCGACTTTTGAACAGAGTAAGCCATCAAATCTACCTAAACTTTACAGCAAACCGGCATGCTTAAGCGCCGCCCTGACCGTCTCACGACCACTGT	77	T	C
481	3075	KK67Y6N01BGKUT	CCAGGAGATCGTCATCAGGCGCGACTTTTGAACAGAGTAAGCCATCAAATCTACCTAAACTTTACAGCAAACCGGCATGCTTAAGCGCAGCTCTGACCGTCTCACGACCACTGT	74	C	A
588	3551	KK67Y6N01BPZD9	TTAGGTTTGAGTCATCAGGCGCGACTTTTGAACAGAGTAAGCCATCAAATCTACCTAAACTTTACAGCAAACCGGCATGCCTAAGCGCCGCTCTGACCGTCTCACGACCACTGT	66	T	C
1387	1260	KK67Y6N01DN2U2	TTAGAACGGAGTCATCAGGCGCGACTTTTGAACAGAGTAAGCCATCAAATCTACCTAAACTCTACAGCAAACCGGCATGCTTAAGCGCCGCTCTGACCGTCTCACGACCACTGT	47	T	C
1059	2262	KK67Y6N01CVAZS	TTTTAGGGTCGTCATCAGGCGCGACTTTTGAACAGAGTAAGCCATCAAATCTACCCAAACTTTACAGCAAACCGGCATGCTTAAGCGCCGCTCTGACCGTCTCACGACCACTGT	41	T	C
64	3392	KK67Y6N01AFY6A	TTGTACCGTCGTCATCAGGCGCGACTTTTGAACAGAGTAAGCCATAAAATCTACCTAAACTTTACAGCAAACCGGCATACTTAAGCGCCGCTCTGACCGTCTCACGACCACTGT	31	C	A
64	3392	KK67Y6N01AFY6A	TTGTACCGTCGTCATCAGGCGCGACTTTTGAACAGAGTAAGCCATAAAATCTACCTAAACTTTACAGCAAACCGGCATACTTAAGCGCCGCTCTGACCGTCTCACGACCACTGT	64	G	A
961	3852	KK67Y6N01CMQHQ	TTTGAGGAGAGTCATCAGGCGCGACTTTTGAACAGAGTAAGCCATCAAATCTACCTAAACTTTACAGCGAACCGGCATGCTTAAGCGCCGCTCTGACCGTCTCACGACCACTGT	54	A	G
746	3819	KK67Y6N01B3UYL	TTTAACATGCGTCATCAGGCGCGACTTTTGAACAGAGTAAGCCGTCAAATCTACCTAAACTTTACAGCAAACCGGCATGCTTAAGCGCCGCTCTGACCGTCTCACGACCACTGT	29	A	G
1367	2936	KK67Y6N01DMCX2	TCTCTTCAAGGTCATCAGGCGCGACTTTTGAACATAGTAAGCCATCAAATCTACCTAAACTTTACAGCAAACCGGCATGCTTAAGCGCCGCTCTGACCGTCTCACGACCACTGT	20	G	T
1054	3952	KK67Y6N01CUWHU	CTTATCCAGAGTCATCAGGCGCGACTTTTGAACAGAGTAAGCCGTCAAATCTACCTAAACTTTACAGCAAACCGGCATGCTTAAGCGCCGCTCTGACCGTCTCACGACCACTGT	29	A	G
1184	3877	KK67Y6N01C6BAV	CGAAATGAGTGTCATCAGGCGCGACTTTTGAACAGAGTAAGCCATCAAATCTACCTAAACTTTACAGCAAGCCGGCATGCTTAAGCGCCGCTCTGACCGTCTCACGACCACTGT	56	A	G
426	3504	KK67Y6N01BBRCY	TGCGCCGTATGTCATCAGGCGCGACTTTTGAACAGAGTAAGCCATCAGATCTACCTAAACTTTACAGCAAACCGGCATGCTTAAGCGCCGCTCTGACCGTCTCACGACCACTGT	33	A	G
1324	3381	KK67Y6N01DILDZ	TTGGCAAATGGTCATCAGGCGCGACTTTTGAACAGAGTAAGCCATCAAATCTACCTAAACTTTACAGCAAACCGGCATGTTTAAGCGCCGCTCTGACCGTCTCACGACCACTGT	65	C	T
1405	3247	KK67Y6N01DPO99	AATCCTGACGGTCATCAGGCGCGACTTTTGAACAGAGTAAGCCATCAAATCTACCTAAACTTCACAGCAAACCGGCATGCTTAAGCGCCGCTCTGACCGTCTCACGACCACTGT	48	T	C
245	1992	KK67Y6N01AVT46	TTCGGTGAAGGTCATCAGGCGCGACTTTTGAACAGAGTAAGCCATCAAATCTACCTAAACTTTACAGCAAACCGGCATGCTTAGGCGCCGCTCTGACCGTCTCACGACCACTGT	69	A	G
70	564	KK67Y6N01AGFYE	TCGTAAGACGGTCATCAGGCGCGACTTTGAACGGAGTAAGCCATCAAATCTACCTAAACTTTACAGCAAACCGGCATGCTTAAGCGCCGCTCTGACCGTCTCACGACCACTGT	10	C	-T
70	564	KK67Y6N01AGFYE	TCGTAAGACGGTCATCAGGCGCGACTTTGAACGGAGTAAGCCATCAAATCTACCTAAACTTTACAGCAAACCGGCATGCTTAAGCGCCGCTCTGACCGTCTCACGACCACTGT	19	A	G
768	2624	KK67Y6N01B5RKI	TAACGGAGAAGTCATCAGGCGCGACTTTGAACAGAGTAAGCCATCAAATCTACCTAAACTTTACAGCAAACCGGCATGCTTAAGCGCCGGTCTGACCGTCTCACGACCACTGT	10	C	-T
768	2624	KK67Y6N01B5RKI	TAACGGAGAAGTCATCAGGCGCGACTTTGAACAGAGTAAGCCATCAAATCTACCTAAACTTTACAGCAAACCGGCATGCTTAAGCGCCGGTCTGACCGTCTCACGACCACTGT	76	C	G
1174	33	KK67Y6N01C5CQB	AATCTAGATCGTCATCAGGCGCGACTTTTGAACAGAGTAAGCCATCAAATCTACCTAAACTTTACAGCAAACCGGCACGCTTAAGCGCCGCTCTGACCGTCTCACGACCACTGT	63	T	C
1262	227	KK67Y6N01DC2Z5	ACTCCATCTAGTCATCAGGCGCGACTTTTGAACAGAGTAAGCCATCAAATCTACCTAAACTTTACAGCGAACCGGCATGCTTAAGCGCCGCTCTGACCGTCTCACGACCACTGT	54	A	G
895	3939	KK67Y6N01CGXYT	CTGGCACGCAGTCATCAGGCGCGACTTTTGAACAGAGTAAGCCATCAAATCTACCTAAACTTTACAGCGAACCGGCATGCTTAAGCGCCGCTCCGACCGTCTCACGACCACTGT	54	A	G
895	3939	KK67Y6N01CGXYT	CTGGCACGCAGTCATCAGGCGCGACTTTTGAACAGAGTAAGCCATCAAATCTACCTAAACTTTACAGCGAACCGGCATGCTTAAGCGCCGCTCCGACCGTCTCACGACCACTGT	79	T	C
895	3939	KK67Y6N01CGXYT	CTGGCACGCAGTCATCAGGCGCGACTTTTGAACAGAGTAAGCCATCAAATCTACCTAAACTTTACAGCGAACCGGCATGCTTAAGCGCCGCTCCGACCGTCTCACGACCACTGT	54	A	G
895	3939	KK67Y6N01CGXYT	CTGGCACGCAGTCATCAGGCGCGACTTTTGAACAGAGTAAGCCATCAAATCTACCTAAACTTTACAGCGAACCGGCATGCTTAAGCGCCGCTCCGACCGTCTCACGACCACTGT	79	T	C
98	4020	KK67Y6N01AIY36	ACTCCAGGCCGTCATCAGGCGCGACTTTTGAACAGAGTAAGCCATCAAATCTACCTAAACTTTGCAGCAAACCGGCATGCTTAAGCGCCGCTCTGACCGTCTCACGACCACTGTCTGAGACTGCCGAAGGCACACNAACGGGGGGTATAGG	49	A	G
621	3418	KK67Y6N01BSVK8	TTTTGTGTGAGTCATCAGGCGCGACTTTTGAACAGAGTAAGCCATCAAATCCACCTAAACTTTACAGCAAACCGGCATGCTTAAGCGCCGCTCTGACCGTCTCACGACCACTGT	37	T	C
1250	2328	KK67Y6N01DB2O6	CGGCACGGATGTCATCAGGCGCGACTTTTGAACAGAGTAAGCCATCAAATATACCTAAACTTTACAGCAAACCGGCATGCTTAAGCGCCGCTCTGACCGTCTCACGACCACTGT	36	C	A
444	4059	KK67Y6N01BDCOD	TACTCGGTCAGTCATCAGGCGCGACTTTTGAACAGAGTAAGCCATCAAATCTACCTAAACTTTACAGTAAACCGGCATGCTTAAGCGCCGCTCTGACCGTCTCACGACCACTGT	53	C	T
1223	2540	KK67Y6N01C9PI2	CAGTGACGCAGTCATCAGGCGCGACTTTTGAACAGAGTAAGCCATCAAATCTACCTAAACTTTACAGCGAACCGGCATGCTTAAGCGCCGCTCTGACCGTCTCACGACCACTGT	54	A	G
1333	3900	KK67Y6N01DJD8E	AACGGCTCTCGTCATCAGGCGCGACTTTTGAACAGAGTAAGCCATCAAACCTACCTAAACTTTACAGCAAACCGGCATGCTTAAGCGCCGCTCTGACCGTCTCACGACCACTGT	35	T	C
1480	541	KK67Y6N01DV78F	TACTTCTGCCGTCATCAGGCGCGACTTTTGAACAGAGTAAGCCTTCAAATCTACCTAAACTTTACAGCAAACCGGCATGCTTAAGCGCCGCTCTGACCGTCTCACGACCACTGT	29	A	T
1034	3539	KK67Y6N01CS4YT	TCCCATAGCGGTCATCAGGCGCGACTTTTGAACAGAGTAAGCCGTCAAATCTACCTAAACTTTACAGCAAACCGGCATGCTTAAGCGCCGCTCTGACCGTCTCACGACCACTGT	29	A	G
1154	190	KK67Y6N01C3LM4	TGTTCTATCGGTCATCAGGCGCGACTTTTGAACAGAGTAAGCCATCAAATCTACCTAAACTTTACAGCAAACCGGCATGGTTAAGCGCCGCTCTGACCGTCTCACGACCACTGT	65	C	G
335	3496	KK67Y6N01A3RQY	CTATACATGCGTCATCAGGCGCGACTTTTGAACAGAGTAAGCCATCAAATCTACCTAAACTTTACAGCAAACCGGCATGCTTAAGCACCGCTCTGACCGTCTCACGACCACTGT	72	G	A
919	477	KK67Y6N01CIY5B	TTAATCCCGTGTCATCAGGCGCGACTTTTGAACAGAGTAAGCCATCAAATCTACCTAAACTTTACGGCAAACCGGCATGCTTAAGCGCCGCTCTGACCGTCTCACGACCACTGT	51	A	G
672	1415	KK67Y6N01BXA79	TTTGCAAGGTGTCATCAGGCGCGACTTTTGAACAGAGTAAGCCATCAAATCTACCTAAACTTTACAGCGAACCGGCATGCTTAAGCGCCGCTCTGACCGTCTCACGACCACTGT	54	A	G
873	3349	KK67Y6N01CEZZB	AAAGCAAGCGGTCATCAGGCGCGACTTTTGAACAGAGTAAGCCATCAAATCTACCTAAACTTTACAGCAAACCGGCGTGCTTAAGCGCCGCTCTGACCGTCTCACGACCACTGT	62	A	G
1179	3937	KK67Y6N01C5VJN	ATTTAGCTTGGTCATCAGGCGCGACTTTTGAACAGAGTAAGCCATCAAATCTACCTAAACTTTACAGCAAACCGGCATGTTTAAGCGCCGCTCTGACCGTCTCACGACCACTGT	65	C	T
1291	1096	KK67Y6N01DFNBU	TCAGAGTCCAGTCATCAGGCGCGACTTTTGAACAGAGTAAGCCATCAAATCTACCTAGACTTTACAGCAAACCGGCATGCTTAAGCGCCGCTCTGACCGTCTCACGACCACTGT	43	A	G
1434	133	KK67Y6N01DR6JB	TTTTTTGATGGTCATCAGGCGCGACTTTTGAACAGAGTAAGCCCTCAAATCTACCTAAACTTTACAGCAAACCGGCATGCTTAAGCGCCGCTCTGACCGTCTCACGACCACTGT	29	A	C
1143	908	KK67Y6N01C2NFI	TTTTACCCTAGTCATCAGGCGCGACTTTTGAACAGAGTAAGCCATCGAATCTACCTAAACTTTACAGCAAACCGGCATGCTTAAGCGCCGCTCTGACCGTCTCACGACCACTGT	32	A	G
1422	3793	KK67Y6N01DQ7FN	TGCGCTGACTGTCATCAGGCGCGACTTTTGAACAGGGTAAGCCATCAAATCTACCTAAACTTTACAGCAAACCGGCATGCTTAAGCGCCGCTCTGACCGTCTCACGACCACTGT	21	A	G
583	3460	KK67Y6N01BPJIU	CACAATCAAAGTCATCAGGCGCGACTTTTGAACAGAGTAAGCCATCAAATCTACCTAAACTTTACAGCAAACCGGGATGCTTAAGCGCCGCTCTGACCGTCTCACGACCACTGT	61	C	G
310	3876	KK67Y6N01A1K02	TTTAAGAAGTGTCATCAGGCGCGACTTTTGAACAGAGTAAGCCATCAAATCTATCTAAACTTTACAGCAAACCGGCATGCTTAAGCGCCGCTCTGACCGTCTCACGACCACTGT	39	C	T
1440	832	KK67Y6N01DSP1E	CTACTTGTATGTCATCAGGCGCGACTTTTGAACAGAGTAAGCCATCAAATCTACCTAAACTTTACAGCAAAACCGGCATGCTTAAGCGCCGTTCTGACCGTCTCACGACCACTGT	53	C	+A
1440	832	KK67Y6N01DSP1E	CTACTTGTATGTCATCAGGCGCGACTTTTGAACAGAGTAAGCCATCAAATCTACCTAAACTTTACAGCAAAACCGGCATGCTTAAGCGCCGTTCTGACCGTCTCACGACCACTGT	76	C	T
1339	4038	KK67Y6N01DJXAW	TTCATTGTTGGTCATCAGGCGCGACTTTTGAACAGAGTAAGCCATCAAATCTACCTAAACTTTACAGCAAACCGGCGTGCTTAAGCGCCGCTCTGACCGTCTCACGACCAC	62	A	G
603	132	KK67Y6N01BQ75Y	AATGTAGCATGTCATCAGGCGCGACTTTGAACAGAGTCAGCCATCAAATCTACCTAAACTTTACAGCAAACCGGCATGCTTAAGCGCCGCTCTGACCGTCTCACGACCACTGT	10	C	-T
603	132	KK67Y6N01BQ75Y	AATGTAGCATGTCATCAGGCGCGACTTTGAACAGAGTCAGCCATCAAATCTACCTAAACTTTACAGCAAACCGGCATGCTTAAGCGCCGCTCTGACCGTCTCACGACCACTGT	24	A	C
53	107	KK67Y6N01AEXVH	ACGAGATACCGTCATCAGGCGCGACTTTTGAACAGAGTAAGCCATCAAATCTACCTAAACTTTACAGCAAACCGGCATGCTTAAGCGCCGCCCTGACCGTCTCACGACCACTGT	77	T	C
1159	3924	KK67Y6N01C34BQ	TAACCAATCTGTCATCAGGCGCGACTTTTGAACAGAGTAAGCCATCAAATCTACCTAAACTTTACAGCAAACCGGCATGCTTAGGCGCCGCTCTGACCGTCTCACGACCACTGT	69	A	G
1231	2207	KK67Y6N01DAEJ1	TTGCGAGGACGTCATCAGGCGCGACTTTTGAACAGAGTAAGCCATCAAATCTACCAAAACTTTACAGCAAACCGGCATGCTTAAGCGCCGCTCTGACCGTCTCACGACCACTGT	41	T	A
1494	863	KK67Y6N01DXGP9	AATGCATTCTGTCATCAGGCGCGACTTTTGAACAGAGTAAGCCGTCAAATCTACCTAAACTTTACAGCAAACCGGCATGCTTAAGCGCCGCTCTGACCGTCTCACGACCACTGT	29	A	G
318	292	KK67Y6N01A17JQ	CGTGATGTCTGTCATCAGGCGCGACTTTTGAACAGAGTAAGCCATCAAATCCACCTAAACTTTACAGCAAACCGGCATGCTTAAGCGCCGCTCTGACCGTCTCACGACCACTGT	37	T	C
680	3502	KK67Y6N01BX14G	TTCCCTGAAGGTCATCAGGCGCGACTTTTGAACAGAGTAAGCCATCAGATCTACCTAAACTTTACAGCAAACCGGCATGCTTAAGCGCCGCTCTGACCGTCTCACGACCACTGT	33	A	G
1226	2976	KK67Y6N01C9ZCI	CTTGCTGATGGTCATCAGGCGCGACTTTTGAACAGAGTAAGCCATCAAATCTACCTAAACTTTACAGCAAACCGGCATGCCTAAGCGCCGCTCTGACCGTCTCACGACCACTGT	66	T	C
1445	1599	KK67Y6N01DS6FL	CGTGATTAGCGTCATCAGGCGCGACTTTTGAACAGAGTAAGCCATCAAATCTACCTAAACTTTACAGCGAACCGGCATGCTTAAGCGCCGCTCTGACCGTCTCACGACCACTGT	54	A	G
120	2874	KK67Y6N01AKVRG	TTTTAGCGTGGTCATCAGGCGCGACTTTTGAACAGAGTAGGCCATCAAATCTACCTAAACTTTACAGCAAACCGGCATGCTTAAGCGCCGCTCTGACCGTCTCACGACCACTGT	25	A	G
500	305	KK67Y6N01BH6RN	TTTTGGCGTAGTCATCAGGCGCGACTTTTGAACAGAGTAAGCCATCAAATCCACCTAAACTTTACAGCAAACCGGCATGCTTAAGCGCCGCTCTGACCGTCTCACGACCACTGT	37	T	C
950	3276	KK67Y6N01CLQ96	TCATATCCGAGTCATCAGGCGCGACTTTTGAACAGAGTAAGCCATCAAATCTACCTAAACTTTACAGCAAACCGGCATGCTTAAGCACCGCTCTGACCGTCTCACGACCACTGT	72	G	A
1453	574	KK67Y6N01DTUXC	CACAAGAAATGTCATCAGGCGCGACTTTTGAACAGAGTAAGCCATCAAATCTACCTAAACTTTACAGCAAACCGGCATGCTCAAGCGCCGCTCTGACCGTCTCACGACCACTGT	67	T	C
1177	3479	KK67Y6N01C5OVD	TCAGAGTCCAGTCATCAGGCGCGACTTTTGAACAGAGTAAGCCATCAAATCTACCTAGACTTTACAGCAAACCGGCATGCTTAAGCGCCGCTCTGACCGTCTCACGACCACTGT	43	A	G
869	384	KK67Y6N01CEK1U	ACAGAATTGAGTCATCAGGCGCGACTTTTGAACAGAGTAAGCCATCAAATCTACCTAAACTTTACAGCAAACCGGCATGCTTAAGCGCCGCCCTGACCGTCTCACGACCACTGT	77	T	C
946	782	KK67Y6N01CLCPS	TAATATTGTCGTCATCAGGCGCGACTTTTGAACAGAGTAAGCCATCAAATCTACCTAAACTTTACAGCAAACCGGCATGCTTAAGCGCCGCTCTTACCGTCTCACGACCACTGT	80	G	T
11	3878	KK67Y6N01ABB1K	TGCGATTAATGTCATCAGGCGCGACTTTTGAACAGAGTAAGCCATCAAATCTACCTAAGCTTTACAGCAAACCGGCATGCTTAAGCGCCGCTCTGACCGTCTCACGACCACTGTCNGAGACTG	44	A	G
11	3878	KK67Y6N01ABB1K	TGCGATTAATGTCATCAGGCGCGACTTTTGAACAGAGTAAGCCATCAAATCTACCTAAGCTTTACAGCAAACCGGCATGCTTAAGCGCCGCTCTGACCGTCTCACGACCACTGTCNGAGACTG	103	T	A
11	3878	KK67Y6N01ABB1K	TGCGATTAATGTCATCAGGCGCGACTTTTGAACAGAGTAAGCCATCAAATCTACCTAAGCTTTACAGCAAACCGGCATGCTTAAGCGCCGCTCTGACCGTCTCACGACCACTGTCNGAGACTG	106	T	C
1167	285	KK67Y6N01C4QSV	AAGCACCTTCGTCATCAGGCGCGACTTTTGAACAGAGTAAGCCACCAAATCTACCTAAACTTTACAGCAAACCGGCATGCTTAAGCGCCGCTCTGACCGTCTCACGACCACTGT	30	T	C
121	2008	KK67Y6N01AKX86	ATGTAGTCTTGTCATCAGGCGCGACTTTTGAACAGAGTAAGCCATCAAATCTACCTAAACTTTACAGCAAACCGACATGCTTAAGCGCCGCTCTGACCGTCTCACGACCACTGT	60	G	A
1271	3319	KK67Y6N01DDXT1	CCCAATTCTGGTCATCAGGCGCGACTTTTGAACAGAGTAAGCCATCAAATCTACCTAAACTTTACAGCAAACCGGCATGCTTAAGCGCCGCTCTGGCCGTCTCACGACCACTGT	81	A	G
790	3980	KK67Y6N01B7P5A	TTGGATAGTGGTCATCAGGCGCGACTTTTGAACAGAGTAAGCCATCAAACCTACCTAAACTTTACAGCAAACCGGCATGCTTAAGCGCCGCTCTGACCGTCTCACGACCACTGT	35	T	C
1365	1146	KK67Y6N01DL48S	ACCGATCCGGGTCATCAGGCGCGACTTTTGAACAGAGTAAGCCGTCAAATCTACCTAAACTTTACAGCAAACCGGCATGCTTAAGCGCCGCTCTGACCGTCTCACGACCACTGT	29	A	G
1156	3669	KK67Y6N01C3UNB	GTTTTCTCGTGTCATCAGGCGCGACTTTTGAACAGAGTAAGCCATCAAATCTACCTAAACTTTACAGCAAAACCGGCATGCTTAAGCGCCGCTCTTACCCGGTCTCACGACCACTGT	53	C	+A
1156	3669	KK67Y6N01C3UNB	GTTTTCTCGTGTCATCAGGCGCGACTTTTGAACAGAGTAAGCCATCAAATCTACCTAAACTTTACAGCAAAACCGGCATGCTTAAGCGCCGCTCTTACCCGGTCTCACGACCACTGT	80	G	T
1156	3669	KK67Y6N01C3UNB	GTTTTCTCGTGTCATCAGGCGCGACTTTTGAACAGAGTAAGCCATCAAATCTACCTAAACTTTACAGCAAAACCGGCATGCTTAAGCGCCGCTCTTACCCGGTCTCACGACCACTGT	83	C	+CG
199	3146	KK67Y6N01ARTNG	TATTAATGTTGTCATCAGGCGCGACTTTTGAACGGAGTAAGCCATCAAATCTACCTAAACTTTACAGCAAATCGGCATGCTTAAGCGCCGCTCTGACCGTCTCACGACCACTGT	19	A	G
199	3146	KK67Y6N01ARTNG	TATTAATGTTGTCATCAGGCGCGACTTTTGAACGGAGTAAGCCATCAAATCTACCTAAACTTTACAGCAAATCGGCATGCTTAAGCGCCGCTCTGACCGTCTCACGACCACTGT	57	C	T
1428	2803	KK67Y6N01DRPMT	TACATGATTTGTCATCAGGCGCGACTTTTGAACAGAGTAAGCCATCAAATCTACCTAAACTTTACAGCAAACCGGCGTGCTTAAGCGCCGCTCTGACCGTCTCACGACCACTGT	62	A	G
761	3512	KK67Y6N01B454Q	TCAAACTGAAGTCATCAGGCGCGACTTTTGAACAGAGTAAGCCATCAAATCTACCTAAACTTTACAGCAAACCGGCACGCTTAAGCGCCGCTCTGACCGTCTCACGACCACTGT	63	T	C
132	3081	KK67Y6N01ALXUJ	ACTCCAGGCCGTCATCAGGCGCGACTTTTGAACAGAGTAAGCCATCAAATCTACCTAAACTTTGCAGCAAACCGGCATGCTTAAGCGCCGCTCTGACCGTCTCACGACCACTGT	49	A	G
1253	3637	KK67Y6N01DCC6V	AATCATACAGGTCATCAGGCGCGACTTTTGAACAGAGTAAGCCATCAAATCTACCTAAACTTTACAGCAAACCGGCATGCTTAAGCGCCGCTCTTACCGTCTCACGACCACTGT	80	G	T
646	3930	KK67Y6N01BU2ZW	CATGTACTCTGTCATCAGGCGCGACTTTTGAACAGAGTAAGCCATCAAATCTACCTAAACTTTACGGCAAACCGGCATGCTTAAGCGCCGCTCTGACCGTCTCACGACCACTGT	51	A	G
931	2324	KK67Y6N01CJ2HY	TTCCCTGAAGGTCATCAGGCGCGACTTTTGAACAGAGTAAGCCATCAGATCTACCTAAACTTTACAGCAAACCGGCATGCTTAAGCGCCGCTCTGACCGTCTCACGACCACTGT	33	A	G
385	137	KK67Y6N01A726J	ACGCACTTGCGTCATCAGGCGCGACTTTTGAACAGAGTAAGCCATCAAATATACCTAAACTTTACAGCAAACCGGCATGCTTAAGCGCCGCTCTGACCGTCTCACGACCACTGT	36	C	A
648	3337	KK67Y6N01BU8UZ	TTCTACCGTAGTCATCAGGCGCGACTTTTGAACAGAGTAAGCCATCAAATCTACCTAAACTTTACAGCAAACCGGTATGCTTAAGCGCCGCTCTGACCGTCTCACGACCACTGT	61	C	T
1385	187	KK67Y6N01DNVPP	CTTCTCCAATGTCATCAGGCGCGACTTTTGAACAGAGTAAGTCATCAAATCTACCTAAACTTTACAGCAAACCGGCATGCTTAAGCGCCGCTCTGACCGTCTCACGACCACTGT	27	C	T
265	796	KK67Y6N01AXKFI	TTTAAGAAGTGTCATCAGGCGCGACTTTTGAACAGAGTAAGCCATCAAATCTATCTAAACTTTACAGCAAACCGGCATGCTTAAGCGCCGCTCTGACCGTCTCACGACCACTGT	39	C	T
199	3146	KK67Y6N01ARTNG	TATTAATGTTGTCATCAGGCGCGACTTTTGAACGGAGTAAGCCATCAAATCTACCTAAACTTTACAGCAAATCGGCATGCTTAAGCGCCGCTCTGACCGTCTCACGACCACTGT	19	A	G
199	3146	KK67Y6N01ARTNG	TATTAATGTTGTCATCAGGCGCGACTTTTGAACGGAGTAAGCCATCAAATCTACCTAAACTTTACAGCAAATCGGCATGCTTAAGCGCCGCTCTGACCGTCTCACGACCACTGT	57	C	T
1097	1127	KK67Y6N01CYL7T	TTCTAATGCAGTCATCAGGCGCGACTTTTGAACAGAGTAAGCCATCAAATCTACCTAAACTTTACAGCAAGCCGGCATGCTTAAGCGCCGCTCTGACCGTCTCACGACCACTGT	56	A	G
1369	1691	KK67Y6N01DMIA1	CGACGTCCTGGTCATCAGGCGCGACTTTTGAACAGAGTAAGCCATCAAATCTACCTAAACTTTACAGCAAACCGGCATGCTTAAGTGCCGCTCTGACCGTCTCACGACCACTGT	71	C	T
1322	2292	KK67Y6N01DID76	TTCGACGGTCGTCATCAGGCGCGACTTTTGAACAGAGTAAGCCATCAAACCTACCTAAACTTTACAGCAAACCGGCATGCTTAAGCGCCGCTCTGACCGTCTCACGACCACTGT	35	T	C
1415	1163	KK67Y6N01DQI95	CATTACATCGGTCATCAGGCGCGACTTTTGAACAGAGTAAGCCATCAAATCTACCTAAACTTTACAGCAAACCGGCATGCCTAAGCGCCGCTCTGACCGTCTCACGACCACTGT	66	T	C
1300	2076	KK67Y6N01DGGI2	TCCCTCGGTGGTCATCAGGCGCGACTTTTGAACAGAGTAAGCCATCAAATCTACCTAAACTTTACAGCAAACCGGCATGCTTAAGCGCCGCTCAGACCGTCTCACGACCACTGT	79	T	A
1299	3058	KK67Y6N01DGD4K	ACCGATCCGGGTCATCAGGCGCGACTTTTGAACAGAGTAAGCCGTCAAATCTACCTAAACTTTACAGCAAACCGGCATGCTTAAGCGCCGCTCTGACCGTCTCACGACCACTGT	29	A	G
241	3917	KK67Y6N01AVIZJ	TTTGAGGAGAGTCATCAGGCGCGACTTTTGAACAGAGTAAGCCATCAAATCTACCTAAACTTTACAGCGAACCGGCATGCTTAAGCGCCGCTCTGACCGTCTCACGACCACTGT	54	A	G
1417	2659	KK67Y6N01DQQQ9	TTGGTCTAGGGTCATCAGGCGCGACTTTTGAACAGGGTAAGCCATCAAATCTACCTAAACTTTACAGCAAACCGGCATGCTTAAGCGCCGCTCTGACCGTCTCACGACCACTGT	21	A	G
129	1694	KK67Y6N01ALNAO	TTTTCGGCTAGTCATCAGGCGCGACTTTTGTAACAGAGTAAGCCATCAAATCTACCTAAACTTTACAGCAAACCGGCATGCTTAAGCGCCGCTCTGACCGTCTCACGACCTCTGT	15	G	+T
129	1694	KK67Y6N01ALNAO	TTTTCGGCTAGTCATCAGGCGCGACTTTTGTAACAGAGTAAGCCATCAAATCTACCTAAACTTTACAGCAAACCGGCATGCTTAAGCGCCGCTCTGACCGTCTCACGACCTCTGT	95	A	T
249	3882	KK67Y6N01AV78S	ATCGGTTGAGGTCATCAGGCGCGACTTTTGAACAGAGTAAGCCATCAAATCTACCTAAACTTTACGGCAAACCGGCATGCTTAAGCGCCGCTCTGACCGTCTCACGACCACTGT	51	A	G
341	3256	KK67Y6N01A4AIY	TATTATTAAAGTCATCAGGCGCGACTTTTGAACAGAGTAAGCCATCAAATCTACCTAAACTTTACAGCAAACCGGCATGCCTAAGCGCCGCTCTGACCGTCTCACGACCACTGT	66	T	C
591	3390	KK67Y6N01BP8Q4	AAAGTAACGGGTCATCAGGCGCGACTTTTGAACAGAGTAAGCCTTCAAATCTACCTAAACTTTACAGCAAACCGGCATGCTTAAGCGCCGCTCTGACCGTCTCACGACCACTGT	29	A	T
585	2832	KK67Y6N01BPPCY	ACGTACGTGTGTCATCAGGCGCGACTTTTGAACAGAGTAAGCCATCAAATCTACCTAAACTTTACAGCGAACCGGCATGCTTAAGCGCCGCTCTGACCGTCTCACGACCACTGT	54	A	G
1396	2429	KK67Y6N01DOV7J	TTCATCCATCGTCATCAGGCGCGACTTTTGAACAGAGTAAGCCATCAGATCTACCTAAACTTTACAGCAAACCGGCATGCTTAAGCGCCGCTCTGACCGTCTCACGACCACTGT	33	A	G
580	2022	KK67Y6N01BO8XK	TTTGTTAGTTGTCATCAGGCGCGACTTTTGAACATAGTAAGCCATCAAATCTACCTAAACTTTACAGCAAACCGGCATGCTTAAGCGCCGCTCTGACCGTCTCACGACCACTGT	20	G	T
159	149	KK67Y6N01AN8W3	TACTTCTGCCGTCATCAGGCGCGACTTTTGAACAGAGTAAGCCTTCAAATCTACCTAAACTTTACAGCAAACCGGCATGCTTAAGCGCCGCTCTGACCGTCTCACGACCACTGT	29	A	T
221	1916	KK67Y6N01ATP8E	TTGAGGGACTGTCATCAGGCGCGACTTTTGAACAGAGTAAGCCACCAAATCTACCTAAACTTTACAGCAAACCGGCATGCTTAAGCGCCGCTCTGACCGTCTCACGACCACTGT	30	T	C
1233	1182	KK67Y6N01DAJ24	TCCGCCACCCGTCATCAGGCGCGACTTTTGAACAGAGTAAGCCATCAAATCTACCTAAACTTTACAGCAAGCCGGCATGCTTAAGCGCCGCTCTGACCGTCTCACGACCACTGT	56	A	G
684	3321	KK67Y6N01BYEMJ	TGCCTGCCGCGTCATCAGGCGCGACTTTTGAACAGAGTAAGCCATCAAATCTACCTAAACTTTACAGCAAGCCGGCATGCTTAAGCGCCGCTCTGACCGTCTCACGACCACTGT	56	A	G
1181	3956	KK67Y6N01C51VQ	CCCGAAATCAGTCATCAGGCGCGACTTTTGAACAGAGTAAGCCATCAAATCTACCTAAACTTTACAGCAAACCTGCATGCTTAAGCGCCGCTCTGACCGTCTCACGACCACTGT	59	G	T
460	2366	KK67Y6N01BEPXS	TTCTTACGAGGTCATCAGGCGCGACTTTTGAACAGAGTAAGCCATCGAATCTACCTAAACTTTACAGCAAACCGGCATGCTTAAGCGCCGCTCTGACCGTCTCACGACCACTGT	32	A	G
756	608	KK67Y6N01B4N26	TCGCTTTCTAGTCATCAGGCGCGACTTTTGAACAGAGTAAGCCATCAAATCTACCTAAACTTTGCAGCAAACCGGCATGCTTAAGCGCCGCTCTGACCGTCTCACGACCACTGT	49	A	G
20	3229	KK67Y6N01AB3ZJ	TTGGTTCTCAGTCATCAGGCGCGACTTTTGAACAGGGTAAGCCATCAAATCTACCTAAACTTTACAGCAAACCGGCATGCTTAAGCGCCGCTCTGACCGTCTCACGACCACTGT	21	A	G
695	3149	KK67Y6N01BZC9B	TTCTACCGTAGTCATCAGGCGCGACTTTTGAACAGAGTAAGCCATCAAATCTACCTAAACTTTACAGCAAACCGGTATGCTTAAGCGCCGCTCTGACCGTCTCACGACCACTGT	61	C	T
868	688	KK67Y6N01CEH4I	TTGTCTTGTCGTCATCAGGCGCGACTTTTGAACAGAGTAAGCCATCAAATCTACCTAAACTTTACAGCAAACCGGCATGCTTAAGCGCCGCTCTGACCGTCTCACGACAACTGT	94	C	A
935	2940	KK67Y6N01CKFL6	CAGCCACGAGGTCATCAGGCGCGACTTTTGAACAGAGTAAGCCATCAAATCTACCTAAACTTTACAGTAAACCGGCATGCTTAAGCGCCGCTTTGACCGTCTCACGACCACTGT	53	C	T
935	2940	KK67Y6N01CKFL6	CAGCCACGAGGTCATCAGGCGCGACTTTTGAACAGAGTAAGCCATCAAATCTACCTAAACTTTACAGTAAACCGGCATGCTTAAGCGCCGCTTTGACCGTCTCACGACCACTGT	78	C	T
935	2940	KK67Y6N01CKFL6	CAGCCACGAGGTCATCAGGCGCGACTTTTGAACAGAGTAAGCCATCAAATCTACCTAAACTTTACAGTAAACCGGCATGCTTAAGCGCCGCTTTGACCGTCTCACGACCACTGT	53	C	T
935	2940	KK67Y6N01CKFL6	CAGCCACGAGGTCATCAGGCGCGACTTTTGAACAGAGTAAGCCATCAAATCTACCTAAACTTTACAGTAAACCGGCATGCTTAAGCGCCGCTTTGACCGTCTCACGACCACTGT	78	C	T
1122	2430	KK67Y6N01C0T8G	TTGCAGTTTAGTCATCAGGCGCGACTTTTGAACAGAGTAAGCCATCAAATCTACCTAAACTTTACAGCAAACCGGCATGCTTAAGCGCCGCTCCGACCGTCTCACGACCACTGT	79	T	C
1466	3793	KK67Y6N01DU2HV	AATACCCTATGTCATCAGGCGCGACTTTTGAACAGAGTAGGCCATCAAATCTACCTAAACTTTACAGCAAACCGGCATGCTTAAGCGCCGCTCTGACCGTCTCACGACCACTGT	25	A	G
593	2631	KK67Y6N01BQEHL	ATTGATTCTTGTCATCAGGCGCGACTTTTGAACAGAGTAAGCCATCAAATCTACCTAAACTTTACGGCAAACCGGCATGCTTAAGCGCCGCTCTGACCGTCTCACGACCACTGT	51	A	G
1199	3751	KK67Y6N01C7ML1	CCAAGTAATCGTCATCAGGCGCGACTTTTGAACAGAGTAAGCCATCAAACCTACCTAAACTTTACAGCAAACCGGCATGCTTAAGCGCCGCTCTGACCGTCTCACGACCACTGT	35	T	C
1133	4081	KK67Y6N01C1T9V	CGGTTCACGTGTCATCAGGCGCGACTTTTGAACAGAGTAAGCCATCAAATCTACCTAAACTTTACAGCAAACCGCCATGCTTAAGCGCCGCTCTGACCGTCTCACGACCACTGT	60	G	C
1058	81	KK67Y6N01CU55F	TGTGCTCCTTGTCATCAGGCGCGACTTTTGAACAGAGTAGGCCATCAAATCTACCTAAACTTTACAGCAAACCGGCATGCTTAAGCGCCGCTCTGACCGTCTCACGACCACTGT	25	A	G
735	4060	KK67Y6N01B2WDQ	CATGCACCCCGTCATCAGGCGCGACTTTTGAACAGAGTAAGCCATCAAATCTACCTAAACTTTACAGCAAACCGGTATGCTTAAGCGCCGCTCTGACCGTCTCACGACCACTGT	61	C	T
142	3905	KK67Y6N01AMT27	CGAGTAGGCCGTCATCAGGCGCGACTTTTGAACAGAGTAAGCCATCAAATCTACCTAAACTTTACATCAAACCGGCATGCTTAAGCGCCGCTCTGACCGTCTCACGACCACTGT	52	G	T
1166	4027	KK67Y6N01C4QI1	AAGAATCTAAGTCATCAGGCGCGACTTTTGAACAGAGTAAGCCATCAAATCCACCTAAACTTTACAGCAAACCGGCATGCTTAAGCGCCGCTCTGACCGTCTCACGACCACTGT	37	T	C
1320	2401	KK67Y6N01DH7ZN	CCTGTTGCACGTCATCAGGCGCGACTTTTGAACAGAGTAAGCCATCAAATCTACCTTAACTTTACAGCAAACCGGCATGCTTAAGCGCCGCTCTGACCGTCTCACGACCACTGT	42	A	T
1089	2458	KK67Y6N01CXXYK	TTCCGATTGGGTCATCAGGCGCGACTTTTGAACAGAGTAAGCCATCAAATCTACCTAAACTTTACAGCAAACCGGCATGCTTAAGCGCCGCCCTGACCGTCTCACGACCACTGT	77	T	C
1345	3916	KK67Y6N01DKF56	AGCGATGAGCGTCATCAGGCGCGACTTTTGAACAGAGTAAGCCATCAAATCTACCTAAACTTTACGGCAAACCGGCATGCTTAAGCGCCGCTCTGACCGTCTCACGACCACTGT	51	A	G
1388	956	KK67Y6N01DN5SE	ACGTAGGCAAGTCATCAGGCGCGACTTTTGAACAGAGTAAGCCATAAAATATACCTAAACTTTACAGCAAACCGGCATGCTTAAGCGCCGCTCTGACCGTCTCACGACCACTGT	31	C	A
1388	956	KK67Y6N01DN5SE	ACGTAGGCAAGTCATCAGGCGCGACTTTTGAACAGAGTAAGCCATAAAATATACCTAAACTTTACAGCAAACCGGCATGCTTAAGCGCCGCTCTGACCGTCTCACGACCACTGT	36	C	A
1406	1148	KK67Y6N01DPQTQ	CAGGTTGGCTGTCATCAGGCGCGACTTTTGAACAGAGTAAGCCATCAAATCTACCTAAACTTTACAGCGAACCGGCATGCTTAAGCGCCGCTCTGACCGTCTCACGACCACTGT	54	A	G
1435	2255	KK67Y6N01DSBB1	TGTTAGCGCTGTCATCAGGCGCGACTTTTGAACAGAGTAAGCCGTCAAATCTACCTAAACTTTACAGCAAACCGGCATGCTTAAGCGCCGCTCTGACCGTCTCACGACCACTGT	29	A	G
1446	2610	KK67Y6N01DTADG	CTTAAATGGGGTCATCAGGCGCGACTTTTGAACAGAGTAAGCCATCAAATCTACCTAAACTTTACAGCAAACCGGCATGTTTAAGCGCCGCTCTGACCGTCTCACGACCACTGT	65	C	T
926	1877	KK67Y6N01CJMCN	TTATTAGGTCGTCATCAGGCGCGACTTTTGAACAGAGTAAGCCATCAAATCTACCTAAACTTTACGGCAAACCGGCATGCTTAAGCGCCGCTCTGACCGTCTCACGACCACTGT	51	A	G
995	3887	KK67Y6N01CPPY5	TGTCTGATCCGTCATCAGGCGCGACTTTTGAACAGAGTAAGCCATCGAATCTACCTAAACTTTACAGCAAACCGGCATGCTTAAGCGCCGCTCTGACCGTCTCACGACCACTGT	32	A	G
686	3734	KK67Y6N01BYK9K	CAACGTAATTGTCATCAGGCGCGACTTTTGAACAGAGTAAGCCATCAAATCTACCTAAACCTTACAGCAAACCGGCATGCTTAAGCGCCGCTCTGACCGTCTCACGACCACTGT	46	T	C
971	2131	KK67Y6N01CNKRP	AGGAGATCAAGTCATCAGGCGCGACTTTTGAACAGAGTAAGCCATCAAATCTACCTAAACTTTACAGCAAACCTGCATGCTTAAGCGCCGCTCTGACCGTCTCACGACCACTGT	59	G	T
35	3316	KK67Y6N01ADFGM	CGTCAGTCGTGTCATCAGGCGCGACTTTTGAACAGAGTAGGCCATCAAATCTACCTAAACTTTACAGCAAACCGGCATGCTTAAGCGCCGCTCTGACCGTCTCACGACCACTGT	25	A	G
99	1111	KK67Y6N01AIZ05	ACACGTTTCGGTCATCAGGCGCGACTTTGAACAGAGTAAGCCATCAAATCTACCTAAACTTTACAGCAAACCGGTATGCTTAAGCGCCGCTCTGACCGTCTCACGACCACTGT	10	C	-T
99	1111	KK67Y6N01AIZ05	ACACGTTTCGGTCATCAGGCGCGACTTTGAACAGAGTAAGCCATCAAATCTACCTAAACTTTACAGCAAACCGGTATGCTTAAGCGCCGCTCTGACCGTCTCACGACCACTGT	61	C	T
926	1342	KK67Y6N01CJLXS	ACAATCTACGGTCATCAGGCGCGACTTTTGAACAGAGTAAGCCATCAAATCTACCTAAACTTTACGGCAAACCGGCATGCTTAAGCGCCGCTCTGACCGTCTCACGACCACTGT	51	A	G
5	3751	KK67Y6N01AASZD	AGTGGCATGGGTCATCAGGCGCGACTTTTGAACAGAGTAAGCCATCAAATCTACCTAAACTTTACAGCAAACCGGCGTGCTTAAGCGCCGCTCTGACCGTCTCACGACCACTGT	62	A	G
962	882	KK67Y6N01CMRC0	TATTATTAAAGTCATCAGGCGCGACTTTTGAACAGAGTAAGCCATCAAATCTACCTAAACTTTACAGCAAACCGGCATGCCTAAGCGCCGCTCTGACCGTCTCACGACCACTGT	66	T	C
1481	65	KK67Y6N01DWA0Z	AATCCTGACGGTCATCAGGCGCGACTTTTGAACAGAGTAAGCCATCAAATCTACCTAAACTTCACAGCAAACCGGCATGCTTAAGCGCCGCTCTGACCGTCTCACGACCACTGT	48	T	C
969	3014	KK67Y6N01CNE4O	CTTGAGTACGGTCATCAGGCGCGACTTTTGAACATAGTAAGCCATCAAATCTACCTAAACTTTACAGCAAACCGGCATGCTTAAGCGCCGCTCTGACCGTCTCACGACCACTGT	20	G	T
84	1934	KK67Y6N01AHO9C	TCGGTAGTGTGTCATCAGGCGCGACTTTTGAACAGAGTAAGCCATCAAATCTACCTAAACTTTACAGCGAACCGGCATGCTTAAGCGCCGCTCTGACCGTCTCACGACCACTGT	54	A	G
1344	1732	KK67Y6N01DKBBQ	AGGGGTAGGTGTCATCAGGCGCGACTTTTGAACAGAGTAAGCCATCAAATCTACCTAAACTTTACAGCAAACCGGCATGCCTAAGCGCCGCTCTGACCGTCTCACGACCACTGT	66	T	C
1467	101	KK67Y6N01DU2S3	CCTCGACATGGTCATCAGGCGCGACTTTTGAACATAGTAAGCCATCAAATCTACCTAAACTTTACAGCAAACTGGCATGCTTAAGCGCCGCTCTGACCGTCTCACGACCACTGT	20	G	T
1467	101	KK67Y6N01DU2S3	CCTCGACATGGTCATCAGGCGCGACTTTTGAACATAGTAAGCCATCAAATCTACCTAAACTTTACAGCAAACTGGCATGCTTAAGCGCCGCTCTGACCGTCTCACGACCACTGT	58	C	T
1388	3663	KK67Y6N01DN7VL	TTAAAGTATTGTCATCAGGCGCGACTTTTGAACAGAGTAAGCCATCAAATCTACCTAAACTTTACAGCAAACCGGCATGCTTAAGCGTCGCTCTGACCGTCTCACGACCACTGT	73	C	T
559	1786	KK67Y6N01BNEDO	TTCACCTTCGGTCATCAGGCGCGACTTTTGAACAGAGTAAGCCATCAAATCTACCTAGACTTTACAGCAAACCGGACATGCTTAAGCGCCGCTCTGACCGTCTCACGACCACTGT	43	A	G
559	1786	KK67Y6N01BNEDO	TTCACCTTCGGTCATCAGGCGCGACTTTTGAACAGAGTAAGCCATCAAATCTACCTAGACTTTACAGCAAACCGGACATGCTTAAGCGCCGCTCTGACCGTCTCACGACCACTGT	60	G	+A
1140	3475	KK67Y6N01C2FXH	TGTAGCGGCAGTCATCAGGCGCGACTTTTGAACAGAGTAAGCCATCAGATCTACCTAAACTTTACAGCAAACCGGCATGCTTAAGCGCCGCTCTGACCGTCTCACGACCACTGT	33	A	G
1243	851	KK67Y6N01DBFFP	TATGACGCTTGTCATCAGGCGCGACTTTTGAACAGAGTAAGCCATCAAATCTACCTAAACTTTACAGCAAACCGGCATGGTTAAGCGCCGCTCTGACCGTCTCACGACCACTGT	65	C	G
60	3821	KK67Y6N01AFMU3	ATCTGCTTGAGTCATCAGGCGCGACTTTTGAACAGGGTAAGCCATCAAATCTACCTAAACTTTACAGCAAACCGGCATGCTTAAGCGTCGCTCTGACCGTCTCACGACCACTGT	21	A	G
60	3821	KK67Y6N01AFMU3	ATCTGCTTGAGTCATCAGGCGCGACTTTTGAACAGGGTAAGCCATCAAATCTACCTAAACTTTACAGCAAACCGGCATGCTTAAGCGTCGCTCTGACCGTCTCACGACCACTGT	73	C	T
60	3821	KK67Y6N01AFMU3	ATCTGCTTGAGTCATCAGGCGCGACTTTTGAACAGGGTAAGCCATCAAATCTACCTAAACTTTACAGCAAACCGGCATGCTTAAGCGTCGCTCTGACCGTCTCACGACCACTGT	21	A	G
60	3821	KK67Y6N01AFMU3	ATCTGCTTGAGTCATCAGGCGCGACTTTTGAACAGGGTAAGCCATCAAATCTACCTAAACTTTACAGCAAACCGGCATGCTTAAGCGTCGCTCTGACCGTCTCACGACCACTGT	73	C	T
1052	1753	KK67Y6N01CUOG7	TGCTCGTGTTGTCATCAGGCGCGACTTTTGAACAGAGTAAGCCATCAAATCTACCTAAATTTTACAGCAAACCGGCATGCTTAAGCGCCGCTCTGACCGTCTCACGACCACTGT	45	C	T
1377	191	KK67Y6N01DM6FL	TAGCCTCGTTGTCATCAGGCGCGACTTTTGAACAGAGTAAGCCATCAAATCTACCTAAACTTTACAGCGAACCGGCATGCTTAAGCGCCGCTCTGACCGTCTCACGACCACTGT	54	A	G
672	4014	KK67Y6N01BXC8G	TTATCCCAGTGTCATCAGGCGCGACTTTTGAACAGAGTAAGCCATCAAATCTACCTAAACTTTACAGCAAACCGGCATGCCTAAGCGCCGCTCTGACCGTCTCACGACCACTGT	66	T	C
471	2632	KK67Y6N01BFOWQ	TTTTCAGATGGTCATCAGGCGCGACTTTTGAACAGAGTAAGCCATCAAATCTACCTAAACTTTACAGCAAACCGGCGTGCTTAAGCGCCGCTCTGACCGTCTCACGACCACTGT	62	A	G
1077	2384	KK67Y6N01CWVY6	ACCTACTGGTGTCATCAGGCGCGACTTTTGAACAGAGTAAGCCATCAAATCTACCTAAACTTTACAGCAAACCGACATGCTTAAGCGCCGCTCTGACCGTCTCACGACCACTGT	60	G	A
1098	1797	KK67Y6N01CYPV7	TGAATAATTTGTCATCAGGCGCGACTTTTGAACAGAGTAAGCCATCAAATCTACCTAAACTTTACAGCAAACCGTCATGCTTAAGCGCCGCTCTGACCGTCTCACGACCACTGT	60	G	T
411	141	KK67Y6N01BADCV	TTGACAGGCGGTCATCAGGCGCGACTTTTGAACAGAGTAAGCCATCAAATCTACCTAAACCTTACAGCAAACCGGCATGCTTAAGCGCCGCTCTGACCGTCTCACGACCACTGT	38	C	A
411	141	KK67Y6N01BADCV	TTGACAGGCGGTCATCAGGCGCGACTTTTGAACAGAGTAAGCCATCAAATCTACCTAAACCTTACAGCAAACCGGCATGCTTAAGCGCCGCTCTGACCGTCTCACGACCACTGT	46	T	C
1124	4080	KK67Y6N01C01TU	ACCCAGCTCGGTCATCAGGCGCGACTTTTGAACAGAGTAAGCCATCAGATCTACCTAAACTTTACAGCAAACCGGCATGCTTAAGCGCCGCTCTGACCGTCTCACGACCACTGT	33	A	G
1333	245	KK67Y6N01DJBEV	CCCTTCCGGCGTCATCAGGCGCGACTTTTGAACAGAGTAAGCCATCGAATCTACCTAAACTTTACAGCAAACCGGCATGCTTAAGCGCCGCTCTGACCGTCTCACGACCACTGT	32	A	G
802	3325	KK67Y6N01B8RKF	TCGACCCTAAGTCATCAGGCGCGACTTTTGAACAGAGTAAGCCATCAAATCTACCTAAACTTTACAGCGAACCGGCATGCTTAAGCGCCGCTCTGACCGTCTCACGACCACTGT	54	A	G
454	3960	KK67Y6N01BD77E	TTTCGTGTCTGTCATCAGGCGCGACTTTTGAACAGAGTAAGCCATCAAATCTACCTAAACTTTACAGCAAACCGGCATGCTTAAGCGCCGTTCTGACCGTCTCACGACCACTGT	76	C	T
1245	551	KK67Y6N01DBLIX	CGCACTTCTAGTCATCAGGCGCGACTTTTGAACAGAGTAAGCCATCAAATCTACCTAGACTTTACAGCAAACCGGCATGCTTAAGCGCCGCTCTGACCGTCTCACGACCACTGT	43	A	G
274	362	KK67Y6N01AYCJG	TTCAGTGGGAGTCATCAGGCGCGACTTTTGAACAGAGTAAGCCGTCAAATCTACCTAAACTTTACAGCAAACCGGCATGCTTAAGCGCCGCTCTGACCGTCTCACGACCACTGT	29	A	G
858	3867	KK67Y6N01CDOY1	TTTGCCTATAGTCATCAGGCGCGACTTTTGAACAGAGTAAGCCATCAAATCTACCTAAACTTTACAGCGAACCGGCATGCTTAAGCGCCGCTCTGACCGTCTCACGACCACTGT	54	A	G
1103	2000	KK67Y6N01CY5UQ	CGTAACAGGCGTCATCAGGCGCGACTTTTGAACAGAGTAAGCCATCAAATCTACCTAAACTTTACAGCAAACCGGCACGCTTAAGCGCCGCTCTGACCGTCTCACGACCACTGT	38	C	A
1103	2000	KK67Y6N01CY5UQ	CGTAACAGGCGTCATCAGGCGCGACTTTTGAACAGAGTAAGCCATCAAATCTACCTAAACTTTACAGCAAACCGGCACGCTTAAGCGCCGCTCTGACCGTCTCACGACCACTGT	63	T	C
342	3860	KK67Y6N01A4D5I	CTCTTGTTTGGTCATCAGGCGCGACTTTTGAACAGGGTAAGCCATCAAATCTACCTAAACTTTACAGCAAACCGGCATGCTTAAGCGCCGCTCTGACCGTCTCACGACCACTGT	21	A	G
171	1926	KK67Y6N01APB7S	ACGAGTCAATGTCATCAGGCGCGACTTTTGAACAGAGTAAGCCATCGAATCTACCTAAACTTTACAGCAAACCGGCATGCTTAAGCGCCGCTCTGACCGTCTCACGACCACTGT	32	A	G
1176	473	KK67Y6N01C5JD3	CTGGTTGGTGGTCATCAGGCGCGACTTTTGAACAGAGTAAGCCATCAAATCTACCTAAACTTTACAGCAAACCGGCATGCTTAAGTGCCGCTCTGACCGTCTCACGACCACTGT	71	C	T
947	3061	KK67Y6N01CLHMV	CAGTATCGCCGTCATCAGGCGCGACTTTTGAACAGAGTAAGCCATCAAATCTACCTAAACTTTACGGCAAACCGGCATGCTTAAGCGCCGCTCTGACCGTCTCACGACCACTGT	51	A	G
1367	2772	KK67Y6N01DMCTI	CCTTGACCATGTCATCAGGCGCGACTTTTGAACAGAGTAAGCCATCAAATCTACCTAAACTTTACAGCAAACCGGCATGCTTAAGCGCCGCTCTTACCGTCTCACGACCACTGT	80	G	T
511	1270	KK67Y6N01BI590	TATTTCCGTCGTCATCAGGCGCGACTTTTGAACAGAGTAAGCCATCAAATCTACCTAAACTTTACAGCAAACCGGCACGCTTAAGCGCCGCTCTGACCGTCTCACGACCACTGT	63	T	C
1398	76	KK67Y6N01DO0PQ	TTTTCTCTCCGTCATCAGGCGCGACTTTTGAACAGAGTAAGCCATCAAATCTACCTAAGCTTTACAGCAAACCGGCATGCTTAAGCGCCGCTCTGACCGTCTCACGACCACTGT	44	A	G
170	3050	KK67Y6N01AO9W8	CGTATGTGACGTCATCAGGCGCGACTTTTGAACAGAGTAAGCCATCAAATCTACCTAAACTTTACAGCATACCGGCATGCTTAAGCGCCGCTCTGACCGTCTCACGACCACTGT	55	A	T
5	3900	KK67Y6N01AAS3I	ATGACCTGTTGTCATCAGGCGCGACTTTTGAACAGAGTAAGCCATCAAATCTACCTAAACTTTACAGCGAACCGGCATGCTTAAGCGCCGCTCTGACCGTCTCACGACCACTGTCTGAGACTG	54	A	G
334	3272	KK67Y6N01A3OEY	TCCGGTCGGTGTCATCAGGCGCGACTTTTGAACAGAGTAAGCCATCAAATCTACCTAAACTTTACAGCAAACCGTCATGCTTAAGCGCCGCTCTGACCGTCTCACGACCACTGT	60	G	T
1370	1827	KK67Y6N01DMLKL	CACTACCCTAGTCATCAGGCGCGACTTTTGAACAGAGTAAGTCATCAAATCTACCTAAACTTTACAGCAAACCGGCATGCTTAAGCGCCGCTCTGACCGTCTCACGACCACTGT	27	C	T
968	3747	KK67Y6N01CNCI9	CATCTGCCTTGTCATCAGGCGCGACTTTTGAACAGAGTAAGCAATCAAATCTACCTAAACTTTACAGCAAACCGGCATGCTTAAGAGCCGCTCTGACCGTCTCACGACCACTGT	28	C	A
968	3747	KK67Y6N01CNCI9	CATCTGCCTTGTCATCAGGCGCGACTTTTGAACAGAGTAAGCAATCAAATCTACCTAAACTTTACAGCAAACCGGCATGCTTAAGAGCCGCTCTGACCGTCTCACGACCACTGT	71	C	A
968	3747	KK67Y6N01CNCI9	CATCTGCCTTGTCATCAGGCGCGACTTTTGAACAGAGTAAGCAATCAAATCTACCTAAACTTTACAGCAAACCGGCATGCTTAAGAGCCGCTCTGACCGTCTCACGACCACTGT	28	C	A
968	3747	KK67Y6N01CNCI9	CATCTGCCTTGTCATCAGGCGCGACTTTTGAACAGAGTAAGCAATCAAATCTACCTAAACTTTACAGCAAACCGGCATGCTTAAGAGCCGCTCTGACCGTCTCACGACCACTGT	71	C	A
238	3782	KK67Y6N01AU9EG	CCGCATTGGTGTCATCAGGCGCGACTTTTGAACAGAGTAAGCCATCAAATCTACCTAAACTTTACAGTAAACCGGCATGCTTAAGCGCCGCTCTGACCGTCTCACGACCACTGT	53	C	T
1313	666	KK67Y6N01DHKI0	AAAGTCAGTAGTCATCAGGCGCGACTTTTGAACAGAGTAAGCCGTCAAATCTACCTAAACTTTACAGCAAACCGGCATGCTTAAGCGCCGCTCTGACCCGTCTCACGACCACTGT	29	A	G
1313	666	KK67Y6N01DHKI0	AAAGTCAGTAGTCATCAGGCGCGACTTTTGAACAGAGTAAGCCGTCAAATCTACCTAAACTTTACAGCAAACCGGCATGCTTAAGCGCCGCTCTGACCCGTCTCACGACCACTGT	81	A	+C
1163	2847	KK67Y6N01C4F4X	TCTAATGTTAGTCATCAGGCGCGACTTTTGAACAGAGTAAGCCATCAAATCTACCTAAACTTTACAGCAAACCGGTATGCTTAAGCGCCGCTCTGACCGTCTCACGACCACTGT	61	C	T
27	1813	KK67Y6N01ACO0N	ACCTCGTTCAGTCATCAGGCGCGACTTTTGAACAGAGTAAGCCATCAAATCTACCTAAACTTTACAGCGAACCGGCATGCTTAAGCGCCGCTCTGACCGTCTCACGACCACTGT	54	A	G
1419	1752	KK67Y6N01DQWDM	CAACGAACCCGTCATCAGGCGCGACTTTTGAACAGAGTAGGCCATCAAATCTACCTAAACTTTACAGCAAACCGGCATGCTTAAGCGCCGCTCTGACCGTCTCACGACCACTGT	25	A	G
593	4037	KK67Y6N01BQFKN	TCCCACGATTGTCATCAGGCGCGACTTTTGAACAGAGTAAGCCATCAAATCTACCTAAACTTTACAGCAGACCGGCATGCTTAAGCGCCGCTCTGACCGTCTCACGACCACTGT	55	A	G
1440	3835	KK67Y6N01DSSCT	ATCGTACGTGGTCATCAGGCGCGACTTTTGAACAGAGTAAGCCATCAAATCTACCTAAACTTTACAGCAAACCGGCATGCTTAAGCGCCGCTCTGACCGTCTCACGACCTCTGT	95	A	T
681	3169	KK67Y6N01BX40Z	TTCCATGACAGTCATCAGGCGCGACTTTTGAACAGAGTAAGCCATCAAATCTACCTAAACTTTACAGCAAACCGGCATGCTTAAGCGCCGCTATGACCGTCTCACGACCACTGT	78	C	A
1329	1247	KK67Y6N01DIZJL	TGCAGTAACAGTCATCAGGCGCGACTTTTGAACAGAGTAAGCCATCAAATCTACCTAAACTTTACAGCAAACTGGCATGCTTAAGCGTCGCTCTGACCGTCTCACGACCACTGT	58	C	T
1329	1247	KK67Y6N01DIZJL	TGCAGTAACAGTCATCAGGCGCGACTTTTGAACAGAGTAAGCCATCAAATCTACCTAAACTTTACAGCAAACTGGCATGCTTAAGCGTCGCTCTGACCGTCTCACGACCACTGT	73	C	T
29	2696	KK67Y6N01ACV0Q	TCAGGTTGTCGTCATCAGGCGCGACTTTTGAACAGAGTAAGCCATCAAATCTACCTAAACTTTACAGCGAACCGGCATGCTTAAGCGCCGCTCTGACCGTCTCACGACCACTGT	54	A	G
778	2877	KK67Y6N01B6NDB	AGGTAGTTCTGTCATCAGGCGCGACTTTTGAACAGAGTAAGCAATCAAATCTACCTAAACTTTACAGCAAACCGGCATGCTTAAGCGCCGCTCTGACCGTCTCACGACCACTGT	28	C	A
1416	3691	KK67Y6N01DQOD5	CCGACTCCCGGTCATCAGGCGCGACTTTTGAACAGGGTAAGCCATCAAATCTACCTAAACTTTACAGCAAACCGGCATGCTTAAGCGCCGCTCTGACCCGTCTCACGACCACTGT	21	A	G
1416	3691	KK67Y6N01DQOD5	CCGACTCCCGGTCATCAGGCGCGACTTTTGAACAGGGTAAGCCATCAAATCTACCTAAACTTTACAGCAAACCGGCATGCTTAAGCGCCGCTCTGACCCGTCTCACGACCACTGT	81	A	+C
500	3578	KK67Y6N01BH9AK	CGGTAACGTGGTCATCAGGCGCGACTTTTGAACAGAGTAAGCCATCAAATCTACCTAAACTTTACAGCAAACCGGCATGCTTAAGCGCCGCTCTGAACGTCTCACGACCACTGT	82	C	A

## Sheet: 3rd_repeat
Target reads for measuring specificity of the barcode-free NGS error validation
X	Y	ID	Sequence	Position	Reference	Variant
1062	1286	KVX8HWW01CVJP0	TGTCGTAGCCCACTACAGGCGCGACTTTGAACAGAGTAAGCCATCAAATCTCCCTAAACTTTACAGCAAACAGGCATGCTTAAGCGCCGCTCTGACCGTCTCACGACCACTGT	10	C	-T
195	3271	KVX8HWW01ARG3T	CTACGTTGGTCACTACAGGCGCGACTTTGAACAGAGTAAGCCATCAAATCTCCCTAAACTTTACAGCAAACAGGCATGCTTAAGCGCCGCTCTGACCGTCTCACGACCACTGT	10	C	-T
1134	1043	KVX8HWW01C1U29	ATTAGGAATCCACTACAGGCGCGACTTTGAACAGAGTAAGCCATCAAATCTCCCTAAACTTTACAGCAAACAGGCATGCTTAAGCGCCGCTCTGACCGTCTCACGACCACTGT	10	C	-T
93	1860	KVX8HWW01AIHNA	TTTCTCTTGTCACTACAGGCGCGACTTTGAACAGAGTAAGCCATCAAATCTCCCTAAACTTTACAGCAAACAGGCATGCTTAAGCGCCGCTCTGACCGTCTCACGACCACTGT	10	C	-T
492	1540	KVX8HWW01BHIFQ	TGTTCTTGCCACTACAGGCGCGACTTTGAACAGAGTAAGCCATCAAATCTCCCTAAACTTTACAGCAAACAGGCATGCTTAAGCGCCGCTCTGACCGTCTCACGACCACTGT	10	C	-T
1048	1013	KVX8HWW01CUA9J	TTTCCGTTACACTACAGGCGCGACTTTGAACAGAGTAAGCCATCAAATCTCCCTAAACTTTACAGCAAACAGGCATGCTTAAGCGCCGCTCTGACCGTCTCACGACCACTGT	10	C	-T
1459	3384	KVX8HWW01DUF12	TGTATATTTCACTACAGGCGCGACTTTGAACAGAGTAAGCCATCAAATCTCCCTAAACTTTACAGCAAACAGGCATGCTTAAGCGCCGCTCTGACCGTCTCACGACCACTGT	10	C	-T
664	2145	KVX8HWW01BWMIB	CGTGGTTGTTCACTACAGGCGCGACTTTGAACAGAGTAAGCCATCAAATCTCCCTAAACTTTACAGCAAACAGGCATGCTTAAGCGCCGCTCTGACCGTCTCACGACCACTGT	10	C	-T
767	2388	KVX8HWW01B5N76	TTAGGACTTTCACTACAGGCGCGACTTTGAACAGAGTAAGCCATCAAATCTCCCTAAACTTTACAGCAAACAGGCATGCTTAAGCGCCGCTCTGACCGTCTCACGACCACTGT	10	C	-T
1302	2102	KVX8HWW01DGMVC	ACGACGTAGCCACTACAGGCGCGACTTTGAACAGAGTAAGCCATCAAATCTCCCTAAACTTTACAGCAAACAGGCATGCTTAAGCGCCGCTCTGACCGTCTCACGACCACTGT	10	C	-T
1484	1330	KVX8HWW01DWLHG	TCGTGTCTACCACTACAGGCGCGACTTTGAACAGAGTAAGCCATCAAATCTCCCTAAACTTTACAGCAAACAGGCATGCTTAAGCGCCGCTCTGACCGTCTCACGACCACTGT	10	C	-T
887	1793	KVX8HWW01CF60Z	TGAAGTAGTTCACTACAGGCGCGACTTTGAACAGAGTAAGCCATCAAATCTCCCTAAACTTTACAGCAAACAGGCATGCTTAAGCGCCGCTCTGACCGTCTCACGACCACTGT	10	C	-T
678	709	KVX8HWW01BXTNB	TTGGTGCTGTCACTACAGGCGCGACTTTTGAACAGAGTAAGCCATCAAATCTCCCTAAACTTTACAGCAAACAGGCATGCTTAAGCGCCGCTCTGACCGTCTACACGACCACGT	87	T	+A
556	1474	KVX8HWW01BM4NO	CTCTACCGTACACTACAGGCGCGACTTTGAACAGAGTAAGCCATCAAATCTCCCTAAACTTTACAGCAAACAGGCATGCTTAAGCGCCGCTCTGACCGTCTACACGACCACTGT	10	C	-T
556	1474	KVX8HWW01BM4NO	CTCTACCGTACACTACAGGCGCGACTTTGAACAGAGTAAGCCATCAAATCTCCCTAAACTTTACAGCAAACAGGCATGCTTAAGCGCCGCTCTGACCGTCTACACGACCACTGT	87	T	+A
456	2867	KVX8HWW01BEDOL	AAAGAACACTACAGGCGCGACTTTGAACAGAGTAAGCCATCAAATCTCCCTAAACTTTACAGCAAACAGGCATGCTTAAGCGCCGCTCTGACCGTCTCACGACCACTGT	10	C	-T
1175	51	KVX8HWW01C5FWL	ATGGTCTGCCCACTACAGGCGCGACTTTGAACAGAGTAAGCCATCAAATCTCCCTAAACTTTACAGCAAACAGGCATGCTTAAGCGCCGCTCTGACCGTCTCACGACCACTGT	10	C	-T
615	3690	KVX8HWW01BSCT4	CATTTTGGTCACTACAGGCGCGACTTTGAACAGAGTAAGCCATCAAATCTCCCTAAACTTTACAGCAAACAGGCATGCTTAAGCGCCGCTCTGACCGTCTCACGACCACTGT	10	C	-T
1102	1577	KVX8HWW01CY2C7	ACTATATGAGCACTACAGGCGCGACTTTGAACAGAGTAAGCCATCAAATCTCCCTAAACTTTACAGCAAACAGGCATGCTTAAGCGCCGCTCTGACCGTCTCACGACCACTGT	10	C	-T
719	2058	KVX8HWW01B1F9O	CACGTTTACCACTACAGGCGCGACTTTGAACAGAGTAAGCCATCAAATCTCCCTAAACTTTACAGCAAACAGGCATGCTTAAGCGCCGCTCTGACCGTCTCACGACCACTGT	10	C	-T
102	1597	KVX8HWW01AI9VZ	TACTTTAATACACTACAGGCGCGACTTTGAACAGAGTAAGCCATCAAATCTCCCTAAACTTTACAGCAAACAGGCATGCTTAAGCGCCGCTCTGACCGTCTCACGACCACTGT	10	C	-T
724	2577	KVX8HWW01B1WGZ	TGTCTAACTACACTACAGGCGCGACTTTGAACAGAGTAAGCCATCAAATCTCCCTAAACTTTACAGCAAACAGGCATGCTTAAGCGCCGCTCTGACCGTCTCACGACCACTGT	10	C	-T
933	1506	KVX8HWW01CJ76S	TCGGTGGTGCACTACAGGCGCGACTTTGAACAGAGTAAGCCATCAAATCTCCCTAAACTTTACAGCAAACAGGCATGCTTAAGCGCCGCTCTGACCGTCTCACGACCACTGT	10	C	-T
1029	2146	KVX8HWW01CSN28	ACCCAAGACACTACAGGCGCGACTTTGAACAGAGTAAGCCATCAAATCTCCCTAAACTTTACAGCAAACAGGCATGCTTAAGCGCCGCTCTGACCGTCTCACGACCACTGT	10	C	-T
1022	214	KVX8HWW01CR0G4	TGCAACCTTCCACTACAGGCGCGACTTTGAACAGAGTAAGCCATCAAATCTCCCTAAACTTTACAGCAAACAGGCATGCTTAAGCGCCGCTCTGACCGTCTCACGACCACTGT	10	C	-T
917	2109	KVX8HWW01CIT23	TTGGTCGGTGCACTACAGGCGCGACTTTGAACAGAGTAAGCCATCAAATCTCCCTAAACTTTACAGCAAACAGGCATGCTTAAGCGCCGCTCTGACCGTCTCACGACCACTGT	10	C	-T
967	625	KVX8HWW01CM6YR	TACCCTTCTACACTACAGGCGCGACTTTGAACAGAGTAAGCCATCAAATCTCCCTAAACTTTACAGCAAACAGGCATGCTTAAGCGCCGCTCTGACCGTCTCACGACCACTGT	10	C	-T
441	2845	KVX8HWW01BC19B	ACCGTACGCTCACTACAGGCGCGACTTTGAACAGAGTAAGCCATCAAATCTCCCTAAACTTTACAGCAAACAGGCATGCTTAAGCGCCGCTCTGACCGTCTCACGACCACTGT	10	C	-T
358	1668	KVX8HWW01A5Q02	TTGTCTTCCTCACTACAGGCGCGACTTTTGAACAGAGTAAGCCATCAAATCTCCCTAAACTTTACAGCAAACAGGCATGCTTAAGCGCCGCTCTGACCGTCTCACACCACTGT	90	C	-G
889	579	KVX8HWW01CGCET	AACCAACATGCACTACAGGCGCGACTTTTGAACAGAGTAAGCCATCAAATCTCCCTAAACTTTACAGCAAACAGGCATGCTTAAGCGCCGCTCTGACCGTCTACGACCACCTGT	87	T	-C
138	1225	KVX8HWW01AMFDN	CGGACCTTGCACTACAGGCGCGACTTTGAACAGAGTAAGCCATCAAATCTCCCTAAACTTTACAGCAAACAGGCATGCTTAAGCGCCGCTCTGACCGTCTCACGACCACTGT	10	C	-T
1003	2940	KVX8HWW01CQEI2	TGTGTGTTTCACTACAGGCGCGACTTTGAACAGAGTAAGCCATCAAATCTCCCTAAACTTTACAGCAAACAGGCATGCTTAAGCGCCGCTCTGACCGTCTCACGACCACTGT	10	C	-T
70	1405	KVX8HWW01AGGLR	CCTCCGTATCACTACAGGCGCGACTTTGAACAGAGTAAGCCATCAAATCTCCCTAAACTTTACAGCAAACAGGCATGCTTAAGCGCCGCTCTGACCGTCTCACGACCACTGT	10	C	-T
1193	2347	KVX8HWW01C62KD	TGCCCGGGTCACTACAGGCGCGACTTTGAACAGAGTAAGCCATCAAATCTCCCTAAACTTTACAGCAAACAGGCATGCTTAAGCGCCGCTCTGACCGTCTCACGACCACTGT	10	C	-T
719	2003	KVX8HWW01B1F75	ATGGGCAGTCACTACAGGCGCGACTTTGAACAGAGTAAGCCATCAAATCTCCCTAAACTTTACAGCAAACAGGCATGCTTAAGCGCCGCTCTGACCGTCTCACGACCACTGT	10	C	-T
358	2331	KVX8HWW01A5RJH	AACAAGATACCACTACAGGCGCGACTTTGAACAGAGTAAGCCATCAAATCTCCCTAAACTTTACAGCAAACAGGCATGCTTAAGCGCCGCTCTGACCGTCTCACGACCACTGT	10	C	-T
1437	172	KVX8HWW01DSF1Q	CGGAAAGATTCACTACAGGCGCGACTTTTGAACAGAGTAAGCCATCAAATCTCCCTAAACTTTACAGCAAACAGGCATGCTTAAGCGCCGCTCTGACCGTCTNCCACGACCACTGT	87	T	+NC
1162	1435	KVX8HWW01C4BVX	TCGTCACCGACACTACAGGCGCGACTTTGAACAGAGTAAGCCATCAAATCTCCCTAAACTTTACAGCAAACAGGCATGCTTAAGCGCCGCTCTGACCGTCTCACGACCACTGT	10	C	-T
1148	3246	KVX8HWW01C241C	TGTCGTAGCCCACTACAGGCGCGACTTTGAACAGAGTAAGCCATCAAATCTCCCTAAACTTTACAGCAAACAGGCATGCTTAAGCGCCGCTCTGACCGTCTCACGACCACTGT	10	C	-T
160	3072	KVX8HWW01AOEB2	ATAGGAGCTCACTACAGGCGCGACTTTGAACAGAGTAAGCCATCAAATCTCCCTAAACTTTACAGCAAACAGGCATGCTTAAGCGCCGCTCTGACCGTCTCACGACCACTGT	10	C	-T
1358	2697	KVX8HWW01DLKBF	TCTCCTTATTCACTACAGGCGCGACTTTTGAACAGAGTAAGCCATNCAAATCTCCCTAAACTTTACAGCAAACAGGCATGCTTAAGCGCCGCTCTGACCGTCTCACGACCACTGT	30	T	+N
288	2198	KVX8HWW01AZL7C	TCGTTACTAGCACTACAGGCGCGACTTTGAACAGAGTAAGCCATCAAATCTCCCTAAACTTTACAGCAAACAGGCATGCTTAAGCGCCGCTCTGACCGTCTCACGACCACTGT	10	C	-T
721	1286	KVX8HWW01B1LZS	CCCGGTCGGCACTACAGGCGCGACTTTGAACAGAGTAAGCCATCAAATCTCCCTAAACTTTACAGCAAACAGGCATGCTTAAGCGCCGCTCTGACCGTCTCACGACCACTGT	10	C	-T
239	3093	KVX8HWW01AVB03	TGTGGTTGACACTACAGGCGCGACTTTGAACAGAGTAAGCCATCAAATCTCCCTAAACTTTACAGCAAACAGGCATGCTTAAGCGCCGCTCTGACCGTCTCACGACCACTGT	10	C	-T
158	3000	KVX8HWW01AN7YI	TTTGTCGGACACTACAGGCGCGACTTTGAACAGAGTAAGCCATCAAATCTCCCTAAACTTTACAGCAAACAGGCATGCTTAAGCGCCGCTCTGACCGTCTCACGACCACTGT	10	C	-T
617	2187	KVX8HWW01BSHZX	TTTGGTGCGGCACTACAGGCGCGACTTTGAACAGAGTAAGCCATCAAATCTCCCTAAACTTTACAGCAAACAGGCATGCTTAAGCGCCGCTCTGACCGTCTCACGACCACTGT	10	C	-T
1155	1045	KVX8HWW01C3PGN	TTTACTCGGTCACTACAGGCGCGACTTTGAACAGAGTAAGCCATCAAATCTCCCTAAACTTTACAGCAAACAGGCATGCTTAAGCGCCGCTCTGACCGTCTCACGACCACTGT	10	C	-T
1451	3096	KVX8HWW01DTQJU	AAGTGTTTCCACTACAGGCGCGACTTTGAACAGAGTAAGCCATCAAATCTCCCTAAACTTTACAGCAAACAGGCATGCTTAAGCGCCGCTCTGACCGTCTCACGACCACTGT	10	C	-T
751	3189	KVX8HWW01B399Z	TGAAGTTCGGCACTACAGGCGCGACTTTGAACAGAGTAAGCCATCAAATCTCCCTAAACTTTACAGCAAACAGGCATGCTTAAGCGCCGCTCTGACCGTCTCACGACCACTGT	10	C	-T
318	420	KVX8HWW01A17NA	CCCGGTCGGCACTACAGGCGCGACTTTGAACAGAGTAAGCCATCAAATCTCCCTAAACTTTACAGCAAACAGGCATGCTTAAGCGCCGCTCTGACCGTCTCACGACCACTGT	10	C	-T
1191	1005	KVX8HWW01C6U7J	ACAAGTCAACCACTACAGGCGCGACTTTGAACAGAGTAAGCCATCAAATCTCCCTAAACTTTACAGCAAACAGGCATGCTTAAGCGCCGCTCTGACCGTCTCACGACCACTGT	10	C	-T
138	1344	KVX8HWW01AMFGY	AATTTGTTTCACTACAGGCGCGACTTTGAACAGAGTAAGCCATCAAATCTCCCTAAACTTTACAGCAAACAGGCATGCTTAAGCGCCGCTCTGACCGTCTCACGACCACTGT	10	C	-T
545	1682	KVX8HWW01BL51W	TCGTTGTGTACACTACAGGCGCGACTTTGAACAGAGTAAGCCATCAAATCTCCCTAAACTTTACAGCAAACAGGCATGCTTAAGCGCCGCTCTGACCGTCTCACGACCACTGT	10	C	-T
1283	108	KVX8HWW01DEW96	TTGGTCGTTGCACTACAGGCGCGACTTTGAACAGAGTAAGCCATCAAATCTCCCTAAACTTTACAGCAAACAGGCATGCTTAAGCGCCGCTCTGACCGTCTCACGACCACTGT	10	C	-T
214	1995	KVX8HWW01AS355	TAACGGTTCCACTACAGGCGCGACTTTGAACAGAGTAAGCCATCAAATCTCCCTAAACTTTACAGCAAACAGGCATGCTTAAGCGCCGCTCTGACCGTCTCACGACCACTGT	10	C	-T
1265	2581	KVX8HWW01DDEAV	TAGAAGATTCACTACAGGCGCGACTTTGAACAGAGTAAGCCATCAAATCTCCCTAAACTTTACAGCAAACAGGCATGCTTAAGCGCCGCTCTGACCGTCTCACGACCACTGT	10	C	-T
1170	2679	KVX8HWW01C414P	ATAGGAAGGCACTACAGGCGCGACTTTGAACAGAGTAAGCCATCAAATCTCCCTAAACTTTACAGCAAACAGGCATGCTTAAGCGCCGCTCTGACCGTCTCACGACCACTGT	10	C	-T
342	1430	KVX8HWW01A4B90	TAGTTTGCACTACAGGCGCGACTTTGAACAGAGTAAGCCATCAAATCTCCCTAAACTTTACAGCAAACAGGCATGCTTAAGCGCCGCTCTGACCGTCTCACGACCACTGT	10	C	-T
990	1186	KVX8HWW01CO728	ATTGTAGGGCCACTACAGGCGCGACTTTGAACAGAGTAAGCCATCAAATCTCCCTAAACTTTACAGCAAACAGGCATGCTTAAGCGCCGCTCTGACCGTCTCACGACCACTGT	10	C	-T
1286	3779	KVX8HWW01DE9LH	TTCGGTTGTTCACTACAGGCGCGACTTTGAACAGAGTAAGCCATCAAATCTCCCTAAACTTTACAGCAAACAGGCATGCTTAAGCGCCGCTCTGACCGTCTCACGACCACTGT	10	C	-T
440	2217	KVX8HWW01BCYL3	TTGGTTTGACACTACAGGCGCGACTTTTGAACAGAGTAAGCCATCAAATCTCCCTAAACTTTACAGCAAACAGGCATGCTTAAGCGCCGCTCTTCGACCGTCTCACCGACCACTGT	79	T	+TC
440	2217	KVX8HWW01BCYL3	TTGGTTTGACACTACAGGCGCGACTTTTGAACAGAGTAAGCCATCAAATCTCCCTAAACTTTACAGCAAACAGGCATGCTTAAGCGCCGCTCTTCGACCGTCTCACCGACCACTGT	89	A	+C
301	4002	KVX8HWW01A0SOK	AAGTTCATCACTACAGGCGCGACTTTGAACAGAGTAAGCCATCAAATCTCCCTAAACTTTACAGCAAACAGGCATGCTTAAGCGCCGCTCTGACCGTCTCACGACCACTGT	10	C	-T
65	2609	KVX8HWW01AF1QB	ATGGCTCGTCACTACAGGCGCGACTTTGAACAGAGTAAGCCATCAAATCTCCCTAAACTTTACAGCAAACAGGCATGCTTAAGCGCCGCTCTGACCGTCTCACGACCACTGT	10	C	-T
287	460	KVX8HWW01AZHPA	TCGGTTATCACACTACAGGCGCGACTTTGAACAGAGTAAGCCATCAAATCTCCCTAAACTTTACAGCAAACAGGCATGCTTAAGCGCCGCTCTGACCGTCTCACGACCACTGT	10	C	-T
1240	2602	KVX8HWW01DA7A0	CGAGATAACCCACTACAGGCGCGACTTTGAACAGAGTAAGCCATCAAATCTCCCTAAACTTTACAGCAAACAGGCATGCTTAAGCGCCGCTCTGACCGTCTCACGACCACTGT	10	C	-T
320	272	KVX8HWW01A2DUQ	ATTTGGAGCACTACAGGCGCGACTTTGAACAGAGTAAGCCATCAAATCTCCCTAAACTTTACAGCAAACAGGCATGCTTAAGCGCCGCTCTGACCGTCTCACGACCACTGT	10	C	-T
118	2225	KVX8HWW01AKOXV	ATGTCGACCGCACTACAGGCGCGACTTTGAACAGAGTAAGCCATCAAATCTCCCTAAACTTTACAGCAAACAGGCATGCTTAAGCGCCGCTCTGACCGTCTCACGACCACTGT	10	C	-T
442	1836	KVX8HWW01BC4M2	TACCATTCCGCACTACAGGCGCGACTTTGAACAGAGTAAGCCATCAAATCTCCCTAAACTTTACAGCAAACAGGCATGCTTAAGCGCCGCTCTGACCGTCTCACGACCACTGT	10	C	-T
378	3814	KVX8HWW01A7JV8	TTGGATAAGCACTACAGGCGCGACTTTGAACAGAGTAAGCCATCAAATCTCCCTAAACTTTACAGCAAACAGGCATGCTTAAGCGCCGCTCTGACCGTCTCACGACCACTGT	10	C	-T
100	3656	KVX8HWW01AI45M	TTAGGTTATCACTACAGGCGCGACTTTGAACAGAGTAAGCCATCAAATCTCCCTAAACTTTACAGCAAACAGGCATGCTTAAGCGCCGCTCTGACCGTCTCACGACCACTGT	10	C	-T
552	1434	KVX8HWW01BMRZG	AGCCGAACTCACTACAGGCGCGACTTTGAACAGAGTAAGCCATCAAATCTCCCTAAACTTTACAGCAAACAGGCATGCTTAAGCGCCGCTCTGACCGTCTCACGACCACTGT	10	C	-T
210	2848	KVX8HWW01ASR6Q	TTTAAGCGACCACTACAGGCGCGACTTTGAACAGAGTAAGCCATCAAATCTCCCTAAACTTTACAGCAAACAGGCATGCTTAAGCGCCGCTCTGACCGTCTCACGACCACTGT	10	C	-T
614	935	KVX8HWW01BR7JT	AAGTCTGCCCACTACAGGCGCGACTTTGAACAGAGTAAGCCATCAAATCTCCCTAAACTTTACAGCAAACAGGCATGCTTAAGCGCCGCTCTGACCGTCTCACGACCACTGT	10	C	-T
930	1311	KVX8HWW01CJYJ1	TCGGTTATCACACTACAGGCGCGACTTTGAACAGAGTAAGCCATCAAATCTCCCTAAACTTTACAGCAAACAGGCATGCTTAAGCGCCGCTCTGACCGTCTCACGACCACTGT	10	C	-T
185	278	KVX8HWW01AQI6W	CTGGGTTTCACTACAGGCGCGACTTTGAACAGAGTAAGCCATCAAATCTCCCTAAACTTTACAGCAAACAGGCATGCTTAAGCGCCGCTCTGACCGTCTCACGACCACTGT	10	C	-T
338	1538	KVX8HWW01A3ZPW	TTTGAGGGACACTACAGGCGCGACTTTGAACAGAGTAAGCCATCAAATCTCCCTAAACTTTACAGCAAACAGGCATGCTTAAGCGCCGCTCTGACCGTCTCACGACCACTGT	10	C	-T
533	1758	KVX8HWW01BK36O	ACAGGTCGTCCACTACAGGCGCGACTTTGAACAGAGTAAGCCATCAAATCTCCCTAAACTTTACAGCAAACAGGCATGCTTAAGCGCCGCTCTGACCGTCTCACGACCACTGT	10	C	-T
590	3148	KVX8HWW01BP5EM	CGGTGAAATCACTACAGGCGCGACTTTGAACAGAGTAAGCCATCAAATCTCCCTAAACTTTACAGCAAACAGGCATGCTTAAGCGCCGCTCTGACCGTCTCACGACCACTGT	10	C	-T
703	211	KVX8HWW01BZZ9X	TTTAGGTCGCCACTACAGGCGCGACTTTGAACAGAGTAAGCCATCAAATCTCCCTAAACTTTACAGCAAACAGGCATGCTTAAGCGCCGCTCTGACCGTCTCACGACCACTGT	10	C	-T
1068	2769	KVX8HWW01CV3TV	ATACCTCTCCACTACAGGCGCGACTTTGAACAGAGTAAGCCATCAAATCTCCCTAAACTTTACAGCAAACAGGCATGCTTAAGCGCCGCTCTGACCGTCTCACGACCACTGT	10	C	-T
355	1482	KVX8HWW01A5HEK	CTCGGTTGGCACTACAGGCGCGACTTTGAACAGAGTAAGCCATCAAATCTCCCTAAACTTTACAGCAAACAGGCATGCTTAAGCGCCGCTCTGACCGTCTCACGACCACTGT	10	C	-T
141	1994	KVX8HWW01AMPGC	AATAGGTAGTCACTACAGGCGCGACTTTGAACAGAGTAAGCCATCAAATCTCCCTAAACTTTACAGCAAACAGGCATGCTTAAGCGCCGCTCTGACCGTCTCACGACCACTGT	10	C	-T
669	114	KVX8HWW01BW0QS	AAAGAACCACTACAGGCGCGACTTTGAACAGAGTAAGCCATCAAATCTCCCTAAACTTTACAGCAAACAGGCATGCTTAAGCGCCGCTCTGACCGTCTCACGACCACTGT	10	C	-T
716	3409	KVX8HWW01B07TV	ATTAATTAGCACTACAGGCGCGACTTTGAACAGAGTAAGCCATCAAATCTCCCTAAACTTTACAGCAAACAGGCATGCTTAAGCGCCGCTCTGACCGTCTCACGACCACTGT	10	C	-T
608	506	KVX8HWW01BRN88	CTGCCCGCCCACTACAGGCGCGACTTTGAACAGAGTAAGCCATCAAATCTCCCTAAACTTTACAGCAAACAGGCATGCTTAAGCGCCGCTCTGACCGTCTCACGACCACTGT	10	C	-T
134	2781	KVX8HWW01AL3XR	TAGCGTCCGACACTACAGGCGCGACTTTGAACAGAGTAAGCCATCAAATCTCCCTAAACTTTACAGCAAACAGGCATGCTTAAGCGCCGCTCTGACCGTCTCACGACCACTGT	10	C	-T
678	2243	KVX8HWW01BXUTX	ATTAGGAATCCACTACAGGCGCGACTTTGAACAGAGTAAGCCATCAAATCTCCCTAAACTTTACAGCAAACAGGCATGCTTAAGCGCCGCTCTGACCGTCTCACGACCACTGT	10	C	-T
596	842	KVX8HWW01BQMK8	TACTTTAATACACTACAGGCGCGACTTTGAACAGAGTAAGCCATCAAATCTCCCTAAACTTTACAGCAAACAGGCATGCTTAAGCGCCGCTCTGACCGTCTCACGACCACTGT	10	C	-T
202	3401	KVX8HWW01AR3BV	TGTGTTTGGCACTACAGGCGCGACTTTGAACAGAGTAAGCCATCAAATCTCCCTAAACTTTACAGCAAACAGGCATGCTTAAGCGCCGCTCTGACCGTCTCACGACCACTGT	10	C	-T
426	69	KVX8HWW01BBOPJ	TTCGTATTGGCACTACAGGCGCGACTTTGAACAGAGTAAGCCATCAAATCTCCCTAAACTTTACAGCAAACAGGCATGCTTAAGCGCCGCTCTGACCGTCTCACGACCACTGT	10	C	-T
491	3618	KVX8HWW01BHGVO	AAGTTCATCACTACAGGCGCGACTTTGAACAGAGTAAGCCATCAAATCTCCCTAAACTTTACAGCAAACAGGCATGCTTAAGCGCCGCTCTGACCGTCTCACGACCACTGT	10	C	-T
1464	586	KVX8HWW01DUTO8	TACGCATATACACTACAGGCGCGACTTTTGAACAGAGTAAGCCATCAAATCTCCCTAAACTTTACAGCAAACAGGCATGCTTAAGCGCCGCTCTGACCGTCTCACGGGCACTGT	92	A	G
1464	586	KVX8HWW01DUTO8	TACGCATATACACTACAGGCGCGACTTTTGAACAGAGTAAGCCATCAAATCTCCCTAAACTTTACAGCAAACAGGCATGCTTAAGCGCCGCTCTGACCGTCTCACGGGCACTGT	93	C	G
685	2121	KVX8HWW01BYGUZ	TTATGTTAGGCACTACAGGCGCGACTTTTGAACAGAGTAAGCCATCAAATCTCCCTAAACTTTACAGCAAACAGGCATGCTTAAGCGCCGCTCTGACCGTCTCACGACCGCTGT	95	A	G
1410	2202	KVX8HWW01DP394	TCCTTGTGTTCACTACAGGCGCGACTTTTGAACAGAGTAAGCCATCAAATCTCCCTAAACTTTACAGCAAACAGGCATGCTTAAGCGCCGCTCTGACCGTCTCACGACGACTGT	94	C	G
1389	160	KVX8HWW01DN8B2	TTGGTCTGCCACTACAGGCGCGACTTTGAACAGAGTAAGCCATCAAATCTCCCTAAACTTTACAGCAAACAGGCATGCTTAAGCGCCGCTCTGACCGTCTAACGACCACTGTCTGAGACT	10	C	-T
1389	160	KVX8HWW01DN8B2	TTGGTCTGCCACTACAGGCGCGACTTTGAACAGAGTAAGCCATCAAATCTCCCTAAACTTTACAGCAAACAGGCATGCTTAAGCGCCGCTCTGACCGTCTAACGACCACTGTCTGAGACT	88	C	A
1251	322	KVX8HWW01DB4A8	TTAATTCTCACACTACAGGCGCGACTTTTGAACAGAGTAAGCCATCAAATCTCCCTAAACTTTACAGCAAACAGGCATGCTTAAGTGCCGCTCTGACCGTCTCACGACCACTGT	71	C	T
195	769	KVX8HWW01ARE6B	TTATGTTAGGCACTACAGGCGCGACTTTTGAACAGAGTAAGCCATCAAATCTCCCTAAACTTTACAGCAAACAGGCATGCTTAAGCGCCGCTCTGACCGTCTCACGACCGCTGT	95	A	G
1353	169	KVX8HWW01DK2KB	CTATTGGGTCACTACAGGCGCGACTTTGAACAGAGTAAGCCATCAAATCTCCCTAAACTTTACAGCAAACAGGCATGCTTAAGCGCCGCTCTGACAGTCTCACGACCACTGT	10	C	-T
1353	169	KVX8HWW01DK2KB	CTATTGGGTCACTACAGGCGCGACTTTGAACAGAGTAAGCCATCAAATCTCCCTAAACTTTACAGCAAACAGGCATGCTTAAGCGCCGCTCTGACAGTCTCACGACCACTGT	83	C	A
1218	1693	KVX8HWW01C882N	TTCGGTTCAGCACTACAGGCGCGACTTTGAACAGAGTAAGCCATCAAATCTCCCTAAACTTTACAGCAAACAGGCATGCTTAAGCGCCGCTCTGACAGTCTCACGACCACTGT	10	C	-T
1218	1693	KVX8HWW01C882N	TTCGGTTCAGCACTACAGGCGCGACTTTGAACAGAGTAAGCCATCAAATCTCCCTAAACTTTACAGCAAACAGGCATGCTTAAGCGCCGCTCTGACAGTCTCACGACCACTGT	83	C	A
571	3992	KVX8HWW01BOH0A	TTAATTCTCACACTACAGGCGCGACTTTGAACAGAGTAAGCCATCAAATCTCCCTAAACTTTACAGCAAACAGGCATGCTTAAGTGCCGCTCTGACCGTCTCACGACCACTGT	10	C	-T
571	3992	KVX8HWW01BOH0A	TTAATTCTCACACTACAGGCGCGACTTTGAACAGAGTAAGCCATCAAATCTCCCTAAACTTTACAGCAAACAGGCATGCTTAAGTGCCGCTCTGACCGTCTCACGACCACTGT	71	C	T
1425	2426	KVX8HWW01DRFU0	TCCTTGTGTTCACTACAGGCGCGACTTTGAACAGAGTAAGCCATCAAATCTCCCTAAACTTTACAGCAAACAGGCATGCTTAAGCGCCGCTCTGACCGTCTCACGACGACTGT	10	C	-T
1425	2426	KVX8HWW01DRFU0	TCCTTGTGTTCACTACAGGCGCGACTTTGAACAGAGTAAGCCATCAAATCTCCCTAAACTTTACAGCAAACAGGCATGCTTAAGCGCCGCTCTGACCGTCTCACGACGACTGT	94	C	G
878	690	KVX8HWW01CFDQC	AGACACCAATCACTACAGGCGCGACTTTGAACAGAGTAAGCCATCAAATCTCCCTAAACTTTACAGCAAACAGGCATGCTTAAGCGCCGCTCTTACCGTCTCACGACCACTGT	10	C	-T
878	690	KVX8HWW01CFDQC	AGACACCAATCACTACAGGCGCGACTTTGAACAGAGTAAGCCATCAAATCTCCCTAAACTTTACAGCAAACAGGCATGCTTAAGCGCCGCTCTTACCGTCTCACGACCACTGT	80	G	T
1464	586	KVX8HWW01DUTO8	TACGCATATACACTACAGGCGCGACTTTTGAACAGAGTAAGCCATCAAATCTCCCTAAACTTTACAGCAAACAGGCATGCTTAAGCGCCGCTCTGACCGTCTCACGGGCACTGT	92	A	G
1464	586	KVX8HWW01DUTO8	TACGCATATACACTACAGGCGCGACTTTTGAACAGAGTAAGCCATCAAATCTCCCTAAACTTTACAGCAAACAGGCATGCTTAAGCGCCGCTCTGACCGTCTCACGGGCACTGT	93	C	G
1206	889	KVX8HWW01C76IZ	TTTGGATTCCACTACAGGCGCGACTTTTGAACAGAGTAAGCCATCAAATCTCCCTAAACTTTACAGCAAACAGGCATGCTTAAGCCCCGCTCTGACCGTCTCACGACCACTGT	72	G	C
1343	437	KVX8HWW01DJ65Z	CTATTGGGTCACTACAGGCGCGACTTTTGAACAGAGTAAGCCATCAAATCTCCCTAAACTTTACAGCAAACAGGCATGCTTAAGCGCCGCTCTGACAGTCTCACGACCACTGT	83	C	A
824	199	KVX8HWW01CAMOP	TTATGTTAGGCACTACAGGCGCGACTTTTGAACAGAGTAAGCCATCAAATCTCCCTAAACTTTACAGCAAACAGGCATGCTTAAGCGCCGCTCTGACCGTCTCACGACCGCTGT	95	A	G
281	547	KVX8HWW01AYYS1	TTATGTTAGGCACTACAGGCGCGACTTTTGAACAGAGTAAGCCATCAAATCTCCCTAAACTTTACAGCAAACAGGCATGCTTAAGCGCCGCTCTGACCGTCTCACGACCGCTGT	95	A	G
895	2237	KVX8HWW01CGWNJ	TCCAAGCTAGCACTACAGGCGCGACTTTTGAACAGAGTAAGCCATCAAATCTCCCTAAACTTTACATCAAACAGGCATGCTTAAGCGCCGCTCTGACCGTCTCACGACCACTGT	52	G	T
247	2819	KVX8HWW01AV03P	TACGCATATACACTACAGGCGCGACTTTTGAACAGAGTAAGCCATCAAATCTCCCTAAACTTTACAGCAAACAGGCATGCTTAAGCGCCGCTCTGACCGTCTCACGGGCACTGT	92	A	G
247	2819	KVX8HWW01AV03P	TACGCATATACACTACAGGCGCGACTTTTGAACAGAGTAAGCCATCAAATCTCCCTAAACTTTACAGCAAACAGGCATGCTTAAGCGCCGCTCTGACCGTCTCACGGGCACTGT	93	C	G
247	2819	KVX8HWW01AV03P	TACGCATATACACTACAGGCGCGACTTTTGAACAGAGTAAGCCATCAAATCTCCCTAAACTTTACAGCAAACAGGCATGCTTAAGCGCCGCTCTGACCGTCTCACGGGCACTGT	92	A	G
247	2819	KVX8HWW01AV03P	TACGCATATACACTACAGGCGCGACTTTTGAACAGAGTAAGCCATCAAATCTCCCTAAACTTTACAGCAAACAGGCATGCTTAAGCGCCGCTCTGACCGTCTCACGGGCACTGT	93	C	G
472	965	KVX8HWW01BFQR7	TGGGAGAGGCACTACAGGCGCGACTTTGAACAGAGTAAGCCATCAAATCTCCCTAAACTTTACAGCAAACAGACATGCTTAAGCGCCGCTCTGACCGTCTCACGACCACTGT	10	C	-T
472	965	KVX8HWW01BFQR7	TGGGAGAGGCACTACAGGCGCGACTTTGAACAGAGTAAGCCATCAAATCTCCCTAAACTTTACAGCAAACAGACATGCTTAAGCGCCGCTCTGACCGTCTCACGACCACTGT	60	G	A
1479	3558	KVX8HWW01DV7EG	TTATGTTAGGCACTACAGGCGCGACTTTTGAACAGAGTAAGCCATCAAATCTCCCTAAACTTTACAGCAAACAGGCATGCTTAAGCGCCGCTCTGACCGTCTCACGACCGCTGT	95	A	G
1448	2602	KVX8HWW01DTGOS	CTTGGCGTACACTACAGGCGCGACTTTGTAACAGAGTAAGCCATCAAATCTCCCTAAACTTTACAGCAAACAGGCATGCTTAAGCGCCGCTCTGACCGTCTCACGACCACTGT	14	T	G
1448	2602	KVX8HWW01DTGOS	CTTGGCGTACACTACAGGCGCGACTTTGTAACAGAGTAAGCCATCAAATCTCCCTAAACTTTACAGCAAACAGGCATGCTTAAGCGCCGCTCTGACCGTCTCACGACCACTGT	15	G	T
1448	2602	KVX8HWW01DTGOS	CTTGGCGTACACTACAGGCGCGACTTTGTAACAGAGTAAGCCATCAAATCTCCCTAAACTTTACAGCAAACAGGCATGCTTAAGCGCCGCTCTGACCGTCTCACGACCACTGT	14	T	G
1448	2602	KVX8HWW01DTGOS	CTTGGCGTACACTACAGGCGCGACTTTGTAACAGAGTAAGCCATCAAATCTCCCTAAACTTTACAGCAAACAGGCATGCTTAAGCGCCGCTCTGACCGTCTCACGACCACTGT	15	G	T
1312	3205	KVX8HWW01DHJBR	AGTGTATCGTCACTACAGGCGCGACTTTTGAACAGAGTAAGCCATCAAATCTCCCTAAACTTTACAGCAAACAGGCATGCTTAAGCGCCGCTCTGACCGTCTCACGACCGCTGT	95	A	G
1241	818	KVX8HWW01DA828	TCCAAGCTAGCACTACAGGCGCGACTTTTGAACAGAGTAAGCCATCAAATCTCCCTAAACTTTACATCAAACAGGCATGCTTAAGCGCCGCTCTGACCGTCTCACGACCACTGT	52	G	T
1004	1286	KVX8HWW01CQGEW	CGGTAAGGGCACTACAGGCGCGACTTTTGAACAGAGTAAGCCATCAAATCTCCCTAAACTTTACAGCAAACAGGCATGCTTAAGCGCCGCTCTTACCGTCTCACGACCACTGT	80	G	T
1381	2724	KVX8HWW01DNK02	TGAGCGCCTTCACTACAGGCGCGACTTTTGAACAGAGTAAGGCATCAAATCTCCCTAAACTTTACAGCAAACAGGCATGCTTAAGCGCCGCTCTGACCGTCTCACGACCACTGT	27	C	G
342	393	KVX8HWW01A4BG7	CGGTAAGGGCACTACAGGCGCGACTTTTGAACAGAGTAAGCCATCAAATCTCCCTAAACTTTACAGCAAACAGGCATGCTTAAGCGCCGCTCTTACCGTCTCACGACCACTGT	80	G	T
105	3414	KVX8HWW01AJKRS	TGGGTTGTGTCACTACAGGCGCGACTTTTGAACAGAGTAAGCCATCAAATCTCCCTAAACTTTACATCAAACAGGCATGCTTAAGCGCCGCTCTGACCGTCTCACGACCACTGT	52	G	T
698	2097	KVX8HWW01BZLXF	AGTGTATCGTCACTACAGGCGCGACTTTTGAACAGAGTAAGCCATCAAATCTCCCTAAACTTTACAGCAAACAGGCATGCTTAAGCGCCGCTCTGACCGTCTCACGACCGCTGT	95	A	G
1079	1404	KVX8HWW01CW1JI	ATATATCCACCACTACAGGCGCGACTTTTGAACAGAGTAAGCCATCAAATCTCCCCAAACTTTACAGCAAACAGGCATGCTTAAGCGCCGCTCTGACCGTCTCACGACCACTGT	41	T	C
1388	3640	KVX8HWW01DN7UY	ATTTGTAGACTACAGGCGCGACTTTGAACAGAGTAAGCCATCAAATATCCCTAAACTTTACAGCAAACAGGCATGCTTAAGCGCCGCTCTGACCGTCTCACGACCACTGT	10	C	-T
1388	3640	KVX8HWW01DN7UY	ATTTGTAGACTACAGGCGCGACTTTGAACAGAGTAAGCCATCAAATATCCCTAAACTTTACAGCAAACAGGCATGCTTAAGCGCCGCTCTGACCGTCTCACGACCACTGT	36	C	A
785	1243	KVX8HWW01B678D	TACGCATATACACTACAGGCGCGACTTTTGAACAGAGTAAGCCATCAAATCTCCCTAAACTTTACAGCAAACAGGCATGCTTAAGCGCCGCTCTGACCGTCTCACGGGCACTGT	92	A	G
785	1243	KVX8HWW01B678D	TACGCATATACACTACAGGCGCGACTTTTGAACAGAGTAAGCCATCAAATCTCCCTAAACTTTACAGCAAACAGGCATGCTTAAGCGCCGCTCTGACCGTCTCACGGGCACTGT	93	C	G
785	1243	KVX8HWW01B678D	TACGCATATACACTACAGGCGCGACTTTTGAACAGAGTAAGCCATCAAATCTCCCTAAACTTTACAGCAAACAGGCATGCTTAAGCGCCGCTCTGACCGTCTCACGGGCACTGT	92	A	G
785	1243	KVX8HWW01B678D	TACGCATATACACTACAGGCGCGACTTTTGAACAGAGTAAGCCATCAAATCTCCCTAAACTTTACAGCAAACAGGCATGCTTAAGCGCCGCTCTGACCGTCTCACGGGCACTGT	93	C	G
1413	855	KVX8HWW01DQCP1	ATTCCAGTGGCACTACAGGCGCGACTTTTGAACAGAGTAAGCCATCAAATCTCCCTAAACTTTACAGCAAACAGGCATGCTTAAGCGCCGCTCTAACCGTCTCACGACCACTGT	80	G	A
1031	3772	KVX8HWW01CSVNY	TTGTGTATAGCACTACAGGCGCGACTTTGAACAGAGTAAGCCATCAAATCTCCCTAAACTTTACAGCAAACAGGCATGCTTAAGCGCCGCTCTGACAGTCTCACGACCACTGT	10	C	-T
1031	3772	KVX8HWW01CSVNY	TTGTGTATAGCACTACAGGCGCGACTTTGAACAGAGTAAGCCATCAAATCTCCCTAAACTTTACAGCAAACAGGCATGCTTAAGCGCCGCTCTGACAGTCTCACGACCACTGT	83	C	A
618	4044	KVX8HWW01BSMLA	TTAATTCTCACACTACAGGCGCGACTTTTGAACAGAGTAAGCCATCAAATCTCCCTAAACTTTACAGCAAACAGGCATGCTTAAGTGCCGCTCTGACCGTCTCACGACCACTGT	71	C	T
504	3134	KVX8HWW01BILLC	TTCACGCTAGCACTACAGGCGCGACTTTTAAACAGAGTAAGCCATCAAATCTCCCTAAACTTTACAGCAAACAGGCATGCTTAAGCGCCGCTCTGACCGTCTCACGACCACTGT	15	G	A
243	1388	KVX8HWW01AVNCU	AGTGTATCGTCACTACAGGCGCGACTTTTGAACAGAGTAAGCCATCAAATCTCCCTAAACTTTACAGCAAACAGGCATGCTTAAGCGCCGCTCTGACCGTCTCACGACCGCTGT	95	A	G
1334	2523	KVX8HWW01DJGBX	CACTCCTGGGCACTACAGGCGCGACTTTTGAACAGAGTAAGCCATCAAATCTCCCTAAACTTTACATCAAACAGGCATGCTTAAGCGCCGCTCTGACCGTCTCACGACCACTGT	52	G	T
758	2749	KVX8HWW01B4V17	CTATTGGGTCACTACAGGCGCGACTTTGAACAGAGTAAGCCATCAAATCTCCCTAAACTTTACAGCAAACAGGCATGCTTAAGCGCCGCTCTGACAGTCTCACGACCACTGT	10	C	-T
758	2749	KVX8HWW01B4V17	CTATTGGGTCACTACAGGCGCGACTTTGAACAGAGTAAGCCATCAAATCTCCCTAAACTTTACAGCAAACAGGCATGCTTAAGCGCCGCTCTGACAGTCTCACGACCACTGT	83	C	A
164	1047	KVX8HWW01AOPEX	CACTCCTGGGCACTACAGGCGCGACTTTTGAACAGAGTAAGCCATCAAATCTCCCTAAACTTTACATCAAACAGGCATGCTTAAGCGCCGCTCTGACCGTCTCACGACCACTGT	52	G	T
474	771	KVX8HWW01BFWYD	TTAATTCTCACACTACAGGCGCGACTTTTGAACAGAGTAAGCCATCAAATCTCCCTAAACTTTACAGCAAACAGGCATGCTTAAGTGCCGCTCTGACCGTCTCACGACCACTGT	71	C	T
646	1433	KVX8HWW01BU02J	TTCACGCTAGCACTACAGGCGCGACTTTTAAACAGAGTAAGCCATCAAATCTCCCTAAACTTTACAGCAAACAGGCATGCTTAAGCGCCGCTCTGACCGTCTCACGACCACTGT	15	G	A
1404	3361	KVX8HWW01DPL7N	AGTGTATCGTCACTACAGGCGCGACTTTTGAACAGAGTAAGCCATCAAATCTCCCTAAACTTTACAGCAAACAGGCATGCTTAAGCGCCGCTCTGACCGTCTCACGACCGCTGT	95	A	G
558	1063	KVX8HWW01BNANT	TTAATTCTCACACTACAGGCGCGACTTTTGAACAGAGTAAGCCATCAAATCTCCCTAAACTTTACAGCAAACAGGCATGCTTAAGTGCCGCTCTGACCGTCTCACGACCACTGT	71	C	T
861	3109	KVX8HWW01CDXVB	CTATTGGGTCACTACAGGCGCGACTTTGAACAGAGTAAGCCATCAAATCTCCCTAAACTTTACAGCAAACAGGCATGCTTAAGCGCCGCTCTGACAGTCTCACGACCACTGT	10	C	-T
861	3109	KVX8HWW01CDXVB	CTATTGGGTCACTACAGGCGCGACTTTGAACAGAGTAAGCCATCAAATCTCCCTAAACTTTACAGCAAACAGGCATGCTTAAGCGCCGCTCTGACAGTCTCACGACCACTGT	83	C	A
1459	569	KVX8HWW01DUDVV	TAGCGTTGATCACTACAGGCGCGACTTTTGAACAGAGTAAGCCATCAAATCTCCCTAAACTTTACAGCAAACAGGCATGCTTAAGCACCGCTCTGACCGTCTCACGACCACTGT	72	G	A
923	2328	KVX8HWW01CJC7U	TACGCATATACACTACAGGCGCGACTTTTGAACAGAGTAAGCCATCAAATCTCCCTAAACTTTACAGCAAACAGGCATGCTTAAGCGCCGCTCTGACCGTCTCACGGGCACTGT	92	A	G
923	2328	KVX8HWW01CJC7U	TACGCATATACACTACAGGCGCGACTTTTGAACAGAGTAAGCCATCAAATCTCCCTAAACTTTACAGCAAACAGGCATGCTTAAGCGCCGCTCTGACCGTCTCACGGGCACTGT	93	C	G
923	2328	KVX8HWW01CJC7U	TACGCATATACACTACAGGCGCGACTTTTGAACAGAGTAAGCCATCAAATCTCCCTAAACTTTACAGCAAACAGGCATGCTTAAGCGCCGCTCTGACCGTCTCACGGGCACTGT	92	A	G
923	2328	KVX8HWW01CJC7U	TACGCATATACACTACAGGCGCGACTTTTGAACAGAGTAAGCCATCAAATCTCCCTAAACTTTACAGCAAACAGGCATGCTTAAGCGCCGCTCTGACCGTCTCACGGGCACTGT	93	C	G
95	2194	KVX8HWW01AIN74	CTGGCAGCTGCACTACAGGCGCGACTTTTGAACAGAGTAAGCCATCAAATCTCCCTAAACTTTACAGCAAACAGGCATGCTTAAGCGCCGCTCTGACCGTCTCGCGACCACTGT	89	A	G
1013	3855	KVX8HWW01CRAT9	ATTTGTAGACTACAGGCGCGACTTTTGAACAGAGTAAGCCATCAAATATCCCTAAACTTTACAGCAAACAGGCATGCTTAAGCGCCGCTCTGACCGTCTCACGACCACTGT	36	C	A
648	1100	KVX8HWW01BU64U	ATTTGTAGACTACAGGCGCGACTTTTGAACAGAGTAAGCCATCAAATATCCCTAAACTTTACAGCAAACAGGCATGCTTAAGCGCCGCTCTGACCGTCTCACGACCACTGT	36	C	A
635	2166	KVX8HWW01BT2VC	AGTGTATCGTCACTACAGGCGCGACTTTTGAACAGAGTAAGCCATCAAATCTCCCTAAACTTTACAGCAAACAGGCATGCTTAAGCGCCGCTCTGACCGTCTCACGACCGCTGT	95	A	G
44	2799	KVX8HWW01AD7H9	TGGGTTGTGTCACTACAGGCGCGACTTTGAACAGAGTAAGCCATCAAATCTCCCTAAACTTTACATCAAACAGGCATGCTTAAGCGCCGCTCTGACCGTCTCACGACCACTGT	10	C	-T
44	2799	KVX8HWW01AD7H9	TGGGTTGTGTCACTACAGGCGCGACTTTGAACAGAGTAAGCCATCAAATCTCCCTAAACTTTACATCAAACAGGCATGCTTAAGCGCCGCTCTGACCGTCTCACGACCACTGT	52	G	T
964	1620	KVX8HWW01CMX82	CGCAGGATTACACTACAGGCGCGACTTTTGAACAGAGTAAGCCATCAAATCTCCCTAAACTTTACAGCAAACAGGCATGCTTAAGCGCCGCTCTGACCCTCTCACGACCACTGT	84	G	C
644	564	KVX8HWW01BUT2U	CTATTGGGTCACTACAGGCGCGACTTTGAACAGAGTAAGCCATCAAATCTCCCTAAACTTTACAGCAAACAGGCATGCTTAAGCGCCGCTCTGACAGTCTCACGACCACTGT	10	C	-T
644	564	KVX8HWW01BUT2U	CTATTGGGTCACTACAGGCGCGACTTTGAACAGAGTAAGCCATCAAATCTCCCTAAACTTTACAGCAAACAGGCATGCTTAAGCGCCGCTCTGACAGTCTCACGACCACTGT	83	C	A
708	2458	KVX8HWW01B0HS8	ATTTTGTAGACTACAGGCGCGACTTTTGAACAGAGTAAGCCATCAAATATCCCTAAACTTTACAGCAAACAGGCATGCTTAAGCGCCGCTCTGACCGTCTCACGACCACTGT	36	C	A
100	1542	KVX8HWW01AI3IW	TTAATTCTCACACTACAGGCGCGACTTTTGAACAGAGTAAGCCATCAAATCTCCCTAAACTTTACAGCAAACAGGCATGCTTAAGTGCCGCTCTGACCGTCTCACGACCACTGT	71	C	T
1101	250	KVX8HWW01CYX6K	AGTGTATCGTCACTACAGGCGCGACTTTTGAACAGAGTAAGCCATCAAATCTCCCTAAACTTTACAGCAAACAGGCATGCTTAAGCGCCGCTCTGACCGTCTCACGACCGCTGT	95	A	G
574	549	KVX8HWW01BOOTZ	TGAGCGCCTTCACTACAGGCGCGACTTTTGAACAGAGTAAGGCATCAAATCTCCCTAAACTTTACAGCAAACAGGCATGCTTAAGCGCCGCTCTGACCGTCTCACGACCACTGT	27	C	G
1067	1597	KVX8HWW01CVZRJ	TTAATTCTCACACTACAGGCGCGACTTTTGAACAGAGTAAGCCATCAAATCTCCCTAAACTTTACAGCAAACAGGCATGCTTAAGTGCCGCTCTGACCGTCTCACGACCACTGT	71	C	T
214	1701	KVX8HWW01AS3XZ	TGGGTTGTGTCACTACAGGCGCGACTTTTGAACAGAGTAAGCCATCAAATCTCCCTAAACTTTACATCAAACAGGCATGCTTAAGCGCCGCTCTGACCGTCTCACGACCACTGT	52	G	T
250	1076	KVX8HWW01AV88M	TACGCATATACACTACAGGCGCGACTTTTGAACAGAGTAAGCCATCAAATCTCCCTAAACTTTACAGCAAACAGGCATGCTTAAGCGCCGCTCTGACCGTCTCACGGGCACTGT	92	A	G
250	1076	KVX8HWW01AV88M	TACGCATATACACTACAGGCGCGACTTTTGAACAGAGTAAGCCATCAAATCTCCCTAAACTTTACAGCAAACAGGCATGCTTAAGCGCCGCTCTGACCGTCTCACGGGCACTGT	93	C	G
939	3636	KVX8HWW01CKSSM	TACGCATATACACTACAGGCGCGACTTTTGAACAGAGTAAGCCATCAAATCTCCCTAAACTTTACAGCAAACAGGCATGCTTAAGCGCCGCTCTGACCGTCTCACGGGCACTGT	92	A	G
939	3636	KVX8HWW01CKSSM	TACGCATATACACTACAGGCGCGACTTTTGAACAGAGTAAGCCATCAAATCTCCCTAAACTTTACAGCAAACAGGCATGCTTAAGCGCCGCTCTGACCGTCTCACGGGCACTGT	93	C	G
939	3636	KVX8HWW01CKSSM	TACGCATATACACTACAGGCGCGACTTTTGAACAGAGTAAGCCATCAAATCTCCCTAAACTTTACAGCAAACAGGCATGCTTAAGCGCCGCTCTGACCGTCTCACGGGCACTGT	92	A	G
939	3636	KVX8HWW01CKSSM	TACGCATATACACTACAGGCGCGACTTTTGAACAGAGTAAGCCATCAAATCTCCCTAAACTTTACAGCAAACAGGCATGCTTAAGCGCCGCTCTGACCGTCTCACGGGCACTGT	93	C	G
1493	944	KVX8HWW01DXDMQ	TTATGTTAGGCACTACAGGCGCGACTTTTGAACAGAGTAAGCCATCAAATCTCCCTAAACTTTACAGCAAACAGGCATGCTTAAGCGCCGCTCTGACCGTCTCACGACCGCTGT	95	A	G
1440	2195	KVX8HWW01DSQ29	ATCTAACATACACTACAGGCGCGACTTTTGAACAGAGTAAGCCATCAAATCTCCCTAAACTTTACAGCAAACAGGCATGCTTAAGCGCCGCCCTGACCGTCTCACGACCACTGT	77	T	C
750	1749	KVX8HWW01B35Z7	TCCAAGCTAGCACTACAGGCGCGACTTTTGAACAGAGTAAGCCATCAAATCTCCCTAAACTTTACATCAAACAGGCATGCTTAAGCGCCGCTCTGACCGTCTCACGACCACTGT	52	G	T
457	1890	KVX8HWW01BEF28	TTCACGCTAGCACTACAGGCGCGACTTTTAAACAGAGTAAGCCATCAAATCTCCCTAAACTTTACAGCAAACAGGCATGCTTAAGCGCCGCTCTGACCGTCTCACGACCACTGT	15	G	A
638	1807	KVX8HWW01BUB2P	TTAATTCTCACACTACAGGCGCGACTTTGAACAGAGTAAGCCATCAAATCTCCCTAAACTTTACAGCAAACAGGCATGCTTAAGTGCCGCTCTGACCGTCTCACGACCACTGT	10	C	-T
638	1807	KVX8HWW01BUB2P	TTAATTCTCACACTACAGGCGCGACTTTGAACAGAGTAAGCCATCAAATCTCCCTAAACTTTACAGCAAACAGGCATGCTTAAGTGCCGCTCTGACCGTCTCACGACCACTGT	71	C	T
755	2613	KVX8HWW01B4MG3	TAGCGTTGATCACTACAGGCGCGACTTTTGAACAGAGTAAGCCATCAAATCTCCCTAAACTTTACAGCAAACAGGCATGCTTAAGCACCGCTCTGACCGTCTCACGACCACTGT	72	G	A
760	4010	KVX8HWW01B43CS	TGAGCGCCTTCACTACAGGCGCGACTTTTGAACAGAGTAAGGCATCAAATCTCCCTAAACTTTACAGCAAACAGGCATGCTTAAGCGCCGCTCTGACCGTCTCACGACCACTGT	27	C	G
746	3083	KVX8HWW01B3UD5	TACGCATATACACTACAGGCGCGACTTTTGAACAGAGTAAGCCATCAAATCTCCCTAAACTTTACAGCAAACAGGCATGCTTAAGCGCCGCTCTGACCGTCTCACGGGCACTGT	92	A	G
746	3083	KVX8HWW01B3UD5	TACGCATATACACTACAGGCGCGACTTTTGAACAGAGTAAGCCATCAAATCTCCCTAAACTTTACAGCAAACAGGCATGCTTAAGCGCCGCTCTGACCGTCTCACGGGCACTGT	93	C	G
746	3083	KVX8HWW01B3UD5	TACGCATATACACTACAGGCGCGACTTTTGAACAGAGTAAGCCATCAAATCTCCCTAAACTTTACAGCAAACAGGCATGCTTAAGCGCCGCTCTGACCGTCTCACGGGCACTGT	92	A	G
746	3083	KVX8HWW01B3UD5	TACGCATATACACTACAGGCGCGACTTTTGAACAGAGTAAGCCATCAAATCTCCCTAAACTTTACAGCAAACAGGCATGCTTAAGCGCCGCTCTGACCGTCTCACGGGCACTGT	93	C	G
250	1076	KVX8HWW01AV88M	TACGCATATACACTACAGGCGCGACTTTTGAACAGAGTAAGCCATCAAATCTCCCTAAACTTTACAGCAAACAGGCATGCTTAAGCGCCGCTCTGACCGTCTCACGGGCACTGT	92	A	G
250	1076	KVX8HWW01AV88M	TACGCATATACACTACAGGCGCGACTTTTGAACAGAGTAAGCCATCAAATCTCCCTAAACTTTACAGCAAACAGGCATGCTTAAGCGCCGCTCTGACCGTCTCACGGGCACTGT	93	C	G
797	2819	KVX8HWW01B8BDH	TCCTTGTGTTCACTACAGGCGCGACTTTTGAACAGAGTAAGCCATCAAATCTCCCTAAACTTTACAGCAAACAGGCATGCTTAAGCGCCGCTCTGACCGTCTCACGACGACTGT	94	C	G
374	207	KVX8HWW01A64GX	TATGTTCCAGCACTACAGGCGCTACTTTTGAACAGAGTAAGCCATCAAATCTCCCTAAACTTTACAGCAAACAGGCATGCTTAAGCGCCGCTCTGACCGTCTCACGACCACTGT	8	G	T
580	1413	KVX8HWW01BO8GN	TGGGAGAGGCACTACAGGCGCGACTTTGAACAGAGTAAGCCATCAAATCTCCCTAAACTTTACAGCAAACAGACATGCTTAAGCGCCGCTCTGACCGTCTCACGACCACTGT	10	C	-T
580	1413	KVX8HWW01BO8GN	TGGGAGAGGCACTACAGGCGCGACTTTGAACAGAGTAAGCCATCAAATCTCCCTAAACTTTACAGCAAACAGACATGCTTAAGCGCCGCTCTGACCGTCTCACGACCACTGT	60	G	A
1415	1755	KVX8HWW01DQJQL	TAGCGTTGATCACTACAGGCGCGACTTTTGAACAGAGTAAGCCATCAAATCTCCCTAAACTTTACAGCAAACAGGCATGCTTAAGCACCGCTCTGACCGTCTCACGACCACTGT	72	G	A
119	728	KVX8HWW01AKQX2	TTATGTTAGGCACTACAGGCGCGACTTTTGAACAGAGTAAGCCATCAAATCTCCCTAAACTTTACAGCAAACAGGCATGCTTAAGCGCCGCTCTGACCGTCTCACGACCGCTGT	95	A	G
882	1835	KVX8HWW01CFQ89	CTGGCAGCTGCACTACAGGCGCGACTTTTGAACAGAGTAAGCCATCAAATCTCCCTAAACTTTACAGCAAACAGGCATGCTTAAGCGCCGCTCTGACCGTCTCGCGACCACTGT	89	A	G
675	3539	KVX8HWW01BXMCL	TGGGAGAGGCACTACAGGCGCGACTTTTGAACAGAGTAAGCCATCAAATCTCCCTAAACTTTACAGCAAACAGACATGCTTAAGCGCCGCTCTGACCGTCTCACGACCACTGT	60	G	A
634	84	KVX8HWW01BTX3Q	ATTTGTAGACTACAGGCGCGACTTTGAACAGAGTAAGCCATCAAATATCCCTAAACTTTACAGCAAACAGGCATGCTTAAGCGCCGCTCTGACCGTCTCACGACCACTGT	10	C	-T
634	84	KVX8HWW01BTX3Q	ATTTGTAGACTACAGGCGCGACTTTGAACAGAGTAAGCCATCAAATATCCCTAAACTTTACAGCAAACAGGCATGCTTAAGCGCCGCTCTGACCGTCTCACGACCACTGT	36	C	A
467	1284	KVX8HWW01BFA76	ATTCCAGTGGCACTACAGGCGCGACTTTTGAACAGAGTAAGCCATCAAATCTCCCTAAACTTTACAGCAAACAGGCATGCTTAAGCGCCGCTCTAACCGTCTCACGACCACTGT	80	G	A
940	1734	KVX8HWW01CKUHK	CTGGCAGCTGCACTACAGGCGCGACTTTTGAACAGAGTAAGCCATCAAATCTCCCTAAACTTTACAGCAAACAGGCATGCTTAAGCGCCGCTCTGACCGTCTCGCGACCACTGT	89	A	G
889	3695	KVX8HWW01CGETD	TAGCGTTGATCACTACAGGCGCGACTTTTGAACAGAGTAAGCCATCAAATCTCCCTAAACTTTACAGCAAACAGGCATGCTTAAGCACCGCTCTGACCGTCTCACGACCACTGT	72	G	A
699	2585	KVX8HWW01BZPGR	TTAATTCTCACACTACAGGCGCGACTTTTGAACAGAGTAAGCCATCAAATCTCCCTAAACTTTACAGCAAACAGGCATGCTTAAGTGCCGCTCTGACCGTCTCACGACCACTGT	71	C	T
1091	2464	KVX8HWW01CX4AA	TTGGTCTGCCCACTACAGGCGCGACTTTTGAACAGAGTAAGCCATCAAATCTCCCTAAACTTTACAGCAAACAGGCATGCTTAAGCGCCGCTCTGACCGTCTAACGACCACTGT	88	C	A
1397	2627	KVX8HWW01DOZIT	TGGGGAGAGGCACTACAGGCGCGACTTTTGAACAGAGTAAGCCATCAAATCTCCCTAAACTTTACAGCAAACAGACATGCTTAAGCGCCGCTCTGACCGTCTCACGACCACTGT	60	G	A
84	3270	KVX8HWW01AHQAG	CGAGGATAGTCACTACAGGCGCGACTTTTGAACAGAGTAAGCCATCAAATCTCCCTAAAATTTACAGCAAACAGGCATGCTTAAGCGCCGCTCTGACCGTCTCACGACCACTGT	45	C	A
581	127	KVX8HWW01BPAMP	TTATGTTAGGCACTACAGGCGCGACTTTTGAACAGAGTAAGCCATCAAATCTCCCTAAACTTTACAGCAAACAGGCATGCTTAAGCGCCGCTCTGACCGTCTCACGACCGCTGT	95	A	G
1339	1039	KVX8HWW01DJUZL	CCTACCGTTGCACTACAGGCGCGACTTTGTAACAGAGTAAGCCATCAAATCTCCCTAAACTTTACAGCAAACAGGCATGCTTAAGCGCCGCTCTGACCGTCTCACGACCACTGT	14	T	G
1339	1039	KVX8HWW01DJUZL	CCTACCGTTGCACTACAGGCGCGACTTTGTAACAGAGTAAGCCATCAAATCTCCCTAAACTTTACAGCAAACAGGCATGCTTAAGCGCCGCTCTGACCGTCTCACGACCACTGT	15	G	T
1339	1039	KVX8HWW01DJUZL	CCTACCGTTGCACTACAGGCGCGACTTTGTAACAGAGTAAGCCATCAAATCTCCCTAAACTTTACAGCAAACAGGCATGCTTAAGCGCCGCTCTGACCGTCTCACGACCACTGT	14	T	G
1339	1039	KVX8HWW01DJUZL	CCTACCGTTGCACTACAGGCGCGACTTTGTAACAGAGTAAGCCATCAAATCTCCCTAAACTTTACAGCAAACAGGCATGCTTAAGCGCCGCTCTGACCGTCTCACGACCACTGT	15	G	T
894	2807	KVX8HWW01CGTXL	TAGAAGATTCACTACAGGCGCGACTTTGAACAGAGTAAGCCATCAAATCTCCCTAAACTTTACAGCAAACAGGCATGCTTAAGCGCCGCTCTGACCGTCTCACGACCACTGT	10	C	-T
731	1255	KVX8HWW01B2HKP	TGTTCCTAGCACTACAGGCGCGACTTTGAACAGAGTAAGCCATCAAATCTCCCTAAACTTTACAGCAAACAGGCATGCTTAAGCGCCGCTCTGACCGTCTCACGACCACTGT	10	C	-T
388	4074	KVX8HWW01A8FO8	CTTACTCGGTCACTACAGGCGCGACTTTGAACAGAGTAAGCCATCAAATCTCCCTAAACTTTACAGCAAACAGGCATGCTTAAGCGCCGCTCTGACCGTCTCACGACCACTGT	10	C	-T
664	1420	KVX8HWW01BWLX6	CCTTCGCCGACACTACAGGCGCGACTTTGAACAGAGTAAGCCATCAAATCTCCCTAAACTTTACAGCAAACAGGCATGCTTAAGCGCCGCTCTGACCGTCTCACGACCACTGT	10	C	-T
637	1560	KVX8HWW01BT8P2	AGTTAAGTGCCACTACAGGCGCGACTTTGAACAGAGTAAGCCATCAAATCTCCCTAAACTTTACAGCAAACAGGCATGCTTAAGCGCCGCTCTGACCGTCTCACGACCACTGT	10	C	-T
750	677	KVX8HWW01B346F	TTGTCTTGGGCACTACAGGCGCGACTTTGAACAGAGTAAGCCATCAAATCTCCCTAAACTTTACAGCAAACAGGCATGCTTAAGCGCCGCTCTGACCGTCTCACGACCACTGT	10	C	-T
1247	2569	KVX8HWW01DBTEJ	ACTTGAGTTACACTACAGGCGCGACTTTGAACAGAGTAAGCCATCAAATCTCCCTAAACTTTACAGCAAACAGGCATGCTTAAGCGCCGCTCTGACCGTCTCACGACCACTGT	10	C	-T
1465	1954	KVX8HWW01DUXW0	CTACCTTACCACTACAGGCGCGACTTTGAACAGAGTAAGCCATCAAATCTCCCTAAACTTTACAGCAAACAGGCATGCTTAAGCGCCGCTCTGACCGTCTCACGACCACTGT	10	C	-T
507	3000	KVX8HWW01BIUYY	TACCATTCCGCACTACAGGCGCGACTTTGAACAGAGTAAGCCATCAAATCTCCCTAAACTTTACAGCAAACAGGCATGCTTAAGCGCCGCTCTGACCGTCTCACGACCACTGT	10	C	-T
1134	560	KVX8HWW01C1UPU	TCGTTCTACGCACTACAGGCGCGACTTTGAACAGAGTAAGCCATCAAATCTCCCTAAACTTTACAGCAAACAGGCATGCTTAAGCGCCGCTCTGACCGTCTCACGACCACTGT	10	C	-T
1461	593	KVX8HWW01DUJ73	CGTCTTACCACACTACAGGCGCGACTTTGAACAGAGTAAGCCATCAAATCTCCCTAAACTTTACAGCAAACAGGCATGCTTAAGCGCCGCTCTGACCGTCTCACGACCACTGT	10	C	-T
410	2963	KVX8HWW01BACDH	TTTGGCGTGTCACTACAGGCGCGACTTTGAACAGAGTAAGCCATCAAATCTCCCTAAACTTTACAGCAAACAGGCATGCTTAAGCGCCGCTCTGACCGTCTCACGACCACTGT	10	C	-T
1354	624	KVX8HWW01DK52Q	ACCGGAGACGCACTACAGGCGCGACTTTGAACAGAGTAAGCCATCAAATCTCCCTAAACTTTACAGCAAACAGGCATGCTTAAGCGCCGCTCTGACCGTCTCACGACCACTGT	10	C	-T
390	1733	KVX8HWW01A8J7R	CACGTATTACACTACAGGCGCGACTTTGAACAGAGTAAGCCATCAAATCTCCCTAAACTTTACAGCAAACAGGCATGCTTAAGCGCCGCTCTGACCGTCTCACGACCACTGT	10	C	-T
346	600	KVX8HWW01A4N92	ATACCCTCTCCACTACAGGCGCGACTTTGAACAGAGTAAGCCATCAAATCTCCCTAAACTTTACAGCAAACAGGCATGCTTAAGCGCCGCTCTGACCGTCTCACGACCACTGT	10	C	-T
1418	2201	KVX8HWW01DQTKB	CGCCGGTGTCACTACAGGCGCGACTTTGAACAGAGTAAGCCATCAAATCTCCCTAAACTTTACAGCAAACAGGCATGCTTAAGCGCCGCTCTGACCGTCTCACGACCACTGT	10	C	-T
855	1960	KVX8HWW01CDD0Q	TTTGGTGTGCCACTACAGGCGCGACTTTGAACAGAGTAAGCCATCAAATCTCCCTAAACTTTACAGCAAACAGGCATGCTTAAGCGCCGCTCTGACCGTCTCACGACCACTGT	10	C	-T
716	99	KVX8HWW01B049X	TAGGGAGTTGCACTACAGGCGCGACTTTGAACAGAGTAAGCCATCAAATCTCCCTAAACTTTACAGCAAACAGGCATGCTTAAGCGCCGCTCTGACCGTCTCACGACCACTGT	10	C	-T
507	630	KVX8HWW01BIS44	TTTGCTTGGACACTACAGGCGCGACTTTGAACAGAGTAAGCCATCAAATCTCCCTAAACTTTACAGCAAACAGGCATGCTTAAGCGCCGCTCTGACCGTCTCACGACCACTGT	10	C	-T
436	1230	KVX8HWW01BCK7K	ACTCGGTGTCACTACAGGCGCGACTTTGAACAGAGTAAGCCATCAAATCTCCCTAAACTTTACAGCAAACAGGCATGCTTAAGCGCCGCTCTGACCGTCTCACGACCACTGT	10	C	-T
1444	42	KVX8HWW01DS12K	TTCGCTTCGTCACTACAGGCGCGACTTTGAACAGAGTAAGCCATCAAATCTCCCTAAACTTTACAGCAAACAGGCATGCTTAAGCGCCGCTCTGACCGTCTCACGACCACTGT	10	C	-T
248	1690	KVX8HWW01AV3D4	TTAGGGTGGCACTACAGGCGCGACTTTGAACAGAGTAAGCCATCAAATCTCCCTAAACTTTACAGCAAACAGGCATGCTTAAGCGCCGCTCTGACCGTCTCACGACCACTGT	10	C	-T
220	2804	KVX8HWW01ATNRA	TTGCTGTTTCACTACAGGCGCGACTTTGAACAGAGTAAGCCATCAAATCTCCCTAAACTTTACAGCAAACAGGCATGCTTAAGCGCCGCTCTGACCGTCTCACGACCACTGT	10	C	-T
1379	840	KVX8HWW01DNC86	TGCAACCTTCCACTACAGGCGCGACTTTGAACAGAGTAAGCCATCAAATCTCCCTAAACTTTACAGCAAACAGGCATGCTTAAGCGCCGCTCTGACCGTCTCACGACCACTGT	10	C	-T
653	1290	KVX8HWW01BVM20	CACGGTTCACACTACAGGCGCGACTTTGAACAGAGTAAGCCATCAAATCTCCCTAAACTTTACAGCAAACAGGCATGCTTAAGCGCCGCTCTGACCGTCTCACGACCACTGT	10	C	-T
379	3040	KVX8HWW01A7MGI	TTACGGTTAACACTACAGGCGCGACTTTGAACAGAGTAAGCCATCAAATCTCCCTAAACTTTACAGCAAACAGGCATGCTTAAGCGCCGCTCTGACCGTCTCACGACCACTGT	10	C	-T
77	3293	KVX8HWW01AG36N	TCAGGGTCTCACTACAGGCGCGACTTTGAACAGAGTAAGCCATCAAATCTCCCTAAACTTTACAGCAAACAGGCATGCTTAAGCGCCGCTCTGACCGTCTCACGACCACTGT	10	C	-T
884	1482	KVX8HWW01CFXA0	ACCGGTTGGACACTACAGGCGCGACTTTGAACAGAGTAAGCCATCAAATCTCCCTAAACTTTACAGCAAACAGGCATGCTTAAGCGCCGCTCTGACCGTCTCACGACCACTGT	10	C	-T
1397	2546	KVX8HWW01DOZGK	TTGTTCGGGCACTACAGGCGCGACTTTGAACAGAGTAAGCCATCAAATCTCCCTAAACTTTACAGCAAACAGGCATGCTTAAGCGCCGCTCTGACCGTCTCACGACCACTGT	10	C	-T
544	13	KVX8HWW01BL1LR	CACGTTTACCACTACAGGCGCGACTTTGAACAGAGTAAGCCATCAAATCTCCCTAAACTTTACAGCAAACAGGCATGCTTAAGCGCCGCTCTGACCGTCTCACGACCACTGT	10	C	-T
721	1701	KVX8HWW01B1MBB	AGTTAAGTGCCACTACAGGCGCGACTTTGAACAGAGTAAGCCATCAAATCTCCCTAAACTTTACAGCAAACAGGCATGCTTAAGCGCCGCTCTGACCGTCTCACGACCACTGT	10	C	-T
305	2651	KVX8HWW01A0395	TTATTGTGTCCACTACAGGCGCGACTTTGAACAGAGTAAGCCATCAAATCTCCCTAAACTTTACAGCAAACAGGCATGCTTAAGCGCCGCTCTGACCGTCTCACGACCACTGT	10	C	-T
1040	1224	KVX8HWW01CTL46	CGGCTCCGGCACTACAGGCGCGACTTTGAACAGAGTAAGCCATCAAATCTCCCTAAACTTTACAGCAAACAGGCATGCTTAAGCGCCGCTCTGACCGTCTCACGACCACTGT	10	C	-T
662	364	KVX8HWW01BWETA	TCGTTCTACGCACTACAGGCGCGACTTTGAACAGAGTAAGCCATCAAATCTCCCTAAACTTTACAGCAAACAGGCATGCTTAAGCGCCGCTCTGACCGTCTCACGACCACTGT	10	C	-T
1158	671	KVX8HWW01C3YNL	TATGTGTTAACACTACAGGCGCGACTTTGAACAGAGTAAGCCATCAAATCTCCCTAAACTTTACAGCAAACAGGCATGCTTAAGCGCCGCTCTGACCGTCTCACGACCACTGT	10	C	-T
678	2938	KVX8HWW01BXVC8	CCTGGTCGTCACTACAGGCGCGACTTTGAACAGAGTAAGCCATCAAATCTCCCTAAACTTTACAGCAAACAGGCATGCTTAAGCGCCGCTCTGACCGTCTCACGACCACTGT	10	C	-T
677	695	KVX8HWW01BXQG5	ACCTAATGGGCACTACAGGCGCGACTTTGAACAGAGTAAGCCATCAAATCTCCCTAAACTTTACAGCAAACAGGCATGCTTAAGCGCCGCTCTGACCGTCTCACGACCACTGT	10	C	-T
1381	209	KVX8HWW01DNI27	ATCGGACTTCCACTACAGGCGCGACTTTGAACAGAGTAAGCCATCAAATCTCCCTAAACTTTACAGCAAACAGGCATGCTTAAGCGCCGCTCTGACCGTCTCACGACCACTGT	10	C	-T
233	1473	KVX8HWW01AURTF	TCTTCTTGTTCACTACAGGCGCGACTTTGAACAGAGTAAGCCATCAAATCTCCCTAAACTTTACAGCAAACAGGCATGCTTAAGCGCCGCTCTGACCGTCTCACGACCACTGT	10	C	-T
830	3056	KVX8HWW01CA7UQ	AACGTGTTCACACTACAGGCGCGACTTTGAACAGAGTAAGCCATCAAATCTCCCTAAACTTTACAGCAAACAGGCATGCTTAAGCGCCGCTCTGACCGTCTCACGACCACTGT	10	C	-T
275	881	KVX8HWW01AYF3N	TAGGAATGCCACTACAGGCGCGACTTTGAACAGAGTAAGCCATCAAATCTCCCTAAACTTTACAGCAAACAGGCATGCTTAAGCGCCGCTCTGACCGTCTCACGACCACTGT	10	C	-T
560	4008	KVX8HWW01BNI86	CGAGCATTGACACTACAGGCGCGACTTTTGAACAGAGTAAGCCATCAAATCTCCCTAAACTTTACAGCAAACAGGCATGCTTAAGCCGCCGCTCTGACCGTCTCACGACCACTGT	70	G	+C
577	2441	KVX8HWW01BOZRV	AGTTCGAGTCACTACAGGCGCGACTTTGAACAGAGTAAGCCATCAAATCTCCCTAAACTTTACAGCAAACAGGCATGCTTAAGCGCCGCTCTGACCGTCTCACGACCACTGT	10	C	-T
284	1723	KVX8HWW01AY861	TTCAATTTACACTACAGGCGCGACTTTGAACAGAGTAAGCCATCAAATCTCCCTAAACTTTACAGCAAACAGGCATGCTTAAGCGCCGCTCTGACCGTCTCACGACCACTGT	10	C	-T
1208	867	KVX8HWW01C8CTX	TTTGGTGTGCCACTACAGGCGCGACTTTGAACAGAGTAAGCCATCAAATCTCCCTAAACTTTACAGCAAACAGGCATGCTTAAGCGCCGCTCTGACCGTCTCACGACCACTGT	10	C	-T
305	972	KVX8HWW01A02ZI	ATGGGCAGTCACTACAGGCGCGACTTTGAACAGAGTAAGCCATCAAATCTCCCTAAACTTTACAGCAAACAGGCATGCTTAAGCGCCGCTCTGACCGTCTCACGACCACTGT	10	C	-T
1488	762	KVX8HWW01DWXOS	TTGGGTTGTCACTACAGGCGCGACTTTGAACAGAGTAAGCCATCAAATCTCCCTAAACTTTACAGCAAACAGGCATGCTTAAGCGCCGCTCTGAACCGTCTCACGACCACTGT	10	C	-T
1488	762	KVX8HWW01DWXOS	TTGGGTTGTCACTACAGGCGCGACTTTGAACAGAGTAAGCCATCAAATCTCCCTAAACTTTACAGCAAACAGGCATGCTTAAGCGCCGCTCTGAACCGTCTCACGACCACTGT	80	G	+A
258	780	KVX8HWW01AWYAM	TCCCGTATGTCACTACAGGCGCGACTTTGAACAGAGTAAGCCATCAAATCTCCCTAAACTTTACAGCAAACAGGCATGCTTAAGCGCCGCTCTGACCGTCTCACGACCACTGT	10	C	-T
668	1413	KVX8HWW01BWYK3	TTGGTTGGTCACTACAGGCGCGACTTTGAACAGAGTAAGCCATCAAATCTCCCTAAACTTTACAGCAAACAGGCATGCTTAAGCGCCGCTCTGACCGTCTCACGACCACTGT	10	C	-T
1475	1037	KVX8HWW01DVSTB	TAGGTGACTACACTACAGGCGCGACTTTGAACAGAGTAAGCCATCAAATCTCCCTAAACTTTACAGCAAACAGGCATGCTTAAGCGCCGCTCTGACCGTCTCACGACCACTGT	10	C	-T
762	1979	KVX8HWW01B473X	TGCCCGGGTCACTACAGGCGCGACTTTGAACAGAGTAAGCCATCAAATCTCCCTAAACTTTACAGCAAACAGGCATGCTTAAGCGCCGCTCTGACCGTCTCACGACCACTGT	10	C	-T
780	249	KVX8HWW01B6RNV	TTTGTCGGACACTACAGGCGCGACTTTTGAACAGAGTAAGCCATCAAATCTCCCTAAACTTTACAGCAAACAGGCATGCTTAAGCGCCGCTCTGACCGTCTCNACGACCACTGT	88	C	+N
1278	1042	KVX8HWW01DEH68	ACAAGAAGGCCACTACAGGCGCGACTTTGAACAGAGTAAGCCATCAAATCTCCCTAAACTTTACAGCAAACAGGCATGCTTAAGCGCCGCTCTGACCGTCTCACGACCACTGT	10	C	-T
896	896	KVX8HWW01CGYR2	ATGGCTCGTCACTACAGGCGCGACTTTGAACAGAGTAAGCCATCAAATCTCCCTAAACTTTACAGCAAACAGGCATGCTTAAGCGCCGCTCTGACCGTCTCACGACCACTGT	10	C	-T
50	3237	KVX8HWW01AEQS3	TCGCGTTTACACTACAGGCGCGACTTTGAACAGAGTAAGCCATCAAATCTCCCTAAACTTTACAGCAAACAGGCATGCTTAAGCGCCGCTCTGACCGTCTCACGACCACTGT	10	C	-T
94	2495	KVX8HWW01AILAP	CCTTCGGTATCACTACAGGCGCGACTTTGAACAGAGTAAGCCATCAAATCTCCCTAAACTTTACAGCAAACAGGCATGCTTAAGCGCCGCTCTGACCGTCTCACGACCACTGT	10	C	-T
1174	1478	KVX8HWW01C5DUG	AGTGTGGTTCACTACAGGCGCGACTTTGAACAGAGTAAGCCATCAAATCTCCCTAAACTTTACAGCAAACAGGCATGCTTAAGCGCCGCTCTGACCGTCTCACGACCACTGT	10	C	-T
625	3801	KVX8HWW01BS8IZ	TGTTGGTGGCACTACAGGCGCGACTTTGAACAGAGTAAGCCATCAAATCTCCCTAAACTTTACAGCAAACAGGCATGCTTAAGCGCCGCTCTGACCGTCTCACGACCACTGT	10	C	-T
1470	54	KVX8HWW01DVB84	CCGCGGTACTCACTACAGGCGCGACTTTGAACAGAGTAAGCCATCAAATCTCCCTAAACTTTACAGCAAACAGGCATGCTTAAGCGCCGCTCTGACCGTCTCACGACCACTGT	10	C	-T
1031	34	KVX8HWW01CSSR4	TCCGTCGTATCACTACAGGCGCGACTTTGAACAGAGTAAGCCATCAAATCTCCCTAAACTTTACAGCAAACAGGCATGCTTAAGCGCCGCTCTGACCGTCTCACGACCACTGT	10	C	-T
779	1072	KVX8HWW01B6O4Y	CGGCTCCGGCACTACAGGCGCGACTTTGAACAGAGTAAGCCATCAAATCTCCCTAAACTTTACAGCAAACAGGCATGCTTAAGCGCCGCTCTGACCGTCTCACGACCACTGT	10	C	-T
569	2200	KVX8HWW01BOAAY	ACAAGTCAACCACTACAGGCGCGACTTTGAACAGAGTAAGCCATCAAATCTCCCTAAACTTTACAGCAAACAGGCATGCTTAAGCGCCGCTCTGACCGTCTCACGACCACTGT	10	C	-T
613	421	KVX8HWW01BR3ZR	TCTTACGCTCCACTACAGGCGCGACTTTGAACAGAGTAAGCCATCAAATCTCCCTAAACTTTACAGCAAACAGGCATGCTTAAGCGCCGCTCTGACCGTCTCACGACCACTGT	10	C	-T
930	992	KVX8HWW01CJYA6	CTTTATCGGGCACTACAGGCGCGACTTTGAACAGAGTAAGCCATCAAATCTCCCTAAACTTTACAGCAAACAGGCATGCTTAAGCGCCGCTCTGACCGTCTCACGACCACTGT	10	C	-T
499	1110	KVX8HWW01BH378	TGGTTGGCCGCACTACAGGCGCGACTTTGAACAGAGTAAGCCATCAAATCTCCCTAAACTTTACAGCAAACAGGCATGCTTAAGCGCCGCTCTGACCGTCTCACGACCACTGT	10	C	-T
1027	1199	KVX8HWW01CSG1D	ACCTAATGGGCACTACAGGCGCGACTTTGAACAGAGTAAGCCATCAAATCTCCCTAAACTTTACAGCAAACAGGCATGCTTAAGCGCCGCTCTGACCGTCTCACGACCACTGT	10	C	-T
832	702	KVX8HWW01CBCCW	TCTGCCCGGCCACTACAGGCGCGACTTTGAACAGAGTAAGCCATCAAATCTCCCTAAACTTTACAGCAAACAGGCATGCTTAAGCGCCGCTCTGACCGTCTCACGACCACTGT	10	C	-T
1154	99	KVX8HWW01C3LKL	CATGGGTCCCACTACAGGCGCGACTTTGAACAGAGTAAGCCATCAAATCTCCCTAAACTTTACAGCAAACAGGCATGCTTAAGCGCCGCTCTGACCGTCTCACGACCACTGT	10	C	-T
557	1991	KVX8HWW01BM77T	CACTCTTTCACTACAGGCGCGACTTTGAACAGAGTAAGCCATCAAATCTCCCTAAACTTTACAGCAAACAGGCATGCTTAAGCGCCGCTCTGACCGTCTCACGACCACTGT	10	C	-T
509	2430	KVX8HWW01BI0UO	TTCGTCATTCCACTACAGGCGCGACTTTGAACAGAGTAAGCCATCAAATCTCCCTAAACTTTACAGCAAACAGGCATGCTTAAGCGCCGCTCTGACCGTCTCACGACCACTGT	10	C	-T
625	1715	KVX8HWW01BS6W1	CTTTCCTTGCACTACAGGCGCGATTTGAACAGAGTAAGCCATCAAATCTCCCTAAACTTTACAGCAAACAGGCATGCTTAAGCGCCGCTCTGACCGTCTCACGACCACTGT	9	A	-CT
1448	3066	KVX8HWW01DTG1O	CGAAGGTCAACACTACAGGCGCGACTTTGAACAGAGTAAGCCATCAAATCTCCCTAAACTTTACAGCAAACAGGCATGCTTAAGCGCCGCTCTGACCGTCTCACGACCACTGT	10	C	-T
305	691	KVX8HWW01A02RP	TCCGTCGTATCACTACAGGCGCGACTTTGAACAGAGTAAGCCATCAAATCTCCCTAAACTTTACAGCAAACAGGCATGCTTAAGCGCCGCTCTGACCGTCTCACGACCACTGT	10	C	-T
1082	127	KVX8HWW01CW91D	TCAGCGGGACCACTACAGGCGCGACTTTGAACAGAGTAAGCCATCAAATCTCCCTAAACTTTACAGCAAACAGGCATGCTTAAGCGCCGCTCTGACCGTCTCACGACCACTGT	10	C	-T
1033	2152	KVX8HWW01CS0QI	TACAAAGGCCACTACAGGCGCGACTTTGAACAGAGTAAGCCATCAAATCTCCCTAAACTTTACAGCAAACAGGCATGCTTAAGCGCCGCTCTGACCGTCTCACGACCACTGT	10	C	-T
1373	267	KVX8HWW01DMTUL	TTGTCGACGACACTACAGGCGCGACTTTGAACAGAGTAAGCCATCAAATCTCCCTAAACTTTACAGCAAACAGGCATGCTTAAGCGCCGCTCTGACCGTCTCACGACCATGT	10	C	-T
743	1203	KVX8HWW01B3JGL	TATTATCTCCACTACAGGCGCGACTTTGAACAGAGTAAGCCATCAAATCTCCCTAAACTTTACAGCAAACAGGCATGCTTAAGCGCCGCTCTGACCGTCTCACGACCACTGT	10	C	-T
333	1390	KVX8HWW01A3JSW	ATATATCCACCACTACAGGCGCGACTTTTGAACAGAGTAAGCCATCAAATCTCCCAAACTTTACAGCAAACAGGCATGCTTAAGCGCCGCTCTGACCGTCTCACGACCACTGT	40	C	-T
1090	1137	KVX8HWW01CXZ3N	AGAAAACACTACAGGCGCGACTTTGAACAGAGTAAGCCATCAAATCTCCCTAAACTTTACAGCAAACAGGCATGCTTAAGCGCCGCTCTGACCGTCTCACGACCACTGT	10	C	-T
654	1864	KVX8HWW01BVQOQ	AGACCATATTCACTACAGGCGCGACTTTGAACAGAGTAAGCCATAAATCTCCCTAAACTTTACAGCAAACAGGCATGCTTAAGCGCCGCTCTGACCGTCTCACGACCACTGT	10	C	-T
654	1864	KVX8HWW01BVQOQ	AGACCATATTCACTACAGGCGCGACTTTGAACAGAGTAAGCCATAAATCTCCCTAAACTTTACAGCAAACAGGCATGCTTAAGCGCCGCTCTGACCGTCTCACGACCACTGT	30	T	-C
473	1984	KVX8HWW01BFUQA	TTTGTAGTCACTACAGGCGCGACTTTGAACAGAGTAAGCCATCAAATCTCCCTAAACTTTACAGCAAACAGGCATGCTTAAGCGCCGCTCTGACCGTCTCACGACCACTGT	10	C	-T
1302	2939	KVX8HWW01DGNIL	TTCGCCTTGGCACTACAGGCGCGACTTTGAACAGAGTAAGCCATCAAATCTCCCTAAACTTTACAGCAAACAGGCATGCTTAAGCGCCGCTCTGACCGTCTCACGACCACTGT	10	C	-T
1394	1339	KVX8HWW01DOO1P	TGCAACCTTCCACTACAGGCGCGACTTTGAACAGAGTAAGCCATCAAATCTCCCTAAACTTTACAGCAAACAGGCATGCTTAAGCGCCGCTCTGACCGTCTCACGACCACTGT	10	C	-T
1429	107	KVX8HWW01DRQPP	AGGTTCCGGCACTACAGGCGCGACTTTTGAACAGAGTAAGCCATCAAATCTCCCTAAACTTTACAGCAAACAGGCATGCTTAAGCGCCGCCTCTGACCGTCTCACGACCACTGT	75	G	+C
416	2281	KVX8HWW01BAUS7	AAAGAACACTACAGGCGCGACTTTGAACAGAGTAAGCCATCAAATCTCCCTAAACTTTACAGCAAACAGGCATGCTTAAGCGCCGCTCTGACCGTCTCACGACCACTGT	10	C	-T
770	247	KVX8HWW01B5V11	TTAGGACTACACTACAGGCGCGACTTTGAACAGAGTAAGCCATCAAATCTCCCTAAACTTTACAGCAAACAGGCATGCTTAAGCGCCGCTCTGACCGTCTCACGACCACAGT	10	C	-T
770	247	KVX8HWW01B5V11	TTAGGACTACACTACAGGCGCGACTTTGAACAGAGTAAGCCATCAAATCTCCCTAAACTTTACAGCAAACAGGCATGCTTAAGCGCCGCTCTGACCGTCTCACGACCACAGT	97	T	A
1168	3337	KVX8HWW01C4WBF	TTTCGTTTCCCACTACAGGCGCGACTTTGAACAGAGTAAGCCATCAAATCTCCCTAAACTTTACAGCAAACAGGCATGCTTAAGCGCCGCTCTGACCGTCTCACGACCACTGT	10	C	-T
1296	1039	KVX8HWW01DF225	TTGGGAGTTCACTACAGGCGCGACTTTGAACAGAGTAAGCCATCAAATCTCCCTAAACTTTACAGCAAACAGGCATGCTTAAGCGCCGCTCTGACCGTCTCACGACCACTGT	10	C	-T
500	1261	KVX8HWW01BH7H7	CGGGTTGTGCACTACAGGCGCGACTTTGAACAGAGTAAGCCATCAAATCTCCCTAAACTTTACAGCAAACAGGCATGCTTAAGCGCCGCTCTGACCGTCTCACGACCACTGT	10	C	-T
618	2604	KVX8HWW01BSLHA	TTAACGCCGTCACTACAGGCGCGACTTTGAACAGAGTAAGCCATCAAATCTCCCTAAACTTTACAGCAAACAGGCATGCTTAAGCGCCGCTCTGACCGTCTCACGACCACTGT	10	C	-T
950	685	KVX8HWW01CLO97	TATAAAGCCCACTACAGGCGCGACTTTGAACAGAGTAAGCCATCAAATCTCCCTAAACTTTACAGCAAACAGGCATGCTTAAGCGCCGCTCTGACCGTCTCACGACCACTGT	10	C	-T

## Sheet: 4th_repeat
Target reads for measuring specificity of the barcode-free NGS error validation
X	Y	ID	Sequence	Position	Reference	Variant
941	3425	KWA86WK01CKYYB	ATAACGCCGCCACTACAGGCGCGACTTTGAACAGAGTAAGCCATCAAATCTCCCTAAACTTTACAGCAAACAGGCATGCTTAAGCGCCGCTCTGACCGTCTCACGACCACTGT	10	C	-T
1114	1133	KWA86WK01CZ3X7	TTTAGAGTGCACTACAGGCGCGACTTTGAACAGAGTAAGCCATCAAATCTCCCTAAACTTTACAGCAAACAGGCATGCTTAAGCGCCGCTCTGACCGTCTCACGACCACTGT	10	C	-T
1019	2277	KWA86WK01CRSK3	TTTGCGCGGCACTACAGGCGCGACTTTGAACAGAGTAAGCCATCAAATCTCCCTAAACTTTACAGCAAACAGGCATGCTTAAGCGCCGCTCTGACCGTCTCACGACCACTGT	10	C	-T
692	3313	KWA86WK01BY3WJ	AGGTGTTTGGCACTACAGGCGCGACTTTGAACAGAGTAAGCCATCAAATCTCCCTAAACTTTACAGCAAACAGGCATGCTTAAGCGCCGCTCTGACCGTCTCACGACCACTGT	10	C	-T
1170	1104	KWA86WK01C40WY	TCAACTTTAGCACTACAGGCGCGACTTTGAACAGAGTAAGCCATCAAATCTCCCTAAACTTTACAGCAAACAGGCATGCTTAAGCGCCGCTCTGACCGTCTCACGACCACTGT	10	C	-T
118	2460	KWA86WK01AKO4E	TGGTACGCAGCACTACAGGCGCGACTTTGAACAGAGTAAGCCATCAAATCTCCCTAAACTTTACAGCAAACAGGCATGCTTAAGCGCCGCTCTGACCGTCTCACGACCACTGT	10	C	-T
1435	454	KWA86WK01DR9X0	TTTGGCTAGTCACTACAGGCGCGACTTTGAACAGAGTAAGCCATCAAATCTCCCTAAACTTTACAGCAAACAGGCATGCTTAAGCGCCGCTCTGACCGTCTCACGACCACTGT	10	C	-T
1413	3681	KWA86WK01DQEWJ	TTATAGTTCGCACTACAGGCGCGACTTTGAACAGAGTAAGCCATCAAATCTCCCTAAACTTTACAGCAAACAGGCATGCTTAAGCGCCGCTCTGACCGTCTCACGACCACTGT	10	C	-T
1141	3385	KWA86WK01C2I0R	TCCTGTAGTACACTACAGGCGCGACTTTGAACAGAGTAAGCCATCAAATCTCCCTAAACTTTACAGCAAACAGGCATGCTTAAGCGCCGCTCTGACCGTCTCACGACCACTGT	10	C	-T
1047	1039	KWA86WK01CT74H	TTTTGTCACTACAGGCGCGACTTTGAACAGAGTAAGCCATCAAATCTCCCTAAACTTTACAGCAAACAGGCATGCTTAAGCGCCGCTCTGACCGTCTCACGACCACTGT	10	C	-T
779	2039	KWA86WK01B6PVT	TTCCATTCCTCACTACAGGCGCGACTTTGAACAGAGTAAGCCATCAAATCTCCCTAAACTTTACAGCAAACAGGCATGCTTAAGCGCCGCTCTGACCGTCTCACGACCACTGT	10	C	-T
988	902	KWA86WK01CO1JS	TGTCGGAGTCCACTACAGGCGCGACTTTGAACAGAGTAAGCCATCAAATCTCCCTAAACTTTACAGCAAACAGGCATGCTTAAGCGCCGCTCTGACCGTCTCACGACCACTGT	10	C	-T
1447	3215	KWA86WK01DTDZ1	CTGGGTCCGACACTACAGGCGCGACTTTGAACAGAGTAAGCCATCAAATCTCCCTAAACTTTACAGCAAACAGGCATGCTTAAGCGCCGCTCTGACCGTCTCACGACCACTGT	10	C	-T
449	2456	KWA86WK01BDQ8Q	TTACGGTTAGCACTACAGGCGCGACTTTGAACAGAGTAAGCCATCAAATCTCCCTAAACTTTACAGCAAACAGGCATGCTTAAGCGCCGCTCTGACCGTCTCACGACCACTGT	10	C	-T
295	2584	KWA86WK01AZ8MI	TTTTTGTCACTACAGGCGCGACTTTGAACAGAGTAAGCCATCAAATCTCCCTAAACTTTACAGCAAACAGGCATGCTTAAGCGCCGCTCTGACCGTCTCACGACCACTGT	10	C	-T
509	1562	KWA86WK01BIZ6K	AGCACAATACCACTACAGGCGCGACTTTGAACAGAGTAAGCCATCAAATCTCCCTAAACTTTACAGCAAACAGGCATGCTTAAGCGCCGCTCTGACCGTCTCACGACCACTGT	10	C	-T
30	1866	KWA86WK01ACYJG	CCTACAGGTCACTACAGGCGCGACTTTGAACAGAGTAAGCCATCAAATCTCCCTAAACTTTACAGCAAACAGGCATGCTTAAGCGCCGCTCTGACCGTCTCACGACCACTGT	10	C	-T
411	3474	KWA86WK01BAFXG	TTTGGATGGACACTACAGGCGCGACTTTGAACAGAGTAAGCCATCAAATCTCCCTAAACTTTACAGCAAACAGGCATGCTTAAGCGCCGCTCTGACCGTCTCACGACCACTGT	10	C	-T
658	614	KWA86WK01BV2C4	TTAAGTGGTGCACTACAGGCGCGACTTTGAACAGAGTAAGCCATCAAATCTCCCTAAACTTTACAGCAAACAGGCATGCTTAAGCGCCGCTCTGACCGTCTCACGACCACTGT	10	C	-T
1115	133	KWA86WK01CZ6B7	TTCCATTCTTCACTACAGGCGCGACTTTGAACAGAGTAAGCCATCAAATCTCCCTAAACTTTACAGCAAACAGGCATGCTTAAGCGCCGCTCTGACCGTCTCACGACCACTGT	10	C	-T
1407	1566	KWA86WK01DPUA4	TTCGGGATACACTACAGGCGCGACTTTGAACAGAGTAAGCCATCAAATCTCCCTAAACTTTACAGCAAACAGGCATGCTTAAGCGCCGCTCTGACCGTCTCACGACCACTGT	10	C	-T
1194	1098	KWA86WK01C64RG	TTTAGAGTGCACTACAGGCGCGACTTTGAACAGAGTAAGCCATCAAATCTCCCTAAACTTTACAGCAAACAGGCATGCTTAAGCGCCGCTCTGACCGTCTCACGACCACTGT	10	C	-T
610	2660	KWA86WK01BRV8M	TTCAATGGGTCACTACAGGCGCGACTTTGAACAGAGTAAGCCATCAAATCTCCCTAAACTTTACAGCAAACAGGCATGCTTAAGCGCCGCTCTGACCGTCTCACGACCACTGT	10	C	-T
326	962	KWA86WK01A2XCK	TTTGTATCCACACTACAGGCGCGACTTTGAACAGAGTAAGCCATCAAATCTCCCTAAACTTTACAGCAAACAGGCATGCTTAAGCGCCGCTCTGACCGTCTCACGACCACTGT	10	C	-T
980	3406	KWA86WK01COD64	TGTCGGAGTCCACTACAGGCGCGACTTTGAACAGAGTAAGCCATCAAATCTCCCTAAACTTTACAGCAAACAGGCATGCTTAAGCGCCGCTCTGACCGTCTCACGACCACTGT	10	C	-T
1051	2633	KWA86WK01CULZV	CCCTTCGGTCACTACAGGCGCGACTTTGAACAGAGTAAGCCATCAAATCTCCCTAAACTTTACAGCAAACAGGCATGCTTAAGCGCCGCTCTGACCGTCTCACGACCACTGT	10	C	-T
166	1669	KWA86WK01AOV7R	TTGCTGTTTCACTACAGGCGCGACTTTGAACAGAGTAAGCCATCAAATCTCCCTAAACTTTACAGCAAACAGGCATGCTTAAGCGCCGCTCTGACCGTCTCACGACCACTGT	10	C	-T
194	3405	KWA86WK01ARD1R	AACGAACTAACACTACAGGCGCGACTTTGAACAGAGTAAGCCATCAAATCTCCCTAAACTTTACAGCAAACAGGCATGCTTAAGCGCCGCTCTGACCGTCTCACGACCACTGT	10	C	-T
193	3897	KWA86WK01ARA9N	CCGGTTGCTTCACTACAGGCGCGACTTTGAACAGAGTAAGCCATCAAATCTCCCTAAACTTTACAGCAAACAGGCATGCTTAAGCGCCGCTCTGACCGTCTCACGACCACTGT	10	C	-T
31	3659	KWA86WK01AC221	TTCCATTCCTCACTACAGGCGCGACTTTGAACAGAGTAAGCCATCAAATCTCCCTAAACTTTACAGCAACAGGCATGCTTAAGCGCCGCTCTGACCGTCTCACGACCACTGT	10	C	-T
31	3659	KWA86WK01AC221	TTCCATTCCTCACTACAGGCGCGACTTTGAACAGAGTAAGCCATCAAATCTCCCTAAACTTTACAGCAACAGGCATGCTTAAGCGCCGCTCTGACCGTCTCACGACCACTGT	53	C	-A
431	3730	KWA86WK01BB7B4	AGAGGAACAACACTACAGGCGCGACTTTGAACAGAGTAAGCCATCAAATCTCCCTAAACTTTACAGCAAACAGGCATGCTTAAGCGCCGCTCTGACCGTCTCACGACCACTGT	10	C	-T
842	1209	KWA86WK01CB8CR	TTGGCCCATTCACTACAGGCGCGACTTTGAACAGAGTAAGCCATCAAATCTCCCTAAACTTTACAGCAAACAGGCATGCTTAAGCGCCGCTCTGACCGTCTCACGACCACTGT	10	C	-T
1357	1358	KWA86WK01DLF4G	ACGGCCTATACACTACAGGCGCGACTTTGAACAGAGTAAGCCATCAAATCTCCCTAAACTTTACAGCAAACAGGCATGCTTAAGCGCCGCTCTGACCGTCTCACGACCACTGT	10	C	-T
1340	648	KWA86WK01DJXUI	TTTTTGTCACTACAGGCGCGACTTTGAACAGAGTAAGCCATCAAATCTCCCTAAACTTTACAGCAAACAGGCATGCTTAAGCGCCGCTCTGACCGTCTCACGACCACTGT	10	C	-T
1148	3447	KWA86WK01C246X	TTAAGTGGTGCACTACAGGCGCGACTTTGAACAGAGTAAGCCATCAAATCTCCCTAAACTTTACAGCAAACAGGCATGCTTAAGCGCCGCTCTGACCGTCTCACGACCACTGT	10	C	-T
511	557	KWA86WK01BI5P7	TTATTAGGCGCACTACAGGCGCGACTTTGAACAGAGTAAGCCATCAAATCTCCCTAAACTTTACAGCAAACAGGCATGCTTAAGCGCCGCTCTGACCGTCTCACGACCACTGT	10	C	-T
448	69	KWA86WK01BDL8N	TTTAGAGTGCACTACAGGCGCGACTTTGAACAGAGTAAGCCATCAAATCTCCCTAAACTTTACAGCAAACAGGCATGCTTAAGCGCCGCTCTGACCGTCTCACGACCACTGT	10	C	-T
1221	1685	KWA86WK01C9IJR	TTGCGGGCTCACTACAGGCGCGACTTTGAACAGAGTAAGCCATCAAATCTCCCTAAACTTTACAGCAAACAGGCATGCTTAAGCGCCGCTCTGACCGTCTCACGACCACTGT	10	C	-T
142	1452	KWA86WK01AMR62	TTTCGACGGCCACTACAGGCGCGACTTTGAACAGAGTAAGCCATCAAATCTCCCTAAACTTTACAGCAAACAGGCATGCTTAAGCGCCGCTCTGACCGTCTCACGACCACTGT	10	C	-T
1135	663	KWA86WK01C1XYH	CTAAGGTACGCACTACAGGCGCGACTTTGAACAGAGTAAGCCATCAAATCTCCCTAAACTTTACAGCAAACAGGCATGCTTAAGCGCCGCTCTGACCGTCTCACGACCACTGT	10	C	-T
39	1052	KWA86WK01ADQCU	TTTTGTCACTACAGGCGCGACTTTGAACAGAGTAAGCCATCAAATCTCCCTAAACTTTACAGCAAACAGGCATGCTTAAGCGCCGCTCTGACCGTCTCACGACCACTGT	10	C	-T
115	2213	KWA86WK01AKFF7	TTTCTGAGCACTACAGGCGCGACTTTGAACAGAGTAAGCCATCAAATCTCCCTAAACTTTACAGCAAACAGGCATGCTTAAGCGCCGCTCTGACCGTCTCACGACCACTGT	10	C	-T
968	2449	KWA86WK01CNBI7	TTCGGGATACACTACAGGCGCGACTTTGAACAGAGTAAGCCATCAAATCTCCCTAAACTTTACAGCAAACAGGCATGCTTAAGCGCCGCTCTGACCGTCTCACGACCACTGT	10	C	-T
85	1911	KWA86WK01AHSEH	CTAAGGTACGCACTACAGGCGCGACTTTGAACAGAGTAAGCCATCAAATCTCCCTAAACTTTACAGCAAACAGGCATGCTTAAGCGCCGCTCTGACCGTCTCACGACCACTGT	10	C	-T
266	1905	KWA86WK01AXOF3	CCATTCGTGTCACTACAGGCGCGACTTTGAACAGAGTAAGCCATCAAATCTCCCTAAACTTTACAGCAAACAGGCATGCTTAAGCGCCGCTCTGACCGTCTCACGACCACTGT	10	C	-T
1349	1997	KWA86WK01DKRBZ	CACGGTTTTCACTACAGGCGCGACTTTGAACAGAGTAAGCCATCAAATCTCCCTAAACTTTACAGCAAACAGGCATGCTTAAGCGCCGCTCTGACCGTCTCACGACCACTGT	10	C	-T
431	1082	KWA86WK01BB5AK	TTTGACGAGTCACTACAGGCGCGACTTTGAACAGAGTAAGCCATCAAATCTCCCTAAACTTTACAGCAAACAGGCATGCTTAAGCGCCGCTCTGACCGTCTCACGACCACTGT	10	C	-T
1230	3144	KWA86WK01DAB4A	TGTACTTAACACTACAGGCGCGACTTTGAACAGAGTAAGCCATCAAATCTCCCTAAACTTTACAGCAAACAGGCATGCTTAAGCGCCGCTCTGACCGTCTCACGACCACTGT	10	C	-T
1012	524	KWA86WK01CQ43Y	TTTTTGTCACTACAGGCGCGACTTTGAACAGAGTAAGCCATCAAATCTCCCTAAACTTTACAGCAAACAGGCATGCTTAAGCGCCGCTCTGACCGTCTCACGACCACTGT	10	C	-T
292	2008	KWA86WK01AZYO6	ACCGGTATTCACTACAGGCGCGACTTTGAACAGAGTAAGCCATCAAATCTCCCTAAACTTTACAGCAAACAGGCATGCTTAAGCGCCGCTCTGACCGTCTCACGACCACTGT	10	C	-T
1284	2972	KWA86WK01DE2NI	ACCACCCGCTCACTACAGGCGCGACTTTGAACAGAGTAAGCCATCAAATCTCCCTAAACTTTACAGCAAACAGGCATGCTTAAGCGCCGCTCTGACCGTCTCACGACCACTGT	10	C	-T
1250	2516	KWA86WK01DB2UE	TTATAGTTCGCACTACAGGCGCGACTTTGAACAGAGTAAGCCATCAAATCTCCCTAAACTTTACAGCAAACAGGCATGCTTAAGCGCCGCTCTGACCGTCTCACGACCACTGT	10	C	-T
921	2436	KWA86WK01CI6ZA	TTGGCCAGGTCACTACAGGCGCGACTTTGAACAGAGTAAGCCATCAAATCTCCCTAAACTTTACAGCAAACAGGCATGCTTAAGCGCCGCTCTGACCGTCTCACGACCACTGT	10	C	-T
1286	3498	KWA86WK01DE9DO	TTTCTATGGCACTACAGGCGCGACTTTGAACAGAGTAAGCCATCAAATCTCCCTAAACTTTACAGCAAACAGGCATGCTTAAGCGCCGCTCTGACCGTCTCACGACCACTGT	10	C	-T
933	1532	KWA86WK01CJ77I	AACAACAACCACTACAGGCGCGACTTTGAACAGAGTAAGCCATCAAATCTCCCTAAACTTTACAGCAAACAGGCATGCTTAAGCGCCGCTCTGACCGTCTCACGACCACTGT	10	C	-T
1203	3099	KWA86WK01C7YQ1	TTGGTTGGAGCACTACAGGCGCGACTTTGAACAGAGTAAGCCATCAAATCTCCCTAAACTTTACAGCAAACAGGCATGCTTAAGCGCCGCTCTGACCGTCTCACGACCACTGT	10	C	-T
159	2524	KWA86WK01AOAQ2	AGGCTCCTCCACTACAGGCGCGACTTTGAACAGAGTAAGCCATCAAATCTCCCTAAACTTTACAGCAAACAGGCATGCTTAAGCGCCGCTCTGACCGTCTCACGACCACTGT	10	C	-T
1400	2043	KWA86WK01DO8JX	AGGATCCTATCACTACAGGCGCGACTTTGAACAGAGTAAGCCATCAAATCTCCCTAAACTTTACAGCAAACAGGCATGCTTAAGCGCCGCTCTGACCGTCTCACGACCACTGT	10	C	-T
401	3733	KWA86WK01A9KIV	TGTCGTTGGTCACTACAGGCGCGACTTTGAACAGAGTAAGCCATCAAATCTCCCTAAACTTTACAGCAAACAGGCATGCTTAAGCGCCGCTCTGACCGTCTCACGACCACTGT	10	C	-T
1431	564	KWA86WK01DRXDY	TTTTCTGAGCACTACAGGCGCGACTTTGAACAGAGTAAGCCATCAAATCTCCCTAAACTTTACAGCAAACAGGCATGCTTAAGCGCCGCTCTGACCGTCTCACGACCACTGT	10	C	-T
830	1704	KWA86WK01CA6S6	TTATGGCCTACACTACAGGCGCGACTTTGAACAGAGTAAGCCATCAAATCTCCCTAAACTTTACAGCAAACAGGCATGCTTAAGCGCCGCTCTGACCGTCTCACGACCACTGT	10	C	-T
48	2366	KWA86WK01AEJTC	TTATCCGTGGCACTACAGGCGCGACTTTGAACAGAGTAAGCCATCAAATCTCCCTAAACTTTACAGCAAACAGGCATGCTTAAGCGCCGCTCTGACCGTCTCACGACCACTGT	10	C	-T
310	1653	KWA86WK01A1JBB	TTGTTTGTCGCACTACAGGCGCGACTTTGAACAGAGTAAGCCATCAAATCTCCCTAAACTTTACAGCAAACAGGCATGCTTAAGCGCCGCTCTGACCGTCTCACGACCACTGT	10	C	-T
1369	3136	KWA86WK01DMJE6	TGGATTTCCACTACAGGCGCGACTTTGAACAGAGTAAGCCATCAAATCTCCCTAAACTTTACAGCAAACAGGCATGCTTAAGCGCCGCTCTGACCGTCTCACGACCACTGT	10	C	-T
342	1922	KWA86WK01A4CNO	ATTACGCGCGCACTACAGGCGCGACTTTGAACAGAGTAAGCCATCAAATCTCCCTAAACTTTACAGCAAACAGGCATGCTTAAGCGCCGCTCTGACCGTCTCACGACCACTGT	10	C	-T
359	1210	KWA86WK01A5TT4	AGGTTAAGGGCACTACAGGCGCGACTTTGAACAGAGTAAGCCATCAAATCTCCCTAAACTTTACAGCAAACAGGCATGCTTAAGCGCCGCTCTGACCGTCTCACGACCACTGT	10	C	-T
665	1399	KWA86WK01BWO3D	CTCCGCCGGACACTACAGGCGCGACTTTGAACAGAGTAAGCCATCAAATCTCCCTAAACTTTACAGCAAACAGGCATGCTTAAGCGCCGCTCTGACCGTCTCACGACCACTGT	10	C	-T
1169	752	KWA86WK01C4XHE	TTGACTCGTTCACTACAGGCGCGACTTTGAACAGAGTAAGCCATCAAATCTCCCTAAACTTTACAGCAAACAGGCATGCTTAAGCGCCGCTCTGACCGTCTCACGACCACTGT	10	C	-T
1011	2193	KWA86WK01CQ28J	CCGTATCGGGCACTACAGGCGCGACTTTGAACAGAGTAAGCCATCAAATCTCCCTAAACTTTACAGCAAACAGGCATGCTTAAGCGCCGCTCTGACCGTCTCACGACCACTGT	10	C	-T
104	2145	KWA86WK01AJGMR	CTAGTTAGGTCACTACAGGCGCGACTTTGAACAGAGTAAGCCATCAAATCTCCCTAAACTTTACAGCAAACAGGCATGCTTAAGCGCCGCTCTGACCGTCTCACGACCACTGT	10	C	-T
977	176	KWA86WK01CN172	CGGTCCCGGCCACTACAGGCGCGACTTTGAACAGAGTAAGCCATCAAATCTCCCTAAACTTTACAGCAAACAGGCATGCTTAAGCGCCGCTCTGACCGTCTCACGACCACTGT	10	C	-T
36	1744	KWA86WK01ADHEQ	CGTGAGTTTACACTACAGGCGCGACTTTGAACAGAGTAAGCCATCAAATCTCCCTAAACTTTACAGCAAACAGGCATGCTTAAGCGCCGCTCTGACCGTCTCACGACCACTGT	10	C	-T
492	898	KWA86WK01BHHXW	TTTCTGAGCACTACAGGCGCGACTTTGAACAGAGTAAGCCATCAAATCTCCCTAAACTTTACAGCAAACAGGCATGCTTAAGCGCCGCTCTGACCGTCTCACGACCACTGT	10	C	-T
175	2382	KWA86WK01APO7K	TTACTGTCACCACTACAGGCGCGACTTTGAACAGAGTAAGCCATCAAATCTCCCTAAACTTTACAGCAAACAGGCATGCTTAAGCGCCGCTCTGACCGTCTCACGACCACTGT	10	C	-T
769	1455	KWA86WK01B5TTT	TTGGCCCATTCACTACAGGCGCGACTTTGAACAGAGTAAGCCATCAAATCTCCCTAAACTTTACAGCAAACAGGCATGCTTAAGCGCCGCTCTGACCGTCTCACGACCACTGT	10	C	-T
1298	3659	KWA86WK01DGBFH	CAGTCCGTTTCACTACAGGCGCGACTTTGAACAGAGTAAGCCATCAAATCTCCCTAAACTTTACAGCAAACAGGCATGCTTAAGCGCCGCTCTGACCGTCTCACGACCACTGT	10	C	-T
574	1851	KWA86WK01BOPT5	TTACGTACTACACTACAGGCGCGACTTTGAACAGAGTAAGCCATCAAATCTCCCTAAACTTTACAGCAAACAGGCATGCTTAAGCGCCGCTCTGACCGTCTCACGACCACTGT	10	C	-T
233	3452	KWA86WK01AUTCE	CTAAGGTACGCACTACAGGCGCGACTTTGAACAGAGTAAGCCATCAAATCTCCCTAAACTTTACAGCAAACAGGCATGCTTAAGCGCCGCTCTGACCGTCTCACGACCACTGT	10	C	-T
1000	934	KWA86WK01CP3H0	TTACCGTTATCACTACAGGCGCGACTTTGAACAGAGTAAGCCATCAAATCTCCCTAAACTTTACAGCAAACAGGCATGCTTAAGCGCCGCTCTGACCGTCTCACGACCACTGT	10	C	-T
420	1817	KWA86WK01BA63F	TTAAAGCGGTCACTACAGGCGCGACTTTGAACAGAGTAAGCCATCAAATCTCCCTAAACTTTACAGCAAACAGGCATGCTTAAGCGCCGCTCTGACCGTCTCACGACCACTGT	10	C	-T
1412	2710	KWA86WK01DQAZS	CGTTTCCGCTCACTACAGGCGCGACTTTGAACAGAGTAAGCCATCAAATCTCCCTAAACTTTACAGCAAACAGGCATGCTTAAGCGCCGCTCTGACCGTCTCACGACCACTGT	10	C	-T
431	3829	KWA86WK01BB7EV	AGAAATTTCTCACTACAGGCGCGACTTTGAACAGAGTAAGCCATCAAATCTCCCTAAACTTTACAGCAAACAGGCATGCTTAAGCGCCGCTCTGACCGTCTCACGACCACTGT	10	C	-T
462	3501	KWA86WK01BEW4V	TTATAGTTCGCACTACAGGCGCGACTTTGAACAGAGTAAGCCATCAAATCTCCCTAAACTTTACAGCAAACAGGCATGCTTAAGCGCCGCTCTGACCGTCTCACGACCACTGT	10	C	-T
212	1603	KWA86WK01ASXJP	ACTTCTACTCACTACAGGCGCGACTTTGAACAGAGTAAGCCATCAAATCTCCCTAAACTTTACAGCAAACAGGCATGCTTAAGCGCCGCTCTGACCGTCTCACGACCACTGT	10	C	-T
1150	274	KWA86WK01C282C	TTGACGAGTCACTACAGGCGCGACTTTGAACAGAGTAAGCCATCAAATCTCCCTAAACTTTACAGCAAACAGGCATGCTTAAGCGCCGCTCTGACCGTCTCACGACCACTGT	10	C	-T
13	1048	KWA86WK01ABF6I	CTGGGTTTACACTACAGGCGCGACTTTGAACAGAGTAAGCCATCAAATCTCCCTAAACTTTACAGCAAACAGGCATGCTTAAGCGCCGCTCTGACCGTCTCACGACCACTGT	10	C	-T
1206	2759	KWA86WK01C77YX	TTTTGTCACTACAGGCGCGACTTTGAACAGAGTAAGCCATCAAATCTCCCTAAACTTTACAGCAAACAGGCATGCTTAAGCGCCGCTCTGACCGTCTCACGACCACTGT	10	C	-T
281	1164	KWA86WK01AYY96	AGGCGTTATCCACTACAGGCGCGACTTTGAACAGAGTAAGCCATCAAATCTCCCTAAACTTTACAGCAAACAGGCATGCTTAAGCGCCGCTCTGACCGTCTCACGACCACTGT	10	C	-T
846	3109	KWA86WK01CCMGN	CTAGTTAGGTCACTACAGGCGCGACTTTGAACAGAGTAAGCCATCAAATCTCCCTAAACTTTACAGCAAACAGGCATGCTTAAGCGCCGCTCTGACCGTCTCACGACCACTGT	10	C	-T
572	1110	KWA86WK01BOIX0	TCGTGTTCGGCACTACAGGCGCGACTTTGAACAGAGTAAGCCATCAAATCTCCCTAAACTTTACAGCAAACAGGCATGCTTAAGCGCCGCTCTGACCGTCTCACGACCACTGT	10	C	-T
1282	171	KWA86WK01DET55	TGGGTAACGACTACAGGCGCGACTTTGAACAGAGTAAGCCATCAAATCTCCCTAAACTTACAGCAAACAGGCATGCTTAAGCGCCGCTCTGACCGTCTCACGACCACTGT	10	C	-T
1282	171	KWA86WK01DET55	TGGGTAACGACTACAGGCGCGACTTTGAACAGAGTAAGCCATCAAATCTCCCTAAACTTACAGCAAACAGGCATGCTTAAGCGCCGCTCTGACCGTCTCACGACCACTGT	45	C	-T
682	2772	KWA86WK01BX7VQ	AGGAATGTTCACTACAGGCGCGACTTTGAACAGAGTAAGCCATCAAATCTCCCTAAACTTTACAGCAAACAGGCATGCTTAAGCGCCGCTCTGACCGTCTCACGACCACTGT	10	C	-T
565	1295	KWA86WK01BNWYP	TTTGGATGGACACTACAGGCGCGACTTTGAACAGAGTAAGCCATCAAATCTCCCTAAACTTTACAGCAAACAGGCATGCTTAAGCGCCGCTCTGACCGTCTCACGACCACTGT	10	C	-T
1184	1112	KWA86WK01C5852	AGCCGGAGAACACTACAGGCGCGACTTTTGAACAGAGTAAGCCATCAAATCTCCCTAAACTTTACAGCAAACAGGCATGACTTAAGCGCCGCTCTGACCGTCTCACGACCACTGT	64	G	+A
1235	2631	KWA86WK01DARIX	CTCTCTGTCGCACTACAGGCGCGACTTTGAACAGAGTAAGCCATCAAATCTCCCTAAACTTTACAGCAAACAGGCATGCTTAAGCGCCGCTCTGACCGTCTCACGACCACTGT	10	C	-T
92	364	KWA86WK01AIDBY	TGGGTAGTTCACTACAGGCGCGACTTTGAACAGAGTAAGCCATCAAATCTCCCTAAACTTTACAGCAAACAGGCATGCTTAAGCGCCGCTCTGACCGTCTCACGACCACTGT	10	C	-T
513	3590	KWA86WK01BJED0	TTGTCGAGGCACTACAGGCGCGACTTTGAACAGAGTAAGCCATCAAATCTCCCTAAACTTTACAGCAAACAGGCATGCTTAAGCGCCGCTCTGACCGTCTCACGACCACTGT	10	C	-T
547	3018	KWA86WK01BMDEK	TGTAGTTTGCACTACAGGCGCGACTTTGAACAGAGTAAGCCATCAAATCTCCCTAAACTTTACAGCAAACAGGCATGCTTAAGCGCCGCTCTGACCGTCTCACGACCACTGT	10	C	-T
701	2090	KWA86WK01BZVEK	TTCGAGGAGTCACTACAGGCGCGACTTTGAACAGAGTAAGCCATCAAATCTCCCTAAACTTTACAGCAAACAGGCATGCTTAAGCGCCGCTCTGACCGTCTCACGACCACTGT	10	C	-T
1130	1201	KWA86WK01C1IKJ	TGTCGGCTGGCACTACAGGCGCGACTTTGAACAGAGTAAGCCATCAAATCTCCCTAAACTTTACAGCAAACAGGCATGCTTAAGCGCCGCTCTGACCGTCTCACGACCACTGT	10	C	-T
1491	232	KWA86WK01DW6RE	TGTTCGTCGCCACTACAGGCGCGACTTTGAACAGAGTAAGCCATCAAATCTCCCTAAACTTTACAGCAAACAGGCATGCTTAAGCGCCGCTCTGACCGTCTCACGACCACTGT	10	C	-T
63	1401	KWA86WK01AFUG7	TGGGTCTGGCACTACAGGCGCGACTTTGAACAGAGTAAGCCATCAAATCTCCCTAAACTTTACAGCAAACAGGCATGCTTAAGCGCCGCTCTGACCGTCTCACGACCACTGT	10	C	-T
468	4054	KWA86WK01BFGIW	CTCCCTTCTCACTACAGGCGCGACTTTGAACAGAGTAAGCCATCAAATCTCCCTAAACTTTACAGCAAACAGGCATGCTTAAGCGCCGCTCTGACCGTCTCACGACCACTGT	10	C	-T
1394	3305	KWA86WK01DOQKB	TTTTACGTCCACTACAGGCGCGACTTTGAACAGAGTAAGCCATCAAATCTCCCTAAACTTTACAGCAAACAGGCATGCTTAAGCGCCGCTCTGACCGTCTCACGACCACTGT	10	C	-T
695	2054	KWA86WK01BZCEW	TTTGGGTTACACTACAGGCGCGACTTTGAACAGAGTAAGCCATCAAATCTCCCTAAACTTTACAGCAAACAGGCATGCTTAAGCGCCGCTCTGACCGTCTCACGACCACTGT	10	C	-T
1239	1170	KWA86WK01DA21G	TAACACGTGACACTACAGGCGCGACTTTGAACAGAGTAAGCCATCAAATCTCCCTAAACTTTACAGCAAACAGGCATGCTTAAGCGCCGCTCTGACCGTCTCACGACCACTGT	10	C	-T
952	2713	KWA86WK01CLW53	TTCAGATGTTCACTACAGGCGCGACTTTGAACAGAGTAAGCCATCAAATCTCCCTAAACTTTACAGCAAACAGGCATGCTTAAGCGCCGCTCTGACCGTCTCACGACCACTGT	10	C	-T
1439	2261	KWA86WK01DSNZB	CCTGGGAGGCACTACAGGCGCGACTTTGAACAGAGTAAGCCATCAAATCTCCCTAAACTTTACAGCAAACAGGCATGCTTAAGCGCCGCTCTGACCGTCTCACGACCACT	10	C	-T
504	3717	KWA86WK01BIL1J	TTACTGTCACCACTACAGGCGCGACTTTGAACAGAGTAAGCCATCAAATCTCCCTAAACTTTACAGCAAACAGGCATGCTTAAGCGCCGCTCTGACCGTCTCACGACCACTGT	10	C	-T
629	3536	KWA86WK01BTKYQ	CAGGGCCGGCACTACAGGCGCGACTTTGAACAGAGTAAGCCATCAAATCTCCCTAAACTTTACAGCAAACAGGCATGCTTAAGCGCCGCTCTGACCGTCTCACGACCACTGT	10	C	-T
1442	1628	KWA86WK01DSWY2	CCGACGTCCCACTACAGGCGCGACTTTGAACAGAGTAAGCCATCAAATCTCCCTAAACTTTACAGCAAACAGGCATGCTTAAGCGCCGCTCTGACCGTCTCACGACCACTGT	10	C	-T
208	1560	KWA86WK01ASKVE	ATGGTCCCGCCACTACAGGCGCGACTTTGAACAGAGTAAGCCATCAAATCTCCCTAAACTTTACAGCAAACAGGCATGCTTAAGCGCCGCTCTGACCGTCTCACGACCACTGT	10	C	-T
193	211	KWA86WK01AQ8E9	AGTTTCTGTTCACTACAGGCGCGACTTTGAACAGAGTAAGCCATCAAATCTCCCTAAACTTTACAGCAAACAGGCATGCTTAAGCGCCGCTCTGACCGTCTCACGACCACTGT	10	C	-T
247	3648	KWA86WK01AV1QQ	TTTTTGTCACTACAGGCGCGACTTTGAACAGAGTAAGCCATCAAATCTCCCTAAACTTTACAGCAAACAGGCATGCTTAAGCGCCGCTCTGACCGTCTCACGACCACTGT	10	C	-T
103	963	KWA86WK01AJCJ5	ACGTTATGGCCACTACAGGCGCGACTTTGAACAGAGTAAGCCATCAAATCTCCCTAAACTTTACAGCAAACAGGCATGCTTAAGCGCCGCTCTGACCGTCTCACGACCACTGT	10	C	-T
852	1170	KWA86WK01CC3XG	TCTGTAGGTTCACTACAGGCGCGACTTTGAACAGAGTAAGCCATCAAATCTCCCTAAACTTTACAGCAAACAGGCATGCTTAAGCGCCGCTCTGACCGTCTCACGACCACTGT	10	C	-T
1168	1431	KWA86WK01C4UUH	TATGCCTATCACTACAGGCGCGACTTTGAACAGAGTAGCCATCAATCTCCCTAAACTTTACAGCAAACAGGCATGCTTAAAGCGCCGCTCTGACCGTCTCACGACCACTGT	10	C	-T
1168	1431	KWA86WK01C4UUH	TATGCCTATCACTACAGGCGCGACTTTGAACAGAGTAGCCATCAATCTCCCTAAACTTTACAGCAAACAGGCATGCTTAAAGCGCCGCTCTGACCGTCTCACGACCACTGT	23	T	-A
1168	1431	KWA86WK01C4UUH	TATGCCTATCACTACAGGCGCGACTTTGAACAGAGTAGCCATCAATCTCCCTAAACTTTACAGCAAACAGGCATGCTTAAAGCGCCGCTCTGACCGTCTCACGACCACTGT	31	C	-A
1168	1431	KWA86WK01C4UUH	TATGCCTATCACTACAGGCGCGACTTTGAACAGAGTAGCCATCAATCTCCCTAAACTTTACAGCAAACAGGCATGCTTAAAGCGCCGCTCTGACCGTCTCACGACCACTGT	67	T	+A
506	787	KWA86WK01BIP3P	ATTCCCTCGCACTACAGGCGCGACTTTGAACAGAGTAAGCCATCAAATCTCCCTAAACTTTACAGCAAACAGGCATGCTTAAGCGCCGCTCTGACCGTCTCACGACCACTGT	10	C	-T
1367	1918	KWA86WK01DMB5S	TGTTCGTTCCACTACAGGCGCGACTTTGAACAGAGTAAGCCATCAAATCTCCCTAAACTTTACAGCAAACAGGCATGCTTAAGCGCCGCTCTGACCGTCTCACGACCACTGT	10	C	-T
1269	3501	KWA86WK01DDRNJ	TCTTGTGAACACTACAGGCGCGACTTTGAACAGAGTAAGCCATCAAATCTCCCTAAACTTTACAGCAAACAGGCATGCTTAAGCGCCGCTCTGACCGTCTCACGACCACTGT	10	C	-T
796	1389	KWA86WK01B763Z	ATCGTAACGTCACTACAGGCGCGACTTTGAACAGAGTAAGCCATCAAATCTCCCTAAACTTTACAGCAAACAGGCATGCTTAAGCGCCGCTCTGACCGTCTCACGACCACTGT	10	C	-T
607	82	KWA86WK01BRKRO	TTGTTCTTCGCACTACAGGCGCGACTTTGAACAGAGTAAGCCATCAAATCTCCCTAAACTTTACAGCAAACAGGCATGCTTAAGCGCCGCTCTGACCGTCTCACGACCACTGT	10	C	-T
267	420	KWA86WK01AXQGM	TTGTTGTCGCACTACAGGCGCGACTTTGAACAGAGTAAGCCATCAAATCTCCCTAAACTTTACAGCAAACAGGCATGCTTAAGCGCCGCTCTGACCGTCTCACGACCACTGT	10	C	-T
125	2134	KWA86WK01ALAZS	CGACCTGCTTCACTACAGGCGCGACTTTGAACAGAGTAAGCCATCAAATCTCCCTAAACTTTACAGCAAACAGGCATGCTTAAGCGCCGCTCTGACCGTCTCACGACCACTGT	10	C	-T
1333	3636	KWA86WK01DJD02	TTTGGATGGACACTACAGGCGCGACTTTGAACAGAGTAAGCCATCAAATCTCCCTAAACTTTACAGCAAACAGGCATGCTTAAGCGCCGCTCTGACCGTCTCACGACCACTGT	10	C	-T
707	441	KWA86WK01B0C3F	TTTCCACCCGCACTACAGGCGCGACTTTGAACAGAGTAAGCCATCAAATCTCCCTAAACTTTACAGCAAACAGGCATGCTTAAGCGCCGCTCTGACCGTCTCACGACCACTGT	10	C	-T
1445	3384	KWA86WK01DS7S6	CGTGGTTGGTCACTACAGGCGCGACTTTGAACAGAGTAAGCCATCAAATCTCCCTAAACTTTACAGCAAACAGGCATGCTTAAGCGCCGCTCTGACCGTCTCACGACCACTGT	10	C	-T
660	817	KWA86WK01BV8UB	CCGGTTGCTTCACTACAGGCGCGACTTTGAACAGAGTAAGCCATCAAATCTCCCTAAACTTTACAGCAAACAGGCATGCTTAAGCGCCGCTCTGACCGTCTCACGACCACTGT	10	C	-T
349	1011	KWA86WK01A4X2T	TTTGTCCGGCCACTACAGGCGCGACTTTGAACAGAGTAAGCCATCAAATCTCCCTAAACTTTACAGCAAACAGGCATGCTTAAGCGCCGCTCTGACCGTCTCACGACCACTGT	10	C	-T
565	1220	KWA86WK01BNWWM	AGCTGTTGTTCACTACAGGCGCGACTTTGAACAGAGTAAGCCATCAAATCTCCCTAAACTTTACAGCAAACAGGCATGCTTAAGCGCCGCTCTGACCGTCTCACGACCACTGT	10	C	-T
1142	1777	KWA86WK01C2KXV	TAAGTCCTTGCACTACAGGCGCGACTTTGAACAGAGTAAGCCATCAAATCTCCCTAAACTTTACAGCAAACAGGCATGCTTAAGCGCCGCTCTGACCGTCTCACGACCACTGT	10	C	-T
292	3519	KWA86WK01AZZU5	TTTAGAGTGCACTACAGGCGCGACTTTGAACAGAGTAAGCCATCAAATCTCCCTAAACTTTACAGCAAACAGGCATGCTTAAGCGCCGCTCTGACCGTCTCACGACCACTGT	10	C	-T
560	1743	KWA86WK01BNHH9	TTCGGGATCGCACTACAGGCGCGACTTTGAACAGAGTAAGCCATCAAATCTCCCTAAACTTTACAGCAAACAGGCATGCTTAAGCGCCGCTCTGACCGTCTCACGACCACTGT	10	C	-T
1117	7	KWA86WK01C0CJ9	AAAGTTCGAGCACTACAGGCGCGACTTTGAACAGAGTAAGCCATCAAATCTCCCTAAACTTTACAGCAAACAGGCATGCTTAAGCGCCGCTCTGACCGTCTCACGACCACTGT	10	C	-T
1477	106	KWA86WK01DVYE0	CTGTTTACCACACTACAGGCGCGACTTTGAACAGAGTAAGCCATCAAATCTCCCTAAACTTTACAGCAAACAGGCATGCTTAAGCGCCGCTCTGACCGTCTCACGACCACTGT	10	C	-T
1287	1040	KWA86WK01DFAM6	TCAACAGGTACACTACAGGCGCGACTTTGAACAGAGTAAGCCATCAAATCTCCCTAAACTTTACAGCAAACAGGCATGCTTAAGCGCCGCTCTGACCGTCTCACGACCACTGT	10	C	-T
977	1981	KWA86WK01CN3L7	TTAGGATAGCCACTACAGGCGCGACTTTGAACAGAGTAAGCCATCAAATCTCCCTAAACTTTACAGCAAACAGGCATGCTTAAGCGCCGCTCTGACCGTCTCACGACCACTGT	10	C	-T
1187	2411	KWA86WK01C6JNH	TCCTCGACCACACTACAGGCGCGACTTTGAACAGAGTAAGCCATCAAATCTCCCTAAACTTTACAGCAAACAGGCATGCTTAAGCGCCGCTCTGACCGTCTCACGACCACTGT	10	C	-T
918	554	KWA86WK01CIV1O	TTCTTTCAGTCACTACAGGCGCGACTTTGAACAGAGTAAGCCATCAAATCTCCCTAAACTTTACAGCAAACAGGCATGCTTAAGCGCCGCTCTGACCGTCTCACGACCACTGT	10	C	-T
1474	1697	KWA86WK01DVP5V	TATTGTCGTTCACTACAGGCGCGACTTTGAACAGAGTAAGCCATCAAATCTCCCTAAACTTTACAGCAAACAGGCATGCTTAAGCGCCGCTCTGACCGTCTCACGACCACTGT	10	C	-T
1092	1225	KWA86WK01CX6HN	AACAGTCTCCCACTACAGGCGCGACTTTGAACAGAGTAAGCCATCAAATCTCCCTAAACTTTACAGCAAACAGGCATGCTTAAGCGCCGCTCTGACCGTCTCACGACCACTGT	10	C	-T
287	902	KWA86WK01AZH1K	TTACCGTTATCACTACAGGCGCGACTTTGAACAGAGTAAGCCATCAAATCTCCCTAAACTTTACAGCAAACAGGCATGCTTAAGCGCCGCTCTGACCGTCTCACGACCACTGT	10	C	-T
232	3784	KWA86WK01AUQFU	AACGAACTAACACTACAGGCGCGACTTTGAACAGAGTAAGCCATCAAATCTCCCTAAACTTTACAGCAAACAGGCATGCTTAAGCGCCGCTCTGACCGTCTCACGACCACTGT	10	C	-T
463	595	KWA86WK01BEX1X	ACAACGTTGCACTACAGGCGCGACTTTGAACAGAGTAAGCCATCAAATCTCCCTAAACTTTACAGCAAACAGGCATGCTTAAGCGCCGCTCTGACCGTCTCACGACCACTGT	10	C	-T
1182	1311	KWA86WK01C52Z1	TTGCTGTTTCACTACAGGCGCGACTTTGAACAGAGTAAGCCATCAAATCTCCCTAAACTTTACAGCAAACAGGCATGCTTAAGCGCCGCTCTGACCGTCTCACGACCACTGT	10	C	-T
447	476	KWA86WK01BDJD6	TTTCGTGTCACTACAGGCGCGACTTTGAACAGAGTAAGCCATCAAATCTCCCTAAACTTTACAGCAAACAGGCATGCTTAAGCGCCGCTCTGACCGTCTCACGACCACTGT	10	C	-T
804	563	KWA86WK01B8VQ9	TGCTGCGGCCCACTACAGGCGCGACTTTGAACAGAGTAAGCCATCAAATCTCCCTAAACTTTACAGCAAACAGGCATGCTTAAGCGCCGCTCTGACCGTCTCACGACCACTGT	10	C	-T
267	2773	KWA86WK01AXR9Z	TTACCGTTATCACTACAGGCGCGACTTTGAACAGAGTAAGCCATCAAATCTCCCTAAACTTTACAGCAAACAGGCATGCTTAAGCGCCGCTCTGACCGTCTCACGACCACTGT	10	C	-T
78	2128	KWA86WK01AG6F2	CGTGGTACCACACTACAGGCGCGACTTTGAACAGAGTAAGCCATCAAATCTCCCTAAACTTTACAGCAAACAGGCATGCTTAAGCGCCGCTCTGACCGTCTCACGACCACTGT	10	C	-T
565	922	KWA86WK01BNWOC	ACAGACGGAACACTACAGGCGCGACTTTGAACAGAGTAAGCCATCAAATCTCCCTAAACTTTACAGCAAACAGGCATGCTTAAGCGCCGCTCTGACCGTCTCACGACCACTGT	10	C	-T
587	938	KWA86WK01BPT7W	TTCTGTCGGGCACTACAGGCGCGACTTTGAACAGAGTAAGCCATCAAATCTCCCTAAACTTTACAGCAAACAGGCATGCTTAAGCGCCGCTCTGACCGTCTCACGACCACTGT	10	C	-T
1455	3363	KWA86WK01DT3ED	CGTGGTTGGTCACTACAGGCGCGACTTTGAACAGAGTAAGCCATCAAATCTCCCTAAACTTTACAGCAAACAGGCATGCTTAAGCGCCGCTCTGACCGTCTCACGACCACTGT	10	C	-T
1055	706	KWA86WK01CUW5G	ACAATATTTACACTACAGGCGCGACTTTGAACAGAGTAAGCCATCAAATCTCCCTAAACTTTACAGCAAACAGGCATGCTTAAGCGCCGCTCTGACCGTCTCACGACCACTGT	10	C	-T
1204	444	KWA86WK01C7ZU2	ACCGGAGCGCCACTACAGGCGCGACTTTGAACAGAGTAAGCCATCAAATCTCCCTAAACTTTACAGCAAACAGGCATGCTTAAGCGCCGCTCTGACCGTCTCACGACCACTGT	10	C	-T
456	2950	KWA86WK01BEDQW	TTTGGGTTACACTACAGGCGCGACTTTGAACAGAGTAAGCCATCAAATCTCCCTAAACTTTACAGCAAACAGGCATGCTTAAGCGCCGCTCTGACCGTCTCACGACCACTGT	10	C	-T
275	689	KWA86WK01AYFYB	TCCGGCTACGCACTACAGGCGCGACTTTGAACAGAGTAAGCCATCAAATCTCCCTAAACTTTACAGCAAACAGGCATGCTTAAGCGCCGCTCTGACCGTCTCACGACCACTGT	10	C	-T
61	2071	KWA86WK01AFON9	CCTTTCGTTTCACTACAGGCGCGACTTTGAACAGAGTAAGCCATCAAATCTCCCTAAACTTTACAGCAAACAGGCATGCTTAAGCGCCGCTCTGACCGTCTCACGACCACTGT	10	C	-T
251	1673	KWA86WK01AWCUZ	TTATTAGGCGCACTACAGGCGCGACTTTGAACAGAGTAAGCCATCAAATCTCCCTAAACTTTACAGCAAACAGGCATGCTTAAGCGCCGCTCTGACCGTCTCACGACCACTGT	10	C	-T
924	1947	KWA86WK01CJF21	TAATGGATTACACTACAGGCGCGACTTTGAACAGAGTAAGCCATCAAATCTCCCTAAACTTTACAGCAAACAGGCATGCTTAAGCGCCGCTCTGACCGTCTCACGACCACTGT	10	C	-T
1179	1863	KWA86WK01C5TX1	TCCTTAGTGGCACTACAGGCGCGACTTTGAACAGAGTAAGCCATCAAATCTCCCTAAACTTTACAGCAAACAGGCATGCTTAAGCGCCGCTCTGACCGTCTCACGACCACTGT	10	C	-T
122	2269	KWA86WK01AK1L7	AATATTGCCACTACAGGCGCGACTTTGAACAGAGTAAGCCATCAAATCTCCCTAAACTTTACAGCAAACAGGCATGCTTAAGCGCCGCTCTGACCGTCTCACGACCACTGT	10	C	-T
1390	461	KWA86WK01DOBP7	AGGCCCGGTGCACTACAGGCGCGACTTTGAACAGAGTAAGCCATCAAATCTCCCTAAACTTTACAGCAAACAGGCATGCTTAAGCGCCGCTCTGACCGTCTCACGACCACTGT	10	C	-T
858	2957	KWA86WK01CDN9R	TTTGACGAGTCACTACAGGCGCGACTTTGAACAGAGTAAGCCATCAAATCTCCCTAAACTTTACAGCAAACAGGCATGCTTAAGCGCCGCTCTGACCGTCTCACGACCACTGT	10	C	-T
986	1409	KWA86WK01COVMB	CCTACGGGCTCACTACAGGCGCGACTTTGAACAGAGTAAGCCATCAAATCTCCCTAAACTTTACAGCAAACAGGCATGCTTAAGCGCCGCTCTGACCGTCTCACGACCACTGT	10	C	-T
462	3619	KWA86WK01BEW75	ACTAGCGTGGCACTACAGGCGCGACTTTGAACAGAGTAAGCCATCAAATCTCCCTAAACTTTACAGCAAACAGGCATGCTTAAGCGCCGCTCTGACCGTCTCACGACCACTGT	10	C	-T
840	265	KWA86WK01CB1AZ	AGCAAACGCCACTACAGGCGCGACTTTGAACAGAGTAAGCCATCAAATCTCCCTAAACTTTACAGCAAACAGGCATGCTTAAGCGCCGCTCTGACCGTCTCACGACCACTGT	10	C	-T
1312	1251	KWA86WK01DHHTH	ACCCACGGATCACTACAGGCGCGACTTTGAACAGAGTAAGCCATCAAATCTCCCTAAACTTTACAGCAAACAGGCATGCTTAAGCGCCGCTCTGACCGTCTCACGACCACTGT	10	C	-T
802	279	KWA86WK01B8O7T	TACGTTCCCCACTACAGGCGCGACTTTGAACAGAGTAAGCCATCAAATCTCCCTAAACTTTACAGCAAACAGGCATGCTTAAGCGCCGCTCTGACCGTCTCACGACCACTGT	10	C	-T
991	3128	KWA86WK01CPCQY	CACTACCGAACACTACAGGCGCGACTTTGAACAGAGTAAGCCATCAAATCTCCCTAAACTTTACAGCAAACAGGCATGCTTAAGCGCCGCTCTGACCGTCTCACGACCACTGT	10	C	-T
191	495	KWA86WK01AQ2BL	TCAGAACAACCACTACAGGCGCGACTTTGAACAGAGTAAGCCATCAAATCTCCCTAAACTTTACAGCAAACAGGCATGCTTAAGCGCCGCTCTGACCGTCTCACGACCACTGT	10	C	-T
87	1859	KWA86WK01AHYOL	CTAGTGTGCCACTACAGGCGCGACTTTGAACAGAGTAAGCCATCAAATCTCCCTAAACTTTACAGCAAACAGGCATGCTTAAGCGCCGCTCTGACCGTCTCACGACCACTGT	10	C	-T
1442	2564	KWA86WK01DSXO2	TTTGTCGACACACTACAGGCGCGACTTTGAACAGAGTAAGCCATCAAATCTCCCTAAACTTTACAGCAAACAGGCATGCTTAAGCGCCGCTCTGACCGTCTCACGACCACTGT	10	C	-T
179	3926	KWA86WK01AP21K	TTGGCCCATTCACTACAGGCGCGACTTTGAACAGAGTAAGCCATCAAATCTCCCTAAACTTTACAGCAAACAGGCATGCTTAAGCGCCGCTCTGACCGTCTCACGACCACTGT	10	C	-T
972	467	KWA86WK01CNMM9	TGTCGGAGTCCACTACAGGCGCGACTTTGAACAGAGTAAGCCATCAAATCTCCCTAAACTTTACAGCAAACAGGCATGCTTAAGCGCCGCTCTGACCGTCTCACGACCACTGT	10	C	-T
267	3146	KWA86WK01AXSKC	CTCGTGGGCGACTACAGGCGCGACTTTGAACAGAGTAAGCCATCAAATCTCCCTAAACTTTACAGCAAACAGGCATGCTTAAGCGCCGCTCTGACCGTCTCACGACCACTGT	10	C	-T
417	2572	KWA86WK01BAX62	TTCTGGCGGCCACTACAGGCGCGACTTTGAACAGAGTAAGCCATCAAATCTCCCTAAACTTTACAGCAAACAGGCATGCTTAAGCGCCGCTCTGACCGTCTCACGACCACTGT	10	C	-T
1465	2088	KWA86WK01DUX0Q	ATTACGCGCGCACTACAGGCGCGACTTTGAACAGAGTAAGCCATCAAATCTCCCTAAACTTTACAGCAAACAGGCATGCTTAAGCGCCGCTCTGACCGTCTCACGACCACTGT	10	C	-T
1114	704	KWA86WK01CZ3MA	TTCCATTCCTCACTACAGGCGCGACTTTGAACAGAGTAAGCCATCAAATCTCCCTAAACTTTACAGCAAACAGGCATGCTTAAGCGCCGCTCTGACCGTCTCACGACCACTGT	10	C	-T
1177	2338	KWA86WK01C5NZO	ACCGGTATTCACTACAGGCGCGACTTTGAACAGAGTAAGCCATCAAATCTCCCTAAACTTTACAGCAAACAGGCATGCTTAAGCGCCGCTCTGACCGTCTCACGACCACTGT	10	C	-T
1423	3303	KWA86WK01DQ97T	TTGAGGTGCCCACTACAGGCGCGACTTTGAACAGAGTAAGCCATCAAATCTCCCTAAACTTTACAGCAAACAGGCATGCTTAAGCGCCGCTCTGACCGTCTCACGACCACTGT	10	C	-T
312	3626	KWA86WK01A1Q5O	TGTACAGTAACACTACAGGCGCGACTTTGAACAGAGTAAGCCATCAAATCTCCCTAAACTTTACAGCAAACAGGCATGCTTAAGCGCCGCTCTGACCGTCTCACGACCACTGT	10	C	-T
338	3712	KWA86WK01A31EA	TTGTCTTTAACACTACAGGCGCGACTTTGAACAGAGTAAGCCATCAAATCTCCCTAAACTTTACAGCAAACAGGCATGCTTAAGCGCCGCTCTGACCGTCTCACGACCACTGT	10	C	-T
1201	1381	KWA86WK01C7Q3R	TTAAGTGGTGCACTACAGGCGCGACTTTGAACAGAGTAAGCCATCAAATCTCCCTAAACTTTACAGCAAACAGGCATGCTTAAGCGCCGCTCTGACCGTCTCACGACCACTGT	10	C	-T
972	230	KWA86WK01CNMGO	CCGGTTGTGGCACTACAGGCGCGACTTTGAACAGAGTAAGCCATCAAATCTCCCTAAACTTTACAGCAAACAGGCATGCTTAAGCGCCGCTCTGACCGTCTCACGACCACTGT	10	C	-T
1052	421	KWA86WK01CUNF7	TTATATGTTTCACTACAGGCGCGACTTTGAACAGAGTAAGCCATCAAATCTCCCTAAACTTTACAGCAAACAGGCATGCTTAAGCGCCGCTCTGACCGTCTCACGACCACTGT	10	C	-T
396	500	KWA86WK01A8176	TGGCCCGGCTCACTACAGGCGCGACTTTGAACAGAGTAAGCCATCAAATCTCCCTAAACTTTACAGCAAACAGGCATGCTTAAGCGCCGCTCTGACCGTCTCACGACCACTGT	10	C	-T
924	2654	KWA86WK01CJGMO	CGTGAGTTGGCACTACAGGCGCGACTTTGAACAGAGTAAGCCATCAAATCTCCCTAAACTTTACAGCAAACAGGCATGCTTAAGCGCCGCTCTGACCGTCTCACGACCACTGT	10	C	-T
1064	749	KWA86WK01CVPMN	CTGCAGGTTTCACTACAGGCGCGACTTTTGAACAGAGTAAGCCATCAAATCTCCCTAAACTTTACAGCAAACAGGTATGCTTAAGCGCCGCTCTGACCGTCTCACGACCACTGT	61	C	T
1259	3474	KWA86WK01DCV00	CTGCAGGTTTCACTACAGGCGCGACTTTTGAACAGAGTAAGCCATCAAATCTCCCTAAACTTTACAGCAAACAGGTATGCTTAAGCGCCGCTCTGACCGTCTCACGACCACTGT	61	C	T
82	3814	KWA86WK01AHKD0	TTTTCTGAGCACTACAGGCGCGACTTTNGTAACAGAGTAAGCCATCAAATCTCCCTAAACTTTACAGCAAACAGGCATGCTTAAGCGCCGCTCTGACCGTCTCACGACCACTGT	15	G	+T
1092	3389	KWA86WK01CX75R	TTCATGTCTTCACTACAGGCGCGACTTTTGAACAGAGTAAGCCATCAAATCTCCCTAAACTTTACAGCAAACAGGTATGCTTAAGCGCCGCTCTGACCGTCTCACGACCACTGT	61	C	T
61	584	KWA86WK01AFNIY	TCTTGTTTGCACTACAGGCGCGACTTTGAACAGAGTAAGCCATCAAATCTCCCTAAACTTTACAGCAAACAGGCATGCTTAAGCGCCGCTCTGAACGTCTCACGACCACTGT	10	C	-T
61	584	KWA86WK01AFNIY	TCTTGTTTGCACTACAGGCGCGACTTTGAACAGAGTAAGCCATCAAATCTCCCTAAACTTTACAGCAAACAGGCATGCTTAAGCGCCGCTCTGAACGTCTCACGACCACTGT	82	C	A
582	2676	KWA86WK01BPFRA	TTGGGTGTGCACTACAGGCGCGACTTTGAACAGAGTAAGCCATCAAATCTCCCTAAACTTTACAGCAAACAGGCATGCTTAAGCGCCGCTCTGACCGTCTCACGACCGCTGT	10	C	-T
582	2676	KWA86WK01BPFRA	TTGGGTGTGCACTACAGGCGCGACTTTGAACAGAGTAAGCCATCAAATCTCCCTAAACTTTACAGCAAACAGGCATGCTTAAGCGCCGCTCTGACCGTCTCACGACCGCTGT	95	A	G
1040	1340	KWA86WK01CTL8E	TGATGTGGGTCACTACAGGCGCGACTTTTGAACAGAGTAAGCCATCAAATCTCCCTAAACTTTACAGCAAACAGGCATGCTTAAGTGCCGCTCTGACCGTCTCACGACCACTGT	71	C	T
83	671	KWA86WK01AHK4H	TTCATGTCTTCACTACAGGCGCGACTTTTGAACAGAGTAAGCCATCAAATCTCCCTAAACTTTACAGCAAACAGGTATGCTTAAGCGCCGCTCTGACCGTCTCACGACCACTGT	61	C	T
863	3077	KWA86WK01CD35Z	CGTATCGGGCACTACAGGCGCGACTTTGTACAGAGTAAGCCATCAAATCTCCCTAAACTTTACAGCAAACAGGCATGCTTAAGCGCCGCTCTGACCGTCTCACGACCACTGT	10	C	-T
863	3077	KWA86WK01CD35Z	CGTATCGGGCACTACAGGCGCGACTTTGTACAGAGTAAGCCATCAAATCTCCCTAAACTTTACAGCAAACAGGCATGCTTAAGCGCCGCTCTGACCGTCTCACGACCACTGT	16	A	T
331	3994	KWA86WK01A3FHO	TCCTTGCTTTCACTACAGGCGCGACTTTTGAACAGAGTAAGCCATCAAATCTCCCTAAACTTTACAGCAAACAGACATGCTTAAGCGCCGCTCTGACCGTCTCACGACCACTGT	60	G	A
200	2529	KWA86WK01ARWB3	AGTGGTTCCGCACTACAGGCGCGACTTTGAACAGAGTAGGCCATCAAATCTCCCTAAACTTTACAGCAAACAGGCATGCTTAAGCGCCGCTCTGACCGTCTCACGACCACTGT	10	C	-T
200	2529	KWA86WK01ARWB3	AGTGGTTCCGCACTACAGGCGCGACTTTGAACAGAGTAGGCCATCAAATCTCCCTAAACTTTACAGCAAACAGGCATGCTTAAGCGCCGCTCTGACCGTCTCACGACCACTGT	25	A	G
811	1343	KWA86WK01B9IHD	CCGAGTCTGCCACTACAGGCGCGACTTTTGAACAGAGTAAGCCATCAAATCTCCCTAAACTTTACAGTAAACAGGCATGCTTAAGCGCCGCTCTGACCGTCTCACGACCACTGT	53	C	T
330	2007	KWA86WK01A3ASP	CTGCAGGTTTCACTACAGGCGCGACTTTTGAACAGAGTAAGCCATCAAATCTCCCTAAACTTTACAGCAAACAGGTATGCTTAAGCGCCGCTCTGACCGTCTCACGACCACTGT	61	C	T
568	2180	KWA86WK01BN64M	CCGGGCTATCACTACAGGCGCGACTTTGAATAGAGTAAGCCATCAAATCTCCCTAAACTTTACAGCAAACAGGCATGCTTAAGCGCCGCTCTGACCGTCTCACGACCACTGT	10	C	-T
568	2180	KWA86WK01BN64M	CCGGGCTATCACTACAGGCGCGACTTTGAATAGAGTAAGCCATCAAATCTCCCTAAACTTTACAGCAAACAGGCATGCTTAAGCGCCGCTCTGACCGTCTCACGACCACTGT	18	C	T
356	1432	KWA86WK01A5KIY	TGGCACTGACCACTACAGGCGCGACTTTTGAACAGAGTAAGCCATCAAATCTCCCTAAACTTTACACCAAACAGGCATGCTTAAGCGCCGCTCTGACCGTCTCACGACCACTGT	52	G	C
1322	1763	KWA86WK01DIDTH	TTCATGTCTTCACTACAGGCGCGACTTTTGAACAGAGTAAGCCATCAAATCTCCCTAAACTTTACAGCAAACAGGTATGCTTAAGCGCCGCTCTGACCGTCTCACGACCACTGT	61	C	T
362	291	KWA86WK01A52LX	TTCATGTCTTCACTACAGGCGCGACTTTTGAACAGAGTAAGCCATCAAATCTCCCTAAACTTTACAGCAAACAGGTATGCTTAAGCGCCGCTCTGACCGTCTCACGACCACTGT	61	C	T
373	809	KWA86WK01A61RV	TTCATGTCTTCACTACAGGCGCGACTTTTGAACAGAGTAAGCCATCAAATCTCCCTAAACTTTACAGCAAACAGGTATGCTTAAGCGCCGCTCTGACCGTCTCACGACCACTGT	61	C	T
369	855	KWA86WK01A6O51	CGGTTGGGGTCACTACAGGCGCGACTTTTGAACAGAGTAAGACATCAAATCTCCCTAAACTTTACAGCAAACAGGCATGCTTAAGCGCCGCTCTGACCGTCTCACGACCACTGT	27	C	A
1385	1260	KWA86WK01DNWJI	TTGGGGTGTGCACTACAGGCGCGACTTTTGAACAGAGTAAGCCATCAAATCTCCCTAAACTTTACAGCAAACAGGCATGCTTAAGCGCCGCTCTGACCGTCTCACGACCGCTGT	95	A	G
1120	1499	KWA86WK01C0M61	TTCATGTCTTCACTACAGGCGCGACTTTTGAACAGAGTAAGCCATCAAATCTCCCTAAACTTTACAGCAAACAGGTATGCTTAAGCGCCGCTCTGACCGTCTCACGACCACTGT	61	C	T
362	1676	KWA86WK01A53OE	TGTGGTGCCCACTACAGGCGCGACTTTGTAACAGAGTAAGCCATCAAATCTCCCTAAACTTTACAGCAAACAGGCATGCTTAAGCGCCGCTCTGACCGTCTCACGACCACTGT	14	T	G
362	1676	KWA86WK01A53OE	TGTGGTGCCCACTACAGGCGCGACTTTGTAACAGAGTAAGCCATCAAATCTCCCTAAACTTTACAGCAAACAGGCATGCTTAAGCGCCGCTCTGACCGTCTCACGACCACTGT	15	G	T
362	1676	KWA86WK01A53OE	TGTGGTGCCCACTACAGGCGCGACTTTGTAACAGAGTAAGCCATCAAATCTCCCTAAACTTTACAGCAAACAGGCATGCTTAAGCGCCGCTCTGACCGTCTCACGACCACTGT	14	T	G
362	1676	KWA86WK01A53OE	TGTGGTGCCCACTACAGGCGCGACTTTGTAACAGAGTAAGCCATCAAATCTCCCTAAACTTTACAGCAAACAGGCATGCTTAAGCGCCGCTCTGACCGTCTCACGACCACTGT	15	G	T
1408	1119	KWA86WK01DPW4H	TTCATGTCTTCACTACAGGCGCGACTTTTGAACAGAGTAAGCCATCAAATCTCCCTAAACTTTACAGCAAACAGGTATGCTTAAGCGCCGCTCTGACCGTCTCACGACCACTGT	61	C	T
28	2564	KWA86WK01ACSRA	TTCATGTCTTCACTACAGGCGCGACTTTTGAACAGAGTAAGCCATCAAATCTCCCTAAACTTTACAGCAAACAGGTATGCTTAAGCGCCGCTCTGACCGTCTCACGACCACTGT	61	C	T
394	511	KWA86WK01A8VWX	AGGGCTCTCGCACTACAGGCGCGACTTTTGAACAGAGTAAGCCATCAAATCTCCCTAAACTTTACAGCAAACAGGCATGGTTAAGCGCCGCTCTGACCGTCTCACGACCACTGT	65	C	G
967	3864	KWA86WK01CM9GQ	TTCTAGGTGGCACTACAGGCGCGACTTTGAACAGAGTAAGCCATCAAATCTCCCTAAACTTTACATCAAACAGACATGCTTAAGCGACGCTCTGACCGTCTCACGACCACGTCGT	10	C	-T
967	3864	KWA86WK01CM9GQ	TTCTAGGTGGCACTACAGGCGCGACTTTGAACAGAGTAAGCCATCAAATCTCCCTAAACTTTACATCAAACAGACATGCTTAAGCGACGCTCTGACCGTCTCACGACCACGTCGT	52	G	T
967	3864	KWA86WK01CM9GQ	TTCTAGGTGGCACTACAGGCGCGACTTTGAACAGAGTAAGCCATCAAATCTCCCTAAACTTTACATCAAACAGACATGCTTAAGCGACGCTCTGACCGTCTCACGACCACGTCGT	60	G	A
967	3864	KWA86WK01CM9GQ	TTCTAGGTGGCACTACAGGCGCGACTTTGAACAGAGTAAGCCATCAAATCTCCCTAAACTTTACATCAAACAGACATGCTTAAGCGACGCTCTGACCGTCTCACGACCACGTCGT	73	C	A
967	3864	KWA86WK01CM9GQ	TTCTAGGTGGCACTACAGGCGCGACTTTGAACAGAGTAAGCCATCAAATCTCCCTAAACTTTACATCAAACAGACATGCTTAAGCGACGCTCTGACCGTCTCACGACCACGTCGT	10	C	-T
967	3864	KWA86WK01CM9GQ	TTCTAGGTGGCACTACAGGCGCGACTTTGAACAGAGTAAGCCATCAAATCTCCCTAAACTTTACATCAAACAGACATGCTTAAGCGACGCTCTGACCGTCTCACGACCACGTCGT	52	G	T
967	3864	KWA86WK01CM9GQ	TTCTAGGTGGCACTACAGGCGCGACTTTGAACAGAGTAAGCCATCAAATCTCCCTAAACTTTACATCAAACAGACATGCTTAAGCGACGCTCTGACCGTCTCACGACCACGTCGT	60	G	A
967	3864	KWA86WK01CM9GQ	TTCTAGGTGGCACTACAGGCGCGACTTTGAACAGAGTAAGCCATCAAATCTCCCTAAACTTTACATCAAACAGACATGCTTAAGCGACGCTCTGACCGTCTCACGACCACGTCGT	73	C	A
967	3864	KWA86WK01CM9GQ	TTCTAGGTGGCACTACAGGCGCGACTTTGAACAGAGTAAGCCATCAAATCTCCCTAAACTTTACATCAAACAGACATGCTTAAGCGACGCTCTGACCGTCTCACGACCACGTCGT	10	C	-T
967	3864	KWA86WK01CM9GQ	TTCTAGGTGGCACTACAGGCGCGACTTTGAACAGAGTAAGCCATCAAATCTCCCTAAACTTTACATCAAACAGACATGCTTAAGCGACGCTCTGACCGTCTCACGACCACGTCGT	52	G	T
967	3864	KWA86WK01CM9GQ	TTCTAGGTGGCACTACAGGCGCGACTTTGAACAGAGTAAGCCATCAAATCTCCCTAAACTTTACATCAAACAGACATGCTTAAGCGACGCTCTGACCGTCTCACGACCACGTCGT	60	G	A
967	3864	KWA86WK01CM9GQ	TTCTAGGTGGCACTACAGGCGCGACTTTGAACAGAGTAAGCCATCAAATCTCCCTAAACTTTACATCAAACAGACATGCTTAAGCGACGCTCTGACCGTCTCACGACCACGTCGT	73	C	A
1153	2555	KWA86WK01C3KA1	TTGTTGCGAGCACTACAGGCGCGACTTTTGAACAGAGTAAGCCATCAAATCTCCCTAAACTTTACAGCAAACAGGCATGCTTAAGCGCCGCTCTGGCCGTCTCACGACCACTGT	81	A	G
757	1417	KWA86WK01B4RVF	CCGAGTCTGCCACTACAGGCGCGACTTTTGAACAGAGTAAGCCATCAAATCTCCCTAAACTTTACAGTAAACAGGCATGCTTAAGCGCCGCTCTGACCGTCTCACGACCACTGT	53	C	T
743	1156	KWA86WK01B3JFA	CCTAGCTTCTCACTACAGGCGCGACTTTGAACAGAGTAAGCCATCAAATCTCCCTAAACTTTACAGCAAATAGGCATGCTTAAGCGCCGCTCTGACCGTCTCACGACCACTGT	10	C	-T
743	1156	KWA86WK01B3JFA	CCTAGCTTCTCACTACAGGCGCGACTTTGAACAGAGTAAGCCATCAAATCTCCCTAAACTTTACAGCAAATAGGCATGCTTAAGCGCCGCTCTGACCGTCTCACGACCACTGT	57	C	T
107	3029	KWA86WK01AJQSN	CCGAGTCTGCCACTACAGGCGCGACTTTTGAACAGAGTAAGCCATCAAATCTCCCTAAACTTTACAGTAAACAGGCATGCTTAAGCGCCGCTCTGACCGTCTCACGACCACTGT	53	C	T
313	1729	KWA86WK01A1SUR	TGATGTGGGTCACTACAGGCGCGACTTTTGAACAGAGTAAGCCATCAAATCTCCCTAAACTTTACAGCAAACAGGCATGCTTAAGTGCCGCTCTGACCGTCTCACGACCACTGT	71	C	T
271	3775	KWA86WK01AX5OX	CCGAGTCTGCCACTACAGGCGCGACTTTTGAACAGAGTAAGCCATCAAATCTCCCTAAACTTTACAGTAAACAGGCATGCTTAAGCGCCGCTCTGACCGTCTCACGACCACTGT	53	C	T
160	1170	KWA86WK01AOCU8	CGTATCGGGCACTACAGGCGCGACTTTTGTACAGAGTAAGCCATCAAATCTCCCTAAACTTTACAGCAAACAGGCATGCTTAAGCGCCGCTCTGACCGTCTCACGACCACTGT	16	A	T
95	3313	KWA86WK01AIO27	ACAGGAACCCACTACAGGCGCGACTTTGAACAGAGTAAGCCATCAAATCTCCCTAAACTTTACAGCAAACAGGCATGCTTAAGCACCGCTCTGACCGTCTCACGACCACTGT	10	C	-T
95	3313	KWA86WK01AIO27	ACAGGAACCCACTACAGGCGCGACTTTGAACAGAGTAAGCCATCAAATCTCCCTAAACTTTACAGCAAACAGGCATGCTTAAGCACCGCTCTGACCGTCTCACGACCACTGT	72	G	A
873	1661	KWA86WK01CEYOF	TCCTTGCTTTCACTACAGGCGCGACTTTTGAACAGAGTAAGCCATCAAATCTCCCTAAACTTTACAGCAAACAGACATGCTTAAGCGCCGCTCTGACCGTCTCACGACCACTGT	60	G	A
1428	2174	KWA86WK01DRO5C	CCGGGCTATCACTACAGGCGCGACTTTGAATAGAGTAAGCCATCAAATCTCCCTAAACTTTACAGCAAACAGGCATGCTTAAGCGCCGCTCTGACCGTCTCACGACCACTGT	10	C	-T
1428	2174	KWA86WK01DRO5C	CCGGGCTATCACTACAGGCGCGACTTTGAATAGAGTAAGCCATCAAATCTCCCTAAACTTTACAGCAAACAGGCATGCTTAAGCGCCGCTCTGACCGTCTCACGACCACTGT	18	C	T
754	939	KWA86WK01B4H0T	CTGCAGGTTTCACTACAGGCGCGACTTTTGAACAGAGTAAGCCATCAAATCTCCCTAAACTTTACAGCAAACAGGTATGCTTAAGCGCCGCTCTGACCGTCTCACGACCACTGT	61	C	T
382	466	KWA86WK01A7TYC	TTCATGTCTTCACTACAGGCGCGACTTTTGAACAGAGTAAGCCATCAAATCTCCCTAAACTTTACAGCAAACAGGTATGCTTAAGCGCCGCTCTGACCGTCTCACGACCACTGT	61	C	T
919	2779	KWA86WK01CI0W9	TCCTTGCTTTCACTACAGGCGCGACTTTGAACAGAGTAAGCCATCAAATCTCCCTAAACTTTACAGCAAACAGACATGCTTAAGCGCCGCTCTGACCGTCTCACGACCACTGT	10	C	-T
919	2779	KWA86WK01CI0W9	TCCTTGCTTTCACTACAGGCGCGACTTTGAACAGAGTAAGCCATCAAATCTCCCTAAACTTTACAGCAAACAGACATGCTTAAGCGCCGCTCTGACCGTCTCACGACCACTGT	60	G	A
883	2514	KWA86WK01CFUXW	CGGTTGGGTCACTACAGGCGCGACTTTTGAACAGAGTAAGACATCAAATCTCCCTAAACTTTACAGCAAACAGGCATGCTTAAGCGCCGCTCTGACCGTCTCACGACCACTGT	27	C	A
1180	1770	KWA86WK01C5W08	CCGAGTCTGCCACTACAGGCGCGACTTTTGAACAGAGTAAGCCATCAAATCTCCCTAAACTTTACAGTAAACAGGCATGCTTAAGCGCCGCTCTGACCGTCTCACGACCACTGT	53	C	T
1049	3281	KWA86WK01CUF6B	CTAGAAGTGTCACTACAGGCGCGACTTTTGAACAGAGTAAGCCATCAAATCTCCCTAAACTTTACAGCAAACAGGCATGCTTAAGCGCCGCTCTGACCATCTCACGACCACTGT	84	G	A
1344	579	KWA86WK01DKAFP	TCTTGTTTGCACTACAGGCGCGACTTTGAACAGAGTAAGCCATCAAATCTCCCTAAACTTTACAGCAAACAGGCATGCTTAAGCGCCGCTCTGAACGTCTCACGACCACTGT	10	C	-T
1344	579	KWA86WK01DKAFP	TCTTGTTTGCACTACAGGCGCGACTTTGAACAGAGTAAGCCATCAAATCTCCCTAAACTTTACAGCAAACAGGCATGCTTAAGCGCCGCTCTGAACGTCTCACGACCACTGT	82	C	A
275	3742	KWA86WK01AYIA4	TGCCGGATTCCACTACAGGCGCGACTTTGAACAGAGTAAGCCATCAAATCTCCCTAAACTTTACAGCAAACAGGCATGCTTAAGCGCCGCTATGACCGTCTCACGACCACTGT	10	C	-T
275	3742	KWA86WK01AYIA4	TGCCGGATTCCACTACAGGCGCGACTTTGAACAGAGTAAGCCATCAAATCTCCCTAAACTTTACAGCAAACAGGCATGCTTAAGCGCCGCTATGACCGTCTCACGACCACTGT	78	C	A
298	3611	KWA86WK01A0IWD	TTCATGTCTTCACTACAGGCGCGACTTTTGAACAGAGTAAGCCATCAAATCTCCCTAAACTTTACAGCAAACAGGTATGCTTAAGCGCCGCTCTGACCGTCTCACGACCACTGT	61	C	T
1271	1000	KWA86WK01DDV1M	CCTAGCTTCTCACTACAGGCGCGACTTTTGAACAGAGTAAGCCATCAAATCTCCCTAAACTTTACAGCAAATAGGCATGCTTAAGCGCCGCTCTGACCGTCTCACGACCACTGT	57	C	T
969	488	KWA86WK01CNC6I	CCTAGCTTCTCACTACAGGCGCGACTTTTGAACAGAGTAAGCCATCAAATCTCCCTAAACTTTACAGCAAATAGGCATGCTTAAGCGCCGCTCTGACCGTCTCACGACCACTGT	57	C	T
1381	219	KWA86WK01DNI3H	CCGGGCTATCACTACAGGCGCGACTTTGAATAGAGTAAGCCATCAAATCTCCCTAAACTTTACAGCAAACAGGCATGCTTAAGCGCCGCTCTGACCGTCTCACGACCACTGT	10	C	-T
1381	219	KWA86WK01DNI3H	CCGGGCTATCACTACAGGCGCGACTTTGAATAGAGTAAGCCATCAAATCTCCCTAAACTTTACAGCAAACAGGCATGCTTAAGCGCCGCTCTGACCGTCTCACGACCACTGT	18	C	T
787	3424	KWA86WK01B7F8I	CCTGCATTGGCACTACAGGCGCGACTTTTGAACAGAGTAAGCCATCAAATCTCCCTAAACTTTACAGCAAACAGGCATGCTTAAGCGCCGCTATGACCGTCTCACGACCACTGT	78	C	A
1425	709	KWA86WK01DREJB	CGGTTGGGTCACTACAGGCGCGACTTTTGAACAGAGTAAGACATCAAATCTCCCTAAACTTTACAGCAAACAGGCATGCTTAAGCGCCGCTCTGACCGTCTCACGACCACTGT	27	C	A
685	3096	KWA86WK01BYHL2	CAGCGTATTTCACTACAGGCGCGACTTTTGAACAGAGTAAGCCATCAAATCTCCCTAAACTTTACAGCAAACAGGCATGATTAAGCGCCGCTCTGACCGTCTCACGACCACTGT	65	C	A
452	1468	KWA86WK01BDZYM	TACTTAAATCACTACAGGCGCGACTTTGTAACAGAGTAAGCCATCAAATCTCCCTAAACTTTACAGCAAACAGGCATGCTTAAGCGCCGCTCTGACCGTCTCACGACCACTGT	14	T	G
452	1468	KWA86WK01BDZYM	TACTTAAATCACTACAGGCGCGACTTTGTAACAGAGTAAGCCATCAAATCTCCCTAAACTTTACAGCAAACAGGCATGCTTAAGCGCCGCTCTGACCGTCTCACGACCACTGT	15	G	T
627	568	KWA86WK01BTCCQ	TTCATGTCTTCACTACAGGCGCGACTTTTGAACAGAGTAAGCCATCAAATCTCCCTAAACTTTACAGCAAACAGGTATGCTTAAGCGCCGCTCTGACCGTCTCACGACCACTGT	61	C	T
425	1196	KWA86WK01BBME2	TCCTTGCTTTCACTACAGGCGCGACTTTGAACAGAGTAAGCCATCAAATCTCCCTAAACTTTACAGCAAACAGACATGCTTAAGCGCCGCTCTGACCGTCTCACGACCACTGT	10	C	-T
425	1196	KWA86WK01BBME2	TCCTTGCTTTCACTACAGGCGCGACTTTGAACAGAGTAAGCCATCAAATCTCCCTAAACTTTACAGCAAACAGACATGCTTAAGCGCCGCTCTGACCGTCTCACGACCACTGT	60	G	A
390	2823	KWA86WK01A8K11	CCGGGCTATCACTACAGGCGCGACTTTGAATAGAGTAAGCCATCAAATCTCCCTAAACTTTACAGCAAACAGGCATGCTTAAGCGCCGCTCTGACCGTCTCACGACCACTGT	10	C	-T
390	2823	KWA86WK01A8K11	CCGGGCTATCACTACAGGCGCGACTTTGAATAGAGTAAGCCATCAAATCTCCCTAAACTTTACAGCAAACAGGCATGCTTAAGCGCCGCTCTGACCGTCTCACGACCACTGT	18	C	T
1227	546	KWA86WK01C90MS	TGTTGACTTACACTACAGGCGCGACTTTTGAACAGAGTAAGCCATCAAATCTCCCTAAACTTTACAGCAAACAGGCATGCTTAAGCGCCGCTCTGACCGTCTCACGACTACTGT	94	C	T
1294	3199	KWA86WK01DFYFL	CCTAGCTTCTCACTACAGGCGCGACTTTTGAACAGAGTAAGCCATCAAATCTCCCTAAACTTTACAGCAAATAGGCATGCTTAAGCGCCGCTCTGACCGTCTCACGACCACTGT	57	C	T
1226	695	KWA86WK01C9XK5	TCCTTGCTTTCACTACAGGCGCGACTTTTGAACAGAGTAAGCCATCAAATCTCCCTAAACTTTACAGCAAACAGACATGCTTAAGCGCCGCTCTGACCGTCTCACGACCACTGT	60	G	A
1243	774	KWA86WK01DBFDK	TTCATGTCTTCACTACAGGCGCGACTTTTGAACAGAGTAAGCCATCAAATCTCCCTAAACTTTACAGCAAACAGGTATGCTTAAGCGCCGCTCTGACCGTCTCACGACCACTGT	61	C	T
80	3796	KWA86WK01AHD1Y	CCCAGGTAGCCACTACAGGCGCGACTTTNGTAACAGAGTAAGCCATCAAATCTCCCTAAACTTTACAGCAAACAGGCATGCTTAAGCGCCGCTCTGACCGTCTCACGACCACTGT	15	G	+T
899	2281	KWA86WK01CG9BV	TTCATGTCTTCACTACAGGCGCGACTTTTGAACAGAGTAAGCCATCAAATCTCCCTAAACTTTACAGCAAACAGGTATGCTTAAGCGCCGCTCTGACCGTCTCACGACCACTGT	61	C	T
1074	632	KWA86WK01CWK46	TCTTGTTTGCACTACAGGCGCGACTTTTGAACAGAGTAAGCCATCAAATCTCCCTAAACTTTACAGCAAACAGGCATGCTTAAGCGCCGCTCTGAACGTCTCACGACCACTGT	82	C	A
144	2276	KWA86WK01AMY5I	CGGTTGGGTCACTACAGGCGCGACTTTTGAACAGAGTAAGACATCAAATCTCCCTAAACTTTACAGCAAACAGGCATGCTTAAGCGCCGCTCTGACCGTCTCACGACCACTGT	27	C	A
452	1468	KWA86WK01BDZYM	TACTTAAATCACTACAGGCGCGACTTTGTAACAGAGTAAGCCATCAAATCTCCCTAAACTTTACAGCAAACAGGCATGCTTAAGCGCCGCTCTGACCGTCTCACGACCACTGT	14	T	G
452	1468	KWA86WK01BDZYM	TACTTAAATCACTACAGGCGCGACTTTGTAACAGAGTAAGCCATCAAATCTCCCTAAACTTTACAGCAAACAGGCATGCTTAAGCGCCGCTCTGACCGTCTCACGACCACTGT	15	G	T
960	312	KWA86WK01CMKLM	TCTTGTTTGCACTACAGGCGCGACTTTTGAACAGAGTAAGCCATCAAATCTCCCTAAACTTTACAGCAAACAGGCATGCTTAAGCGCCGCTCTGAACGTCTCACGACCACTGT	82	C	A
1099	1339	KWA86WK01CYSO9	CCGAGTCTGCCACTACAGGCGCGACTTTTGAACAGAGTAAGCCATCAAATCTCCCCTAAACTTTACAGTAAACAGGCATGCTTAAGCGCCGCTCTGACCGTCTCACGACCACTGT	37	T	+C
1099	1339	KWA86WK01CYSO9	CCGAGTCTGCCACTACAGGCGCGACTTTTGAACAGAGTAAGCCATCAAATCTCCCCTAAACTTTACAGTAAACAGGCATGCTTAAGCGCCGCTCTGACCGTCTCACGACCACTGT	53	C	T
915	2756	KWA86WK01CIN9I	TGATGTGGGTCACTACAGGCGCGACTTTTGAACAGAGTAAGCCATCAAATCTCCCTAAACTTTACAGCAAACAGGCATGCTTAAGTGCCGCTCTGACCGTCTCACGACCACTGT	71	C	T
601	330	KWA86WK01BQ1ZW	TTTCGGGTTACACTACAGGCGCGACTTTTGAACAGAGTAAGCCATCAAATCTCCCTAAACTTTACAGCAAACAGGCATGCTTAAGCGCCGCTCTGACAGTCTCACGACCACTGT	83	C	A
835	3342	KWA86WK01CBNVK	CTGCAGGTTTCACTACAGGCGCGACTTTTGAACAGAGTAAGCCATCAAATCTCCCTAAACTTTACAGCAAACAGGTATGCTTAAGCGCCGCTCTGACCGTCTCACGACCACTGT	61	C	T
64	751	KWA86WK01AFW4X	CTGCAGGTTTCACTACAGGCGCGACTTTTGAACAGAGTAAGCCATCAAATCTCCCTAAACTTTACAGCAAACAGGTATGCTTAAGCGCCGCTCTGACCGTCTCACGACCACTGT	61	C	T
258	3922	KWA86WK01AW0PW	TCCTTGCTTTCACTACAGGCGCGACTTTTGAACAGAGTAAGCCATCAAATCTCCCTAAACTTTACAGCAAACAGACATGCTTAAGCGCCGCTCTGACCGTCTCACGACCACTGT	60	G	A
592	1393	KWA86WK01BQADF	TGATGTGGGTCACTACAGGCGCGACTTTTGAACAGAGTAAGCCATCAAATCTCCCTAAACTTTACAGCAAACAGGCATGCTTAAGTGCCGCTCTGACCGTCTCACGACCACTGT	71	C	T
133	281	KWA86WK01ALYUJ	CCTGGGGTGCACTACAGGCGTGACTTTTGAACAGAGTAAGCCATCAAATCTCCCTAAACTTTACAGCAAACAGGCATGCTTAAGCGCCGCTCTGACCGTCTCACGACCACTGT	7	C	T
1263	769	KWA86WK01DC6KZ	AGTTGGGTAACACTACAGGCGCGACTTTTGAACAGAGTAAGCCATCAAATCTCCCTAAACTTTACAGCAAACAGACATGCTTAAGCGCCGCTCTGACCGTCTCACGACCACTGT	60	G	A
158	2964	KWA86WK01AN7XI	CCGGGCTATCACTACAGGCGCGACTTTTGAATAGAGTAAGCCATCAAATCTCCCTAAACTTTACAGCAAACAGGCATGCTTAAGCGCCGCTCTGACCGTCTCACGACCACTGT	18	C	T
821	1476	KWA86WK01CAD6U	TTGTTGCGAGCACTACAGGCGCGACTTTTGAACAGAGTAAGCCATCAAATCTCCCTAAACTTTACAGCAAACAGGCATGCTTAAGCGCCGCTCTGGCCGTCTCACGACCACTGT	81	A	G
1325	2413	KWA86WK01DINSV	AGGGCTCTCGCACTACAGGCGCGACTTTTGAACAGAGTAAGCCATCAAATCTCCCTAAACTTTACAGCAAACAGGCATGGTTAAGCGCCGCTCTGACCGTCTCACGACCACTGT	65	C	G
285	158	KWA86WK01AZA5C	TTGTTGCGAGCACTACAGGCGCGACTTTTGAACAGAGTAAGCCATCAAATCTCCCTAAACTTTACAGCAAACAGGCATGCTTAAGCGCCGCTCTGGCCGTCTCACGACCACTGT	81	A	G
77	3856	KWA86WK01AG4MA	TTTTAGAGTGCACTACAGGCGCGACTTTANGAACAGAGTAAGCCATCAAATCTCCCTAAACTTTACAGCAAACAGGCATGCTTAAGCGCCGCTCTGACCGTCTCACGACCACTGT	13	T	+A
1253	1185	KWA86WK01DCBAR	CTGCAGGTTTCACTACAGGCGCGACTTTTGAACAGAGTAAGCCATCAAATCTCCCTAAACTTTACAGCAAACAGGTATGCTTAAGCGCCGCTCTGACCGTCTCACGACCACTGT	61	C	T
631	1754	KWA86WK01BTPWS	CCGGGGCTATCACTACAGGCGCGACTTTTGAATAGAGTAAGCCATCAAATCTCCCTAAACTTTACAGCAAACAGGCATGCTTAAGCGCCGCTCTGACCGTCTCACGACCACTGT	18	C	T
839	2538	KWA86WK01CBZWC	TCCTTGCTTTCACTACAGGCGCGACTTTGAACAGAGTAAGCCATCAAATCTCCCTAAACTTTACAGCAAACAGACATGCTTAAGCGCCGCTCTGACCGTCTCACGACCACTGT	10	C	-T
839	2538	KWA86WK01CBZWC	TCCTTGCTTTCACTACAGGCGCGACTTTGAACAGAGTAAGCCATCAAATCTCCCTAAACTTTACAGCAAACAGACATGCTTAAGCGCCGCTCTGACCGTCTCACGACCACTGT	60	G	A
