# Supplementary material for: Barcode-free next-generation sequencing error validation for ultra-rare variant detection
Source: Nat Commun. 2019 Feb 28;10:977. doi: 10.1038/s41467-019-08941-4 (PMC6395625; doi:10.1038/s41467-019-08941-4)
Supplement: Supplementary file 5 — Supplementary Data 2 [file 41467_2019_8941_MOESM5_ESM.xlsx]

## Sheet: 1st_repeat
Target reads for measuring sensitivity of barcode-free NGS error validation
X	Y	ID	Sequence	Position	Reference	Variant
590	691	KKMS1KR01BP3ID	TGATGCAGGCGCGACTTTTTGAACAGAGTAAGCCATCAAATCTCCCTAAACTTTACAGCAAACCGGCATGCTTAAGCGCCACTCTGACCGTCTCACGACCACTGT	75	G	A
256	953	KKMS1KR01AWR3V	GTCATCAGGCGCGACTTTTGAACAGAGTAAGCCATCAAATCTACCTAAACTTTACAGCAAACCGGCATGCTTAAGCGCCACTCTGACCGTCTCACGACCACTGT	75	G	A
1481	3061	KKMS1KR01DWDB7	GTCATCAGGCGCGACTTTTGAACAGAGTAAGCCATCAAATCTACCTAAACTTTACAGCAAACCGGCATGCTTAAGCGCCACTCTGACCGTCTCACGACCACTGT	75	G	A
217	2557	KKMS1KR01ATD23	GTCATCAGGCGCGACTTTTGAACAGAGTAAGCCATCAAATCTACCTAAACTTTACAGCAAACCGGCATGCTTAAGCGCCACTCTGACCGTCTCACGACCACTGT	75	G	A
1154	955	KKMS1KR01C3L8D	GTCATCAGGCGCGACTTTTGAACAGAGTAAGCCATCAAATCTACCTAAACTTTACAGCAAACCGGCATGCTTAAGCGCCACTCTGACCGTCTCACGACCACTGT	75	G	A
1042	3941	KKMS1KR01CTUJ7	GTCATCAGGCGCGACTTTTGAACAGAGTAAGCCATCAAATCTACCTAAACTTTACAGCAAACCGGCATGCTTAAGCGCCACTCTGACCGTCTCACGACCACTGT	75	G	A
1450	1184	KKMS1KR01DTLWY	GTCATCAGGCGCGACTTTTGAACAGAGTAAGCCATCAAATCTACCTAAACTTTACAGCAAACCGGCATGCTTAAGCGCCACTCTGACCGTCTCACGACCACTGT	75	G	A
268	1396	KKMS1KR01AXUDI	GTCATCAGGCGCGACTTTTGAACAGAGTAAGCCATCAAATCTACCTAAACTTTACAGCAAACCGGCATGCTTAAGCGCCTCTCTGACCGTCTCACGACCACTGT	75	G	T
1415	400	KKMS1KR01DQIOY	GTCATCAGGCGCGACTTTTGAACAGAGTAAGCCATCAAATCTACCTAAACTTTACAGCAAACCGGCATGCTTAAGCGCCACTCTGACCGTCTCACGACCACTGT	75	G	A
1119	3960	KKMS1KR01C0LXM	GTCATCAGGCGCGACTTTTGAACAGAGTAAGCCATCAAATCTACCTAAACTTTACAGCAAACCGGCATGCTTAAGCGCCACTCTGACCGTCTCACGACCACTGT	75	G	A
79	3284	KKMS1KR01AHAHY	GTCATCAGGCGCGACTTTTGAACAGAGTAAGCCATCAAATCTACCTAAACTTTACAGCAAACCGGCATGCTTAAGCGCCACTCTGACCGTCTCACGACCACTGT	75	G	A
1256	2565	KKMS1KR01DCLUF	GTCATCAGGCGCGACTTTTGAACAGAGTAAGCCATCAAATCTACCTAAACTTTACAGCAAACCGGCATGCTTAAGCGCCACTCTGACCGTCTCACGACCACTGT	75	G	A
269	1480	KKMS1KR01AXXLM	GTCATCAGGCGCGACTTTTGAACAGAGTAAGCCATCAAATCTACCTAAACTTTACAGCAAACCGGCATGCTTAAGCGCCACTCTGACCGTCTCACGACCACTGT	75	G	A
1235	1868	KKMS1KR01DAQXQ	GTCATCAGGCGCGACTTTTGAACAGAGTAAGCCATCAAATCTACCTAAACTTTACAGCAAACCGGCATGCTTAAGCGCCTCTCTGACCGTCTCACGACCACTGT	75	G	T
226	3635	KKMS1KR01AT7C1	GTCATCAGGCGCGACTTTTGAACAGAGTAAGCCATCAAATCTACCTAAACTTTACAGCAAACCGGCATGCTTAAGCGCCACTCTGACCGTCTCACGACCACTGT	75	G	A
774	2359	KKMS1KR01B6ABT	GTCATCAGGCGCGACTTTTGAACAGAGTAAGCCATCAAATCTACCTAAACTTTACAGCAAACCGGCATGCTTAAGCGCCTCTCTGACCGTCTCACGACCACTGT	75	G	T
123	2383	KKMS1KR01AK4U5	GTCATCAGGCGCGACTTTTGAACAGAGTAAGCCATCAAATCTACCTAAACTTTACAGCAAACCGGCATGCTTAAGCGCCACTCTGACCGTCTCACGACCACTGT	75	G	A
492	2745	KKMS1KR01BHJC7	GTCATCAGGCGCGACTTTTGAACAGAGTAAGCCATCAAATCTACCTAAACTTTACAGCAAACCGGCATGCTTAAGCGCCACTCTGACCGTCTCACGACCACTGT	75	G	A
238	1679	KKMS1KR01AU7R1	GTCATCAGGCGCGACTTTTGAACAGAGTAAGCCATCAAATCTACCTAAACTTTACAGCAAACCGGCATGCTTAAGCGCCACTCTGACCGTCTCACGACCACTGT	75	G	A
400	931	KKMS1KR01A9E69	GTCATCAGGCGCGACTTTTGAACAGAGTAAGCCATCAAATCTACCTAAACTTTACAGCAAACCGGCATGCTTAAGCGCCACTCTGACCGTCTCACGACCACTGT	75	G	A
415	2313	KKMS1KR01BAROB	GTCATCAGGCGCGACTTTTGAACAGAGTAAGCCATCAAATCTACCTAAACTTTACAACAAACCGGCATGCTTAAGCGCCACTCTGACCGTCTCACGACCACTGT	75	G	A
595	1349	KKMS1KR01BQJTJ	GTCATCAGGCGCGACTTTTGAACAGAGTAAGCCATCAAATCTACCTAAACTTTACAGCAAACCGGCATGCTTAAGCGCCTCTCTGACCGTCTCACGACCACTGT	75	G	T
1455	271	KKMS1KR01DT00H	GTCATCAGGCGCGACTTTTGAACAGAGTAAGCCATCAAATCTACCTAAACTTTACAGCAAACCGGCATGCTTAAGCGCCTCTCTGACCGTCTCACGACCACTGT	75	G	T
216	3028	KKMS1KR01ATBAE	GTCATCAGGCGCGACTTTTGAACAGAGTAAGCCATCAAATCTACCTAAACTTTACAGCAAACCGGCATGCTTAAGCGCCACTCTGACCGTCTCACGACCACTGT	75	G	A
204	1276	KKMS1KR01AR70E	GTCATCAGGCGCGACTTTTGAACAGAGTAAGCCATCAAATCTACCTAAACTTTACAGCAAACCGGCATGCTTAAGCGCCACTCTGACCGTCTCACGACCACTGT	75	G	A
337	2652	KKMS1KR01A3XE2	GTCATCAGGCGCGACTTTTGAACAGAGTAAGCCATCAAATCTACCTAAACTTTACAGCAAACCGGCATGCTTAAGCGCCACTCTGACCGTCTCACGACCACTGT	75	G	A
852	2906	KKMS1KR01CC49O	GTCATCAGGCGCGACTTTTGAACAGAGTAAGCCATCAAATCTACCTAAACTTTACAGCAAACCGGCATGCTTAAGCGCCACTCTGACCGTCTCACGACCACTGT	75	G	A
190	3581	KKMS1KR01AQ1JJ	GTCATCAGGCGCGACTTTTGAACAGAGTAAGCCATCAAATCTACCTAAACTTTACAGCAAACCGGCATGCTTAAGCGCCACTCTGACCGTCTCACGACCACTGT	75	G	A
39	3832	KKMS1KR01ADSH2	GTCATCAGGCGCGACTTTTGAACAGAGTAAGCCATCAAATCTACCTAAACTTTACAGCAAACCGGCATGTTTAAGCGCCACTCTGACCGTCTCACGACCACTGT	75	G	A
181	1788	KKMS1KR01AP7PQ	GTCATCAGGCGCGACTTTTGAACAGAGTAAGCCATCAAATCTACCTAAACTTTACAGCAAACCGGCATGCTTAAGCGCCACTCTGACCGTCTCACGACCACTGT	75	G	A
1029	151	KKMS1KR01CSMJT	GTCATCAGGCGCGACTTTTGAACAGAGTAAGCCATCAAATCTACCTAAACTTTACAGCAAACCGGCATGCTTAAGCGCCACTCTGACCGTCTCACGACCACTGT	75	G	A
529	3597	KKMS1KR01BKSYN	GTCATCAGGCGCGACTTTTGAACAGAGTAAGCCATCAAATCTACCTAAACTTTACAGCAAACCGGCATGCTTAAGCGCCTCTCTGACCGTCTCACGACCACTGT	75	G	T
1169	2191	KKMS1KR01C4YLD	GTCATCAGGCGCGACTTTTGAACAGAGTAAGCCATCAAATCTACCTAAACTTTACAACAAACCGGCATGCTTAAGCGCCACTCTGACCGTCTCACGACCACTGT	75	G	A
1275	2325	KKMS1KR01DD9PJ	GTCATCAGGCGCGACTTTTGAACAGAGTAAGCCATCAAATCTACCTAAACTTTACAGCAAACCGGCATGCTTAAGCGCCTCTCTGACCGTCTCACGACCACTGT	75	G	T
772	3009	KKMS1KR01B54IB	GTCATCAGGCGCGACTTTTGAACAGAGTAAGCCATCAAATCTACCTAAACTTTACAGCAAACCGGCATGCTTAAGCGCCACTCTGACCGTCTCACGACCACTGT	75	G	A
935	1819	KKMS1KR01CKEQ1	GTCATCAGGCGCGACTTTTGAACAGAGTAAGCCATCAAATCTACCTAAACTTTACAGCAAACCGGCATGCTTAAGCGCCTCTCTGACCGTCTCACGACCACTGT	75	G	T
1069	66	KKMS1KR01CV4WK	GTCATCAGGCGCGACTTTTGAACAGAGTAAGCCATCAAATCTACCTAAACTTTACAGCAAACCGGCATGCTTAAGCGCCTCTCTGACCGTCTCACGACCACTGT	75	G	T
51	3439	KKMS1KR01AET4H	GTCATCAGGCGCGACTTTTGAACAGAGTAAGCCATCAAATCTACCTAAACTTTACAGCAAACCGGCATGCTTAAGCGCCACTCTGACCGTCTCACGACCACTGT	75	G	A
213	572	KKMS1KR01ASZWU	GTCATCAGGCGCGACTTTTGAACAGAGTAAGCCATCAAATCTACCTAAACTTTACAGCAAACCGGCATGCTTAAGCGCCACTCTGACCGTCTCACGACCACTGT	75	G	A
999	3372	KKMS1KR01CP17Y	GTCATCAGGCGCGACTTTTGAACAGAGTAAGCCATCAAATCTACCTAAACTTTACAGCAAACCGGCATGCTTAAGCGCCACTCTGACCGTCTCACGACCACTGT	75	G	A
1293	2469	KKMS1KR01DFUPJ	GTCATCAGGCGCGACTTTTGAACAGAGTAAGCCATCAAATCTACCTAAACTTTACAGCAAACCGGCATGCTTAAGCGCCACTCTGACCGTCTCACGACCACTGT	75	G	A
801	2903	KKMS1KR01B8N2X	GTCATCAGGCGCGACTTTTGAACAGAGTAAGCCATCAAATCTACCTAAACTTTACAGCAAACCGGCATGCTTAAGCGCCTCTCTGACCGTCTCACGACCACTGT	75	G	T
1064	195	KKMS1KR01CVO69	GTCATCAGGCGCGACTTTTGAACAGAGTAAGCCATCAAATCTACCTAAACTTTACAGCAAACCGGCATGCTTAAGCGCCACTCTGACCGTCTCACGACCACTGT	75	G	A
516	2337	KKMS1KR01BJMWJ	GTCATCAGGCGCGACTTTTGAACAGAGTAAGCCATCAAATCTACCTAAACTTTACAGCAAACCGGCATGCTTAAGCGCCACTCTGACCGTCTCACGACCACTGT	75	G	A
1021	3227	KKMS1KR01CRZM1	GTCATCAGGCGCGACTTTTGAACAGAGTAAGCCATCAAATCTACCTAAACTTTACAGCAAACCGGCATGCTTAAGCGCCACTCTGACCGTCTCACGACCACTGT	75	G	A
338	2384	KKMS1KR01A30DE	GTCATCAGGCGCGACTTTTGAACAGAGTAAGCCATCAAATCTACCTAAACTTTACAGCAAACCGGCATGCTTAAGCGCCACTCTGACCGTCTCACGACCACTGT	75	G	A
654	2090	KKMS1KR01BVQU0	GTCATCAGGCGCGACTTTTGAACAGAGTAAGCCATCAAATCTACCTAAACTTTACAGCAAACCGGCATGCTTAAGCGCCACTCTGACCGTCTCACGACCACTGT	75	G	A
1371	3763	KKMS1KR01DMP75	GTCATCAGGCGCGACTTTTGAACAGAGTAAGCCATCAAATCTACCTAAACTTTACAGCAAACCGGCATGCTTAAGCGCCACTCTGACCGTCTCACGACCACTGT	75	G	A
1036	797	KKMS1KR01CS857	GTCATCAGGCGCGACTTTTGAACAGAGTAAGCCATCAAATCTACCTAAACTTTACAGCAAACCGGCATGCTTAAGCGCCTCTCTGACCGTCTCACGACCACTGT	75	G	T
216	1079	KKMS1KR01AS9R9	GTCATCAGGCGCGACTTTTGAACAGAGTAAGCCATCAAATCTACCTAAACTTTACAGCAAACCGGCATGCTTAAGCGCCACTCTGACCGTCTCACGACCACTGT	75	G	A
1013	3802	KKMS1KR01CRASS	GTCATCAGGCGCGACTTTTGAACAGAGTAAGCCATCAAATCTACCTAAACTTTACAGCAAACCGGCATGCTTAAGCGCCACTCTGACCGTCTCACGACCACTGT	75	G	A
1246	389	KKMS1KR01DBOJ7	GTCATCAGGCGCGACTTTTGAACAGAGTAAGCCATCAAATCTACCTAAACTTTACAGCAAACCGGCATGCTTAAGCGCCACTCTGACCGTCTCACGACCACTGT	75	G	A
1296	448	KKMS1KR01DF2MQ	GTCATCAGGCGCGACTTTTGAACAGAGTAAGCCATCAAATCTACCTAAACTTTACAGCAAACCGGCATGCTTAAGCGCCACTCTGACCGTCTCACGACCACTGT	75	G	A
553	3813	KKMS1KR01BMWZB	GTCATCAGGCGCGACTTTTGAACAGAGTAAGCCATCAAATCTACCTAAACTTTACAGCAAACCGGCATGCTTAAGCGCCACTCTGACCGTCTCACGACCACTGT	75	G	A
1348	3465	KKMS1KR01DKPAZ	GTCATCAGGCGCGACTTTTGAACAGAGTAAGCCATCAAATCTACCTAAACTTTACAGCAAACCGGCATGTTTAAGCGCCTCTCTGACCGTCTCACGACCACTGT	75	G	T
506	2003	KKMS1KR01BIQ1H	ATGCACAGGCGCGACTTTTGAACAGAGTAAGCCATCAAATCTCCCTAAACTTTATAGCAAACCGGCATGCTTAAGCGCCACTCTGACCGTCTCACGACCACTGT	50	C	T
1221	1135	KKMS1KR01C9H4H	ATGCACAGGCGCGACTTTTGAACAGAGTAAGCCATCAAATCTCCCTAAACTTTATAGCAAACCGGCATGCTTAAGCGCCACTCTGACCGTCTCACGACCACTGT	50	C	T
168	2979	KKMS1KR01AO3JP	GTCATCAGGCGCGACTTTTGAACAGAGTAAGCCATCAAATCTACCTAAACTTTATAGCAAACCGGCATGCTTAAGCGCCGCTCTGACCGTCTCACGACCACTGT	50	C	T
787	1675	KKMS1KR01B7EVX	GTCATCAGGCGCGACTTTTGAACAGAGTAAGCCATCAAATCTACCTAAACTTTAAAGCAAACCGGCATGCTTAAGCGCCGCTCTGACCGTCTCACGACCACTGT	50	C	A
1132	896	KKMS1KR01C1ONM	GTCATCAGGCGCGACTTTTGAACAGAGTAAGCCATCAAATCTACCTAAACTTTATAGCAAACCGGCATGCTTAAGCGCCGCTCTGACCGTCTCACGACCACTGT	50	C	T
1463	1395	KKMS1KR01DUQ5X	GTCATCAGGCGCGACTTTTGAACAGAGTAAGCCATCAAATCTACCTAAACTTTATAGCAAACCGGCATGCTTAAGCGCCGCTCTGACCGTCTCACGACCACTGT	50	C	T
23	3709	KKMS1KR01ACDT7	GTCATCAGGCGCGACTTTTGAACAGAGTAAGCCATCAAATCTACCTAGACTTTATAGCAAACCGGCATGCTTAAGCGCCGCTCTGACCGTCTCACGACCACTGT	50	C	T
129	944	KKMS1KR01ALMPU	GTCATCAGGCGCGACTTTTGAACAGAGTAAGCCATCAAATCTACCTAAACTTTATAGCAAACCGGCATGCTTAAGCGCCGCTCTGACCGTCTCACGACCACTGT	50	C	T
542	3679	KKMS1KR01BLX31	GTCATCAGGCGCGACTTTTGAACAGAGTAAGCCATCAAATCTACCTAAACTTTAGAGCAAACCGGCATGCTTAAGCGCCGCTATGACCGTCTCACGACCACTGT	50	C	G
705	2645	KKMS1KR01BZ8G3	GTCATCAGGCGCGACTTTTGAACAGAGTAAGCCATCAAATCTACCTAAACTTTATAGCAAACCGGCATGCTTAAGCGCCGCTCTGACCGTCTCACGACCACTGT	50	C	T
284	3122	KKMS1KR01AY99W	GTCATCAGGCGCGACTTTTGAACAGAGTAAGCCATCAAATCTACCTAAACTTTATAGCAAACCGGCATGCTTAAGCGCCGCTCTGACCGTCTCACGACCACTGT	50	C	T
747	3153	KKMS1KR01B3XLV	GTCATCAGGCGCGACTTTTGAACAGAGTAAGCCATCAAATCTACCTAGACTTTATAGCAAACCGGCATGCTTAAGCGCCGCTCTGACCGTCTCACGACCACTGT	50	C	T
1471	3685	KKMS1KR01DVH7R	GTCATCAGGCGCGACTTTTGAACAGAGTAAGCCATCAAATCTACCTAAACTTTAAACGCAAACCGGCATGCTTAAGCGCCGCTCTGACCGTCTCACGACCACTGT	50	C	A
21	1829	KKMS1KR01AB52F	GTCATCAGGCGCGACTTTTGAACAGAGTAAGCCATCAAATCTACCTAAACTTTATAGCAAACCGGCATGCTTAAGCGCCGCTCAGACCGTCTCACGACCACTGT	50	C	T
1232	3484	KKMS1KR01DAIPA	GTCATCAGGCGCGACTTTTGAACAGAGTAAGCCATCAAATCTACCTAAACTTTATAGCAAACCGGCATGCTTAAGCGCCGCTCTGACCGTCTCACGACCACTGT	50	C	T
684	1891	KKMS1KR01BYDIT	GTCATCAGGCGCGACTTTTGAACAGAGTAAGCCATCAAATCTACCTAAACTTTAGAGCAAACCGGCATGCTTAAGCGCCGCTCTGACCGTCTCACGACCACTGT	50	C	G
811	1374	KKMS1KR01B9IH8	GTCATCAGGCGCGACTTTTGAACAGAGTAAGCCATCAAATCTACCTAAACTTTAAAGCAAACCGGCATGCTTAAGCGCCGCTCTGACCGTCTCACGACCACTGT	50	C	A
1489	2100	KKMS1KR01DW1VQ	GTCATCAGGCGCGACTTTTGAACAGAGTAAGCCATCAAATCTACCTAAACTTTATAGCAAACCGGCATGCTTAAGCGCCGCTCTGACCGTCTCACGACCACTGT	50	C	T
1409	616	KKMS1KR01DPZWA	GTCATCAGGCGCGACTTTTGAACAGAGTAAGCCATCAAATCTACCTAAACTTTAAAGCAAACCGGCATGCTTAAGCGCCGCTCTGACCGTCTCACGACCACTGT	50	C	A
192	2388	KKMS1KR01AQ6XY	GTCATCAGGCGCGACTTTTGAACAGAGTAAGCCATCAAATCTACCTAAACTTTATAGCAAACCGGCATGCTTAAGCGCCGCTCTGACCGTCTCACGACCACTGT	50	C	T
320	1994	KKMS1KR01A2E6K	GTCATCAGGCGCGACTTTTGAACAGAGTAAGCCATCAAATCTACCTAAACTTTATAGCAAACCGGCATGCTTAAGCGCCGCTCAGACCGTCTCACGACCACTGT	50	C	T
311	1331	KKMS1KR01A1L75	GTCATCAGGCGCGACTTTTGAACAGAGTAAGCCATCAAATCTACCTAAACTTTATAGCAAACCGGCATGCTTAAGCGCCGCTCTGACCGTCTCACGACCACTGT	50	C	T
1290	3409	KKMS1KR01DFLYB	GTCATCAGGCGCGACTTTTGAACAGAGTAAGCCATCAAATCTACCTAAACTTTATAGCAAACCGGCATGCTTAAGCGCCGCTCTGACCGTCTCACGACCACTGT	50	C	T
211	2866	KKMS1KR01ASVC0	GTCATCAGGCGCGACTTTTGAACAGAGTAAGCCATCAAATCTACCTAAACTTTATAGCAAACCGGCATGCTTAAGCGCCGCTCTGACCGTCTCACGACCACTGT	50	C	T
587	3136	KKMS1KR01BPVWY	ATGCACAGGCGCGACTTTTTGAACAGAGTAAGCCATAAAGTCTCCCTAAACTTTACAGCAAACCGGCATGCTTAAGCGCCACTCTGACCGTCTCACGACCACTGT	31	C	A
798	1923	KKMS1KR01B8DUD	ATGCACAGGCGCGACTTTTGAACAGAGTAAGCCATAAAGTCTCCCTAAACTTTACAGCAAACCGGCATGCTTAAGCGCCACTCTGACCGTCTCACGACCACTGT	31	C	A
1022	723	KKMS1KR01CR0U9	GTCATCAGGCGCGACTTTTGAACAGAGTAAGCCATAAGATCTACCTAAACTTTACAGCAAACCGGCATGCTTAAGCGCCGCTCTGACCGTCTCACGACCACTGT	31	C	A
522	2701	KKMS1KR01BJ55B	GTCATCAGGCGCGACTTTTGAACAGAGTAAGCCATTAAATCTACCTAAACTTTACAGCAAACCGGCATGCTTAAGCGCCGCTCTGACCGTCTCACGACCACTGT	31	C	T
1421	3539	KKMS1KR01DQ32T	GTCATCAGGCGCGACTTTTGAACAGAGTAAGCCATAAAATCTACCTAAACTTTACAGCAAACCGGCATGCTTAAGCGCCGCTCTGACCGTCTCACGACCACTGT	31	C	A
455	3951	KKMS1KR01BEBCX	GTCATCAGGCGCGACTTTTGAACAGAGTAAGCCATAAAATACTACCTAAACTTTACAGCAAACCGGCATGCTTAAGCGCCGCTCTGACCGTCTCACGACCACTGT	31	C	A
699	3037	KKMS1KR01BZPTB	GTCATCAGGCGCGACTTTTGAACAGAGTAAGCCATAAAATCTACCTAAACTTTACAGCAAACCGGCATGCTTAAGCGCCGCTCTGACCGTCTCACGACCACTGT	31	C	A
1283	1206	KKMS1KR01DEX4O	GTCATCAGGCGCGACTTTTGAACAGAGTAAGCCATTAAATCTACCTAAACTTTACAGCAAACCGGCATGCTTAAGCGCCGCTCTGACCGTCTCACGACCACTGT	31	C	T
883	1694	KKMS1KR01CFUA4	GTCATCAGGCGCGACTTTTGAACAGAGTAAGCCATAAAATCTACCTAAACTTTACAGCAAACCGGCATACTTAAGCGCCGCTCTGACCGTCTCACGACCACTGT	31	C	A
454	747	KKMS1KR01BD5P5	GTCATCAGGCGCGACTTTTGAACAGAGTAAGCCATAAAATCTACCTAAACTTTACAGCAAACTGGCATGCTTAAGCGCCGCTCTGACCGTCTCACGACCACTGT	31	C	A
1377	2420	KKMS1KR01DM75I	GTCATCAGGCGCGACTTTTGAACAGAGTAAGCCATAAAATCTACCTAAACTTTACAGCAAACCGGCATGCTTAAGCGCCGCTCTGACCGTCTCACGACCACTGT	31	C	A
251	2273	KKMS1KR01AWDBN	GTCATCAGGCGCGACTTTTGAACAGAGTAAGCCATAAAATCTACCTAAACTTTACAGCAAACCGGCATGCTTAAGCGCCGCTCTGACCGTCTCACGACCACTGT	31	C	A
972	2691	KKMS1KR01CNOC1	GTCATCAGGCGCGACTTTTGAACAGAGTAAGCCATAAAATCTACCTAAACTTTACAGCAAACCGGCATGCTTAAGCGCCGCTCTGACCGTCTACACGACCACTGT	31	C	A
442	4013	KKMS1KR01BC6BJ	GTCATCAGGCGCGACTTTTGAACAGAGTAAGCCATTAAATCTACCTAAACTTTACAGCAAACCGGCATGCCTAAGCGCCGCTCTGACCGTCTCACGACCACTGT	31	C	T
525	373	KKMS1KR01BKDTZ	GTCATCAGGCGCGACTTTTGAACAGAGTAAGCCATAAAATCTACCTAAACTTTACAGCAAACCGGCATGCTTAAGCGCCGCTCTGACCGTCTCACGACCACTGT	31	C	A
1070	1980	KKMS1KR01CV9JI	GTCATCAGGCGCGACTTTTGAACAGAGTAAGCCATAAAATCTACCTAAACTTTACAGCAAACCGGCATGCTTAAGCGCCGCTCTGACCGTCTCACGACCACTGT	31	C	A
866	1767	KKMS1KR01CECMX	GTCATCAGGCGCGACTTTTGAACAGAGTAAGCCATAAAATCTACCTAAACTTTACAGCAAACCGGCATGCTTAAGCGCCGCTCTGACCGTCTCACGACCACTGT	31	C	A
1121	517	KKMS1KR01C0PLJ	GTCATCAGGCGCGACTTTTGAACAGAGTAAGCCATAAAATCTACCTAAACTTTACAGCAAACCGGCATGCTTAAGCGCCGCTCTGACCGTCTCACGACCACTGT	31	C	A
243	3891	KKMS1KR01AVPAD	GTCATCAGGCGCGACTTTTGAACAGAGTAAGCCATTAAATCTACCTAAACTTTACAGCAAACCGGCATGCTTAAGCGCCGCTCTGACCGTCTCACGACCACTGT	31	C	T
531	3900	KKMS1KR01BKZIM	GTCATCAGGCGCGACTTTTGAACAGAGTAAGCCATAAAATCTACCTAAACTTTACAGCAAACCGGCATGCTTAAGCGCCGCTCTGACCGTCTCACGACCACTGT	31	C	A
1398	2310	KKMS1KR01DO2FS	GTCATCAGGCGCGACTTTTGAACAGAGTAAGCCATAAAATCTACCTAAACTTTACAGCAAACCGGCATGCTTAAGCGCCGCTCTGACCGTCTCACGACCACTGT	31	C	A
621	3897	KKMS1KR01BSVYJ	GTCATCAGGCGCGACTTTTGAACAGAGTAAGCCATAAAATCTACCTAAACTTTACAGCAAACCGGCATGCTTAAGCGCCGCTCTGACCGTCTCACGACCACTGT	31	C	A
226	3537	KKMS1KR01AT7AB	GTCATCAGGCGCGACTTTTGAACAGAGTAAGCCATAAAATCTACCTAAACTTTACAGCAAACCGGCATGCTTAAGCGCCGCTCTGACCGTCTCACGACCACTGT	31	C	A
1232	755	KKMS1KR01DAGLH	GTCATCAGGCGCGACTTTTGAACAGAGTAAGCCATAAAATCTACCTAAACTTTACAGCAAACCGGCATGCTTAAGCGCCGCTCTGACCGTCTCACGACCACTGT	31	C	A
33	1941	KKMS1KR01AC72V	GTCATCAGGCGCGACTTTTGAACAGAGTAAGCCATAAAATCTACCTAAACTTTACAGCAAACCGGCATACTTAAGCGCCGCTCTGACCGTCTCACGACCACTGT	31	C	A
1061	1374	KKMS1KR01CVGMO	GTCATCAGGCGCGACTTTTGAACAGAGTAAGCCATTAAATCTACCTAAACTTTACAGCAAACCGGCATGCCTAAGCGCCGCTCTGACCGTCTCACGACCACTGT	31	C	T
602	3125	KKMS1KR01BQ7BB	GTCATCAGGCGCGACTTTTGAACAGAGTAAGCCATAAAATCTACCTAAACTTTACAGCAAACCGGCATACTTAAGCGCCGCTCTGACCGTCTCACGACCACTGT	31	C	A
749	2036	KKMS1KR01B322E	GTCATCAGGCGCGACTTTTGAACAGAGTAAGCCATTAAATCTACCTAAACTTTACAGCAAACCGGCATGCTTAAGCGCCGCTCTGACCGTCTCACGACCACTGT	31	C	T
987	3391	KKMS1KR01CO0A5	GTCATCAGGCGCGACTTTTTGAACAGAGTAAGCCATTAAATCTACCTAAACTTTACAGCAAACCGGCATGCTTAAGCGCCGCTCTGACCGTCTCACGACCACTGT	31	C	T
123	3262	KKMS1KR01AK5JK	GTCATCAGGCGCGACTTTTGAACAGAGTAAGCCATTAAATCTACCTAAACTTTACAGCAAACCGGCATGCTTAAGCGCCGCTCTGACCGTCTCACGACCACTGT	31	C	T
1468	184	KKMS1KR01DU506	GTCATCAGGCGCGACTTTTGAACAGAGTAAGCCATAAAATCTACCTAAACTTTACAGCAAACCGGCATGCTTAAGCGCCGCTCTGACCGTCTCACGACCACTGT	31	C	A
309	1100	KKMS1KR01A1FP6	GTCATCAGGCGCGACTTTTGAACAGAGTAAGCCATAAAATCTACCTAAACTTTACAGCAAACCGGCATGCTTAAGCGCCGCTCTGACCGTCTCACGACCACTGT	31	C	A
816	760	KKMS1KR01B9XT2	GTCATCAGGCGCGACTTTTGAACAGAGTAAGCCATAAAATCTACCTAAACTTTACAGCAAACCGGCATACTTAAGCGCCGCTCTGACCGTCTCACGACCACTGT	31	C	A
197	3915	KKMS1KR01ARNW9	GTCATCAGGCGCGACTTTTGAACAGAGTAAGCCATAAAATCTACCTAAACTTTACAGCAAACCGGCATGCTTAAGCGCCGCTCTGACCGTCTCACGACCACTGT	31	C	A
843	2119	KKMS1KR01CCB7T	GTCATCAGGCGCGACTTTTTGAACAGAGTAAGCCATTAAATCTACCTAAACTTTACAGCAAACCGGCATGCTTAAGCGCCGCTCTGACCGTCTCACGACCACTGT	31	C	T
379	1165	KKMS1KR01A7K0F	GTCATCAGGCGCGACTTTTGAACAGAGTAAGCCATTAAATCTACCTAAACTTTACAGCAAACCGGCATGCTTAAGCGCCGCTCTGACCGTCTCACGACCACTGT	31	C	T
835	4035	KKMS1KR01CBOET	GTCATCAGGCGCGACTTTTGAACAGAGTAAGCCATTAAATCTACCTAAACTTTACAGCAAACCGGCATGCTTAAGCGCCGCTCTGACCGTCTCACGACCACTGT	31	C	T
134	877	KKMS1KR01AL2GV	GTCATCAGGCGCGACTTTTGAACAGAGTAAGCCATAAAACCTACCTAAACTTTACAGCAAACCGGCATGCTTAAGCGCCGCTCTGACCGTCTCACGACCACTGT	31	C	A
930	2009	KKMS1KR01CJY3F	GTCATCAGGCGCGACTTTTGAACAGAGTAAGCCATAAAATCTACCTAAACTTTACAGCAAACTGGCATGCTTAAGCGCCGCTCTGACCGTCTCACGACCACTGT	31	C	A
119	1877	KKMS1KR01AKRTZ	GTCATCAGGCGCGACTTTTGAACAGAGTAAGCCATAAAATCTACCTAAACTTTACAGCAAACCGGCATGCTTAAGCGCCGCTCTGACCGTCTCACGACCACTGT	31	C	A
1233	2408	KKMS1KR01DAK06	GTCATCAGGCGCGACTTTTGAACAGAGTAAGCCATTAAATCTACCTAAACTTTACAGCAAACCGGCATGCTTAAGCGCCGCTCTGACCGTCTCACGACCACTGT	31	C	T
248	166	KKMS1KR01AV17S	GTCATCAGGCGCGACTTTTGAACAGAGTAAGCCATTAAATCTACCTAAACTTTACAGCAAACCGGCATGCTTAAGCGCCGCTCTGACCGTCTCACGACCACTT	31	C	T
83	3309	KKMS1KR01AHM5R	GTCATCAGGCGCGACTTTTGAACAGAGTAAGCCATAAAATCTACCTAAACTTTACAGCAAACCGGCATGCTTAAGCGCCGCTCTGACCGTC	31	C	A
16	3320	KKMS1KR01ABREY	GTCATCAGGCGCGACTTTTTGAACAGAGTAAGCCATTAAATCTACCTAAACTTTACAGCAAACCGGCATGCTTAAGCGCCGCTCTGACCGTCTCACGACCACTGT	31	C	T
1455	3139	KKMS1KR01DT275	GTCATCAGGCGCGACTTTTGAACAGAGTAAGCCATAAAATCTACCTAAACTTTACAGCAAACCGGCATGCTTAAGCGCCGCTCTGACCGTCTCACGACCACTGT	31	C	A
591	2743	KKMS1KR01BP785	GTCATCAGGCGCGACTTTTGAACAGAGTAAGCCATTAAATCTACCTAAACTTTACAGCAAACCGGCATGCCTAAGCGCCGCTCTGACCGTCTCACGACCACTGT	31	C	T
869	3313	KKMS1KR01CENA7	GTCATCAGGCGCGACTTTTGAACAGAGTAAGCCATAAAATCTACCTAAACTTTACAGCAAACCGGCATGCTTAAGCGCCGCTCTGACCGTCTCACGACCACTGT	31	C	A
905	3809	KKMS1KR01CHTGZ	GTCATCAGGCGCGACTTTTGAACAGAGTAAGCCATAAAATCTACCTAAACTTTACAGCAAACCGGCATGCTTAAGCGCCGCTCCGACCGTCTCACGACCACTGT	31	C	A
1027	1730	KKMS1KR01CSHF4	GTCATCAGGCGCGACTTTTGAACAGAGTAAGCCATTAAATCTACCTAAACTTTACAGCAAACCGGCATGCTTAAGCGCCGCTCTGACCGTCTCACGACCACTGT	31	C	T
605	2749	KKMS1KR01BRGH7	GTCATCAGGCGCGACTTTTGAACAGAGTAAGCCATAAAATCTACCTAAACTTTACAGCAAACCGGCATGCTTAAGCGCCGCTCTGACCGTCTCACGACCACTGT	31	C	A
376	1622	KKMS1KR01A7BVS	GTCATCAGGCGCGACTTTTGAACAGAGTAAGCCATAAAATCTACCTAAACTTTACAGCAAACCGGCATGCTTAAGCGCCGCTCTGACCGTCTCACGACCACTGT	31	C	A
271	892	KKMS1KR01AX3GU	GTCATCAGGCGCGACTTTTGAACAGAGTAAGCCATAAAATCTACCTAAACTTTACAGCAAACCGGCATGCTTAAGCGCCGCTCTGACCGTCTCACGACCACTGT	31	C	A
997	434	KKMS1KR01CPTMS	GTCATCAGGCGCGACTTTTGAACAGAGTAAGCCATAAAATCTACCTAAACTTTACAGCAAACCGGCATGCTTAAGCGCCGCTCTGACCGTCTCACGACCACTGT	31	C	A
533	3709	KKMS1KR01BK5OV	GTCATCAGGCGCGACTTTTGAACAGAGTAAGCCATAAAATCTACCTAAACTTTACAGCAAACCGGCATGCTTAAGCGCCGCTCTGACCGTCTCACGACCACTGT	31	C	A
1300	1329	KKMS1KR01DGFYB	GTCATCAGGCGCGACTTTTGAACAGAGTAAGCCATTAAATCTACCTAAACTTTACAGCAAACCGGCATGCCTAAGCGCCGCTCTGACCGTCTCACGACCACTGT	31	C	T
733	994	KKMS1KR01B2NO0	GTCATCAGGCGCGACTTTTGAACAGAGTAAGCCATAAAATCTACCTAAACTTTACAGCAAACCGGCATGCTTAAGCGCCGCTCTGACCGTCTCACGACCACTGT	31	C	A
1256	225	KKMS1KR01DCJ1F	GTCATCAGGCGCGACTTTTGAACAGAGTAAGCCATTAAATCTACCTAAACTTTACAGCAAACCGGCATGCCTAAGCGCCGCTCTGACCGTCTCACGACCACTGT	31	C	T
823	3619	KKMS1KR01CAL5X	GTCATCAGGCGCGACTTTTGAACAGAGTAAGCCATAAAATCTACCTAAACTTTACAGCAAACTGGCATGCTTAAGCGCCGCTCTGACCGTCTCACGACCACTGT	31	C	A
972	2658	KKMS1KR01CNOB4	GTCATCAGGCGCGACTTTTGAACAGAGTAAGCCATAAAATCTACCTAAACTTTACAGCAAACCGGCATGCTTAAGCGCCGCTCTGACCGTCTCACGACCACTGT	31	C	A
1087	1700	KKMS1KR01CXQ1Y	GTCATCAGGCGCGACTTTTGAACAGAGTAAGCCATAAAATCTACCTAAACTTTACAGCAAACCGGCATGCTTAAGCGCCGCTCTGACCGTCTACACGACCACTGT	31	C	A
831	2691	KKMS1KR01CBAQD	GTCATCAGGCGCGACTTTTGAACAGAGTAAGCCATAAAATCTACCTAAACTTTACAGCAAACCGGCATGCTTAAGCGCCGCTCTGACCGTCTCACGACCACTGT	31	C	A
687	1861	KKMS1KR01BYMZB	GTCATCAGGCGCGACTTTTGAACAGAGTAAGCCATAAAATCTACCTAAACTTTACAGCAAACCGGCATGCTTAAGCGCCGCTCTGACCGTCTCCGACCACTGT	31	C	A
38	403	KKMS1KR01ADMO1	GTCATCAGGCGCGACTTTTTGAACAGAGTAAGCCATAAAATCTACCTAAACTTTACAGCAAACCGGCATACTTAAGCGCCGCTCTGACCGTCTCACGACCACTGT	31	C	A
852	3692	KKMS1KR01CC5VI	GTCATCAGGCGCGACTTTTGAACAGAGTAAGCCATAAAACCTACCTAAACTTTACAGCAAACCGGCATGCTTAAGCGCCGCTCTGACCGTCTCACGACCACTGT	31	C	A
1407	1342	KKMS1KR01DPT4W	GTCATCAGGCGCGACTTTTGAACAGAGTAAGCCATAAAACCTACCTAAACTTTACAGCAAACCGGCATGCTTAAGCGCCGCTCTGACCGTCTCACGACCACTGT	31	C	A
1265	3001	KKMS1KR01DDEMJ	GTCATCAGGCGCGACTTTTGAACAGAGTAAGCCATAAAACTCTACCTAAACTTTACAGCAAACCGGCATACTTAAGCGCCGCTCTGACCGTCTCACGACCACTGT	31	C	A
1335	3637	KKMS1KR01DJKCN	GTCATCAGGCGCGACTTTTGAACAGAGTAAGCCATAAAATCTACCTAAACTTTACAGCAAACCGGCATGCTTAAGCGCCGCTCTGACCGTCTCACGACCACTGT	31	C	A
254	3579	KKMS1KR01AWNS9	GTCATCAGGCGCGACTTTTGAACAGGGTAAGCCATAAAATCTACCTAAACTTTACAGCAAACCGGCATGCTTAAGCGCCGCTCTGACCGTCTCACGACCACTGT	31	C	A
52	1966	KKMS1KR01AEV5C	GTCATCAGGCGCGACTTTTGAACAGAGTAAGCCATAGAATCTACCTAAACTTTACAGCAAACCGGCATGCTTAAGCGCCGCTCTGACCGTCTCACGACCACTGT	31	C	A
974	1773	KKMS1KR01CNTY3	GTCATCAGGCGCGACTTTTGAACAGAGTAAGCCATAAAATCTACCTAAACTTTACAGCAAACCGGCATGCTTAAGCGCCGCTCTGACCGTCTCACGACCACTGT	31	C	A
1109	470	KKMS1KR01CZNMW	GTCATCAGGCGCGACTTTTGAACAGAGTAAGCCATTAAATCTACCTAAACTTTACAGCAAACCGGCATGCTTAAGCGCCGCTCTGACCGTCTCACGACCACTGT	31	C	T
943	996	KKMS1KR01CK3EE	GTCATCAGGCGCGACTTTTGAACAGAGTAAGCCATAAAATCTACCTAAACTTTACAGCAAACCGGCATGCTTAAGCGCCGCTCTGACCGTCTCACGACCACTGT	31	C	A
70	979	KKMS1KR01AGF9X	GTCATCAGGCGCGACTTTTTGAACAGAGTAAGCCATTAAATCTACCTAAACTTTACAGCAAACCGGCATGCTTAAGCGCCGCTCTGACCGTCTCACGACCACTGT	31	C	T
893	543	KKMS1KR01CGO0X	GTCATCAGGCGCGACTTTTGAACAGAGTAAGCCATAAAATCTACCTAAACTTTACAGCAAACCGGCATGCTTAAGCGCCGCTCTGACCGTCTCACGACCACTGT	31	C	A
375	2088	KKMS1KR01A682Y	GTCATCAGGCGCGACTTTTGAACAGAGTAAGCCATAAAATCTACCTAAACTTTACAGCAAACCGGCATGCTTAAGCGCCGCTCTGACCGTCTCACGACCACTGT	31	C	A
372	2966	KKMS1KR01A6Z90	GTCATCAGGCGCGACTTTTGAACAGAGTAAGCCATTAAATCTACCTAAACTTTACAGCAAACCAGCATGCTTAAGCGCCGCTCTGACCGTCTCACGACCACTGT	31	C	T
1015	705	KKMS1KR01CREQB	GTCATCAGGCGCGACTTTTGAACAGAGTAAGCCATTAAATCTACCTAAACTTTACAGCAAACCGGCATGCCTAAGCGCCGCTCTGACCGTCTCACGACCACTGT	31	C	T
703	1826	KKMS1KR01BZ1IS	GTCATCAGGCGCGACTTTTGAACAGAGTAAGCCATAAAATCTACCTAAACTTTACAGCAAACCGGCATGCTTAAGCGCCGCTCTGGCCGTCTCACGACCACTGT	31	C	A
491	2730	KKMS1KR01BHF60	GTCATCAGGCGCGACTTTTGAACAGAGTAAGCCATTAAATCTACCTAAACTTTACAGCAAACCGGCATGCCTAAGCGCCGCTCTGACCGTCTCACGACCACTGT	31	C	T
1100	2234	KKMS1KR01CYWJW	GTCATCAGGCGCGACTTTTGAACAGAGTAAGCCATTAAATCTACCTAAACTTTACAGCAAACCGGCATGCCTAAGCGCCGCTCTGACCGTCTCACGACCACTGT	31	C	T
597	2436	KKMS1KR01BQQZA	GTCATCAGGCGCGACTTTTGAACAGAGTAAGCCATAAAATCTACCTAAACTTTACAGCAAACCGGCATGCTTAAGCGCCGCTCTGACCGTCTCACGACCACTGT	31	C	A
1132	3313	KKMS1KR01C1QIR	GTCATCAGGCGCGACTTTTTGAACAGAGTAAGCCATTAAATCTACCTAAACTTTACAGCAAACCGGCATGCTTAAGCGCCGCTCTGACCGTCTCACGACCACTGT	31	C	T
1310	2353	KKMS1KR01DHCCJ	GTCATCAGGCGCGACTTTTGAACAGAGTAAGCCATAAAATCTACCTAAACTTTACAGCAAACCGGCATGCTTAAGCGCCGCTCTGACCGTCTCACGACCACTGT	31	C	A
1386	2852	KKMS1KR01DN0XI	GTCATCAGGCGCGACTTTTGAACAGAGTAAGCCATAAAATCTACCTAAACTTTACAGCAAACTGGCATGCTTAAGCGCCGCTCTGACCGTCTCACGACCACTGT	31	C	A
550	1503	KKMS1KR01BMLPT	GTCATCAGGCGCGACTTTTTGAACAGAGTAAGCCATAAAACCTACCTAAACTTTACAGCAAACCGGCATGCTTAAGCGCCGCTCTGACCGTCTCACGACCACTGT	31	C	A
731	2987	KKMS1KR01B2IWT	GTCATCAGGCGCGACTTTTGAACAGAGTAAGCCATAAAATCTACCCAAACTTTACAGCAAACCGGCATGCTTAAGCGCCGCTCTGACCGTCTCACGACCACTGT	31	C	A
454	747	KKMS1KR01BD5P5	GTCATCAGGCGCGACTTTTGAACAGAGTAAGCCATAAAATCTACCTAAACTTTACAGCAAACTGGCATGCTTAAGCGCCGCTCTGACCGTCTCACGACCACTGT	58	C	T
930	2009	KKMS1KR01CJY3F	GTCATCAGGCGCGACTTTTGAACAGAGTAAGCCATAAAATCTACCTAAACTTTACAGCAAACTGGCATGCTTAAGCGCCGCTCTGACCGTCTCACGACCACTGT	58	C	T
823	3619	KKMS1KR01CAL5X	GTCATCAGGCGCGACTTTTGAACAGAGTAAGCCATAAAATCTACCTAAACTTTACAGCAAACTGGCATGCTTAAGCGCCGCTCTGACCGTCTCACGACCACTGT	58	C	T
1386	2852	KKMS1KR01DN0XI	GTCATCAGGCGCGACTTTTGAACAGAGTAAGCCATAAAATCTACCTAAACTTTACAGCAAACTGGCATGCTTAAGCGCCGCTCTGACCGTCTCACGACCACTGT	58	C	T
1409	3789	KKMS1KR01DP2CF	GTCATCAGGCGCGACTTTTGAACAGAGTAAGCCATCAAATCTACCTAAACTTTACAGCAAACCGGCATGCTTGAGCGCCGCTCTGACCGTCTCACGACCACTGT	68	A	G
858	2681	KKMS1KR01CDN13	GTCATCAGGCGCGACTTTTGAACAGAGTAAGCCATCAAATCTACCTAAACTTTACAGCAAACCGGCATGCTTGAGCGCCGCTCTGACCGTCTCACGACCACTGT	68	A	G
1350	2179	KKMS1KR01DKUMT	GTCATCAGGCGCGACTTTTGAACAGAGTAAGCCATCAAATCTACCTAAACTTTACAGCAAACCGGCATGCTTGAGCGCCGCTCTGACCGTCTCACGACCACTGT	68	A	G
41	1403	KKMS1KR01ADWX5	GTCATCAGGCGCGACTTTTGAACAGAGTAAGCCATCAAATCTACCTAAACTTTACAGCAAACCGGCATGCTTGAGCGCCGCTCTGACCGTCTCACGACCACTGT	68	A	G
1375	559	KKMS1KR01DM0D9	GTCATCAGGCGCGACTTTTGAACAGAGTAAGCCATCAAATCTACCTAAACTTTACAGCAAACCGGCATGCTTGAGCGCCGCTCTGACCGTCTCACGACCACTGT	68	A	G
1233	2904	KKMS1KR01DALEY	GTCATCAGGCGCGACTTTTGAACAGAGTAAGCCATCAAATCTACCTAAACTTTACAGCAAACCGGCATGCTTGAGCGCCGCTCTGACCGTCTCACGACCACTGT	68	A	G
307	1142	KKMS1KR01A09FS	GTCATCAGGCGCGACTTTTGAACAGAGTAAGCCATCAAATCTACCTAAACTTTACAGCAAACCGGCATGCTTGAGCGCCGCTCTGACCGTCTCACGACCACTGT	68	A	G
804	642	KKMS1KR01B8VTG	GTCATCAGGCGCGACTTTTGAACAGAGTAAGCCATCAAATCTACCTAAACTTTACAGCAAACCGGCATGCTTGAGCGCCGCTCTGACCGTCTCACGACCACTGT	68	A	G
1035	3392	KKMS1KR01CS70I	GTCATCAGGCGCGACTTTTGAACAGAGTAAGCCATCAAATCTACCTAAACTTTACAGCAAACCGGCATGCTTGAGCGCCGCTCTGACCGTCTCACGACCACTGT	68	A	G
189	2083	KKMS1KR01AQW75	GTCATCAGGCGCGACTTTTGAACAGAGTAAGCCATCAAATCTACCTAAACTTTACAGCAAACCGGCATGCTTGAGCGCCGCTCTGACCGTCTCACGACCACTGT	68	A	G
293	1906	KKMS1KR01AZ1R4	GTCATCAGGCGCGACTTTTGAACAGAGTAAGCCATCAAATCTACCTAAACTTTACGGCAAACCGGCATGCTTGAGCGCCGCTCTGACCGTCTCACGACCACTGT	68	A	G
665	2969	KKMS1KR01BWQAZ	GTCATCAGGCGCGACTTTTGAACAGAGTAAGCCATCAAATCTACCTAAACTTTACAGCAAACCGGCATGCTTGAGCGCCGCTCTGACCGTCTCACGACCACTGT	68	A	G
602	3655	KKMS1KR01BQ7P1	GTCATCAGGCGCGACTTTTGAACAGAGTAAGCCATCAAATCTACCTAAACTTTACAGCAAACCGGCATGCTTGAGCGCCGCTCTGACCGTCTCACGACCACTGT	68	A	G
747	2605	KKMS1KR01B3W6N	GTCATCAGGCGCGACTTTTGAACAGAGTAAGCCATCAAATCTACCTAAACTTTACAGCAAACCGGCATGCTTGAGCGCCGCTCTGACCGTCTCACGACCACTGT	68	A	G
1164	3142	KKMS1KR01C4JIW	ATGCACAGGCGCGACTTTTGAACAGAGTAAGCCATCAAATCTTCCTAAACTTTACAGCAAACCGGCATGCTTAAGCGCCACTCTGACCGTCTCACGACCACTGT	38	C	T
487	3098	KKMS1KR01BG3T4	ATGCACAGGCGCGACTTTTGAACAGAGTAAGCCATCAAATCTTCCTAAACTTTACAGCAAACCGGCATGCTTAAGCGCCACTCTGACCGTCTCACGACCACTGT	38	C	T
1334	558	KKMS1KR01DJETC	ATGCACAGGCGCGACTTTTGAACAGAGTAAGCCATCAAATCTTCCTAAACTTTACAGCAAACCGGCATGCTTAAGCGCCACTCTGACCGTCTCACGACCACTGT	38	C	T
1011	2833	KKMS1KR01CQ3QB	ATGCACAGGCGCGACTTTTGAACAGAGTAAGCCATCAAATCTTCCTAAACTTTACAGCAAACCGGCATGCTTAAGCGCCACTCTGACCGTCTCACGACCACTGT	38	C	T
1379	3181	KKMS1KR01DNE17	ATGCACAGGCGCGACTTTTGAACAGAGTAAGCCATCAAATCTACCTAAACTTTACAGCAAACCGGCATGCTTAAGCGCCACTCTGACCGTCTCACGACCACTGT	38	C	A
906	2564	KKMS1KR01CHVN6	ATGCACAGGCGCGACTTTTTGAACAGAGTAAGCCATCAAATCTACCTAAACTTTACAGCAAACCGGCATGCTTAAGCGCCACTCTGACCGTCTCACGACCACTGT	38	C	A
8	3235	KKMS1KR01AA12D	TGATGCAGGCGCGACTTTTTGAACAGAGTAAGCCATCAAAATCTCCCTAAACTTTACAGCAAAACCGGCATGCCTAAGCGCCACTCTGACCGTCTCACGACCACTGT	75	G	A
101	1521	KKMS1KR01AI6N3	GTCATCAGGCGCGACTTTTGAACAGAGTAAGCCATCAAATCTACCTAAACTTTACAGCAAACCGGCATGCTTAAGCGCCACTCTGACCGTCTCACGACCACTGT	75	G	A
1359	2270	KKMS1KR01DLM5C	GTCATCAGGCGCGTACTTTTGAACAGAGTAAGCCATCAAATCTACCTAAACTTTACAGCAAACCGGCATGCTTAAGCGCCACTCTGACCGTCTCACGACCACTGT	75	G	A
819	130	KKMS1KR01B96TW	GTCATCAGGCGCGACNTTTTGAACAGAGTAAGCCATCAAATCTACCTAAACTTTACAGCAAACCGGCATGCTTAAGCGCCACTCTGACCGTCTCACGACCACTGT	75	G	A
677	2580	KKMS1KR01BXRXI	GTCATCAGGCGCGACTTTTGAACAGAGTAAGCCATCAAATCTACCTAAACTTTACAGCAAACCGGCATGCTTAAGCGCCACTCTGACCGTCTCACGACCACTGT	75	G	A
684	2137	KKMS1KR01BYDPN	GTCATCAGGCGCGACTTTTGAACAGAGTAAGCCATCAAATCTACCTAAACTTTACAGCAAACCGGCATGCTTAAGCGCCACTCTGACCGTCTCACGACCACTGT	75	G	A
240	1485	KKMS1KR01AVDX7	GTCATCAGGCGCGACTTTTGAACAGAGTAAGCCATCAAATCTACCTAAACTTTACAGCAAACCGGCATGCTTAAGCGCCACTCTGACCGTCTCACGACCACTGT	75	G	A
432	3880	KKMS1KR01BCAL2	GTCATCAGGCGCGACTTTTGAACAGAGTAAGCCATCAAATCTACCTAAACTTTACAGCAAACCGGCATGCTTAAGCGCCACTCTGACCGTCTCACGACCACTGT	75	G	A
663	3260	KKMS1KR01BWJ7I	ACTAGCAGGCGCGACTTTTTGAACAGAGTAAGCCATCAAATCTCCCTAAACTTTTATAGCAAACCGGCATGCTTAAGCGCCGCTCTGACCGTCTCACGACCACTGT	50	C	T
226	1525	KKMS1KR01AT5QF	GTCATCAGGCGCGACTTTTGAACAGAGTAAGCCATCAAATCTACCTAAACTTTATAGCAAACCGGCATGCTTAAGCGCCGCTCTGACCGTCTCACGACCACTGT	50	C	T
1317	1056	KKMS1KR01DHXGY	GTCATCAGGCGCGACTTTTGAACAGAGTAAGCCATTAAATCTACCTAAACTTTACAGCAAACCGGCATGCTTAAGCGCCGCTCTGACCGTCTCACGACCACTGT	31	C	T
842	2188	KKMS1KR01CB83Y	GTCATCAGGCGCGACTTTTGAACAGAGTAAGCCATAAAATCTACCTAAACTTTACAGCAAACCGGCATGCTTAAGCGCCGCTCTGACCGTCTCACGACCACTGT	31	C	A
216	925	KKMS1KR01AS9NZ	GTCATCAGGCGCGACTTTTTGAACAGAGTAAGCCATAGAATCTACCTAAACTTTACAGCAAACCGGCATGCTTAAGCGCCGCTCTGACCGTCTCACGACCACTGT	31	C	A
631	156	KKMS1KR01BTOOE	GTCATCAGGCGCGACTTTTGAACAGAGTAAGCCATAAAATCTACCTAAACTTTACAGCAAACCGGCATGCTTAAGCGCCGCTCTGACCGTCTCACGACCACTGT	31	C	A
1034	3211	KKMS1KR01CS4PP	GTCATCAGGCGCGACTTTTGAACAGAGTAAGCCACTAAATCTACCTAAACTTTACAGCAAACCGGCATGCTTAAGCGCCGCTCTGACCGTCTCACGACCACTGT	31	C	T
632	3926	KKMS1KR01BTUQW	GTCATCAGGCGCGACTTTTTGAACAGAGTAAGCCATAAAAATCTACCTAAACTTTACAGCAAAACCGGCATGCTTAAGCGCCGCTCTGACCGTCTCACGACCACTGT	31	C	A
304	153	KKMS1KR01A0Y6Z	ATGCACAGGCGCGACTTTTGAACAGAGTAAGCCATCAAATCTCCCTAAACTTTACAGCAAACTGGCATGCTTAAGCGCCACTCTGACCGTCTCACGACCACTGT	58	C	T
1134	3535	KKMS1KR01C1W0H	ATGCACAGGCGCGACTTTTGAACAGAGTAAGCCATCAAATCTCCCTAAACTTTACAGCAAACTGGCATGCTTAAGCGCCACTCTGACCGTCTCACGACCACTGT	58	C	T
899	3437	KKMS1KR01CG97Z	TGATGCAGGCGCGACTTTTTGAACAGAGTAAGCCATCAAATCTCCCTAAACTTTATAGCAAACAGGCATGCTTAAGCGCCGCTCTGACCGTCTCACGACCACTGT	58	C	A
106	374	KKMS1KR01AJLK4	GTCATCAGGCGCGACTTTTGAACAGAGTAAGCCATCAAATCTACCTAAACTTTACAGCAAACTGGTATGCTTAAGCGCCGCTCTGACCGTCTCACGACCACTGT	58	C	T
734	1381	KKMS1KR01B2Q5J	GTCATCAGGCGCGACTTTTGAACAGAGTAAGCCATCAAATCTACCTAAACTTTACAGCAAACAGGCATGCTTAAGCGCCGCTCTGACCGTCTCACGACCACTGT	58	C	A
602	3132	KKMS1KR01BQ7BI	GTCATCAGGCGCGACTTTTGAACAGAGTAAGCCATCAAATCTACCTAAACTTTACAGCAAACAGGCATGCTTAAGCGCCGCTCTGACCGTCTCACGACCACTGT	58	C	A
951	1544	KKMS1KR01CLS3U	GTCATCAGGCGCGACTTTTGAACAGAGTAAGCCATCAAATCTACCTAAACTTTACAGCAAACTGGCATGCTTAAGCGCCGCTCTGACCGTCTCACGACCACTGT	58	C	T
1014	2752	KKMS1KR01CRC5E	GTCATCAGGCGCGACTTTTGAACATAGTAAGCCATCAAATCTACCTAAACTTTACAGCAAACTGGCATGCTTAAGCGCCGCTCTGACCGTCTCACGACCACTGT	58	C	T
1008	77	KKMS1KR01CQR4F	GTCATCAGGCGCGACTTTTGAACAGAGTAAGCCATCAAATCTACCTAAACTTTACAGCAAACTGGCATGCTTAAGCGTCGCTCTGACCGTCTCACGACCACTGT	58	C	T
431	3643	KKMS1KR01BB69P	GTCATCAGGCGCGACTTTTGAACAGAGTAAGCCATCAAATCTACCTAAACTTTACAGCAAACAGGCATGCTTAAGCGCCGCTCTGACCGTCTCACGACCACTGT	58	C	A
25	2483	KKMS1KR01ACI7P	GTCATCAGGCGCGACTTTTGAACAGAGTAAGCCATCAAATCTACCTAAACTTTACAGCAAACAGGCATGCTTAAGCGCCGCTCTGACCGTCTCACGACCACTGT	58	C	A
909	785	KKMS1KR01CH3R3	GTCATCAGGCGCGACTTTTGAACAGAGTAAGCCATCAAATCTACCTAAACTTTACAGCAAACTGGCATGCTTAAGCGCCGCTCTGACCGTCTCACGACCACTGT	58	C	T
244	1067	KKMS1KR01AVP9P	GTCATCAGGCGCGACTTTTGAACAGAGTGAGCCATCAAATCTACCTAAACTTTACAGCAAACAGGCATGCTTAAGCGCCGCTCTGACCGTCTCACGACCACTGT	58	C	A
1338	1552	KKMS1KR01DJR72	GTCATCAGGCGCGACTTTTGAACAGAGTAAGCCATCAAATCTACCTAAACTTTACAGCAAACTGGCATGCTTAAGCGCCGCTCTGACCGTCTCACGACCACTGT	58	C	T
832	3532	KKMS1KR01CBEJI	GTCATCAGGCGCGACTTTTGAACAGAGTAAGCCATCAAATCTACCTAAACTTTACAGCAAACAGGCATGCTTAAGCGCCGCTCTGACCGTCTCACGACCACTGT	58	C	A
828	3547	KKMS1KR01CA1WT	GTCATCAGGCGCGACTTTTGAACAGAGTAAGCCATCAAATCTACCTAAACTTTACAGCAAACTGGCATGCTTAAGCGCCGCTCTGACCGTCTCACGACCACTGT	58	C	T
1057	2035	KKMS1KR01CU4HX	GTCATCAGGCGCGACTTTTGAACATAGTAAGCCATCAAATCTACCTAAACTTTACAGCAAACTGGCATGCTTAAGCGCCGCTCTGACCGTCTCACGACCACTGT	58	C	T
147	1068	KKMS1KR01AM7PA	GTCATCAGGCGCGACTTTTGAACAGAGTAAGCCATCAAATCTACCTAAACTTTACAGCAAACTGGCATGCTTAAGCGCCGCTCTGACCGTCTCACGACCACTGT	58	C	T
83	1126	KKMS1KR01AHLG4	GTCATCAGGCGCGACTTTTGAACAGAGTAAGCCATCAAATCTACCTAAACTTTACAGCAAACAGGCATGCTTAAGCGCCGCTCTGACCGTCTCACGACCACTGT	58	C	A
495	2992	KKMS1KR01BHS1E	GTCATCAGGCGCGACTTTTGAACAGAGTAAGCCATCAAATCTACCTAAACTTTACAGCAAACTGGCATGCTTAAGCGCCGCTCTGACCGTCTCACGACCACTGT	58	C	T
106	1494	KKMS1KR01AJMF8	GTCATCAGGCGCGACTTTTGAACAGAGTAAGCCATAAATCTACCTAAACTTTACAGCAAACTGGCATGCTTAAGCGCCGCTCTGACCGTCTCACGACCACTGT	58	C	T
201	1026	KKMS1KR01ARYB4	GTCATCAGGCGCGACTTTTGAACAGAGTAAGCCATCAAATCTACCTAAACTTTACAGCAAACAGGCATGCCTAAGCGCCGCTCTGACCGTCTCACGACCACTGT	58	C	A
1170	3808	KKMS1KR01C42Z2	GTCATCAGGCGCGACTTTTGAACAGAGTAAGCCATCAAATCTACCTAAACTTTACAGCAAACTGGCATGCTTAAGCGCCGCTCTGACCGTCTCACGACCACTGT	58	C	T
1110	3364	KKMS1KR01CZS02	GTCATCAGGCGCGACTTTTGAACAGAGTAAGCCATCAAATCTACCTAAACTTTACAGCAAACTGGCATGCTTAAGCGCCGCTCTGACCGTCTCACGACCACTGT	58	C	T
1126	2254	KKMS1KR01C06QO	GTCATCAGGCGCGACTTTTGAACAGAGTAAGCCATCAAATCTACCTAAACTTTACAGCAAACTGGCATGCTTAAGCGCCGCTCTGACCGTCTCACGACCACTGT	58	C	T
193	1199	KKMS1KR01AQ86P	GTCATCAGGCGCGACTTTTGAACAGAGTAAGCCATCAAATCTACCTAAACTTTACAGCAAACTGGCATGCTTAAGCGCCGCTCTGACCGTCTCACGACCACTGT	58	C	T
21	1070	KKMS1KR01AB5HC	GTCATCAGGCGCGACTTTTGAACAGAGTAAGCCATCAAATCTACCTAAACTTTACAGCAAACAGGCATGCTTAAGCGCCGCTCTGACCGTCTCACGACCACTGT	58	C	A
1216	1082	KKMS1KR01C8194	GTCATCAGGCGCGACTTTTTGAACAGAGTAAGCCATCAAATCTACCTAAACTTTACAGCAAACTGGCATGCTTAAGCGCCGCTCTGACCGTCTCACGACCACTGT	58	C	T
688	2173	KKMS1KR01BYQDR	GTCATCAGGCGCGACTTTTTGAACAGAGTAAGCCATCAAATATACCTAAACTTTACAGCAAACTGGCATGCTTAAGCGCCGCTCTGACCGTCTCACGACCACTGT	58	C	T
681	669	KKMS1KR01BX23J	GTCATCAGGCGCGACTTTTGAACAGAGTAAGCCATCAAATCTACCTAAACTTTACAGCAAACTGGCATGCTTAAGCGCCGCTCTGACCGTCTCACGACCACTGT	58	C	T
1259	3248	KKMS1KR01DCVUQ	GTCATCAGGCGCGACTTTTGAACAGAGTAAGCCATCAAATCTACCTAAACTTTACAGCAAACAGGCATGCTTAAGCGCCGCTCTGACCGTCTCACGACCACTGT	58	C	A
761	2995	KKMS1KR01B45QD	GTCATCAGGCGCGACTTTTGAACAGAGTAAGCCATCAAATCTACCTAAACTTTACAGCAAACTGGCATGCTTAAGCGCCGCTCTGACCGTCTCACGACCACTGT	58	C	T
966	2644	KKMS1KR01CM5C2	GTCATCAGGCGCGACTTTTGAACAGAGTAAGCCATCAAATCTACCTAAACTTTACAGCAAACTGGCATGCTTAAGCGCCGCTCTGACCGTCTCACTGT	58	C	T
1004	1000	KKMS1KR01CQF6Y	GTCATCAGGCGCGACTTTTGAACAGAGTAAGCCATCAAATCTACCTAAACTTTACAGCAAACAGGCATGCTTAAGCGCCGCTCTGACCGTCTCACGACCACTGT	58	C	A
696	1816	KKMS1KR01BZFD2	GTCATCAGGCGCGACTTTTGAACAGAGTAAGCCATCAAATCTACCTAAACTTTACAGCAAACTGGCATGCTTAAGCGCCGCTCTGACCGTCTCACGACCACTGT	58	C	T
1097	1671	KKMS1KR01CYMMX	GTCATCAGGCGCGACTTTTGAACATAGTAAGCCATCAAATCTACCTAAACTTTACAGCAAACTGGCATGCTTAAGCGCCGCTCTGACCGTCTCACGACCACTGT	58	C	T
812	640	KKMS1KR01B9K3M	GTCATCAGGCGCGACTTTTGAACAGAGTAAGCCATCAAATCTACCTAAACTTTACAGCAAACAGGCATGCTTAAGCGCCGCTCTGACCGTCTCACGACCACTGT	58	C	A
113	3455	KKMS1KR01AJ925	GTCATCAGGCGCGACTTTTTGAACAGAGTAAGCCATCAAAATCTACCTAAACTTTACAGCAAACAGGCATGCTTAAGCGCCGCTCTGACCGTCTCACGACCACTGT	58	C	A
545	796	KKMS1KR01BL5DA	GTCATCAGGCGCGACTTTTGAACAGAGTAAGCCATCAAATCTACCTAAACTTTACAGCAAACTGGCATGCTTAAGCGCCGCTCTGACCGTCTCACGACCACTGT	58	C	T
1063	2203	KKMS1KR01CVNK9	GTCATCAGGCGCGACTTTTGAACAGAGTAAGCCATCAAATCTACCTAAACTTTACAGCAAACTGGCATGCTTAAGCGCCGCTCTGACCGTCTCACGACCACTGT	58	C	T
1463	2628	KKMS1KR01DUR36	GTCATCAGGCGCGACTTTTTGAACAGAGTAAGCCATCAAATCTACCTAAACTTTACAGCAAACAGGCATGCTTAAGCGCCGCTCTGACCGTCTCACGACCACTGT	58	C	A
1106	3832	KKMS1KR01CZGQY	GTCATCAGGCGCGACTTTTGAACAGAGTAAGCCATCAAATCTACCTAAACTTTACAGCAAACTGGCATGCTTAAGCGCCGCTCTGACCGTCTCACGACCACTGT	58	C	T
647	3880	KKMS1KR01BU54A	GTCATCAGGCGCGACTTTTGAACATAGTAAGCCATCAAATCTACCTAAACTTTACAGCAAACTGGCATGCTTAAGCGCCGCTCTGACCGTCTCACGACCACTGT	58	C	T
1043	2234	KKMS1KR01CTWEK	GTCATCAGGCGCGACTTTTGAACAGGGTAAGCCATCAAATCTACCTAAACTTTACAGCAAACTGGCATGCTTAAGCGCCGCTCTGACCGTCTCACGACCACTGT	58	C	T
213	2005	KKMS1KR01AS00N	GTCATCAGGCGCGACTTTTTGAACAGAGTAAGCCATCAAATCTACCTAAACTTTACAGCAAACTGGCATGCTTAAGCGCCGCTCTGACCGTCTCACGACCACTGT	58	C	T
502	3277	KKMS1KR01BIFDR	GTCATCAGGCGCGACTTTTGAACAGAGTAAGCCATCAAATCTACCTAAACTTTACAGCAAACTGGCATGCTTAAGCGCCGCTCTGACCGTCTCACGACCACTGT	58	C	T
1264	2459	KKMS1KR01DDA1P	GTCATCAGGCGCGACTTTTGAACAGAGTAAGCCATCAAATCTACCTAAACTTTACAGCAAACTGGCATGCTTAAGCGCCGCTCTGACCGTCTCACGACCACTGT	58	C	T
484	856	KKMS1KR01BGSMI	GTCATCAGGCGCGACTTTTTGAACAGAGTAAGCCATCAAATCTACCTAAACTTTACAGCAAACCGGCATGCTTGAGCGCCGCTCTGACCGTCTCACGACCACTGT	68	A	G
165	2184	KKMS1KR01AOTGA	ATGCACAGGCGCGACTTTTGAACAGAGTAAGCCATCAAATCTACCTAAACTTTACAGCAAACCGGCATGCTTAAGCGCCGACTCTGACCGTCTCACGACCACTGT	38	C	A
343	120	KKMS1KR01A4EFE	ATGCACAGGCGCGACTTTTGAACAGAGTAAGCCATCAAATCTACCTAAACTTTACAGCAAACCGGCATGCTTAAGCGCCACTCTGACCGTCTCACGACCACTGT	38	C	A
328	1775	KKMS1KR01A24AP	ATGCACAGGCGCGACTTTTTGAACAGAGTAAGCCATCAAATCTACCTAAACTTTACAGCAAACCGGCATGCTTAAGCGCCACTCTGACCGTCTCACGACCACTGT	38	C	A
401	4029	KKMS1KR01A9KQ3	GACTACAGGCGCGACTTTTGTAACAGAGTAAGCCATCAAATCTACCTAAACTTTACAGCAAACCGGCATGCTTAAGCGCCGCTCTGACCGTCTCACGACCACTGT	38	C	A
1389	2066	KKMS1KR01DN9S0	GACTACAGGCGCGACTTTTGTAACAGAGTAAGCCATCAAATCTACCTAAACTTTACAGCAAACCGGCATGCTTAAGCGCCGCTCTGACCGTCTCACGACCACTGT	38	C	A

## Sheet: 2nd_repeat
Target reads for measuring sensitivity of barcode-free NGS error validation
X	Y	ID	Sequence	Position	Reference	Variant
654	406	KK67Y6N01BVPJ8	TGATGCAGGCGCGACTTTTGAACAGAGTAAGCCATCAAATCTCCCTAAACTTTACAGCAAACCGGCATGCTTAAGCGCCACTCTGACCGTCTCACGACCACTGT	75	G	A
1229	2682	KK67Y6N01C98LO	TGATGCAGGCGCGACTTTTGAACAGAGTAAGCCATCAAATCTCCCTAAACTTTACAGCAAACCGGCATGCTTAAGCGCCACTCTGACCGTCTCACGACCACTGT	75	G	A
1163	3556	KK67Y6N01C4GOM	GTCATCAGGCGCGACTTTTGAACAGAGTAAGCCATCAAATCTACCTAAACTTTACAGCAAACCGGCATGCTTAAGCGCCACTCTGACCGTCTCACGACCACTGT	75	G	A
981	3614	KK67Y6N01COHIO	GTCATCAGGCGCGACTTTTGAACAGAGTAAGCCATCAAATCTACCTAAACTTTACAGCAAACCGGCATGCTTAAGCGCCACTCTGACCGTCTCACGACCACTGT	75	G	A
1337	1920	KK67Y6N01DJPCI	GTCATCAGGCGCGACTTTTGAACAGAGTAAGCCATCAAATCTACCTAAACTTTACAGCAAACCGGCATGCTTAAGCGCCACTCTGACCGTCTCACGACCACTGT	75	G	A
1304	1421	KK67Y6N01DGSNZ	GTCATCAGGCGCGACTTTTGAACAGAGTAAGCCATCAAATCTACCTAAACTTTACAGCAAACCGGCATGCTTAAGCGCCTCTCTGACCGTCTCACGACCACTGT	75	G	T
831	3804	KK67Y6N01CBBLA	GTCATCAGGCGCGACTTTTGAACAGAGTAAGCCATCAAATCTACCTAAACTTTACAGCAAACCGGCATGCTTAAGCGCCCCTCTGACCGTCTCACGACCACTGT	75	G	C
47	2983	KK67Y6N01AEG4P	GTCATCAGGCGCGACTTTTGAACAGAGTAAGCCATCAAATCTACCTAAACTTTACAGCAAACCGGCATGCTTAAGCGCCTCTCTGACCGTCTCACGACCACTGT	75	G	T
1032	1235	KK67Y6N01CSWU9	GTCATCAGGCGCGACTTTTGAACAGAGTAAGCCATCAAATCTACCTAAACTTTACAGCAAACCGGCATGCTTAAGCGCCACTCTGACCGTCTCACGACCACTGT	75	G	A
1077	1367	KK67Y6N01CWU6X	GTCATCAGGCGCGACTTTTGAACAGAGTAAGCCATCAAATCTACCTAAACTTTACAGCAAACCGGCATGCTTAAGCGCCTCTCTGACCGTCTCACGACCACTGT	75	G	T
1292	19	KK67Y6N01DFPNP	GTCATCAGGCGCGACTTTTGAACAGAGTAAGCCATCAAATCTACCTAAACTTTACAGCAAACCGGCATGCTTAAGCGCCACTCTGACCGTCTCACGACCACTGT	75	G	A
1443	2947	KK67Y6N01DS05H	GTCATCAGGCGCGACTTTTGAACAGAGTAAGCCATCAAATCTACCTAAACTTTACAGCAAACCGGCATGCTTAAGCGCCTCTCTGACCGTCTCACGACCACTGT	75	G	T
575	254	KK67Y6N01BORRK	GTCATCAGGCGCGACTTTTGAACAGAGTAAGCCATCAAATCTACCTAAACTTTACAGCAAACCGGCATGCTTAAGCGCCACTCTGACCGTCTCACGACCACTGT	75	G	A
1468	2415	KK67Y6N01DU7Q5	GTCATCAGGCGCGACTTTTGAACAGAGTAAGCCATCAAATCTACCTAAACTTTACAGCAAACCGGCATGCTTAAGCGCCTCTCTGACCGTCTCACGACCACTGT	75	G	T
156	1968	KK67Y6N01AN0UA	GTCATCAGGCGCGACTTTTGAACAGAGTAAGCCATCAAATCTACCTAAACTTTACAGCAAACCGGCATGCTTAAGCGCCACTCTGACCGTCTCACGACCACTGT	75	G	A
249	1055	KK67Y6N01AV519	GTCATCAGGCGCGACTTTTGAACAGAGTAAGCCATCAAATCTACCTAAACTTTACAGCAAACCGGCATGCTTAAGCGCCACTCTGACCGTCTCACGACCACTGT	75	G	A
167	1905	KK67Y6N01AOZJ3	GTCATCAGGCGCGACTTTTGAACAGAGTAAGCCATCAAATCTACCTAAACTTTACAGCAAACCGGCATGCTTAAGCGCCACTCTGACCGTCTCACGACCACTGT	75	G	A
35	1107	KK67Y6N01ADDQ9	GTCATCAGGCGCGACTTTTGAACAGAGTAAGCCATCAAATCTACCTAAACTTTACAGCAAACCGGCATGCTTAAGCGCCACTCTGACCGTCTCACGACCACTGT	75	G	A
1231	1233	KK67Y6N01DADSZ	GTCATCAGGCGCGACTTTTGAACAGAGTAAGCCATCAAATCTACCTAAACTTTACAACAAACCGGCATGCTTAAGCGCCACTCTGACCGTCTCACGACCACTGT	75	G	A
762	3722	KK67Y6N01B49GC	GTCATCAGGCGCGACTTTTGAACAGAGTAAGCCATCAAATCTACCTAAACTTTACAACAAACCGGCATGCTTAAGCGCCACTCTGACCGTCTCACGACCACTGT	75	G	A
16	3396	KK67Y6N01ABRG2	GTCATCAGGCGCGACTTTTGAACAGAGTAAGCCATCAAATCTACCTAAACTTTACAGCAAACCGGCATGCTTAAGCGCCACTCTGACCGTCTCACGACCACTGT	75	G	A
1000	3068	KK67Y6N01CP45A	GTCATCAGGCGCGACTTTTGAACAGAGTAAGCCATCAAATCTACCTAAACTTTACAGCAAACCGGCATGCTTAAGCGCCTCTCTGACCGTCTCACGACCACTGT	75	G	T
531	2366	KK67Y6N01BKYB0	GTCATCAGGCGCGACTTTTGAACAGAGTAAGCCATCAAATCTACCTAAACTTTACAGCAAACCGGCATGCTTAAGCGCCACTCTGACCGTCTCACGACCACTGT	75	G	A
171	1869	KK67Y6N01APB57	GTCATCAGGCGCGACTTTTGAACAGAGTAAGCCATCAAATCTACCTAAACTTTACAGTAAACCGGCATGCTTAAGCGCCACTCTGACCGTCTCACGACCACTGT	75	G	A
707	3337	KK67Y6N01B0FBV	GTCATCAGGCGCGACTTTTGAACAGAGTAAGCCATCAAATCTACCTAAACTTTACAGCAAACCGGCATGCTTAAGCGCCTCTCTGACCGTCTCACGACCACTGT	75	G	T
786	4002	KK67Y6N01B7DIS	GTCATCAGGCGCGACTTTTGAACAGAGTAAGCCATCAAATCTACCTAAACTTTACAGCAAACCGGCATGCTTAAGCGCCTCTCTGACCGTCTCACGACCACTGT	75	G	T
628	64	KK67Y6N01BTE4I	GTCATCAGGCGCGACTTTTGAACAGAGTAAGCCATCAAATCTACCTAAACTTTACAGCAAACCGGCATGCTTAAGCGCCACTCTGACCGTCTCACGACCACTGT	75	G	A
1158	3157	KK67Y6N01C30KN	GTCATCAGGCGCGACTTTTGAACAGAGTAAGCCATCAAATCTACCTAAACTTTACAGCAAACCGGCATGCTTAAGCGCCTCTCTGACCGTCTCACGACCACTGT	75	G	T
308	2537	KK67Y6N01A1DOB	GTCATCAGGCGCGACTTTTGAACAGAGTAAGCCATCAAATCTACCTAAACTTTACAGCAAACCGGCATGCTTAAGCGCCACTCTGACCGTCTCACGACCACTGT	75	G	A
600	136	KK67Y6N01BQYOQ	GTCATCAGGCGCGACTTTTGAACAGAGTAAGCCATCAAATCTACCTAAACTTTACAGCAAACCGGCATGCTTAAGCGCCTCTCTGACCGTCTCACGACCACTGT	75	G	T
323	3162	KK67Y6N01A2PKC	GTCATCAGGCGCGACTTTTGAACAGAGTAAGCCATCAAATCTACCTAAACTTTACAGCAAACCGGCATGCTTAAGCGCCTCTCTGACCGTCTCACGACCACTGT	75	G	T
891	3551	KK67Y6N01CGK0X	GTCATCAGGCGCGACTTTTGAACAGAGTAAGCCATCAAATCTACCTAAACTTTACAGCAAACCGGCATGCTTAAGCGCCACTCTGACCGTCTCACGACCACTGT	75	G	A
218	1396	KK67Y6N01ATGCM	GTCATCAGGCGCGACTTTTGAACAGAGTAAGCCATCAAATCTACCTAAACTTTACAGCAAACCGGCATGCTTAAGCGCCTCTCTGACCGTCTCACGACCACTGT	75	G	T
639	27	KK67Y6N01BUDU1	GTCATCAGGCGCGACTTTTGAACAGAGTAAGCCATCAAATCTACCTAAACTTTACAGCAAACCGGCATGCTTAAGCGCCACTCTGACCGTCTCACGACCACTGT	75	G	A
1115	568	KK67Y6N01CZ6OA	GTCATCAGGCGCGACTTTTGAACAGAGTAAGCCATCAAATCTACCTAAACTTTACAGCAAACCGGCATGCTTAAGCGCCACTCTGACCGTCTCACGACCACTGT	75	G	A
1302	1900	KK67Y6N01DGMPQ	GTCATCAGGCGCGACTTTTGAACAGAGTAAGCCATCAAATCTACCTAAACTTTTACAGCAAACCGGCATGCTTAAGCGCCACTCTGACCGTCTCACGACCACTGT	75	G	A
487	1134	KK67Y6N01BG2BK	GTCATCAGGCGCGACTTTTGAACAGAGTAAGCCATCAAATCTACCTAAACTTTACAGCAAACCGGCATGCTTAAGCGCCACTCTGACCGTCTCACGACCACTGT	75	G	A
810	3831	KK67Y6N01B9G8P	GTCATCAGGCGCGACTTTTGAACAGAGTAAGCCATCAAATCTACCTAAACTTTACAGCAAACCGGCATGCTTAAGCGCCTCTCTGACCGTCTCACGACCACTGT	75	G	T
735	2903	KK67Y6N01B2VHL	GTCATCAGGCGCGACTTTTGAACAGAGTAAGCCATCAAATCTACCTAAACTTTACAGCAAACCGGCATGCTTAAGCGCCACTCTGACCGTCTCACGACCACTGT	75	G	A
242	3477	KK67Y6N01AVLS3	GTCATCAGGCGCGACTTTTGAACAGAGTAAGCCATCAAATCTACCTAAACTTTACAGCAAACCGGCATGCTTAAGCGCCACTCTGACCGTCTCACGACCACTGT	75	G	A
535	3096	KK67Y6N01BLBJE	GTCATCAGGCGCGACTTTTGAACAGAGTAAGCCATCAAATCTACCTAAACTTTACAGCAAACCGGCATGCTTAAGCGCCACTCTGACCGTCTCACGACCACTGT	75	G	A
19	582	KK67Y6N01ABYR8	GTCATCAGGCGCGACTTTTGAACAGAGTAAGCCATCAAATCTACCTAAACTTTACAGCAAACCGGCATGCTTAAGCGCCACTCTGACCGTCTCACGACCACTGT	75	G	A
1050	3158	KK67Y6N01CUI8O	GTCATCAGGCGCGACTTTTGAACAGAGTAAGCCATCAAATCTACCTAAACTTTACAGCAAACCGGCATGCTTAAGCGCCACTCTGACCGTCTCACGACCACTGT	75	G	A
547	2533	KK67Y6N01BMC03	GTCATCAGGCGCGACTTTTGAACAGAGTAAGCCATCAAATCTACCTAAACTTTACAGCAAACCGGCATGCTTAAGCGCCTCTCTGACCGTCTCACGACCACTGT	75	G	T
853	896	KK67Y6N01CC6VM	GTCATCAGGCGCGACTTTTGAACAGAGTAAGCCATCAAATCTACCTAAACTTTACAGCAAACCGGCATGCTTAAGCGCCACTCTGACCGTCTCACGACCACTGT	75	G	A
306	808	KK67Y6N01A050Q	GTCATCAGGCGCGACTTTTGAACGGAGTAAGCCATCAAATCTACCTAAACTTTACAGCAAACCGGCATGCTTAAGCGCCACTCTGACCGTCTCACGACCACTGT	75	G	A
216	1657	KK67Y6N01AS98B	GTCATCAGGCGCGACTTTTGAACAGAGTAAGCCATCAAATCTACCTAAACTTTACAGCAAACCGGCATGCTTAAGCGCCACTCTGACCGTCTCACGACCACTGT	75	G	A
330	1602	KK67Y6N01A3AHG	GTCATCAGGCGCGACTTTTGAACAGAGTAAGCCATCAAATCTACCTAAACTTTACAGCAAACCGGCATGCTTAAGCGCCACTCTGACCGTCTCACGACCACTGT	75	G	A
990	772	KK67Y6N01CO7RQ	GTCATCAGGCGCGACTTTTGAACAGAGTAAGCCATCAAATCTACCTAAACTTTACAGCAAACCGGCATGCTTAAGCGCCACTCTGACCGTCTCACGACCACTGT	75	G	A
47	508	KK67Y6N01AEE7Y	GTCATCAGGCGCGACTTTTGAACAGAGTAAGCCATCAAATCTACCTAAACTTTACAGCAAACCGGCATGCTTAAGCGCCACTCTGACCGTCTCACGACCACTGT	75	G	A
320	2648	KK67Y6N01A2FOQ	GTCATCAGGCGCGACTTTTGAACAGAGTAAGCCATCAAATCTACCTAAACTTTACAGCAAACCGGCATGCTTAAGCGCCACTCTGACCGTCTCACGACCACTGT	75	G	A
14	480	KK67Y6N01ABIWI	GTCATCAGGCGCGACTTTTGAACAGAGTAAGCCATCAAATCTACCTAAACTTTACAGCAAACCGGCATGCTTAAGCGCCTCTCTGACCGTCTCACGACCACTGT	75	G	T
98	1065	KK67Y6N01AIWT3	GTCATCAGGCGCGACTTTTGAACAGAGTAAGCCATCAAATCTACCTAAACTTTACAGCAAACCGGCATGCTTAAGCGCCACTCTGACCGTCTCACGACCACTGT	75	G	A
1128	2774	KK67Y6N01C1DGO	GTCATCAGGCGCGACTTTTGAACAGAGTAAGCCATCAAATCTACCTAAACTTTACAGCAAACCGGCATGCTTAAGCGCCACTCTGACCGTCTCACGACCACTGT	75	G	A
690	1263	KK67Y6N01BYVZ1	GTCATCAGGCGCGACTTTTGAACAGAGTAAGCCATCAAATCTACCTAAACTTTACAGCAAACCGGCATGCTTAAGCGCCACTCTGACCGTCTCACGACCACTGT	75	G	A
632	2291	KK67Y6N01BTTHH	GTCATCAGGCGCGACTTTTGAACAGAGTAAGCCATCAAATCTACCTAAACTTTACAGCAAACCGGCATGCTTAAGCGCCACTCTGACCGTCTCACGACCACTGT	75	G	A
882	978	KK67Y6N01CFQLG	GTCATCAGGCGCGACTTTTGAACAGAGTAAGCCATCAAATCTACCTAAACTTTACAGCAAACCGGCATGCTTAAGCGCCACTCTGACCGTCTCACGACCACTGT	75	G	A
1374	3079	KK67Y6N01DMY6H	ATGCACAGGCGCGACTTTTGAACAGAGTAAGCCATCAAATCTCCCTAAACTTTAAAGCAAACCGGCATGCTTAAGCGCCACTCTGACCGTCTCACGACCACTGT	50	C	A
775	2529	KK67Y6N01B6DMB	ATGCACAGGCGCGACTTTTGAACAGAGTAAGCCATCAAATCTCCCTAAACTTTAAAGCAAACCGGCATGCTTAAGCGCCACTCTGACCGTCTCACGACCACTGT	50	C	A
527	3113	KK67Y6N01BKL9N	GTCATCAGGCGCGACTTTTGAACAGAGTAAGCCATCAAATCTACCTAAACTTTATAGCAAACCGGCATGCTTAAGCGCCGCTCTGACCGTCTCACGACCACTGT	50	C	T
1462	1553	KK67Y6N01DUN4J	GTCATCAGGCGCGACTTTTGAACAGAGTAAGCCATCAAATCTACCTAAACTTTATAGCAAACCGGCATGCTTAAGCGCCGCTCAGACCGTCTCACGACCACTGT	50	C	T
852	1294	KK67Y6N01CC30W	GTCATCAGGCGCGACTTTTGAACAGAGTAAGCCATCAAATCTACCTAAACTTTATAGCAAACCGGCATGCTTAAGCGCCGCTCTGACCGTCTCACGACCACTGT	50	C	T
798	3134	KK67Y6N01B8ER0	GTCATCAGGCGCGACTTTTGAACAGAGTAAGCCATCAAATCTACCTAAACTTTATAGCAAACCGGCATGCTTAAGCGCCGCTCTGACCGTCTCACGACCACTGT	50	C	T
522	583	KK67Y6N01BJ4IH	GTCATCAGGCGCGACTTTTGAACAGAGTAAGCCATCAAATCTACCTAAACTTTATAGCAAACCGGCATGCTTAAGCGCCGCTCTGACCGTCTCACGACCACTGT	50	C	T
869	1126	KK67Y6N01CELMG	GTCATCAGGCGCGACTTTTGAACAGAGTAAGCCATCAAATCTACCTAAACTTTATAGCAAACCGGCATGCTTAAGCGCCGCTCTGACCGTCTCACGACCACTGT	50	C	T
888	2586	KK67Y6N01CGASS	GTCATCAGGCGCGACTTTTGAACAGAGTAAGCCATCAAATCTACCTAAACTTTATAGCAAACCGGCATGCTTAAGCGCCGCTCTGACCGTCTCACGACCACTGT	50	C	T
373	423	KK67Y6N01A61G5	GTCATCAGGCGCGACTTTTGAACAGAGTAAGCCATCAAATCTACCTAAACTTTAAAGCAAACCGGCATGCTTAAGCGCCGCTCTGACCGTCTCACGACCACTGT	50	C	A
349	2496	KK67Y6N01A4Y72	GTCATCAGGCGCGACTTTTGAACAGAGTAAGCCATCAAATCTACCTAAACTTTATAGCAAACCGGCATGCTTAAGCGCCGCTCTGACCGTCTCACGACCACTGT	50	C	T
666	2469	KK67Y6N01BWS2V	GTCATCAGGCGCGACTTTTGAACAGGGTAAGCCATCAAATCTACCTAAACTTTATAGCAAACCGGCATGCTTAAGCGCCGCTCTGACCGTCTCACGACCACTGT	50	C	T
485	1016	KK67Y6N01BGVWQ	GTCATCAGGCGCGACTTTTGAACAGAGTAAGCCATCAAATCTACCTAAACTTTATAGCAAACCGGCATGCTTAAGCGCCGCTCTGACCGTCTCACGACCACTGT	50	C	T
1202	3421	KK67Y6N01C7VT7	GTCATCAGGCGCGACTTTTGAACAGAGTAAGCCATCAAATCTACCTAAACTTTATAGCAAACCGGCATGCTTAAGCGCCGCTCTGACCGTCTCACGACCACTGT	50	C	T
213	934	KK67Y6N01ASZ6W	GTCATCAGGCGCGACTTTTGAACAGAGTAAGCCATCAAATCTACCTAAACTTTATAGCAAACCGGCATGCTTAAGCGCCGCTCTGACCGTCTCACGACCACTGT	50	C	T
1047	2835	KK67Y6N01CT9ID	GTCATCAGGCGCGACTTTTGAACAGAGTAAGCCATCAAATCTACCTAAACTTTATAGCAAACCGGCATGCTTAAGCGCCGCTCTGACCGTCTCACGACCACTGT	50	C	T
64	3392	KK67Y6N01AFY6A	GTCATCAGGCGCGACTTTTGAACAGAGTAAGCCATAAAATCTACCTAAACTTTACAGCAAACCGGCATACTTAAGCGCCGCTCTGACCGTCTCACGACCACTGT	31	C	A
1388	956	KK67Y6N01DN5SE	GTCATCAGGCGCGACTTTTGAACAGAGTAAGCCATAAAATATACCTAAACTTTACAGCAAACCGGCATGCTTAAGCGCCGCTCTGACCGTCTCACGACCACTGT	31	C	A
302	2465	KK67Y6N01A0UNN	GTCATCAGGCGCGACTTTTGAACAGAGTAAGCCATAAAATCTACCTAAACTTTACAGCAAACCGGCATGCTTAAGCGCCGCTCTGACCGTCTCACGACCACTGT	31	C	A
1120	4018	KK67Y6N01C0O40	GTCATCAGGCGCGACTTTTGAACAGAGTAAGCCATAAAATCTACCTAAACTTTACAGCAAACCGGCATACTTAAGCGCCGCTCTGACCGTCTCACGACCACTGT	31	C	A
91	2201	KK67Y6N01AIBK7	GTCATCAGGCGCGACTTTTGAACAGAGTAAGCCATAAAATCTACCTAAACTTTACAGCAAACCGGCATGCTTAAGCGCCGCTCTGACCGTCTCACGACCACTGT	31	C	A
336	3338	KK67Y6N01A3USC	GTCATCAGGCGCGACTTTTGAACAGAGTAAGCCATAAAATCTACCTAAACTTTACAGCAAACCGGCATGCTTAAGCGCCGCTCTGACCGTCTCACGACCACTGT	31	C	A
558	3116	KK67Y6N01BNB8U	GTCATCAGGCGCGACTTTTGAACAGAGTAAGCCATAAAATCTACCTAAACTTTACAGCAAACCGGCATGCTTAAGCGCCGCTCTGACCCGTCTACACGACCACTGT	31	C	A
1057	2584	KK67Y6N01CU4W6	GTCATCAGGCGCGACTTTTGAACAGAGTAAGCCATAAAATCTACCTAAACTTTACAGCAAACCGGCATACTTAAGCGCCGCTCTGACCGTCTCACGACCACTGT	31	C	A
1254	728	KK67Y6N01DCD3U	GTCATCAGGCGCGACTTTTGAACAGAGTAAGCCATAAAATCTACCTAAACTTTACAGCAAACCGGCATGCTTAAGCGCCGCTCTGACCGTCTCACGACCACTGT	31	C	A
25	296	KK67Y6N01ACHIY	GTCATCAGGCGCGACTTTTGAACAGAGTAAGCCATAAAATATACCTAAACTTTACAGCAAACCGGCATGCTTAAGCGCCGCTCTGACCGTCTCACGACCACTGT	31	C	A
651	430	KK67Y6N01BVF3K	GTCATCAGGCGCGACTTTTGAACAGAGTAAGCCATAAAATCTACCTAAACTTTACAGCAAACCGGCATGCTTAAGCGCCGCTCTGACCGTCTCACGACCACTGT	31	C	A
446	306	KK67Y6N01BDF3O	GTCATCAGGCGCGACTTTTGAACAGAGTAAGCCATAAAATCTACCTAAACTTTACAGCAAACCGGCATGCTTAAGCGCCGCTCTGACCGTCTCACGACCACTGT	31	C	A
690	3805	KK67Y6N01BYXYN	GTCATCAGGCGCGACTTTTGAACAGAGTAAGCCATAAAATCTACCTAAACTTTACAGCAAACCGGCATGCTTAAGCGCCGCTCTGACCGTCTCCGACCACTGT	31	C	A
471	1243	KK67Y6N01BFNT5	GTCATCAGGCGCGACTTTTGAACAGAGTAAGCCATAAAATCTACCTAAACTTTACAGCAAACCGGCATGCTTAAGCGCCGCTCTGACCGTCTCACGACCACTGT	31	C	A
292	2633	KK67Y6N01AZY6J	GTCATCAGGCGCGACTTTTGAACAGAGTAAGCCATAAAATCTACCTAAACTTTACAGCAAACCGGCATGCTTAAGCGCCGCTCTGACCCGTCTACACGACCACTGT	31	C	A
1163	3120	KK67Y6N01C4GCI	GTCATCAGGCGCGACTTTTGAACAGAGTAAGCCATAAAATCTACCTAAACTTTACAGCAAACCGGCATGCTTAAGCGCCGCTCTGACCGTCTCACGACCACTGT	31	C	A
26	2479	KK67Y6N01ACMDD	GTCATCAGGCGCGACTTTTGAACAGAGTAAGCCATAAAATCTACCTAAACTTTACAGCAAACCGGCATGCTTAAGCGCCGCTCTGACCGTCTCACGACCACTGT	31	C	A
97	3141	KK67Y6N01AIU9Z	GTCATCAGGCGCGACTTTTGAACAGAGTAAGCCATAAAATCTACCTAAACTTTACAGCAAACCGGCATGCTTAAGCGCCGCTCTGACCGTCTCACGACCACTGT	31	C	A
1245	3521	KK67Y6N01DBNTF	GTCATCAGGCGCGACTTTTGAACAGAGTAAGCCATAAAATCTACCTAAACTTTACAGCAAACCGGCATGCTTAAGCGCCGCTCTGACCGTCTCACGACCACTGT	31	C	A
1339	711	KK67Y6N01DJUQH	GTCATCAGGCGCGACTTTTGAACAGAGTAAGCCATAAAATCTACCTAAACTTTACAGCAAACCGGCATGCTTAAGCGCCGCTCTGACCGTCTCACGACCACTGT	31	C	A
400	847	KK67Y6N01A9E4X	GTCATCAGGCGCGACTTTTGAACAGAGTAAGCCATAAAATCTACCTAAACTTTACAGCAAACCGGCATGCTTAAGCGCCGCTCTGACCGTCTACACGACCACTGT	31	C	A
162	2033	KK67Y6N01AOJUR	GTCATCAGGCGCGACTTTTGAACAGAGTAAGCCATAAAATCTACCTAAACTTTACAGCAAACCGGCATGCTTAAGCGCCGCTCTGACCGTCTCACGACCACTGT	31	C	A
59	3718	KK67Y6N01AFJMG	GTCATCAGGCGCGACTTTTGAACAGAGTAAGCCATAAAATCTACCTAAACTTTACAGCAAACTGGCATGCTTAAGCGCCGCTCTGACCGTCTCACGACCACTGT	31	C	A
1022	216	KK67Y6N01CR0G6	GTCATCAGGCGCGACTTTTGAACAGAGTAAGCCATAAAATCTACCTAAACTTTACAGCAAACCGGCATGCTTAAGCGCCGCTCTGACCGTCTCACAACCACTGT	31	C	A
686	1705	KK67Y6N01BYJO7	GTCATCAGGCGCGACTTTTGAACAGAGTAAGCCATTAAATCTACCTAAACTTTACAGCAAACCGGCATGCTTAAGCGCCGCTCTGACCGTCTCACGACCACTGT	31	C	T
1212	3120	KK67Y6N01C8Q7M	GTCATCAGGCGCGACTTTTGAACAGAGTAAGCCGTTAAATCTACCTAAACTTTACAGCAAACCGGCATGCTTAAGCGCCGCTCTGACCGTCTCACGACCACTGT	31	C	T
50	19	KK67Y6N01AEOBP	GTCATCAGGCGCGACTTTTGAACAGAGTAAGCCATAAAATCTACCTAAACTTTACAGCAAACCGGCATGCTTAAGCGCCGCTCTGACCGTCTCACGACCACTGT	31	C	A
670	2160	KK67Y6N01BW5HE	GTCATCAGGCGCGACTTTTGAACAGAGTAAGCCATAAAATCTACCTAAACTTTACAGCAAACCGGCATACTTAAGCGCCGCTCTGACCGTCTCACGACCACTGT	31	C	A
1109	2294	KK67Y6N01CZO1K	GTCATCAGGCGCGACTTTTGAACAGAGTAAGCCATAAGATCTACCTAAACTTTACAGCAAACCGGCATGCTTAAGCGCCGCTCTGACCGTCTCACGACCACTGT	31	C	A
1411	651	KK67Y6N01DP58T	GTCATCAGGCGCGACTTTTGAACAGAGTAAGCCATAAAATCTACCTAAACTTTACAGCAAACCGGCATGCTTAAGCGCCGCTCTGACCGTCTCACGACCACTGT	31	C	A
521	948	KK67Y6N01BJ1MU	GTCATCAGGCGCGACTTTTGAACAGAGTAAGCCATAAAATCTACCTAAACTTTACAGCAAACCGGCATGCTTAAGCGCCGCTCTGACCGTCTCACGACCACTGT	31	C	A
239	2264	KK67Y6N01AVBD2	GTCATCAGGCGCGACTTTTGAACAGAGTAAGCCATAAAATCTACCTAAACTTTACAGCAAACCGGCATGCTTAAGCGCCGCTCTGACCGTCTCACGACCACTGT	31	C	A
92	3058	KK67Y6N01AIFES	GTCATCAGGCGCGACTTTTGAACAGAGTAAGCCATTAAATCTACCTAAACTTTACAGCAAACCGGCATGCTTAAGCGCCGCTCTGACCGTCTCACGACCACTGT	31	C	T
1381	1173	KK67Y6N01DNJTZ	GTCATCAGGCGCGACTTTTGAACAGAGTAAGCCATAAAATCTACCTAAACTTTACAGCAAACCGGCATGCTTAAGCGCCGCTCTGACCGTCTCACGACCACTGT	31	C	A
25	1454	KK67Y6N01ACIE4	GTCATCAGGCGCGACTTTTGAACAGAGTAAGCCATAAAATCTACCTAAACTTTACAGCAAACCGGCATGCTTAAGCGCCGCTCTGACCGTCTCACGACCACTGT	31	C	A
1419	2318	KK67Y6N01DQWTC	GTCATCAGGCGCGACTTTTGAACAGAGTAAGCCATAAAATCTACCTAAACTTTACAGCAAACCGGCATGCTTAAGCGCCGCTCTGACCGTCTCACGACCACTGT	31	C	A
562	3263	KK67Y6N01BNOZ1	GTCATCAGGCGCGACTTTTGAACAGAGTAAGCCATTAAATCTACCTAAACTTTACAGCAAACCGGCATGCTTAAGCGCCGCTCTGACCGTCTCACGACCACTGT	31	C	T
999	1173	KK67Y6N01CP0IV	GTCATCAGGCGCGACTTTTGAACAGAGTAAGCCATTAAATCTACCTAAACTTTACAGCAAACCGGCATGCTTAAGCGCCGCTCTGACCGTCTCACGACCACTGT	31	C	T
670	240	KK67Y6N01BW3Z2	GTCATCAGGCGCGACTTTTGAACAGAGTAAGCCATAAAATCTACCTAAACTTTACAGCAAACCGGCATGCTTAAGCGCCGCTCTGACCGTCTCACGACCACTGT	31	C	A
233	1870	KK67Y6N01AUR4G	GTCATCAGGCGCGACTTTTGAACAGAGTAAGCCATAAAATCTACCTAAACTTTACAGCAAACCGGCATGCTTAAGCGCCGCTCTGACCGTCTCACGACCACTGT	31	C	A
722	1669	KK67Y6N01B1PF7	GTCATCAGGCGCGACTTTTGAACAGAGTAAGCCATTAAATCTACCTAAACTTTACAGCAAACCGGCATGCTTAAGCGCCGCTCTGACCGTCTCACGACCACTGT	31	C	T
1182	3949	KK67Y6N01C541B	GTCATCAGGCGCGACTTTTGAACAGAGTAAGCCATAAAATCTACCTAAACTTTACAGCAAACCGGCATGCTTAAGCGCCGCTCTGACCGTCTCACGACCACTGT	31	C	A
1467	742	KK67Y6N01DU3AW	GTCATCAGGCGCGACTTTTGAACAGAGTAAGCCATAAAATCTACCTAAACTTTACAGCAAACCGGCATGCTTAAGCGCCGCTCTGACCGTCTCACGACCACTGT	31	C	A
646	2584	KK67Y6N01BU1YI	GTCATCAGGCGCGACTTTTGAACAGAGTAAGCCATTAAATCTACCTAAACTTTACAGCAAACCGGCATGCCTAAGCGCCGCTCTGACCGTCTCACGACCACTGT	31	C	T
49	3692	KK67Y6N01AENZY	GTCATCAGGCGCGACTTTTGAACAGAGTAAGCCATAAAATCTACCTAAACTTTACAGCAAACCGGCATGCTTAAGCGCCGCTCTGACCGTCTCACGACCACTGT	31	C	A
419	2008	KK67Y6N01BA32Y	GTCATCAGGCGCGACTTTTGAACAGAGTAAGCCATTAAATCTACCTAAACTTTACAGCAAACCGGCATGCTTAAGCGCCGCTCTGACCGTCTCACGACCACTGT	31	C	T
816	955	KK67Y6N01B9XZH	GTCATCAGGCGCGACTTTTGAACAGAGTAAGCCATAAAATCTACCTAAACTTTACAGCAAACCGGCATGCTTAAGCGCCGCTCTGACCGTCTCACGACCACTGT	31	C	A
999	424	KK67Y6N01CPZX2	GTCATCAGGCGCGACTTTTGAACAGAGTAAGCCATAAAATCTACCTAAACTTTACAGCAAACCGGCATGCTTAAGCGCCGCTCTGACCGTCTCACGACCACTGT	31	C	A
504	3380	KK67Y6N01BILR6	GTCATCAGGCGCGACTTTTGAACAGAGTAAGCCATAAAATCTACCTAAACTTTACAGCAAACCGGCATGCTTAAGCGCCGCTCTGACCGTCTCACGACCACTGT	31	C	A
244	3314	KK67Y6N01AVRZ4	GTCATCAGGCGCGACTTTTGAACAGAGTAAGCCATAAAATCTACCTAAACTTTACAGCAAACCGGCATGCTTAAGCGCCGCTCTGACCGTCTCACGACCACTGT	31	C	A
692	3459	KK67Y6N01BY30L	GTCATCAGGCGCGACTTTTGAACAGAGTAAGCCATTAAATCTACCTAAACTTTACAGCAAACCAGCATGCTTAAGCGCCGCTCTGACCGTCTCACGACCACTGT	31	C	T
1232	2193	KK67Y6N01DAHPF	GTCATCAGGCGCGACTTTTGAACAGAGTAAGCCATAAAATCTACCTAAACTTTACAGCAAACCGGCATGCTTAAGCGCCGCTCTGACCGTCTCACGACCACTGT	31	C	A
959	1411	KK67Y6N01CMIAD	GTCATCAGGCGCGACTTTTGAACAGAGTAAGCCATAAAATCTACCTAAACTTTACAGCAAACCGGCATGCTTAAGCGCCGCTCTGACCGTCTCACGACCACTGT	31	C	A
1445	747	KK67Y6N01DS5RX	GTCATCAGGCGCGACTTTTGAACAGAGTAAGCCATTAAATCTACCTAAACTTTACAGCAAACCGGCATGCTTAAGCGCCGCTCTGACCGTCTCACGACCACTGT	31	C	T
690	1256	KK67Y6N01BYVZU	GTCATCAGGCGCGACTTTTGAACAGAGTAAGCCATAAAATCTACCTAAACTTTACAGCAAACCGGCATGCTTAAGCGCCGCTCTGACCGTCTCACGACCACTGT	31	C	A
1149	2453	KK67Y6N01C27K3	GTCATCAGGCGCGACTTTTGAACAGAGTAAGCCATAAAATCTACCTAAACTTTACAGCAAACCGGCATGCTTAAGCGCCGCTCTGACCGTCTCACGACCACTGT	31	C	A
1001	1827	KK67Y6N01CP7CL	GTCATCAGGCGCGACTTTTTGAACAGAGTAAGCCATTAAATCTACCTAAACTTTACAGCAAACCGGCATGCTTAAGCGCCGCTCTGACCGTCTCACGACCACTGT	31	C	T
953	2422	KK67Y6N01CLZ3S	GTCATCAGGCGCGACTTTTGAACAGAGTAAGCCATAAAATCTACCTAAACTTTACAGCAAACCGGCATGCTTAAGCGCCGCTCTGACCGTCTCACGACCACTGT	31	C	A
495	3951	KK67Y6N01BHTR1	GTCATCAGGCGCGACTTTTTGAACAGAGTAAGCCATAAAATCTACCTAAACTTTACAGCAAACCGGCATGCTTAAGCGCCGCTCTGACCGTCTCACGACCACTGT	31	C	A
1381	2807	KK67Y6N01DNK3D	GTCATCAGGCGCGACTTTTTGAACAGAGTAAGCCATTAAAATCTACCTAAACTTTACAGCAAACCGGCATGCTTAAGCGCCGCTCTGACCGTCTCACGACCACTGT	31	C	A
763	2340	KK67Y6N01B5BJQ	GTCATCAGGCGCGACTTTTTGAACAGAGTAAGCCATTAAATCTACCTAAACTTTACAGCAAACCGGCATGCTTAAGCGCCGCTCTGACCGTCTCACGACCACTGT	31	C	T
61	2089	KK67Y6N01AFOOR	GTCATCAGGCGCGACTTTTGAACAGAGTAAGCCATAAAATCTACCTAAACTTTACAGCAAACCGGCATGCTTAAGCGCCGCTCTGACCGTCTCACGACCACTGT	31	C	A
408	1110	KK67Y6N01A94MG	GTCATCAGGCGCGACTTTTTGAACAGAGTAAGCCATTAAATCTACCTAAACTTTACAGCAAACCGGCATGCTTAAGCGCCGCTCTGACCGTCTCACGACCACTGT	31	C	T
1460	3253	KK67Y6N01DUI37	GTCATCAGGCGCGACTTTTGAACAGAGTAAGCCATTAAATCTACCTAAACTTTACAGCAAACCGGCATGCTTAAGCGCCGCTCTGACCGTCTCACGACCACTGT	31	C	T
1407	2915	KK67Y6N01DPVCL	GTCATCAGGCGCGACTTTTGAACAGAGTAAGCCATAAAATCTACCTAAACTTTACAGCAAACCGGCATGCTTAAGCGCCGCTCTGACCGTCTCACGACCACTGT	31	C	A
767	2292	KK67Y6N01B5N5I	GTCATCAGGCGCGACTTTTGAACAGAGTAAGCCATAAAATCTACCTAAACTTTACAGCAAACCGGCATGCTTAAGCGCCGCTCTGACCGTCTCACGACCACTGT	31	C	A
1005	1192	KK67Y6N01CQJH2	GTCATCAGGCGCGACTTTTTGAACAGAGTAAGCCATTAAATCTACCTAAACTTTACAGCAAACCGGCATGCTTAAGCGCCGCTCTGACCGTCTCACGACCACTGT	31	C	T
463	3781	KK67Y6N01BE0IF	GTCATCAGGCGCGACTTTTGAACAGAGTAAGCCATAAAATCTACCTAAACTTTACAGCAAACCGGCATGCTTAAGCGCCGCTCTGACCGTCTCACGACCACTGT	31	C	A
407	1500	KK67Y6N01A91RI	GTCATCAGGCGCGACTTTTGAACAGAGTAAGCCATAAAATCTACCTAAACTTTACAGCAAACCGGCATGCTTAAGCGCCGCTCTGACCGTCTCACGACCACTGT	31	C	A
622	673	KK67Y6N01BSWMR	GTCATCAGGCGCGACTTTTTGAACAGAGTAAGCCATTAAATCTACCTAAACTTTACAGCAAACCGGCATGCCTAAGCGCCGCTCTGACCGTCTCACGACCACTGT	31	C	T
119	3167	KK67Y6N01AKSTT	GTCATCAGGCGCGACTTTTGAACAGAGTAAGCCATAAAATCTACCTAAACTTTACAGCAAAACCGGCATGCTTAAGCGCCGCTCTGACCGTCTCACGACCACTGT	31	C	A
500	2981	KK67Y6N01BH8TZ	GTCATCAGGCGCGACTTTTGAACAGAGTAAGCCATAAAATCTACCTAAACTTTACAGCAAACCGGCACGCTTAAGCGCCGCTCTGACCGTCTCACGACCACTGT	31	C	A
86	466	KK67Y6N01AHUF4	GTCATCAGGCGCGACTTTTGAACAGAGTAAGCCATTAAATCTACCTAAACTTTACAGCAAACCGGCATGCTTAAGCGCCGCTCTGACCGTCTCACGACCACTGT	31	C	T
976	3205	KK67Y6N01CN1EF	GTCATCAGGCGCGACTTTTGAACAGAGTAAGCCATTAAATCTACCTAAACTTTACAGCAAACCGGCATGCCTAAGCGCCGCTCTGACCGTCTCACGACCACTGT	31	C	T
740	529	KK67Y6N01B29GJ	GTCATCAGGCGCGACTTTTGAACAGAGTAAGCCATTAAATCTACCTAAACTTTACAGCAAACCGGCATGCTTAAGCGCCGCCCTGACCGTCTCACGACCACTGT	31	C	T
1296	1174	KK67Y6N01DF26W	GTCATCAGGCGCGACTTTTTGAACAGAGTAAGCCATTAAATCTACCTAAACTTTACAGCAAACCGGCATGCTTAAGCGCCGCTCTGACCGTCTCACGACCACTGT	31	C	T
1013	403	KK67Y6N01CQ76D	GTCATCAGGCGCGACTTTTGAACAGAGTAAGCCATAAAATCTACCTAAACTTTACAGCAAACCGGCATGCTTAAGCGCCGCTCTGACCGTCTCACGACCACTGT	31	C	A
1190	123	KK67Y6N01C6RC9	GTCATCAGGCGCGACTTTTGAACAGAGTAAGCCATAAAATCTACCTAAACTTTACAGCAAACCGGCATGCTTAAGCGCCGCTCTGACCGTCTCACGACCACTGT	31	C	A
1044	1817	KK67Y6N01CTY8R	GTCATCAGGCGCGACTTTTGAACAGAGTAAGCCATAAAATCTACCTAAACTTTACAGCAAACCGGCATGCTTAAGCGCCGCTCTGACCGTCTCACGACCACTGT	31	C	A
896	2767	KK67Y6N01CGZ71	GTCATCAGGCGCGACTTTTTGAACAGAGTAAGCCATAAAATCTACCTAAACTTTACAGCAAACCGGCATGCTTAAGCGCCGCTCTGACCGTCTCACGACCACTGT	31	C	A
1067	1158	KK67Y6N01CVZFC	GTCATCAGGCGCGACTTTTGAACAGAGTAAGCCATAAAATCTACCTAAACTTTACAGCAAACCGGCATGCTTAAGCGCCGCTCTGACCGTCTCACGACCACTGT	31	C	A
690	233	KK67Y6N01BYU7F	GTCATCAGGCGCGACTTTTGAACAGAGTAAGCATTAAATCTACCTAAACTTTACAGCAAACCGGCATGCTTAAGCGCCGCTCTGACCGTCTCACGACCACTGT	31	C	T
723	665	KK67Y6N01B1RT3	GTCATCAGGCGCGACTTTTTGAACAGAGTAAGCCATAAAATCTACCTAAACTTTACAGCAAACCGGCATGCTTAAGCGCCGCTCTGACCGTCTCACGACCACTGT	31	C	A
775	1789	KK67Y6N01B6C1R	GTCATCAGGCGCGACTTTTGAACAGAGTAAGCCATAAAATCTACCTAAACTTTACAGCAAACCGGCATGCTTAAGCGCCGCTCTGACCGTCTCACGACCACTGT	31	C	A
821	3487	KK67Y6N01CAFQP	GTCATCAGGCGCGACTTTTTGAACAGAGTAAGCCATAAGATCTACCTAAACTTTACAGCAAACCGGCATGCTTAAGCGCCGCTCTGACCGTCTCACGACCACTGT	31	C	A
83	719	KK67Y6N01AHK5T	GTCATCAGGCGCGACTTTTGAACAGAGTAAGCCATAAAATCTACCTAAACTTTACAGCAAACCGGCATGCTTAAGCGCCGCTCTGACCGTCTCACGACCACTGT	31	C	A
1241	735	KK67Y6N01DA80X	GTCATCAGGCGCGACTTTTGAACAGAATAAGCCATAAAATCTACCTAAACTTTACAGCAAACCGGCATGCTTAAGCGCCGCTCTGACCGTCTCACGACCACTGT	31	C	A
634	547	KK67Y6N01BTYGL	GTCATCAGGCGCGACTTTTGAACAGAGTAAGCCATAAAATCTACCTAAACTTTACAGCAAACCGGCATGCTTAAGCGCCGCTCTGGCCGTCTCACGACCACTGT	31	C	A
604	1649	KK67Y6N01BRCHV	GTCATCAGGCGCGACTTTTGAACAGAGTAAGCCATAAAATCTACCTAAACTTTACAGCAAACCGGCATACTTAAGCGCCGCTCTGACCGTCTCACGACCACTGT	31	C	A
1040	3487	KK67Y6N01CTNV1	GTCATCAGGCGCGACTTTTGAACAGAGTAAGCCATAAAATCTACCTAAACTTTACAGCAAACCGGCATGCTTAAGCGCCGCTCTGACCGTCTCACGACCACTGT	31	C	A
962	105	KK67Y6N01CMQRF	GTCATCAGGCGCGACTTTTTGAACAGAGTAAGCCATAAAATCTACCTAAACTTTACAGCAAACCGGCATGCTTAAGCGCCGCTCTGACCGTCTCACGACCACTGT	31	C	A
1042	2584	KK67Y6N01CTTII	ATGCACAGGCGCGACTTTTGAACAGAGTAAGCCATCAAATCTCCCTAAACTTTACAGCAAACTGGCATGCTTAAGCGCCACTCTGACCGTCTCACGACCACTGT	58	C	T
864	413	KK67Y6N01CD49R	TGATGCAGGCGCGACTTTTGAACAGAGTAAGCCATCAAATCTCCCTAAACTTTATAGCAAACTGGCATGCTTAAGCGCCGCTCTGACCGTCTCACGACCACTGT	58	C	T
1467	101	KK67Y6N01DU2S3	GTCATCAGGCGCGACTTTTGAACATAGTAAGCCATCAAATCTACCTAAACTTTACAGCAAACTGGCATGCTTAAGCGCCGCTCTGACCGTCTCACGACCACTGT	58	C	T
1329	1247	KK67Y6N01DIZJL	GTCATCAGGCGCGACTTTTGAACAGAGTAAGCCATCAAATCTACCTAAACTTTACAGCAAACTGGCATGCTTAAGCGTCGCTCTGACCGTCTCACGACCACTGT	58	C	T
474	755	KK67Y6N01BFWXX	GTCATCAGGCGCGACTTTTGAACAGAGTAAGCCATCAAATCTACCTAAACTTTACAGCAAACTGGCATGCTTAAGCGCCGCTCTGACCGTCTCACGACCACTGT	58	C	T
1307	1722	KK67Y6N01DG2DO	GTCATCAGGCGCGACTTTTGAACAGAGTAAGCCATCAAATCTACCTAAACTTTACAGCAAACTGGCATGCTTAAGCGCCGCTCTGACCGTCTCACGACCACTGT	58	C	T
1230	1258	KK67Y6N01DAANW	GTCATCAGGCGCGACTTTTGAACATAGTAAGCCATCAAATCTACCTAAACTTTACAGCAAACTGGCATGCTTAAGCGCCGCTCTGACCGTCTCACGACCACTGT	58	C	T
885	1680	KK67Y6N01CF0MA	GTCATCAGGCGCGACTTTTGAACAGAGTAAGCCATCAAATCTACCTAAACTTTACAGCAAACTGGCATGCTTAAGCGCCGCTCTGACCGTCTCACGACCACTGT	58	C	T
1260	3541	KK67Y6N01DCY8N	GTCATCAGGCGCGACTTTTGAACAGAGTAAGCCATCAAATCTACCTAAACTTTACAGCAAACTGGCATGCTTAAGCGCCGCTCTGACCGTCTCACGACCACTGT	58	C	T
1317	512	KK67Y6N01DHW1U	GTCATCAGGCGCGACTTTTGAACAGAGTAAGCCATCAAATCTACCTAAACTTTACAGCAAACTGGCATGCTTAAGCGCCGCTCTGACCGTCTCACGACCACTGT	58	C	T
470	3504	KK67Y6N01BFME6	GTCATCAGGCGCGACTTTTGAACAGAGTAAGCCATCAAATCTACCTAAACTTTACAGCAAACTGGCATGCTTAAGCGCCGCTCTGACCGTCTCACGACCACTGT	58	C	T
463	451	KK67Y6N01BEXXX	GTCATCAGGCGCGACTTTTGAACAGAGTAAGCCATCAAATCTACCTAAACTTTACAGCAAACTGGCATGCTTAAGCGCCGCTCTGACCGTCTCACTGT	58	C	T
166	3104	KK67Y6N01AOXBM	GTCATCAGGCGCGACTTTTGAACAGAGTAAGCCATCAAATCTACCTAAACTTTACAGCAAACAGGCATGCTTAAGCGCCGCTCTGACCGTCTCACGACCACTGT	58	C	A
506	2321	KK67Y6N01BIRAB	GTCATCAGGCGCGACTTTTGAACAGAGTAAGCCATCAAATCTACCTAAACTTTACAGCAAACTGGCATGCTTAAAGCGCCGCTCTGACCGTCTCACGACCACTGT	58	C	T
1415	3014	KK67Y6N01DQKPK	GTCATCAGGCGCGACTTTTGAACAGAGTAAGCCATCAAATCTACCTAAACTTTACAGCAAACTGGCATGCTTAAGCGCCGCTCTGACCGTCTCACGACCACTGT	58	C	T
595	963	KK67Y6N01BQJIT	GTCATCAGGCGCGACTTTTGAACAGAGTAAGCCATCAAATCTACCTAAACTTTACAGCAAACAGGCATGCTTAAGCGCCGCTCTGACCGTCTCACGACCACTGT	58	C	A
59	3718	KK67Y6N01AFJMG	GTCATCAGGCGCGACTTTTGAACAGAGTAAGCCATAAAATCTACCTAAACTTTACAGCAAACTGGCATGCTTAAGCGCCGCTCTGACCGTCTCACGACCACTGT	58	C	T
1329	3933	KK67Y6N01DI1L7	GTCATCAGGCGCGACTTTTGAACAGAGTAAGCCATCAAATCTACCTAAACTTTACAGCAAACTGGCATGCTTAAGCGCCGCTCTGACCGTCTCACTGT	58	C	T
367	4089	KK67Y6N01A6LCB	GTCATCAGGCGCGACTTTTGAACAGAGTAAGCCATCAAATCTACCTAAACTTTACAGCAAACTGGCATGCTTAAGCGCCGCTCTGACCGTCTCACGACCACTGT	58	C	T
570	3722	KK67Y6N01BOEM0	GTCATCAGGCGCGACTTTTGAACAGAGTAAGCCATCAAATCTACCTAAACTTTACAGCAAACTGGCATGCTTAAGCGCCGCTCTGACCGTCTCACTGT	58	C	T
873	3365	KK67Y6N01CEZZR	GTCATCAGGCGCGACTTTTGAACATAGTAAGCCATCAAATCTACCTAAACTTTACAGCAAACTGGCATGCTTAAGCGCCGCTCTGACCGTCTCACGACCACTGT	58	C	T
606	532	KK67Y6N01BRHYE	GTCATCAGGCGCGACTTTTGAACAGAGTAAGCCATCAAATCTACCTAAACTTTACAGCAAACTGGCATGCTTAAGCGCCGCCCTGACCGTCTCACGACCACTGT	58	C	T
1052	505	KK67Y6N01CUNIJ	GTCATCAGGCGCGACTTTTGAACAGAGTAAGCCATCAAATCTACCTAAACTTTACAGCAAACAGGCATGCTTAAGCGCCGCTCTGACCGTCTCACGACCACTGT	58	C	A
755	976	KK67Y6N01B4K7M	GTCATCAGGCGCGACTTTTGAACATAGTAAGCCATCAAATCTACCTAAACTTTACAGCAAACTGGCATGCTTAAGCGCCGCTCTGACCGTCTCACGACCACTGT	58	C	T
488	661	KK67Y6N01BG437	GTCATCAGGCGCGACTTTTGAACAGAGTAAGCCATCAAATCTACCTAAACTTTACAGCAAACAGGCATGCTTAAGCGCCGCTCTGACCGTCTCACGACCACTGT	58	C	A
879	2648	KK67Y6N01CFIEI	GTCATCAGGCGCGACTTTTGAACAGAGTAAGCCATCAAATCTACCTAAACTTTACAGCAAACTGGCATGCTTAAGCGCCGCTCTGACCGTCTCACGACCACTGT	58	C	T
90	2687	KK67Y6N01AH8SX	GTCATCAGGCGCGACTTTTGAACATAGTAAGCCATCAAATCTACCTAAACTTTACAGCAAACTGGCATGCTTAAGCGCCGCTCTGACCGTCTCACGACCACTGT	58	C	T
1219	2801	KK67Y6N01C9C27	GTCATCAGGCGCGACTTTTGAACAGAGTAAGCCATCAAATCTACCTAAACTTTACAGCAAACTGGCATGCTTAAGCGCCGCTCTGACCGTCTCACTGT	58	C	T
88	2515	KK67Y6N01AH2CL	GTCATCAGGCGCGACTTTTGAACAGAGTAAGCCATCAAATCTACCTAAACTTTACAGCAAACAGGCATGCTTAAGCGCCGCTCTGACCGTCTCACGACCACTGT	58	C	A
262	3017	KK67Y6N01AXCNV	GTCATCAGGCGCGACTTTTGAACAGAGTAAGCCATCAAATCTACCTAAACTTTACAGCAAACAGGCATGCTTAAGCGCCGCTCTGACCGTCTCACGACCACTGT	58	C	A
375	1842	KK67Y6N01A68V4	GTCATCAGGCGCGACTTTTGAACAGAGTAAGCCATCAAATCTACCTAAACTTTACAGCAAACTGGCATGCTTAAGCGCCGCTCTGACCGTCTCACGACCACTGT	58	C	T
134	1809	KK67Y6N01AL26R	GTCATCAGGCGCGACTTTTGAACAGAGTAAGCCATCAAATCTACCTAAACTTTACAGCAAACAGGCATGCTTAAGCGCCGCTCTGACCGTCTCACGACCACTGT	58	C	A
1247	3168	KK67Y6N01DBTU6	GTCATCAGGCGCGACTTTTGAACATAGTAAGCCATCAAATCTACCTAAACTTTACAGCAAACTGGCATGCTTAAGCGCCGCTCTGACCGTCTCACGACCACTGT	58	C	T
842	2138	KK67Y6N01CB82K	GTCATCAGGCGCGACTTTTGAACAGAGTAAGCCATCAAATCTACCTAAACTTTACAGCAAACAGGCATGCTTAAGCGCCGCTCTGACCGTCTCACGACCACTGT	58	C	A
1139	2228	KK67Y6N01C2BS2	GTCATCAGGCGCGACTTTTGAACAGAGTAAGCCATCAAATCTACCTAAACTTTACAGCAAACAGGCATGCTTAAGCGCCGCTCTGACCGTCTCACGACCACTGT	58	C	A
978	3360	KK67Y6N01CN7UA	GTCATCAGGCGCGACTTTTGAACAGAGTAAGCCATCAAATCTACCTAAACTTTACAGCAAACAGGCATGCTTAAGCGCCGCTCTGACCGTCTCACGACCACTGT	58	C	A
264	3952	KK67Y6N01AXJPE	GTCATCAGGCGCGACTTTTGAACAGAGTAAGCCATCAAATCTACCTAAACTTTACAGCAAACTGGCATGCTTAAGCGCCGCTCTGACCGTCTCACGACCACTGT	58	C	T
929	3777	KK67Y6N01CJXAR	GTCATCAGGCGCGACTTTTGAACAGAGTAAGCCATCAAATCTACCTAAACTTTACAGCAAACAGGCATGCTTAAGCGCCGCTCTGACCGTCTCACGACCACTGT	58	C	A
235	1763	KK67Y6N01AUYC1	GTCATCAGGCGCGACTTTTGAACAGAGTAAGCCACCAAATCTACCTAAACTTTACAGCAAACTGGCATGCTTAAGCGCCGCTCTGACCGTCTCACGACCACTGT	58	C	T
101	3838	KK67Y6N01AI8GG	ATGCACAGGCGCGACTTTTGAACAGAGTAAGCCATCAAATCTTCCTAAACTTTACAGCAAACCGGCATGCTTAAGCGCCACTCTGACCGTCTCACGACCACTGT	38	C	T
1345	3789	KK67Y6N01DKF2N	GTCACTACAGGCGCGACTTTTGAACAGAGTAAGCCATCAAATCTACCTAAACTTTACAGCAAACCGGCATGCTTAAGCGCCGCTCTGACCGTCTCACGACCACTGT>KK67Y6N01CPGMX rank=0000007 x=992.0 y=4071.0 length=119	38	C	A
526	1743	KK67Y6N01BKH1T	GTCATCAGGCGCGACTTTTGAACAGAGTAAGCCATCAAATCTACCTAAACTTTACAGCAAACCGGCATGCTTAAGCGCCACTCTGACCGTCTCACGACCACTGT	75	G	A
1336	412	KK67Y6N01DJK0U	GTCATCAGGCGCGACTTTTGAACAGAGTAAGCCATCAAATCTACCTAAACTTTACAGCAAACCGGCATGCTTAAGCGCCACTCTGACCGTCTCACGACCACTGT	75	G	A
1433	1032	KK67Y6N01DR32I	GTCATCAGGCGCGACTTTTGTAACAGAGTAAGCCATCAAATCTACCTAAACTTTACAGCAAACCGGCATGCTTAAGCGCCACTCTGACCGTCTCACGACCACTGT	75	G	A
92	3022	KK67Y6N01AIFDS	GTCATCAGGCGCGACTTTTGAACAGAGTAAGCCATCAAATCTACCTAAACTTTACAGCAAACCGGCATGCTTAAGCGCCACTCTGACCGTCTCACGACCACTGT	75	G	A
237	1646	KK67Y6N01AU4LC	GTCATCAGGCGCGACTTTTGAACAGAGTAAGCCATCAAATCTACCTAAACTTTACGGCAAACCGGCATGCTTAAGCGCCACTCTGACCGTCTCACGACCACTGT	75	G	A
93	3315	KK67Y6N01AIIRP	GTCATCAGGCGCGACTTTTTGAACAGAGTAAGCCATCAAATCTACCTAAACTTTACAGCAAACCGGCATGCTTAAGCGCCACTCTGACCGTCTCACGACCACTGT	75	G	A
512	568	KK67Y6N01BI8WA	GTCATCAGGCGCGACTTTTTGAACAGAGTAAGCCATCAAATCTACCTAAACTTTACAGCAAACCGGCATGCTTAAGCGCCACTCTGACCGTCTCACGACCACTGT	75	G	A
522	3055	KK67Y6N01BJ6E5	GTCATCAGGCGCGACTTTTGAACAGAGTAAGCCATCAAATCTACCTAAACTTTACAGCAAACCGGCATGCTTAAGCGCCACTCTGACCGTCTCACGACCACTGT	75	G	A
1121	2488	KK67Y6N01C0Q4A	GTCATCAGGCGCGACTTTTTGAACAGAGTAAGCCATCAAATCTACCTAAACTTTACAGCAAACCGGCATGCTTAAGCGCCACTCTGACCGTCTCACGACCACTGT	75	G	A
821	2121	KK67Y6N01CAEOR	GTCATCAGGCGCGACTTTTGAACAGAGTAAGCCATCAAATCTACCTAAACTTTAAAGCAAACCGGCATGCTTAAGCGCCGCTCTGACCGTCTCACGACCACTGT	50	C	A
1075	1507	KK67Y6N01CWOY9	GTCATCAGGCGCGACTTTTTGAACAGAGTAAGCCATCAAATCTACCTAAACTTTATAGCAAAACCCGGCATGCTTAAGCGCCGCTCTGACCGTCTCACGACCACTGT	50	C	T
1087	2484	KK67Y6N01CXRNQ	GTCATCAGGCGCGACTTTTGAACAGAGTAAGCCATTAAATCTACCTAAACTTTACAGCAAACCGGCATGCTTAAGCGCCGCTCTGACCGTCTCACGACCACTGT	31	C	T
1299	331	KK67Y6N01DGB0T	GTCATCAGGCGCGACTTTTGAACAGAGTAAGCCATTAAATCTACCTAAACTTTACAGCAAACCGGCATGCTTAAGCGCCGCTCTGACCGTCTCACGACCACTGT	31	C	T
1321	249	KK67Y6N01DH9HN	GTCATCAGGCGCGACTTTTGAACAGAGTAAGCCATTAAATCTACCTAAACTTTACAGCAAACCGGCATGCTTAAGCGCCGCTCTGACCGTCTCACGACCACTGT	31	C	T
577	136	KK67Y6N01BOXZU	GTCATCAGGCGCGACTTTTGAACAGAGTAAGCCATTAAATCTACCTAAACTTTACAGCAAACCGGCATGCTTAAGCGCCGCTCTGACCGTCTCACGACCACTGT	31	C	T
303	272	KK67Y6N01A0V4I	GTCATCAGGCGCGACTTTTGAACAGAGTAAGCCATTAAATCTACCTAAACTTTACAGCAAACCGGCATGCTTAAGCGCCGCTCTGACCGTCTCACGACCACTGT	31	C	T
316	2995	KK67Y6N01A13A9	GTCATCAGGCGCGACTTTTGAACAGAGTAAGCCATAAAAATCTACCTAAACTTTACAGCAAACCGGCATGCTTAAGCGCCGCTCTGACCGTCTCACGACCACTGT	31	C	A
695	427	KK67Y6N01BZA5P	GTCATCAGGCGCGACTTTTGAACAGAGTAAGCCACTAAATCTACCTAAACTTTACAGCAAACCGGCATGCTTAAGCGCCGCTCTGACCGTCTCACGACCACTGT	31	C	T
812	2215	KK67Y6N01B9MBD	GTCATCAGGCGCGACTTTTGAACAGAGTAAGCCATAAAATCTACCTAAACTTTACAGCAAACCGGCATGCTTAAGCGCCGCTCTGACCGTCTCACGACCACTGT	31	C	A
686	1891	KK67Y6N01BYJUD	GTCATCAGGCGCGACTTTTGAACAGAGTAAGCCATTAAATCTACCTAAACTTTTACAGCAAACCGGCATGCTTAAGCGCCGCTCTGACCGTCTCACGACCACTGT	31	C	T
646	929	KK67Y6N01BU0OJ	GTCATCAGGCGCGACTTTTGAACAGAGTAAGCCATAAAATCTACCTAAACTTTACAGCAAACCGGCATGCTTAAGCGCCGCTCTGACCGTCTCACGACCACTGT	31	C	A
1407	2008	KK67Y6N01DPUNE	GTCATCAGGCGCGACTTTTTGAACAGAGTAAGCCATAAAAATCTACCTAAACTTTTACAGCAAACCGGCATGCTTAAAGCGCCGCTCTGACCCGTCTCACGACCACTGT	31	C	A
131	787	KK67Y6N01ALSW1	GTCATCAGGCGCGACTTTGAACAGAGTAAGCCATCAAATCTACCTAAACTTTACAGCAAACTGGCATGCTTAAGCGCCGCTCTGACCGTCTCACGACCACTGT	58	C	T
380	3663	KK67Y6N01A7P3L	GTCATCAGGCGCGACTTTTTGAACAGAGTAAGCCATCAAAATCTACCTAAACTTTACAGCAAACTGGCATGCTTAAGCGCCGCTCTGACCCGTCTCACGACCACTGT	58	C	T
314	486	KK67Y6N01A1U10	GTCATCAGGCGCGACTTTTTGAACAGAGTAAGCCATCAAAATCTACCTAAACTTTACAGCAAACTGGCATGCTTAAGCGCCGCTCTGACCGTCTCACGACCACTGT	58	C	T
1362	2706	KK67Y6N01DLWYS	GTCATCAGGCGCGACTTTTGAACAGAGTAAGCCATCAAATCTACCTAAACTTTACAGCAAACTGGCATGCTTAAGCGCCGCTCTGACCGTCTCACGACCACTGT	58	C	T
181	1746	KK67Y6N01AP7OK	GTCATCAGGCGCGACTTTTTGAACAGAGTAAGCCATCAAAATCTACCTAAACTTTACAGCAAACTGGCATGCTTAAGCGCCGCTCTGACCGTCTCACGACCACTGT	58	C	T
403	1893	KK67Y6N01A9PFB	GTCATCAGGCGCGACTTTTTGAACAGAGTAAGCCATCAAATCTACCTAAAACTTTACAGCAAACAGGCATGCTTAAGCGCCGCTCTGACCGTCTCACGACCACTGT	58	C	A
772	1569	KK67Y6N01B53EB	GTCATCAGGCGCGACTTTTTGAACAGAGTAAGCCATCAAATCTACCTAAACTTTACAGCAAACAGGCATGCTTAAGCGCCGCTCTGACCGTCTCACGACCACTGT	58	C	A
69	3616	KK67Y6N01AGE5E	GTCATCAGGCGCGACTTTTTGAACAGAGTAAGCCATCAAAATCTACCTAAAACTTTACAGCAAACTGGCATGCTTAAGCGCCGCTCTGACCGTCTCACGACCACTGT	58	C	T
531	2195	KK67Y6N01BKX69	GTCATCAGGCGCGACTTTTTGAACAGAGTAAGCCATCAAATCTACCTAAAACTTTACAGCAAACTGGCATGCTTAAGCGCCGCTCTGACCGTCTCACGACCCACTGT	58	C	T
692	2505	KK67Y6N01BY293	GTCATCAGGCGCGACTTTTTGAACAGAGTAAGCCATCAAATCTACCTAAACTTTACAGCAAACTGGCATGCTTAAGCGCCGCTCTGACCGTCTCACGACCACTGT	58	C	T
1458	187	KK67Y6N01DUAFH	GTCATCAGGCGCGACTTTTTGAACAGAGTAAGCCATCAAATCTACCTAAACTTTACAGCAAACAGGCATGCTTAAGCGCCGCTCTGACCGTCTCACGACCACTGT	58	C	A
1443	3256	KK67Y6N01DS1D2	GTCATCAGGCGCGACTTTTTGAACAGAGTAAGCCATCAAATCTACCTAAAACCTTTACAGCAAACTGGCATGCTTAAGCGCCGCTCTGACCGTCTCACGACCACTGT	58	C	T
402	416	KK67Y6N01A9K4I	GTCATCAGGCGCGACTTTTTGAACAGAGTAAGCCATCAAAATCTACCTAAAACTTTACAGCAAACAGGCATGCTTAAGCGCCGCTCTGACCGTCTCACGACCACTGT	58	C	A
371	2605	KK67Y6N01A6WT7	ATGCACAGGCGCGACTTTTGAACAGAGTAAGCCATCAAATCTACCTAAACTTTACAGCAAACCGGCATGCTTAAGCGCCACTCTGACCGTCTCACGACCACTGT	38	C	A

## Sheet: 3rd_repeat
Target reads for measuring sensitivity of barcode-free NGS error validation
X	Y	ID	Sequence	Position	Reference	Variant
1291	366	KVX8HWW01DFMRK	CACTACAGGCGCGACTTTTGAACAGAGTAAGCCATCAAATCTCCCTAAACTTTACAGCAAACAGGCATGCTTAAGCGCCACTCTGACCGTCTCACGACCACTGT	75	G	A
1249	1337	KVX8HWW01DBYRV	CACTACAGGCGCGACTTTTGAACAGAGTAAGCCATCAAATCTCCCTAAACTTTACAGCAAACAGGCATGCTTAAGCGCCCCTCTGACCGTCTCACGACCACTGT	75	G	C
666	1179	KVX8HWW01BWR21	CACTACAGGCGCGACTTTTGAACAGAGTAAGCCATCAAATCTCCCTAAACTTTACAGCAAACAGGCATGCTTAAGCGCCACTCTGACCGTCTCACGACCACTGT	75	G	A
956	3447	KVX8HWW01CMADL	CACTACAGGCGCGACTTTTGAACAGAGTAAGCCATCAAATCTCCCTAAACTTTACAGCAAACAGGCATGCTTAAGCGCCACTCTGACCGTCTCACGACCACTGT	75	G	A
1266	2430	KVX8HWW01DDHCG	CACTACAGGCGCGACTTTTGAACAGAGTAAGCCATCAAATCTCCCTAAACTTTACAGCAAACAGGCATGCTTAAGCGCCACTCTGACCGTCTCACGACCACTGT	75	G	A
1164	2203	KVX8HWW01C4IST	CACTACAGGCGCGACTTTTGAACAGAGTAAGCCATCAAATCTCCCTAAACTTTACAGCAAACAGGCATGCTTAAGCGCCACTCTGACCGTCTCACGACCACTGT	75	G	A
909	1457	KVX8HWW01CH4AR	CACTACAGGCGCGACTTTTGAACAGAGTAAGCCATCAAATCTCCCTAAACTTTACAGCAAACAGGCATGCTTAAGCGCCACTCTGACCGTCTCACGACCACTGT	75	G	A
615	1463	KVX8HWW01BSA39	GCTACCAGGCGCGACTTTGAACAGAGTAAGCCATTAAATCTCCCTAAACTTTATAGCAAACCGGCATGCTTAAGCGCCGCTCTGACCGTCTCACGACCACTGT	50	C	T
343	2300	KVX8HWW01A4F3Y	GCTACCAGGCGCGACTTTGAACAGAGTAAGCCATTAAATCTCCCTAAACTTTATAGCAAACCGGCATGCTTAAGCGCCGCTCTGACCGTCTCACGACCACTGT	50	C	T
461	624	KVX8HWW01BERQ6	GCTACCAGGCGCGACTTTGAACAGAGTAAGCCATTAAATCTCCCTAAACTTTATAGCAAACCGGCATGCTTAAGCGCCGCTCTGACCGTCTCACGACCACTGT	50	C	T
404	4080	KVX8HWW01A9T9U	CACTACAGGCGCGACTTTTGAACAGAGTAAGCCATCAAATCTCCCTAAACTTTAGAGCAAACAGGCATGCTTAAGCGCCGCTCTGACCGTCTCACGACCACTGT	50	C	G
890	2561	KVX8HWW01CGG3N	CACTACAGGCGCGACTTTTGAACAGAGTAAGCCATCAAATCTCCCTAAACTTTAGAGCAAACAGGCATGCTTAAGCGCCGCTCTGACCGTCTCACGACCACTGT	50	C	G
95	3267	KVX8HWW01AIO1X	CACTACAGGCGCGACTTTTGAACAGAGTAAGCCATCAAATCTCCCTAAACTTTAGAGCAAACAGGCATGCTTAAGCGCCGCTCTGACCGTCTCACGACCACTGT	50	C	G
246	1996	KVX8HWW01AVXA2	CACTACAGGCGCGACTTTTGAACAGAGTAAGCCATCAAATCTCCCTAAACTTTAGAGCAAACAGGCATGCTTAAGCGCCGCTCTGACCGTCTCACGACCACTGT	50	C	G
1150	3994	KVX8HWW01C3BXO	CACTACAGGCGCGACTTTTGAACAGAGTAAGCCATCAAATCTCCCTAAACTTTAGAGCAAACAGGCATGCTTAAGCGCCGCTCTGACCGTCTCACGACCACTGT	50	C	G
317	270	KVX8HWW01A14DC	CACTACAGGCGCGACTTTTGAACAGAGTAAGCCATCAAATCTCCCTAAACTTTAGAGCAAACAGGCATGCTTAAGCGCCGCTCTGACCGTCTCACGACCACTGT	50	C	G
1478	3220	KVX8HWW01DV3ZA	CACTACAGGCGCGACTTTTGAACAGAGTAAGCCATCAAATCTCCCTAAACTTTAGAGCAAACAGGCATGCTTAAGCGCCGCTCTGACCGTCTCACGACCACTGT	50	C	G
196	1883	KVX8HWW01ARI61	CACTACAGGCGCGACTTTTGAACAGAGTAAGCCATCAAATCTCCCTAAACTTTAGAGCAAACAGGCATGCTTAAGCGCCGCTCTGACCGTCTCACGACCACTGT	50	C	G
388	1488	KVX8HWW01A8DPE	CACTACAGGCGCGACTTTTGAACAGAGTAAGCCATCAAATCTCCCTAAACTTTAGAGCAAACAGGCATGCTTAAGCGCCGCTCTGACCGTCTCACGACCACTGT	50	C	G
78	1970	KVX8HWW01AG6BO	CACTACAGGCGCGACTTTTGAACAGAGTAAGCCATCAAATCTCCCTAAACTTTAGAGCAAACAGGCATGCTTAAGCGCCGCTCTGACCGTCTCACGACCACTGT	50	C	G
467	3097	KVX8HWW01BFCMJ	CACTACAGGCGCGACTTTTGAACAGAGTAAGCCATCAAATCTCCCTAAACTTTAGAGCAAACAGGCATGCTTAAGCGCCGCTCTGACCGTCTCACGACCACTGT	50	C	G
209	3652	KVX8HWW01ASPNA	CACTACAGGCGCGTACTTTTGAACAGAGTAAGCCATCAAATCTCCCTAAACTTTAGAGACAAACAGGCATGCTTAAGCGCCGCTCTGACCGTCTCACGACCACTGT	50	C	G
1432	1187	KVX8HWW01DR001	CACTACAGGCGCGACTTTTGAACAGAGTAAGCCATCAAATCTCCCTAAACTTTAGAGCAAACAGGCATGCTTAAGCGCCGCTCTGACCGTCTCACGACCACTGT	50	C	G
23	2999	KVX8HWW01ACDAH	CACTACAGGCGCGACTTTTGAACAGAGTAAGCCATCAAATCTCCCTAAACTTTAGAGCAAACAGGCATGCTTAAGCGCCGCTCTGACCGTCTCACGACCACTGT	50	C	G
458	1782	KVX8HWW01BEI50	CACTACAGGCGCGACTTTTGAACAGAGTAAGCCATCAAATCTCCCTAAACTTTAGAGCAAACAGGCATGCTTAAGCGCCGCTCTGACCGTCTCACGACCACTGT	50	C	G
1475	428	KVX8HWW01DVSCE	CACTACAGGCGCGACTTTTAGAACAGAGTAAGCCATCAAATCTCCCTAAACTTTAGAGCAAACAGGCATGCTTAAGCGCCGCTCTGACCGTCTCACGACCACTGT	50	C	G
87	380	KVX8HWW01AHXJI	CACTACAGGCGCGACTTTTGAACAGAGTAAGCCATCAAATCTCCCTAAACTTTAGAGCAAACAGGCATGCTTAAGCGCCGCTCTGACCGTCTCACGACCACTGT	50	C	G
65	3418	KVX8HWW01AF2CS	CACTACAGGCGCGACTTTTGAACAGAGTAAGCCATCAAATCTCCCTAAACTTTAGAGCAAACAGGCATGCTTAAGCGCCGCTCTGACCGTCTCACGACCACTGT	50	C	G
1103	3160	KVX8HWW01CY6QY	CACTACAGGCGCGACTTTTGAACAGAGTAAGCCATCAAATCTCCCTAAACTTTAGAGCAAACAGGCATGCTTAAGCGCCGCTCTGACCGTCTCACGACCACTGT	50	C	G
840	2026	KVX8HWW01CB2NW	CACTACAGGCGCGACTTTTGAACAGAGTAAGCCATCAAATCTCCCTAAACTTTAGAGCAAACAGGCATGCTTAAGCGCCGCTCTGACCGTCTCACGACCACTGT	50	C	G
1466	1599	KVX8HWW01DU0SX	CACTACAGGCGCGACTTTTGAACAGAGTAAGCCATCAAATCTCCCTAAACTTTAGAGCAAACAGGCATGCTTAAGCGCCGCTCTGACCGTCTCACGACCACTGT	50	C	G
1335	3918	KVX8HWW01DJKKG	CACTACAGGCGCGACTTTTGAACAGAGTAAGCCATCAAATCTCCCTAAACTTTAGAGCAAACAGGCATGCTTAAGCGCCGCTCTGACCGTCTCACGACCACTGT	50	C	G
123	284	KVX8HWW01AK28U	CACTACAGGCGCGACTTTTGAACAGAGTAAGCCATCAAATCTCCCTAAACTTTAGAGCAAACAGGCATGCTTAAGCGCCGCTCTGACCGTCTCACGACCACTGT	50	C	G
278	2716	KVX8HWW01AYQZY	CACTACAGGCGCGACTTTTGAACAGAGTAAGCCATCAAATCTCCCTAAACTTTAGAGCAAACAGGCATGCTTAAGCGCCGCTCTGACCGTCTCACGACCACTGT	50	C	G
639	85	KVX8HWW01BUDWN	CACTACAGGCGCGACTTTTGAACAGAGTAAGCCATCAAATCTCCCTAAACTTTAGAGCAAACAGGCATGCTTAAGCGCCGCTCTGACCGTCTCACGACCACTGT	50	C	G
1472	740	KVX8HWW01DVI3Q	CACTACAGGCGCGACTTTTGAACAGAGTAAGCCATCAAATCTCCCTAAACTTTAGAGCAAACAGGCATGCTTAAGCGCCGCTCTGACCGTCTCACGACCACTGT	50	C	G
165	2986	KVX8HWW01AOT2K	CACTACAGGCGCGACTTTTGAACAGAGTAAGCCATCAAATCTCCCTAAACTTTAGAGCAAACAGGCATGCTTAAGCGCCGCTCTGACCGTCTCACGACCACTGT	50	C	G
225	3884	KVX8HWW01AT4D6	CACTACAGGCGCGACTTTTGAACAGAGTAAGCCATCAAATCTCCCTAAACTTTAGAGCAAACAGGCATGCTTAAGCGCCGCTCTGACCGTCTCACGACCACTGT	50	C	G
339	3081	KVX8HWW01A332J	CACTACAGGCGCGACTTTTGAACAGAGTAAGCCATCAAATCTCCCTAAACTTTAGAGCAAACAGGCATGCTTAAGCGCCGCTCTGACCGTCTCACGACCACTGT	50	C	G
622	1483	KVX8HWW01BSW89	CACTACAGGCGCGACTTTTGAACAGAGTAAGCCATCAAATCTCCCTAAACTTTAGAGCAAACAGGCATGCTTAAGCGCCGCTCTGACCGTCTCACGACCACTGT	50	C	G
462	1239	KVX8HWW01BEVD1	CACTACAGGCGCGACTTTTGAACAGAGTAAGCCATCAAATCTCCCTAAACTTTAGAGCAAACAGGCATGCTTAAGCGCCGCTCTGACCGTCTCACGACCACTGT	50	C	G
880	3648	KVX8HWW01CFMB2	CACTACAGGCGCGACTTTTGAACAGAGTAAGCCATCAAATCTCCCTAAACTTTAGAGCAAACAGGCATGCTTAAGCGCCGCTCTGACCGTCTCACGACCACTGT	50	C	G
1267	205	KVX8HWW01DDISF	CACTACAGGCGCGACTTTTGAACAGAGTAAGCCATCAAATCTCCCTAAACTTTAGAGCAAACAGGCATGCTTAAGCGCCGCTCTGACCGTCTCACGACCACTGT	50	C	G
934	2823	KVX8HWW01CKCC5	CACTACAGGCGCGACTTTTGAACAGAGTAAGCCATCAAATCTCCCTAAACTTTAGAGCAAACAGGCATGCTTAAGCGCCGCTCTGACCGTCTCACGACCACTGT	50	C	G
565	57	KVX8HWW01BNV0B	CACTACAGGCGCGACTTTTGAACAGAGTAAGCCATCAAATCTCCCTAAACTTTAGAGCAAACAGGCATGCTTAAGCGCCGCTCTGACCGTCTCACGACCACTGT	50	C	G
1185	188	KVX8HWW01C6BL6	CACTACAGGCGCGACTTTTGAACAGAGTAAGCCATCAAATCTCCCTAAACTTTAGAGCAAACAGGCATGCTTAAGCGCCGCTCTGACCGTCTCACGACCACTGT	50	C	G
894	623	KVX8HWW01CGR8X	CACTACAGGCGCGACTTTTGAACAGAGTAAGCCATCAAATCTCCCTAAACTTTAGAGCAAACAGGCATGCTTAAGCGCCGCTCTGACCGTCTCACGACCACTGT	50	C	G
512	3698	KVX8HWW01BJBA8	CACTACAGGCGCGACTTTTGAACAGAGTAAGCCATCAAATCTCCCTAAACTTTAGAGCAAACAGGCATGCTTAAGCGCCGCTCTGACCGTCTCACGACCACTGT	50	C	G
548	1014	KVX8HWW01BME0O	CACTACAGGCGCGACTTTTGAACAGAGTAAGCCATCAAATCTCCCTAAACTTTAGAGCAAACAGGCATGCTTAAGCGCCGCTCTGACCGTCTCACGACCACTGT	50	C	G
1215	2912	KVX8HWW01C80I6	CACTACAGGCGCGACTTTTGAACAGAGTAAGCCATCAAATCTCCCTAAACTTTAGAGCAAACAGGCATGCTTAAGCGCCGCTCTGACCGTCTCACGACCACTGT	50	C	G
1161	910	KVX8HWW01C38BK	CACTACAGGCGCGACTTTTGAACAGAGTAAGCCATCAAATCTCCCTAAACTTTAGAGCAAACAGGCATGCTTAAGCGCCGCTCTGACCGTCTCACGACCACTGT	50	C	G
1357	2383	KVX8HWW01DLGWX	CACTACAGGCGCGACTTTTGAACAGAGTAAGCCATCAAATCTCCCTAAACTTTAGAGCAAACAGGCATGCTTAAGCGCCGCTCTGACCGTCTCACGACCACTGT	50	C	G
1489	423	KVX8HWW01DW0K5	CACTACAGGCGCGACTTTTGAACAGAGTAAGCCATCAAATCTCCCTAAACTTTAGAGCAAACAGGCATGCTTAAGCGCCGCTCTGACCGTCTCACGACCACTGT	50	C	G
598	1280	KVX8HWW01BQS8Y	CACTACAGGCGCGACTTTTGAACAGAGTAAGCCATCAAATCTCCCTAAACTTTAGAGCAAACAGGCATGCTTAAGCGCCGCTCTGACCGTCTCACGACCACTGT	50	C	G
622	1862	KVX8HWW01BSXJS	CACTACAGGCGCGACTTTTGAACAGAGTAAGCCATCAAATCTCCCTAAACTTTAGAGCAAACAGGCATGCTTAAGCGCCGCTCTGACCGTCTCACGACCACTGT	50	C	G
1055	3134	KVX8HWW01CUY0W	CACTACAGGCGCGACTTTTGAACAGAGTAAGCCATCAAATCTCCCTAAACTTTAGAGCAAACAGGCATGCTTAAGCGCCGCTCTGACCGTCTCACGACCACTGT	50	C	G
977	3260	KVX8HWW01CN4LQ	CACTACAGGCGCGACTTTTGAACAGAGTAAGCCATCAAATCTCCCTAAACTTTAGAGCAAACAGGCATGCTTAAGCGCCGCTCTGACCGTCTCACGACCACTGT	50	C	G
1395	1694	KVX8HWW01DOSHC	CACTACAGGCGCGACTTTTGAACAGAGTAAGCCATCAAATCTCCCTAAACTTTAGAGCAAACAGGCATGCTTAAGCGCCGCTCTGACCGTCTCACGACCACTGT	50	C	G
1121	142	KVX8HWW01C0PA4	CACTACAGGCGCGACTTTTGAACAGAGTAAGCCATCAAATCTCCCTAAACTTTAGAGCAAACAGGCATGCTTAAGCGCCGCTCTGACCGTCTCACGACCACTGT	50	C	G
159	2870	KVX8HWW01AOA0O	CACTACAGGCGCGACTTTTGAACAGAGTAAGCCATCAAATCTCCCTAAACTTTAGAGCAAACAGGCATGCTTAAGCGCCGCTCTGACCGTCTCACGACCACTGT	50	C	G
1190	1306	KVX8HWW01C6R94	CACTACAGGCGCGACTTTTGAACAGAGTAAGCCATCAAATCTCCCTAAACTTTAGAGCAAACAGGCATGCTTAAGCGCCGCTCTGACCGTCTCACGACCACTGT	50	C	G
489	3703	KVX8HWW01BHAMH	CACTACAGGCGCGACTTTTTGAACAGAGTAAGCCATCAAATCTCCCTAAACTTTAGAGCAAACAGGCATGCTTAAGCGCCGCTCTGACCGTCTCACGACCACTGT	50	C	G
955	741	KVX8HWW01CL44N	CACTACAGGCGCGACTTTTGAACAGAGTAAGCCATCAAATCTCCCTAAACTTTAGAGCAAACAGGCATGCTTAAGCGCCGCTCTGACCGTCTCACGACCACTGT	50	C	G
254	1606	KVX8HWW01AWMAG	CACTACAGGCGCGACTTTTGAACAGAGTAAGCCATCAAATCTCCCTAAACTTTAGAGCAAACAGGCATGCTTAAGCGCCGCTCTGACCGTCTCACGACCACTGT	50	C	G
1469	2351	KVX8HWW01DVAU5	CACTACAGGCGCGACTTTTGAACAGAGTAAGCCATCAAATCTCCCTAAACTTTAGAGCAAACAGGCATGCTTAAGCGCCGCTCTGACCGTCTCACGACCACTGT	50	C	G
1386	2377	KVX8HWW01DN0KB	CACTACAGGCGCGACTTTTGAACAGAGTAAGCCATACAATCTCCCTAAACTTTACAGCAAACAGGCATGCTTAAGCGCCGCTCTGACCGTCTCACGACCACTGT	31	C	A
1120	1985	KVX8HWW01C0NKJ	CACTACAGGCGCGACTTTTGAACAGAGTAAGCCATTAAATCTCCCTAAACTTTACAGCAAACCGGCATGCTTAAGCGCCGCTCTGACCGTCTCACGACCACTGT	31	C	T
491	3346	KVX8HWW01BHGN4	CACTACAGGCGCGACTTTTGAACAGAGTAAGCCATTAAATCTCCCTAAACTTTACAGCAAACCGGCATGCTTAAGCGCCGCTCTGACCGTCTCACGACCACTGT	31	C	T
1453	3292	KVX8HWW01DTW0U	CACTACAGGCGCGACTTTTGAACAGAGTAAGCCATAAAATCTCCCTAAACTTTACAGCAAACAGGCATGCTTAAGCGCCGCTCTGACCGTCTCACGACCACTGT	31	C	A
492	596	KVX8HWW01BHHPI	ACTAGCAGGCGCGACTTTTGAACAGAGTAAGCCATACAATCCTACCCTTAAACTTACAGACAAACGGCATGCTTGAGCGCCGCTCTGACCGTCTCACGACCACTGT	31	C	A
1317	344	KVX8HWW01DHWW6	ACTAGCAGGCGCGACTTTTGAACAGAGTAAGCCATACAATCCTACCCTTAAACTTACAGACAAACGGCATGCTTGAGCGCCGCTCTGACCGTCTCACGACCACTGT	31	C	A
844	2478	KVX8HWW01CCFNK	ACTAGCAGGCGCGACTTTTGAACAGAGTAAGCCATACAATCCTACCCTTAAACTTACAGACAAACGGCATGCTTGAGCGCCGCTCTGACCGTCTCACGACCACTGT	31	C	A
1190	2816	KVX8HWW01C6TF2	ACTAGCAGGCGCGACTTTTGAACAGAGTAAGCCATACAATCCTACCCTTAAACTTACAGACAAACGGCATGCTTGAGCGCCGCTCTGACCGTCTCACGACCACTGT	31	C	A
1332	1666	KVX8HWW01DI9CK	ACTAGCAGGCGCGACTTTTGAACAGAGTAAGCCATACAATCCTACCCTTAAACTTACAGACAAACGGCATGCTTGAGCGCCGCTCTGACCGTCTCACGACCACTGT	31	C	A
185	1822	KVX8HWW01AQKDS	ACTAGCAGGCGCGACTTTTGAACAGAGTAAGCCATACAATCCTACCCTTAAACTTACAGACAAACGGCATGCTTGAGCGCCGCTCTGACCGTCTCACGACCACTGT	31	C	A
365	2695	KVX8HWW01A6DX1	ACTAGCAGGCGCGACTTTTGAACAGAGTAAGCCATACAATCCTACCCTTAAACTTACAGACAAACGGCATGCTTGAGCGCCGCTCTGACCGTCTCACGACCACTGT	31	C	A
569	3294	KVX8HWW01BOA5C	ACTAGCAGGCGCGACTTTTGAACAGAGTAAGCCATACAATCCTACCCTTAAACTTACAGACAAACGGCATGCTTGTAGCGCCGCTCTGACCGTCTCACGACCACTGT	31	C	A
821	2199	KVX8HWW01CAEQX	ACTAGCAGGCGCGACTTTTGAACAGAGTAAGCCATACAATCCTACCCTTAAACTTACAGACAAACGGCATGCTTGAGCGCCGCTCTGACCGTCTCACGACCACTGT	31	C	A
1425	1165	KVX8HWW01DREVZ	ACTAGCAGGCGCGACTTTTGAACAGAGTAAGCCATACAATCCTACCCTTAAACTTACAGACAAACGGCATGCTTGAGCGCCGCTCTGACCGTCTCACGACCACTGT	31	C	A
388	2362	KVX8HWW01A8EDO	GCTACCAGGCGCGACTTTTTGAACAGAGTAAGCCATTAAATCTCCCTAAACTTTACAGCAAACAGGCATGCTTAAGCGCCGCTCTGACCGTCTCACGACCACTGT	58	C	A
41	2446	KVX8HWW01ADXQ4	GCTACCAGGCGCGACTTTTTGAACAGAGTAAGCCATTAAATCTCCCTAAACTTTACAGCAAAACAGGCATGCTTAAGCGCCGCTCTGACCGTCTCACGACCACTGT	58	C	A
1471	2829	KVX8HWW01DVHJZ	ACTAGCAGGCGCGACTTTGAACAGAGTAAGCCATCAAATCTCCCTAAACTTTACAGCAAACTGGCATGCTTGAGCGCCGCTCTGACCGTCTCACGACCACTGT	58	C	T
204	1252	KVX8HWW01AR7ZQ	ACTAGCAGGCGCGACTTTGAACAGAGTAAGCCATCAAATCTCCCTAAACTTTACAGCAAACAGGCATGCTTGAGCGCCGCTCTGACCGTCTCACGACCACTGT	58	C	A
1440	1082	KVX8HWW01DSP8C	ACTAGCAGGCGCGACTTTGAACAGAGTAAGCCATCAAATCTCCCTAAACTTTACAGCAAACTGGCATGCTTGAGCGCCGCTCTGACCGTCTCACGACCACTGT	58	C	T
1257	1163	KVX8HWW01DCNW9	ACTAGCAGGCGCGACTTTGAACAGAGTAAGCCATCAAATCTCCCTAAACTTTACAGCAAACTGGCATGCTTGAGCGCCGCTCTGACCGTCTCACGACCACTGT	58	C	T
978	391	KVX8HWW01CN5JT	ACTAGCAGGCGCGACTTTGAACAGAGTAAGCCATCAAATCTCCCTAAACTTTACAGCAAACAGGCATGCTTGAGCGCCGCTCTGACCGTCTCACGACCACTGT	58	C	A
253	2903	KVX8HWW01AWJ4P	ACTAGCAGGCGCGACTTTTGAACAGAGTAAGCCATCAAATCTCCCTAAACTTTACAGCAAACTGGCATGCTTGAGCGCCGCTCTGACCGTCTCACGACCACTGT	58	C	T
401	1905	KVX8HWW01A9I33	ACTAGCAGGCGCGACTTTTGAACAGAGTAAGCCATCAAATCTCCCTAAACTTTACAGCAAACAGGCATGCTTGAGCGCCGCTCTGACCGTCTCACGACCACTGT	58	C	A
1430	2084	KVX8HWW01DRVEE	ACTAGCAGGCGCGACTTTTGAATAGAGTAAGCCATCAAATCTCCCTAAACTTTACAGCAAACTGGCATTCTTGAGCGCCGCTCTGACCGTCTCACGACCACTGT	58	C	T
6	3089	KVX8HWW01AAVMR	ACTAGCAGGCGCGACTTTTGAACAGAGTAAGCCATCAAATCTCCCTAAACTTTACAGCAAACAGGCATGCTTGAGCGCCGCTCTGACCGTCTCACGACCACTGT	58	C	A
1264	1853	KVX8HWW01DDAKV	ACTAGCAGGCGCGACTTTTGAACAGAGTAAGCCATCAAATCTCCCTAAACTTTACAGCAAACTGGCATGCTTGAGCGCCGCTCTGACCGTCTCACGACCACTGT	58	C	T
790	3973	KVX8HWW01B7P43	ACTAGCAGGCGCGACTTTGAACAGAGTAAGCCATCAAATCTCCCTAAACTTTACAGCAAACTGGCATGCTTGAGCGCCGCTCTGACCGTCTCACGACCACTGT	58	C	T
1461	36	KVX8HWW01DUJSM	ACTAGCAGGCGCGACTTTTGAACAGAGTAANGCCATCAAATCTCCCTAAACTTTACAGCAAACTGGCATGCTTGAGCGCCGCTCTGACCGTCTCACGACCACTGT	58	C	T
373	4044	KVX8HWW01A639Q	ACTAGCAGGCGCGACTTTTGAACAGAGTAAGCCATCAAATCTCCCTAAACTTTACAGCAAACAGGCATGCTTGAGCGCCGCTCTGACCGTCTCACGACCACTGT	58	C	A
226	820	KVX8HWW01AT46U	ACTAGCAGGCGCGACTTTTGAACAGAGTAAGCCATCAAATCTCCCTAAACTTTACAGCAAACAGGCATGCTTGAGCGCCGCTCTGACCGTCTCACGACCACTGT	58	C	A
884	2823	KVX8HWW01CFYB9	ACTAGCAGGCGCGACTTTTGAACAGAGTAAGCCATCAAATCTCCCTAAACTTTACAGCAAACTGGCATGCTTGAGCGCCGCTCTGACCGTCTCACGACCACTGT	58	C	T
1330	3757	KVX8HWW01DI4M3	ACTAGCAGGCGCGACTTTTGAACAGAGTAAGCCATCAAATCTCCCTAAACTTTACAGCAAACTGGCATGCTTGAGCGCCGCTCTGACCGTCTCACGACCACTGT	58	C	T
858	164	KVX8HWW01CDL36	ACTAGCAGGCGCGACTTTTGAACAGAGTAAGCCATCAAATCTCCCTAAACTTTACAGCAAACAGGCATGCTTGAGCGCCGCTCTGACCGTCTCACGACCACTGT	58	C	A
273	784	KVX8HWW01AX9PE	ACTAGCAGGCGCGACTTTTGAACAGAGTAAGCCATCAAATCTCCCTAAACTTTACAGCAAACTGGCATGCTTGAGCGCCGCTCTGACCGTCTCACGACCACTGT	58	C	T
389	2027	KVX8HWW01A8G95	ACTAGCAGGCGCGACTTTTGAACAGAGTAAGCCATCAAATCTCCCTAAACTTTACAGCAAACAGGCATGCTTGAGCGCCGCTCTGACCGTCTCACGACCACTGT	58	C	A
508	3824	KVX8HWW01BIYRM	ACTAGCAGGCGCGACTTTTGAACAGAGTAAGCCATCAAATCTCCCTAAACTTTACAGCAAACAGGCATGCTTGAGCGCCGCTCTGACCGTCTCACGACCACTGT	58	C	A
412	2279	KVX8HWW01BAH51	ACTAGCAGGCGCGACTTTTGAACAGAGTAAGCCATCAAATCTCCCTAAACTTTACAGCAAACAGGCATGCTTGAGCGCCGCTCTGACCGTCTCACGACCACTGT	58	C	A
321	178	KVX8HWW01A2GXW	ACTAGCAGGCGCGACTTTTGAACAGAGTAAGCCATCAAATCTCCCTAAACTTTACAGCAAACAGGCATGCTTGAGCGCCGCTCTGACCGTCTCACGACCACTGT	58	C	A
1021	1375	KVX8HWW01CRX7L	ACTAGCAGGCGCGACTTTTGAACAGAGTAAGCCATCAAATCTCCCTAAACTTTACAGCAAACTGGCATGCTTGAGCGCCGCTCTGACCGTCTCACGACCACTGT	58	C	T
859	1367	KVX8HWW01CDP7D	ACTAGCAGGCGCGACTTTTGAACAGAGTAAGCCATCAAATCTCCCTAAACTTTACAGCAAACTGGCATGCTTGAGCGCCGCTCTGACCGTCTCACGACCACTGT	58	C	T
1465	1443	KVX8HWW01DUXIT	ACTAGCAGGCGCGACTTTTGAACAGAGTAAGCCATCAAATCTCCCTAAACTTTACAGCAAACTGGCATGCTTGAGCGCCGCTCTGACCGTCTCACGACCACTGT	58	C	T
796	1590	KVX8HWW01B769K	ACTAGCAGGCGCGACTTTTGAACAGAGTAAGCCATCAAATCTCCCTAAACTTTACAGCAAACTGGCATGCTTGAGCGCCGCTCTGACCGTCTCACGACCACTGT	58	C	T
631	2064	KVX8HWW01BTP5E	ACTAGCAGGCGCGACTTTTGAACAGAGTAAGCCATCAAATCTCCCTAAACTTTACAGCAAACAGGCATGCTTGAGCGCCGCTCTGACCGTCTCACGACCACTGT	58	C	A
1116	3901	KVX8HWW01C0CEN	ACTAGCAGGCGCGACTTTTGAACAGAGTAAGCCATCAAATCTCCCTAAACTTTACAGCAAACTGGCATGCTTGAGCGCCGCTCTGACCGTCTCACGACCACTGT	58	C	T
118	99	KVX8HWW01AKNAT	ACTAGCAGGCGCGACTTTTGAACAGAGTAAGCCATCAAATCTCCCTAAACTTTACAGCAAACTGGCATGCTTGAGCGCCGCTCTGACCGTCTCACGACCACTGT	58	C	T
420	1173	KVX8HWW01BA6LJ	ACTAGCAGGCGCGACTTTTGAACAGAGTAAGCCATCAAATCTCCCTAAACTTTACAGCAAACTGGCATGCTTGAGCGCCGCTCTGACCGTCTCACGACCACTGT	58	C	T
1006	84	KVX8HWW01CQLS2	ACTAGCAGGCGCGACTTTTGAACAGAGTAAGCCATCAAATCTCCCTAAACTTTACAGCAAACAGGCATGCTTGAGCGCCGCTCTGACCGTCTCACGACCACTGTCTGAGACTGCCAAGGCACACG	58	C	A
294	3315	KVX8HWW01AZ501	ACTAGCAGGCGCGACTTTTGAACAGAGTAAGCCATCAAATCTCCCTAAACTTTACAGCAAACTGGCATGCTTGAGCGCCGCTCTGACCGTCTCACGACCACTGT	58	C	T
457	142	KVX8HWW01BEEQO	ACTAGCAGGCGCGACTTTTTGAACAGAGTAAGCCATCAAATCTCCCTAAACTTTACAGCAAACAGGCATGCTTAGAGCGCCGCTCTGACCGTCTCACGACCACTGT	58	C	A
720	1088	KVX8HWW01B1IOI	ACTAGCAGGCGCGACTTTTGAACAGAGTAAGCCATCAAATCTCCCTAAACTTTACAGCAAACTGGCATGCTTGAGCGCCGCTCTGACCGTCTCACGACCACTGT	58	C	T
1264	3182	KVX8HWW01DDBLS	ACTAGCAGGCGCGACTTTTGAACAGAGTAAGCCATCAAATCTCCCTAAACTTTACAGCAAACTGGCATGCTTGAGCGCCGCTCTGACCGTCTCACGACCACTGT	58	C	T
58	807	KVX8HWW01AFD7T	ACTAGCAGGCGCGACTTTTGAACAGAGTAAGCCATCAAATCTCCCTAAACTTTACAGCAAACAGGCATGCTTGAGCGCCGCTCTGACCGTCTCACGACCACTGT	58	C	A
155	3238	KVX8HWW01ANYNS	ACTAGCAGGCGCGACTTTTGAACAGAGTAAGCCATCAAATCTCCCTAAACTTTACAGCAAACAGGCATGCTTGAGCGCCGCTCTGACCGTCTCACGACCACTGT	58	C	A
917	3774	KVX8HWW01CIVDC	ACTAGCAGGCGCGACTTTTGAACAGAGTAAGCCATCAAATCTCCCTAAACTTTACAGCAAACAGGCATGCTTGAGCGCCGCTCTGACCGTCTCACGACCACTGT	58	C	A
703	1018	KVX8HWW01BZ0WC	ACTAGCAGGCGCGACTTTTGAACAGAGTAAGCCATCAAATCTCCCTAAACTTTACAGCAAACTGGCATGCTTGAGCGCCGCTCTGACCGTCTCACGACCACTGT	58	C	T
534	2238	KVX8HWW01BK7PS	ACTAGCAGGCGCGACTTTTGAACAGAGTAAGCCATCAAATCTCCCTAAACTTTACAGCAAACAGGCATGCTTGAGCGCCGCTCTGACCGTCTCACGACCACTGT	58	C	A
941	3570	KVX8HWW01CKY2C	ACTAGCAGGCGCGACTTTTGAACAGAGTAAGCCATCAAATCTCCCTAAACTTTACAGCAAACAGGCATGCTTGAGCGCCGCTCTGACCGTCTCACGACCACTGT	58	C	A
1016	1873	KVX8HWW01CRISJ	ACTAGCAGGCGCGACTTTTGAACAGAGTAAGCCATCAAATCTCCCTAAACTTTACAGCAAACAGGCATGCTTGAGCGCCGCTCTGACCGTCTCACGACCACTGT	58	C	A
779	3267	KVX8HWW01B6QTX	ACTAGCAGGCGCGACTTTTGAACAGAGTAAGCCATCAAATCTCCCTAAACTTTACAGCAAACTGGCATGCTTGAGCGCCGCTCTGACCGTCTCACGACCACTGT	58	C	T
622	2698	KVX8HWW01BSX60	ACTAGCAGGCGCGACTTTTTGAACAGAGTAAGCCATCAAATCTCCCTAAACTTTACAGCAAACAGGCATGCTTGAGCGCCGCTCTGACCGTCTCACGACCACTGT	58	C	A
478	4088	KVX8HWW01BGB5M	ACTAGCAGGCGCGAGTTTTTGAACAGAGTAAGCCATCAAATCTCCCTAAACTTTTACAGCAAACAGGCATGCTTGAGCGCCGCTCTGACCGTCTCACGACCACTGT	58	C	A
648	4026	KVX8HWW01BU9D4	ACTAGCAGGCGCGACTTTTGAACAGAGTAAGCCATCAAATCTCCCTAAACTTTACAGCAAACAGGCATGCTTGAGCGCCGCTCTGACCGTCTCACGACCACTGT	58	C	A
1461	139	KVX8HWW01DUJVH	ACTAGCAGGCGCGACTTTTGAACAGAGTAAGCCATCAAATCTCCCTAAACTTTACAGCAAACAGGCATGCTTGAGCGCCGCTCTGACCGTCTCACGACCACTGTA	58	C	A
162	100	KVX8HWW01AOIC2	ACTAGCAGGCGCGACTTTTGAACAGAGTAAGCCATCAAATCTCCCTAAACTTTACAGCAAACAGGCATGCTTGAGCGCCGCTCTGACCGTCTCACGACCACTGT	58	C	A
357	584	KVX8HWW01A5M06	ACTAGCAGGCGCGACTTTTTGAACAGAGTAAGCCATCAAATCTCCCTAAACTTTACAGCAAACAGGCATGCTTGAGCGCCGCTCTGACCGTCTCACGACCACTGT	58	C	A
334	3268	KVX8HWW01A3OEU	ACTAGCAGGCGCGACTTTTGAACAGAGTAAGCCATCAAATCTCCCTAAACTTTACAGCAAACAGGCATGCTTGAGCGCCGCTCTGACCGTCTCACGACCACTGT	58	C	A
248	2671	KVX8HWW01AV35D	ACTAGCAGGCGCGACTTTTTGAACAGAGTAAGCCATCAAATCTCCCTAAACTTTACAGCAAACTGGCATGCTTGAGCGCCGCTCTGACCGTCTCACGACCACTGT	58	C	T
1332	3635	KVX8HWW01DJAU9	CACTACAGGCGCGACTTTTGAACAGAGTAAGCCATCAAATCTACCTAAACTTTACAGCAAACAGGCATGCTTAAGCGCCGCTCTGACCGTCTCACGACCACTGT	38	C	A
109	1906	KVX8HWW01AJV80	CACTACAGGCGCGACTTTTGAACAGAGTAAGCCATCAAATCTACCTAAACTTTACAGCAAACAGGCATGCTTAAGCGCCGCTCTGACCGTCTCACGACCACTGT	38	C	A
1328	575	KVX8HWW01DIVU5	CACTACAGGCGCGACTTTTGAACAGAGTAAGCCATCAAATCTACCTAAACTTTACAGCAAACAGGCATGCTTAAGCGCCGCTCTGACCGTCTCACGACCACTGT	38	C	A
167	1202	KVX8HWW01AOY0K	CACTACAGGCGCGACTTTTGAACAGAGTAAGCCATCAAATCTACCTAAACTTTACAGCAAACAGGCATGCTTAAGCGCCGCTCTGACCGTCTCACGACCACTGT	38	C	A
417	2328	KVX8HWW01BAX0A	CACTACAGGCGCGACTTTTGAACAGAGTAAGCCATCAAATCTACCTAAACTTTACAGCAAACAGGCATGCTTAAGCGCCGCTCTGACCGTCTCACGACCACTGT	38	C	A
1290	1222	KVX8HWW01DFJ9K	ACTAGCAGGCGCGACTTTTGAACAGAGTAAGCCATCAAATCTACCTAAACTTTACAGCAAACCGGCATGCTTGAGCGCCGCTCTGACCGTCTCACGACCATGT	38	C	A
1109	3245	KVX8HWW01CZPRZ	ACTAGCAGGCGCGACTTTTGAACAGAGTAAGCCATCAAATCTACCTAAACTTTACAGCAAACCGGCATGCTTGAGCGCCGCTCTGACCGTCTCACGACCATGT	38	C	A
800	1159	KVX8HWW01B8JKP	ACTAGCAGGCGCGACTTTTGAACAGAGTAAGCCATCAAATCTACCTAAACTTTACAGCAAACCGGCATGCTTGAGCGCCGCTCTGACCGTCTCACGACCATGT	38	C	A
694	898	KVX8HWW01BY8C0	ACTAGCAGGCGCGACTTTTGAACAGAGTAAGCCATCAAATCTACCTAAACTTTACAGCAAACCGGCATGCTTGAGCGCCGCTCTGACCGTCTCACGACCATGT	38	C	A
422	3740	KVX8HWW01BBEWE	ACTAGCAGGCGCGACTTTTGAACAGAGTAAGCCATCAAATCTACCTAAACTTTACAGCAAACCGGCATGCTTGAGCGCCGCTCTGACCGTCTCACGACCATGT	38	C	A
1260	3389	KVX8HWW01DCY4F	ACTAGCAGGCGCGACTTTTGAACAGAGTAAGCCATCAAATCTACCTAAACTTTACAGCAAACCGGCATGCTTGAGCGCCGCTCTGACCGTCTCACGACCATGT	38	C	A
132	1942	KVX8HWW01ALWYW	ACTAGCAGGCGCGACTTTTGAACAGAGTAAGCCATCAAATCTACCTAAACTTTACAGCAAACCGGCATGCTTGAGCGCCGCTCTGACCGTCTCACGACCATGT	38	C	A
106	3250	KVX8HWW01AJNS0	ACTAGCAGGCGCGACTTTTGAACAGAGTAAGCCATCAAATCTACCTAAACTTTACAGCAAACCGGCATGCTTGAGCGCCGCTCTGACCGTCTCACGACCATGT	38	C	A
1137	1538	KVX8HWW01C14YC	ACTAGCAGGCGCGACTTTTGAACAGAGTAAGCCATCAAATCTACCTAAACTTTACAGCAAACCGGCATGCTTGAGCGCCGCTCTGACCGTCTCACGACCATGT	38	C	A
1323	2296	KVX8HWW01DIHD2	ACTAGCAGGCGCGACTTTTGAACAGAGTAAGCCATCAAATCTACCTAAACTTTACAGCAAACCGGCATGCTTGAGCGCCGCTCTGACCGTCTCACGACCATGT	38	C	A
1251	748	KVX8HWW01DB4M2	ACTAGCAGGCGCGACTTTTGAACAGAGTAAGCCATCAAATCTACCTAAACTTTACAGCAAACCGGCATGCTTGAGCGCCGCTCTGACCGTCTCACGACCATGT	38	C	A
315	2151	KVX8HWW01A1ZH1	ACTAGCAGGCGCGACTTTTGAACAGAGTAAGCCATCAAATCTACCTAAACTTTACAGCAAACCGGCATGCTTGAGCGCCGCTCTGACCGTCTCACGACCATGT	38	C	A
177	758	KVX8HWW01APT90	ACTAGCAGGCGCGTACTTTTGAACAGAGTAAGCCATCAAATCTACCTAAACTTTACAGCAAACCGGCATGCTTGAGCGCCGCTCTGACCGTCTCACGACCATGT	38	C	A
1372	3848	KVX8HWW01DMTGA	ACTAGCAGGCGCGACTTTTGAACAGAGTAAGCCATCAAATCTACCTAAACTTTACAGCAAACCGGCATGCTTGAGCGCCGCTCTGACCGTCTCACGACCATGT	38	C	A
253	1073	KVX8HWW01AWIPV	ACTAGCAGGCGCGACTTTTGAACAGAGTAAGCCATCAAATCTACCTAAACTTTACAGCAAACCGGCATGCTTGAGCGCCGCTCTGACCGTCTCACGACCATGT	38	C	A
1424	3420	KVX8HWW01DRDGU	ACTAGCAGGCGCGACTTTTGAACAGAGTAAGCCATCAAATCTACCTAAACTTTACAGCAAACCGGCATGCTTGAGCGCCGCTCTGACCGTCTCACGACCATGT	38	C	A
42	3029	KVX8HWW01AD1C3	ACTAGCAGGCGCGACTTTTGAACAGAGTAAGCCATCAAATCTACCTAAACTTTACAGCAAACCGGCATGCTTGAGCGCCGCTCTGACCGTCTCACGACCACTGT	38	C	A
420	452	KVX8HWW01BA51I	ACTAGCAGGCGCGACTTTTGAACAGAGTAAGCCATCAAATCTACCTAAACTTTACAGCAAACCGGCATGCTTGAGCGCCGCTCTGACCGTCTCACGACCACTGT	38	C	A
376	2203	KVX8HWW01A7CBX	ACTAGCAGGCGCGACTTTTGAACAGAGTAAGCCATCAAATCTACCTAAACTTTACAGCAAACCGGCATGCTTGAGCGCCGCTCTGACCGTCTCACGACCACTGT	38	C	A
523	3265	KVX8HWW01BJ9QR	ACTAGCAGGCGCGACTTTTGAACAGAGTAAGCCATCAAATCTACCTAAACTTTACAGCAAACCGGCATGCTTGAGCGCCGCTCTGACCGTCTCACGACCATGT	38	C	A
416	2857	KVX8HWW01BAU87	ACTAGCAGGCGCGACTTTTGAACAGAGTAAGCCATCAAATCTACCTAAACTTTACAGCAAACCGGCATGCTTGAGCGCCGCTCTGACCGTCTCACGACCACTGT	38	C	A
1232	3095	KVX8HWW01DAIEH	ACTAGCAGGCGCGACTTTTGAACAGAGTAAGCCATCAAATCTACCTAAACTTTACAGCAAACCGGCATGCTTGAGCGCCGCTCTGACCGTCTCACGACCATGT	38	C	A
130	142	KVX8HWW01ALO9C	ACTAGCAGGCGCGACTTTTGAACAGAGTAAGCCATCAAATCTACCTAAACTTTACAGCAAACCGGCATGCTTGAGCGCCGCTCTGACCGTCTCACGACCACTGT	38	C	A
518	3186	KVX8HWW01BJTVO	ACTAGCAGGCGCGACTTTTGAACAGAGTAAGCCATCAAATCTACCTAAACTTTACAGCAAACCGGCATGCTTGAGCGCCGCTCTGACCGTCTCACGACCATGT	38	C	A
1434	1697	KVX8HWW01DR7QR	ACTAGCAGGCGCGACTTTTGAACAGAGTAAGCCATCAAATCTACCTAAACTTTACAGCAAACCGGCATGCTTGAGCGCCGCTCTGACCGTCTCACGACCACTGT	38	C	A
125	2614	KVX8HWW01ALBC4	ACTAGCAGGCGCGACTTTTGAACAGAGTAAGCCATCAAATCTACCTAAACTTTACAGCAAACCGGCATGCTTGAGCGCCGCTCTGACCGTCTCACGACCACTGT	38	C	A
1450	115	KVX8HWW01DTK29	ACTAGCAGGCGCGACTTTTGAACAGAGTAAGCCATCAAATCTACCTAAACTTTACAGCAAACCGGCATGCTTGAGCGCCGCTCTGACCGTCTCACGACCACTGT	38	C	A
289	2037	KVX8HWW01AZO8N	ACTAGCAGGCGCGACTTTTTGAACAGAGTAAGCCATCAAATCTACCTAAACTTTACAGCAAACCGGCATGCTTGAGCGCCGCTCTGACCGTCTCACGACCACTGT	38	C	A
847	929	KVX8HWW01CCNXV	ACTAGCAGGCGCGACTTTTGTAACAGAGTAAGCCATCAAATCTACCTAAACTTTACAGCAAACCGGCATGCTTGAGCGCCGCTCTGACCGTCTCACGACCACTGT	38	C	A
203	2996	KVX8HWW01AR56E	ACTAGCAGGCGCGACTTTTGAACAGAGTAAGCCATCAAATCTACCTAAACTTTACAGCAAACCGGCATGCTTGAGCGCCGCTCTGACCGTCTCACGACCATGT	38	C	A
1044	2303	KVX8HWW01CTZL9	ACTAGCAGGCGCGACTTTTGAACAGAGTAAGCCATCAAATCTACCTAAACTTTACAGCAAACCGGCATGCTTGAGCGCCGCTCTGACCGTCTCACGACCACTGT	38	C	A
27	2632	KVX8HWW01ACPNE	ACTAGCAGGCGCGACTTTTGAACAGAGTAAGCCATCAAATCTACCTAAACTTTACAGCAAACCGGCATGCTTGAGCGCCGCTCTGACCGTCTCACGACCACTGT	38	C	A
349	647	KVX8HWW01A4XSP	ACTAGCAGGCGCGACTTTTGAACAGAGTAAGCCATCAAATCTACCTAAACTTTACAGCAAACCGGCATGCTTGAGCGCCGCTCTGACCGTCTCACGACCACTGT	38	C	A
651	2223	KVX8HWW01BVHHD	ACTAGCAGGCGCGACTTTTTGAACAGAGTAAGCCATCAAATCTACCTAAACTTTACAGCAAACCGGCATGCTTGAGCGCCGCTCTGACCGTCTCACGACCACTGT	38	C	A
659	3949	KVX8HWW01BV73J	ACTAGCAGGCGCGACTTTTGAACAGAGTAAGCCATCAAATCTACCTAAACTTTACAGCAAACCGGCATGCTTGAGCGCCGCTCTGACCGTCTCACGACCACTGT	38	C	A
422	1428	KVX8HWW01BBC36	ACTAGCAGGCGCGACTTTTGAACAGAGTAAGCCATCAAATCTACCTAAACTTTACAGCAAACCGGCATGCTTGAGCGCCGCTCTGACCGTCTCACGACCACTGT	38	C	A
402	1104	KVX8HWW01A9LNM	ACTAGCAGGCGCGACTTTTGAACAGAGTAAGCCATCAAATCTACCTAAACTTTACAGCAAACCGGCATGCTTGAGCGCCGCTCTGACCGTCTCACGACCACTGT	38	C	A
656	2892	KVX8HWW01BVXSU	ACTAGCAGGCGCGACTTTTGAACAGAGTAAGCCATCAAATCTACCTAAACTTTACAGCAAACCGGCATGCTTGAGCGCCGCTCTGACCGTCTCACGACCACTGT	38	C	A
25	1995	KVX8HWW01ACIT5	ACTAGCAGGCGCGACTTTTGAACAGAGTAAGCCATCAAATCTACCTAAACTTTACAGCAAACCGGCATGCTTGAGCGCCGCTCTGACCGTCTCACGACCACTGT	38	C	A
84	3210	KVX8HWW01AHP8S	ACTAGCAGGCGCGACTTTTTGAACAGAGTAAGCCATCAAATCTACCTAAACTTTACAGCAAACCCGGCATGCTTGAGCGCCGCTCTGACCGTCTCACGACCATGT	38	C	A
1338	3689	KVX8HWW01DJTVF	ACTAGCAGGCGCGACTTTTGAACAGAGTAAGCCATCAAATCTACCTAAACTTTACAGCAAACCGGCATGCTTGAGCGCCGCTCTGACCGTCTCACGACCACTGT	38	C	A
1034	1428	KVX8HWW01CS3B6	ACTAGCAGGCGCGACTTTTGAACAGAGTAAGCCATCAAATCTACCTAAACTTTACAGCAAACCGGCATGCTTGAGCGCCGCTCTGACCGTCTCACGACCACTGT	38	C	A
291	3249	KVX8HWW01AZWHV	ACTAGCAGGCGCGACTTTTGAACAGAGTAAGCCATCAAATCTACCTAAACTTTACAGCAAACCGGCATGCTTGAGCGCCGCTCTGACCGTCTCACGACCACTGT	38	C	A
422	3520	KVX8HWW01BBEQA	ACTAGCAGGCGCGACTTTTGAACAGAGTAAGCCATCAAATCTACCTAAACTTTACAGCAAACCGGCATGCTTGAGCGCCGCTCTGACCGTCTCACGACCACTGT	38	C	A
129	83	KVX8HWW01ALL1X	ACTAGCAGGCGCGACTTTTGAACAGAGTAAGCCATCAAATCTACCTAAACTTTACAGCAAACCGGCATGCTTGAGCGCCGCTCTGACCGTCTCACGACCACTGT	38	C	A
978	3479	KVX8HWW01CN7XL	ACTAGCAGGCGCGACTTTTGAACAGAGTAAGCCATCAAATCTACCTAAACTTTACAGCAAACCGGCATGCTTGAGCGCCGCTCTGACCGTCTCACGACCACTGT	38	C	A
322	1477	KVX8HWW01A2K3R	ACTAGCAGGCGCGACTTTTGAACAGAGTAAGCCATCAAATCTACCTAAACTTTACAGCAAACCGGCATGCTTGAGCGCCGCTCTGACCGTCTCACGACCACTGT	38	C	A
1208	980	KVX8HWW01C8CW2	ACTAGCAGGCGCGACTTTTGAACAGAGTAAGCCATCAAATCTACCTAAACTTTACAGCAAACCGGCATGCTTGAGCGCCGCTCTGACCGTCTCACGACCACTGT	38	C	A
1049	291	KVX8HWW01CUDU9	ACTAGCAGGCGCGACTTTTTGAACAGAGTAAGCCATCAAATCTACCTAAACTTTACAGCAAACCGGCATGCTTGAGCGCCGCTCTGACCGTCTCACGACCACTGT	38	C	A
647	956	KVX8HWW01BU3U2	ACTAGCAGGCGCGACTTTTGAACAGAGTAAGCCATACAATCCTACCCTAAACTTACAGACAAACGGCATGCTTGAGCGCCGCTCTGACCGTCCTCACGACCACTGT	34	A	T
1029	773	KVX8HWW01CSM03	ACTAGCAGGCGCGACTTTTGAACAGAGTAAGCCATACAACTCCTACCCTTAAACTTACAGACAAACGGCATGCTTGAGCGCCGCTCTGACCGTCTCACGACCACTGT	34	A	C

## Sheet: 4th_repeat
Target reads for measuring sensitivity of barcode-free NGS error validation
X	Y	ID	Sequence	Position	Reference	Variant
319	3403	KWA86WK01A2C3X	CACTACAGGCGCGACTTTTGAACAGAGTAAGCCATCAAATCTCCCTAAACTTTACAGCAAACAGGCATGCTTAAGCGCCACTCTGACCGTCTCACGACCACTGT	75	G	A
1462	1738	KWA86WK01DUN9O	CACTACAGGCGCGACTTTTGAACAGAGTAAGCCATCAAATCTCCCTAAACTTTACAGCAAACAGGCATGCTTAAGCGCCACTCTGACCGTCTCACGACCACTGT	75	G	A
1197	3410	KWA86WK01C7F00	CACTACAGGCGCGACTTTTGAACAGAGTAAGCCATCAAATCTCCCTAAACTTTACAGCAAACAGGCATGCTTAAGCGCCACTCTGACCGTCTCACGACCACTGT	75	G	A
568	607	KWA86WK01BN5WX	CACTACAGGCGCGACTTTTGAACAGAGTAAGCCATCAAATCTCCCTAAACTTTACAGCAAACAGGCATGCTTAAGCGCCACTCTGACCGTCTCACGACCACTGT	75	G	A
332	1642	KWA86WK01A3GT4	CACTACAGGCGCGACTTTTGAACAGAGTAAGCCATCAAATCTCCCTAAACTTTACAGCAAACAGGCATGCTTAAGCGCCACTCTGACCGTCTCACGACCACTGT	75	G	A
257	3236	KWA86WK01AWW02	CACTACAGGCGCGACTTTTGAACAGAGTAAGCCATCAAATCTCCCTAAACTTTACAGCAAACAGGCATGCTTAAGCGCCACTCTGACCGTCTCACGACCACTGT	75	G	A
218	2761	KWA86WK01ATHEJ	CACTACAGGCGCGACTTTTGAACAGAGTAAGCCATCAAATCTCCCTAAACTTTACAGCAAACAGGCATGCTTAAGCGCCACTCTGACCGTCTCACGACCACTGT	75	G	A
1007	2679	KWA86WK01CQQYX	CACTACAGGCGCGACTTTTGAACAGAGTAAGCCATCAAATCTCCCTAAACTTTACAGCAAACAGGCATGCTTAAGCGCCACTCTGACCGTCTCACGACCACTGT	75	G	A
1043	2134	KWA86WK01CTWBS	CACTACAGGCGCGACTTTTGAACAGAGTAAGCCATCAAATCTCCCTAAACTTTACAGCAAACAGGCATGCTTAAGCGCCACTCTGACCGTCTCACGACCACTGT	75	G	A
1225	1007	KWA86WK01C9UN1	CACTACAGGCGCGACTTTTGAACAGAGTAAGCCATCAAATCTCCCTAAACTTTACAGCAAACAGGCATGCTTAAGCGCCACTCTGACCGTCTCACGACCACTGT	75	G	A
793	979	KWA86WK01B7XA9	CACTACAGGCGCGACTTTTGAACAGAGTAAGCCATCAAATCTCCCTAAACTTTACAGCAAACAGGCATGCTTAAGCGCCACTCTGACCGTCTCACGACCACTGT	75	G	A
1120	1542	KWA86WK01C0M78	CACTACAGGCGCGACTTTTGAACAGAGTAAGCCATCAAATCTCCCTAAACTTTACAGCAAACAGGCATGCTTAAGCGCCACTCTGACCGTCTCACGACCACTGT	75	G	A
659	1703	KWA86WK01BV6C5	CACTACAGGCGCGACTTTTGAACAGAGTAAGCCATCAAATCTCCCTAAACTTTACAGCAAACAGGCATGCTTAAGCGCCACTCTGACCGTCTCACGACCACTGT	75	G	A
440	1331	KWA86WK01BCXXH	CACTACAGGCGCGACTTTTGAACAGAGTAAGCCATCAAATCTCCCTAAACTTTACAGCAAACAGGCATGCTTAAGCGCCACTCTGACCGTCTCACGACCACTGT	75	G	A
873	2193	KWA86WK01CEY27	CACTACAGGCGCGACTTTTGAACAGAGTAAGCCATCAAATCTCCCTAAACTTTACAGCAAACAGGCATGCTTAAGCGCCACTCTGACCGTCTCACGACCACTGT	75	G	A
1174	3021	KWA86WK01C5E1B	CACTACAGGCGCGACTTTTGAACAGAGTAAGCCATCAAATCTCCCTAAACTTTACAGCAAACAGGCATGCTTAAGCGCCACTCTGACCGTCTCACGACCACTGT	75	G	A
186	3501	KWA86WK01AQOT7	CACTACAGGCGCGACTTTTGAACAGAGTAAGCCATCAAATCTCCCTAAACTTTACAGCAAACAGGCATGCTTAAGCGCCACTCTGACCGTCTCACGACCACTGT	75	G	A
315	4005	KWA86WK01A10XJ	CACTACAGGCGCGACTTTTGAACAGAGTAAGCCATCAAATCTCCCTAAACTTTACAGCAAACAGGCATGCTTAAGCGCCACTCTGACCGTCTCACGACCACTGT	75	G	A
259	728	KWA86WK01AW1EY	CACTACAGGCGCGACTTTTGAACAGAGTAAGCCATCAAATCTCCCTAAACTTTACAGCAAACAGGCATGCTTAAGCGCCACTCTGACCGTCTCACGACCACTGT	75	G	A
544	706	KWA86WK01BL140	CACTACAGGCGCGACTTTTGAACAGAGTAAGCCATCAAATCTCCCTAAACTTTACAGCAAACAGGCATGCTTAAGCGCCACTCTGACCGTCTCACGACCACTGT	75	G	A
257	1231	KWA86WK01AWVHD	CACTACAGGCGCGACTTTTGAACAGAGTAAGCCATCAAATCTCCCTAAACTTTACAGCAAACAGGCATGCTTAAGCGCCACTCTGACCGTCTCACGACCACTGT	75	G	A
347	2375	KWA86WK01A4SS5	CACTACAGGCGCGACTTTTGAACAGAGTAAGCCATCAAATCTCCCTAAACTTTACAGCAAACAGGCATGCTTAAGCGCCACTCTGACCGTCTCACGACCACTGT	75	G	A
449	465	KWA86WK01BDPPF	CACTACAGGCGCGACTTTTGAACAGAGTAAGCCATCAAATCTCCCTAAACTTTACAGCAAACAGGCATGCTTAAGCGCCACTCTGACCGTCTCACGACCACTGT	75	G	A
1204	3110	KWA86WK01C71W4	CACTACAGGCGCGACTTTTGAACAGAGTAAGCCATCAAATCTCCCTAAACTTTACAGCAAACAGGCATGCTTAAGCGCCACTCTGACCGTCTCACGACCACTGT	75	G	A
845	3279	KWA86WK01CCJFL	CACTACAGGCGCGACTTTTGAACAGAGTAAGCCATCAAATCTCCCTAAACTTTACAGCAAACAGGCATGCTTAAGCGCCACTCTGACCGTCTCACGACCACTGT	75	G	A
542	2450	KWA86WK01BLW5W	CACTACAGGCGCGACTTTTGAACAGAGTAAGCCATCAAATCTCCCTAAACTTTACAGCAAACAGGCATGCTTAAGCGCCACTCTGACCGTCTCACGACCACTGT	75	G	A
598	864	KWA86WK01BQSXE	CACTACAGGCGCGACTTTTGAACAGAGTAAGCCATCAAATCTCCCTAAACTTTACAGCAAACAGGCATGCTTAAGCGCCACTCTGACCGTCTCACGACCACTGT	75	G	A
290	2526	KWA86WK01AZSR0	CACTACAGGCGCGACTTTTGAACAGAGTAAGCCATCAAATCTCCCTAAACTTTACAGCAAACAGGCATGCTTAAGCGCCACTCTGACCGTCTCACGACCACTGT	75	G	A
367	100	KWA86WK01A6H9I	CACTACAGGCGCGACTTTTGAACAGAGTAAGCCATCAAATCTCCCTAAACTTTACAGCAAACAGGCATGCTTAAGCGCCACTCTGACCGTCTCACGACCACTGT	75	G	A
1224	1475	KWA86WK01C9RU9	CACTACAGGCGCGACTTTTGAACAGAGTAAGCCATCAAATCTCCCTAAACTTTACAGCAAACAGGCATGCTTAAGCGCCACTCTGACCGTCTCACGACCACTGT	75	G	A
627	1370	KWA86WK01BTCY0	CACTACAGGCGCGACTTTTGAACAGAGTAAGCCATCAAATCTCCCTAAACTTTACAGCAAACAGGCATGCTTAAGCGCCACTCTGACCGTCTCACGACCACTGT	75	G	A
752	2040	KWA86WK01B4CJU	CACTACAGGCGCGACTTTTGAACAGAGTAAGCCATCAAATCTCCCTAAACTTTACAGCAAACAGGCATGCTTAAGCGCCACTCTGACCGTCTCACGACCACTGT	75	G	A
1150	818	KWA86WK01C29HG	CACTACAGGCGCGACTTTTGAACAGAGTAAGCCATCAAATCTCCCTAAACTTTACAGCAAACAGGCATGCTTAAGCGCCACTCTGACCGTCTCACGACCACTGT	75	G	A
115	1894	KWA86WK01AKE7C	CACTACAGGCGCGACTTTTGAACAGAGTAAGCCATCAAATCTCCCTAAACTTTACAGCAAACAGGCATGCTTAAGCGCCACTCTGACCGTCTCACGACCACTGT	75	G	A
156	2901	KWA86WK01AN1J7	CACTACAGGCGCGACTTTTGAACAGAGTAAGCCATCAAATCTCCCTAAACTTTACAGCAAACAGGCATGCTTAAGCGCCACTCTGACCGTCTCACGACCACTGT	75	G	A
233	2776	KWA86WK01AUSTM	CACTACAGGCGCGACTTTTGAACAGAGTAAGCCATCAAATCTCCCTAAACTTTACAGCAAACAGGCATGCTTAAGCGCCACTCTGACCGTCTCACGACCACTGT	75	G	A
481	1737	KWA86WK01BGJTN	CACTACAGGCGCGACTTTTGAACAGAGTAAGCCATCAAATCTCCCTAAACTTTACAGCAAACAGGCATGCTTAAGCGCCACTCTGACCGTCTCACGACCACTGT	75	G	A
527	2931	KWA86WK01BKL4L	CACTACAGGCGCGACTTTTGAACAGAGTAAGCCATCAAATCTCCCTAAACTTTACAGCAAACAGGCATGCTTAAGCGCCACTCTGACCGTCTCACGACCACTGT	75	G	A
121	3593	KWA86WK01AKZG7	CACTACAGGCGCGACTTTTGAACAGAGTAAGCCATCAAATCTCCCTAAACTTTACAGCAAACAGGCATGCTTAAGCGCCACTCTGACCGTCTCACGACCACTGT	75	G	A
521	9	KWA86WK01BJ0WR	CACTACAGGCGCGACTTTTGAACAGAGTAAGCCATCAAATCTCCCTAAACTTTACAGCAAACAGGCATGCTTAAGCGCCACTCTGACCGTCTCACGACCACTGT	75	G	A
691	320	KWA86WK01BYYFM	CACTACAGGCGCGACTTTTGAACAGAGTAAGCCATCAAATCTCCCTAAACTTTACAGCAAACAGGCATGCTTAAGCGCCACTCTGACCGTCTCACGACCACTGT	75	G	A
882	3988	KWA86WK01CFSW2	CACTACAGGCGCGACTTTTGAACAGAGTAAGCCATCAAATCTCCCTAAACTTTACAGCAAACAGGCATGCTTAAGCGCCACTCTGACCGTCTCACGACCACTGT	75	G	A
804	1893	KWA86WK01B8WR7	CACTACAGGCGCGACTTTTGAACAGAGTAAGCCATCAAATCTCCCTAAACTTTACAGCAAACAGGCATGCTTAAGCGCCACTCTGACCGTCTCACGACCACTGT	75	G	A
1459	3585	KWA86WK01DUF7N	CACTACAGGCGCGACTTTTGAACAGAGTAAGCCATCAAATCTCCCTAAACTTTACAGCAAACAGGCATGCTTAAGCGCCACTCTGACCGTCTCACGACCACTGT	75	G	A
168	3362	KWA86WK01AO3UC	CACTACAGGCGCGACTTTTGAACAGAGTAAGCCATCAAATCTCCCTAAACTTTACAGCAAACAGGCATGCTTAAGCGCCACTCTGACCGTCTCACGACCACTGT	75	G	A
1397	1175	KWA86WK01DOYEH	CACTACAGGCGCGACTTTTGAACAGAGTAAGCCATCAAATCTCCCTAAACTTTACAGCAAACAGGCATGCTTAAGCGCCACTCTGACCGTCTCACGACCACTGT	75	G	A
1021	2784	KWA86WK01CRZAQ	CACTACAGGCGCGACTTTTGAACAGAGTAAGCCATCAAATCTCCCTAAACTTTACAGCAAACAGGCATGCTTAAGCGCCACTCTGACCGTCTCACGACCACTGT	75	G	A
1217	130	KWA86WK01C84PG	CACTACAGGCGCGACTTTTGAACAGAGTAAGCCATCAAATCTCCCTAAACTTTACAGCAAACAGGCATGCTTAAGCGCCACTCTGACCGTCTCACGACCACTGT	75	G	A
1012	2567	KWA86WK01CQ6OP	CACTACAGGCGCGACTTTTGAACAGAGTAAGCCATCAAATCTCCCTAAACTTTACAGCAAACAGGCATGCTTAAGCGCCACTCTGACCGTCTCACGACCACTGT	75	G	A
172	1377	KWA86WK01APEYB	CACTACAGGCGCGACTTTTGAACAGAGTAAGCCATCAAATCTCCCTAAACTTTACAGCAAACAGGCATGCTTAAGCGCCACTCTGACCGTCTCACGACCACTGT	75	G	A
224	3388	KWA86WK01AT0UM	CACTACAGGCGCGACTTTTGAACAGAGTAAGCCATCAAATCTCCCTAAACTTTACAGCAAACAGGCATGCTTAAGCGCCACTCTGACCGTCTCACGACCACTGT	75	G	A
549	1188	KWA86WK01BMIBA	CACTACAGGCGCGACTTTTGAACAGAGTAAGCCATCAAATCTCCCTAAACTTTACAGCAAACAGGCATGCTTAAGCGCCACTCTGACCGTCTCACGACCACTGT	75	G	A
1345	3633	KWA86WK01DKFYB	CACTACAGGCGCGACTTTTGAACAGAGTAAGCCATCAAATCTCCCTAAACTTTACAGCAAACAGGCATGCTTAAGCGCCACTCTGACCGTCTCACGACCACTGT	75	G	A
840	2635	KWA86WK01CB24T	CACTACAGGCGCGACTTTTGAACAGAGTAAGCCATCAAATCTCCCTAAACTTTACAGCAAACAGGCATGCTTAAGCGCCACTCTGACCGTCTCACGACCACTGT	75	G	A
1425	907	KWA86WK01DREOT	CACTACAGGCGCGACTTTTGAACAGAGTAAGCCATCAAATCTCCCTAAACTTTACAGCAAACAGGCATGCTTAAGCGCCACTCTGACCGTCTCACGACCACTGT	75	G	A
788	659	KWA86WK01B7G9H	CACTACAGGCGCGACTTTTGAACAGAGTAAGCCATCAAATCTCCCTAAACTTTACAGCAAACAGGCATGCTTAAGCGCCACTCTGACCGTCTCACGACCACTGT	75	G	A
895	3789	KWA86WK01CGXUN	CACTACAGGCGCGACTTTTGAACAGAGTAAGCCATCAAATCTCCCTAAACTTTACAGCAAACAGGCATGCTTAAGCGCCACTCTGACCGTCTCACGACCACTGT	75	G	A
1150	3818	KWA86WK01C3BSS	CACTACAGGCGCGACTTTTGAACAGAGTAAGCCATCAAATCTCCCTAAACTTTACAGCAAACAGGCATGCTTAAGCGCCACTCTGACCGTCTCACGACCACTGT	75	G	A
948	1554	KWA86WK01CLJMS	CACTACAGGCGCGACTTTTGAACAGAGTAAGCCATCAAATCTCCCTAAACTTTACAGCAAACAGGCATGCTTAAGCGCCACTCTGACCGTCTCACGACCACTGT	75	G	A
1242	386	KWA86WK01DBBW0	CACTACAGGCGCGACTTTTGAACAGAGTAAGCCATCAAATCTCCCTAAACTTTACAGCAAACAGGCATGCTTAAGCGCCACTCTGACCGTCTCACGACCACTGT	75	G	A
1205	291	KWA86WK01C72WL	CACTACAGGCGCGACTTTTGAACAGAGTAAGCCATCAAATCTCCCTAAACTTTACAGCAAACAGGCATGCTTAAGCGCCACTCTGACCGTCTCACGACCACTGT	75	G	A
438	1682	KWA86WK01BCRVO	CACTACAGGCGCGACTTTTGAACAGAGTAAGCCATCAAATCTCCCTAAACTTTACAGCAAACAGGCATGCTTAAGCGCCACTCTGACCGTCTCACGACCACTGT	75	G	A
926	434	KWA86WK01CJK8K	CACTACAGGCGCGACTTTTGAACAGAGTAAGCCATCAAATCTCCCTAAACTTTACAGCAAACAGGCATGCTTAAGCGCCACTCTGACCGTCTCACGACCACTGT	75	G	A
1181	363	KWA86WK01C5Y3X	CACTACAGGCGCGACTTTTGAACAGAGTAAGCCATCAAATCTCCCTAAACTTTACAGCAAACAGGCATGCTTAAGCGCCACTCTGACCGTCTCACGACCACTGT	75	G	A
813	3414	KWA86WK01B9QEG	CACTACAGGCGCGACTTTTGAACAGAGTAAGCCATCAAATCTCCCTAAACTTTACAGCAAACAGGCATGCTTAAGCGCCACTCTGACCGTCTCACGACCACTGT	75	G	A
536	2187	KWA86WK01BLDZX	CACTACAGGCGCGACTTTTGAACAGAGTAAGCCATCAAATCTCCCTAAACTTTACAGCAAACAGGCATGCTTAAGCGCCACTCTGACCGTCTCACGACCACTGT	75	G	A
668	3921	KWA86WK01BW0IR	CACTACAGGCGCGACTTTTGAACAGAGTAAGCCATCAAATCTCCCTAAACTTTACAGCAAACAGGCATGCTTAAGCGCCACTCTGACCGTCTCACGACCACTGT	75	G	A
500	3999	KWA86WK01BH9L9	CACTACAGGCGCGACTTTTGAACAGAGTAAGCCATCAAATCTCCCTAAACTTTACAGCAAACAGGCATGCTTAAGCGCCACTCTGACCGTCTCACGACCACTGT	75	G	A
230	1649	KWA86WK01AUIGZ	CACTACAGGCGCGACTTTTGAACAGAGTAAGCCATCAAATCTCCCTAAACTTTACAGCAAACAGGCATGCTTAAGCGCCACTCTGACCGTCTCACGACCACTGT	75	G	A
821	1505	KWA86WK01CAD7N	CACTACAGGCGCGACTTTTGAACAGAGTAAGCCATCAAATCTCCCTAAACTTTACAGCAAACAGGCATGCTTAAGCGCCACTCTGACCGTCTCACGACCACTGT	75	G	A
685	3176	KWA86WK01BYHOA	CACTACAGGCGCGACTTTTGAACAGAGTAAGCCATCAAATCTCCCTAAACTTTACAGCAAACAGGCATGCTTAAGCGCCACTCTGACCGTCTCACGACCACTGT	75	G	A
1140	3121	KWA86WK01C2FNN	CACTACAGGCGCGACTTTTGAACAGAGTAAGCCATCAAATCTCCCTAAACTTTACAGCAAACAGGCATGCTTAAGCGCCACTCTGACCGTCTCACGACCACTGT	75	G	A
456	2895	KWA86WK01BEDPD	CACTACAGGCGCGACTTTTGAACAGAGTAAGCCATCAAATCTCCCTAAACTTTACAGCAAACAGGCATGCTTAAGCGCCACTCTGACCGTCTCACGACCACTGT	75	G	A
725	3990	KWA86WK01B10P0	CACTACAGGCGCGACTTTTGAACAGAGTAAGCCATCAAATCTCCCTAAACTTTACAGCAAACAGGCATGCTTAAGCGCCACTCTGACCGTCTCACGACCACTGT	75	G	A
360	3480	KWA86WK01A5YQY	CACTACAGGCGCGACTTTTGAACAGAGTAAGCCATCAAATCTCCCTAAACTTTACAGCAAACAGGCATGCTTAAGCGCCACTCTGACCGTCTCACGACCACTGT	75	G	A
1372	2430	KWA86WK01DMSCW	CACTACAGGCGCGACTTTTGAACAGAGTAAGCCATCAAATCTCCCTAAACTTTACAGCAAACAGGCATGCTTAAGCGCCACTCTGACCGTCTCACGACCACTGT	75	G	A
826	3521	KWA86WK01CAVKJ	CACTACAGGCGCGACTTTTGAACAGAGTAAGCCATCAAATCTCCCTAAACTTTACAGCAAACAGGCATGCTTAAGCGCCACTCTGACCGTCTCACGACCACTGT	75	G	A
558	3122	KWA86WK01BNB80	CACTACAGGCGCGACTTTTGAACAGAGTAAGCCATCAAATCTCCCTAAACTTTACAGCAAACAGGCATGCTTAAGCGCCACTCTGACCGTCTCACGACCACTGT	75	G	A
917	2219	KWA86WK01CIT55	CACTACAGGCGCGACTTTTGAACAGAGTAAGCCATCAAATCTCCCTAAACTTTACAGCAAACAGGCATGCTTAAGCGCCACTCTGACCGTCTCACGACCACTGT	75	G	A
1005	950	KWA86WK01CQJBC	CACTACAGGCGCGACTTTTGAACAGAGTAAGCCATCAAATCTCCCTAAACTTTACAGCAAACAGGCATGCTTAAGCGCCACTCTGACCGTCTCACGACCACTGT	75	G	A
847	2255	KWA86WK01CCOYP	CACTACAGGCGCGACTTTTGAACAGAGTAAGCCATCAAATCTCCCTAAACTTTACAGCAAACAGGCATGCTTAAGCGCCACTCTGACCGTCTCACGACCACTGT	75	G	A
1333	1284	KWA86WK01DJB7Q	ACTAGCAGGCGCGACTTTTGAACAGAGTAAGCCATCAAATCTCCCTAAACTTTACAGCAAACCGGCATGCTTGAGCGCCACTCTGACCGTCTCACGACCACTGT	75	G	A
1013	3371	KWA86WK01CRAGT	ACTAGCAGGCGCGACTTTGAACAGAGTAAGCCATCAAATCTCCCTAAACTTTACAGCAAACCGGCATGCTTGAGCGCCACTCTGACCGTCTCACGACCACTGT	75	G	A
410	438	KWA86WK01BAAFC	ACTAGCAGGCGCGACTTTTGAACAGAGTAAGCCATCAAATCTCCCTAAACTTTACAGCAAACCGGCATGCTTGAGCGCCACTCTGACCGTCTCACGACCACTGT	75	G	A
1271	2280	KWA86WK01DDW06	ACTAGCAGGCGCGACTTTGAACAGAGTAAGCCATCAAATCTCCCTAAACTTTACAGCAAACCGGCATGCTTGAGCGCCACTCTGACCGTCTCACGACCACTGT	75	G	A
715	1263	KWA86WK01B020H	ACTAGCAGGCGCGACTTTGAACAGAGTAAGCCATCAAATCTCCCTAAACTTTACAGCAAACCGGCATGCTTGAGCGCCACTCTGACCGTCTCACGACCACTGT	75	G	A
433	2325	KWA86WK01BCCKN	ACTAGCAGGCGCGACTTTGAACAGAGTAAGCCATCAAATCTCCCTAAACTTTACAGCAAACCGGCATGCTTGAGCGCCACTCTGACCGTCTCACGACCACTGT	75	G	A
1049	150	KWA86WK01CUDRC	ACTAGCAGGCGCGACTTTTGAACAGAGTAAGCCATCAAATCTCCCTAAACTTTACAGCAAACCGGCATGCTTGAGCGCCACTCTGACCGTCTCACGACCACTGT	75	G	A
822	2516	KWA86WK01CAH5I	ACTAGCAGGCGCGACTTTTGAACAGAGTAAGCCATCAAATCTCCCTAAACTTTACAGCAAACCGGCATGCTTGAGCGCCACTCTGACCGTCTCACGACCACTGT	75	G	A
1322	202	KWA86WK01DICL4	ACTAGCAGGCGCGACTTTTGAACAGAGTAAGCCATCAAATCTCCCTAAACTTTACAGCAAACCGGCATGCTTGAGCGCCACTCTGACCGTCTCACGACCACTGT	75	G	A
625	1521	KWA86WK01BS6RN	ACTAGCAGGCGCGACTTTTGAACAGAGTAAGCCATCAAATCTCCCTAAACTTTACAGCAAACCGGCATGCTTGAGCGCCACTCTGACCGTCTCACGACCACTGT	75	G	A
307	2799	KWA86WK01A1APT	ACTAGCAGGCGCGACTTTGAACAGAGTAAGCCATCAAATCTCCCTAAACTTTACAGCAAACCGGCATGCTTGAGCGCCACTCTGACCGTCTCACGACCACTGT	75	G	A
884	2677	KWA86WK01CFX77	ACTAGCAGGCGCGACTTTGAACAGAGTAAGCCATCAAATCTCCCTAAACTTTACAGCAAACCGGCATGCTTGAGCGCCACTCTGACCGTCTCACGACCACTGT	75	G	A
118	336	KWA86WK01AKNHE	ACTAGCAGGCGCGACTTTTGAACAGAGTAAGCCATCAAATCTCCCTAAACTTTATAGCAAACCGGCATGCTTGAGCGCCGCTCTGACCGTCTCACGACCACTGT	50	C	T
678	3385	KWA86WK01BXVPN	ACTAGCAGGCGCGACTTTGAACAGAGTAAGCCATCAAATCTCCCTAAACTTTATAGCAAACCGGCATGCTTGAGCGCCGCTCTGACCGTCTCACGACCACTGT	50	C	T
731	2566	KWA86WK01B2IK4	ACTAGCAGGCGCGACTTTGAACAGAGTAAGCCATCAAATCTCCCTAAACTTTATAGCAAACCGGCATGCTTGAGCGCCGCTCTGACCGTCTCACGACCACTGT	50	C	T
929	1037	KWA86WK01CJU6N	ACTAGCAGGCGCGACTTTGAACAGAGTAAGCCATCAAATCTCCCTAAACTTTATAGCAAACCGGCATGCTTGAGCGCCGCTCTGACCGTCTCACGACCACTGT	50	C	T
663	1900	KWA86WK01BWI5Q	ACTAGCAGGCGCGACTTTTGAACAGAGTAAGCCATCAAATCTCCCTAAACTTTATAGCAAACCGGCATGCTTGAGCGCCGCTCTGACCGTCTCACGACCACTGT	50	C	T
723	520	KWA86WK01B1RP2	ACTAGCAGGCGCGACTTTTGAACAGAGTAAGCCATCAAATCTCCCTAAACTTTATAGCAAACCGGCATGCTTGAGCGCCGCTCTGACCGTCTCACGACCACTGT	50	C	T
838	232	KWA86WK01CBUYI	ACTAGCAGGCGCGACTTTTGAACAGAGTAAGCCATCAAATCTCCCTAAACTTTATAGCAAACCGGCATGCTTGAGCGCCGCTCTGACCGTCTCACGACCACTGT	50	C	T
1249	1600	KWA86WK01DBYY6	ACTAGCAGGCGCGACTTTTGAACAGAGTAAGCCATCAAATCTCCCTAAACTTTATAGCAAACCGGCATGCTTGAGCGCCGCTCTGACCGTCTCACGACCACTGT	50	C	T
393	2842	KWA86WK01A8UJW	ACTAGCAGGCGCGACTTTGAACAGAGTAAGCCATCAAATCTCCCTAAACTTTATAGCAAACCGGCATGCTTGAGCGCCGCTCTGACCGTCTCACGACCACTGT	50	C	T
1330	2341	KWA86WK01DI3JR	ACTAGCAGGCGCGACTTTTGAACAGAGTAAGCCATCAAATCTCCCTAAACTTTATAGCAAACCGGCATGCTTGAGCGCCGCTCTGACCGTCTCACGACCACTGT	50	C	T
1193	1800	KWA86WK01C6146	ACTAGCAGGCGCGACTTTTGAACAGAGTAAGCCATCAAATCTCCCTAAACTTTATAGCAAACCGGCATGCTTGAGCGCCGCTCTGACCGTCTCACGACCACTGT	50	C	T
371	1850	KWA86WK01A6V88	ACTAGCAGGCGCGACTTTTGAACAGAGTAAGCCATCAAATCTCCCTAAACTTTATAGCAAACCGGCATGCTTGAGCGCCGCTCTGACCGTCTCACGACCACTGT	50	C	T
1049	1831	KWA86WK01CUE11	ACTAGCAGGCGCGACTTTTGAACAGAGTAAGCCATCAAATCTCCCTAAACTTTATAGCAAACCGGCATGCTTGAGCGCCGCTCTGACCGTCTCACGACCACTGT	50	C	T
1162	313	KWA86WK01C4A0R	CACTACAGGCGCGACTTTTGAACAGAGTAAGCCATAACAATCCTACCCTTAAACTTACAAGAAAACAGGCATGACTTAAGCGCCGCTCTGACCGTCTCACGACCACTGT	31	C	A
523	1590	KWA86WK01BJ8F8	ACTAGCAGGCGCGACTTTTGAACAGAGTAAGCCATAAACTACTCCCTAAACCTTTAACTAGCAAACCGGACATGCTTGAGCGCCGCTCTGACCGTCTCACGACCACCTGT	31	C	A
370	3961	KWA86WK01A6UP3	ACTAGCAGGCGCGACTTTTGAACAGAGTAAGCCATAAACTACTCCCTAAACCTTTAACTAGCAAACCGGACCATGCTTGAGCGCCGCTCTGACCGTCTCACGACCACTGT	31	C	A
103	1542	KWA86WK01AJCZ8	ACTAGCAGGCGCGACTTTTGAACAGAGTAAGCCATAAACTACTCCCTAAACCTTTAACTAGCAAACCGGACATGCTTGAGCGCCGCTCTGACCGTCTCACGACCACTGT	31	C	A
1225	744	KWA86WK01C9UGQ	ACTAGCAGGCGCGACTTTTGAACAGAGTAAGCCATAAACTACTCCCTAAACCTTTAACTAGCAAACCGGACATGCTTGAGCGCCGCTCTGACCGTCTCACGACCACTGT	31	C	A
288	3083	KWA86WK01AZMVX	ACTAGCAGGCGCGACTTTTGAACAGAGTAAGCCATAAACTACTCCCTAAACCTTTAACTAGCAAACCGGACCGATGCTTGAGCGCCGCTCTGACCGTCTCACGACCACTGT	31	C	A
1267	1087	KWA86WK01DDJGX	ACTAGCAGGCGCGACTTTTGAACAGAGTAAGCCATAAACTACTCCCTAAACCTTTAACTAGCAAACCGGACATGCTTGAGCGCCGCTCTGACCGTCTCACGACCACTGT	31	C	A
830	3277	KWA86WK01CA70V	ACTAGCAGGCGCGACTTTTGAACAGAGTAAGCCATAAACTACTCCCTAAACCTTTAACTAGCAAACCGGACATGCTTGAGCGCCGCTCTGACCGTCTCACGACCACTGT	31	C	A
1221	2393	KWA86WK01C9I3F	ACTAGCAGGCGCGTACTTTTGAACAGAGTAAGCCATAAACTACTCCCTAAACCTTTAACTAGCAAACCGGACATGCTTGAGCGCCGCTCTGACCGTCTCACGACCACTGT	31	C	A
1085	1072	KWA86WK01CXJ8Y	ACTAGCAGGCGCGACTTTTGAACAGAGTAAGCCATCAAATCTCCCTAAACTTTACAGCAAACAGGCATGCTTGAGCGCCGCTCTGACCGTCTCACGACCACTGT	58	C	A
578	2184	KWA86WK01BO2QI	ACTAGCAGGCGCGACTTTTGAACAGAGTAAGCCATCAAATCTCCCTAAACTTTACAGCAAACTGGCATGCTTGAGCGCCGCTCTGACCGTCTCACGACCACTGT	58	C	T
319	720	KWA86WK01A2A1E	ACTAGCAGGCGCGACTTTTGAACAGAGTAAGCCATCAAATCTCCCTAAACTTTACAGCAAACTGGCATGCTTGAGCGCCGCTCTGACCGTCTCACGACCACTGT	58	C	T
1423	3251	KWA86WK01DQ96D	ACTAGCAGGCGCGACTTTGAACAGAGTAAGCCATCAAATCTACCTAAACTTTACAGCAAACCGGCATGCTTGAGCGCCGCTCTGACCGTCTCACGACCACTGT	38	C	A
451	1652	KWA86WK01BDWXY	ACTAGCAGGCGCGACTTTGAACAGAGTAAGCCATCAAATCTACCTAAACTTTACAGCAAACCGGCATGCTTGAGCGCCGCTCTGACCGTCTCACGACCACTGT	38	C	A
81	776	KWA86WK01AHEVU	ACTAGCAGGCGCGACTTTTGAACAGAGTAAGCCATCAAATCTACCTAAACTTTACAGCAAACCGGCATGCTTGAGCGCCGCTATGACCGTCTCACGACCACTGT	38	C	A
877	4058	KWA86WK01CFC54	ACTAGCAGGCGCGACGTTTTGAACTAGAGTAAGCCATCAAATACTACCTAAACTTTACACTACAAACCGACAACTAGACCTTGATCGCGCGTCCTGACCGTCTCCACGTCCAACTCGT	38	C	A
21	947	KWA86WK01AB5DX	ACTAGCAGGCGCGACTTTTGAACAGAGTAAGCCATCAAATCTACCTAAACTTTACAGCAAACCGGCATGCTTGAGCGCCGCTATGACCGTCTCACGACCACTGT	38	C	A
722	344	KWA86WK01B1OFE	ACTAGCAGGCGCGACTTTTGAACAGAGTAAGCCATCAAATATACCTAAACTTTACAGCAAACCGGCATGCTTGAGCGCCGCTCTGACCGTCTCACGACCACTGT	38	C	A
523	1590	KWA86WK01BJ8F8	ACTAGCAGGCGCGACTTTTGAACAGAGTAAGCCATAAACTACTCCCTAAACCTTTAACTAGCAAACCGGACATGCTTGAGCGCCGCTCTGACCGTCTCACGACCACCTGT	34	A	C
370	3961	KWA86WK01A6UP3	ACTAGCAGGCGCGACTTTTGAACAGAGTAAGCCATAAACTACTCCCTAAACCTTTAACTAGCAAACCGGACCATGCTTGAGCGCCGCTCTGACCGTCTCACGACCACTGT	34	A	C
103	1542	KWA86WK01AJCZ8	ACTAGCAGGCGCGACTTTTGAACAGAGTAAGCCATAAACTACTCCCTAAACCTTTAACTAGCAAACCGGACATGCTTGAGCGCCGCTCTGACCGTCTCACGACCACTGT	34	A	C
1225	744	KWA86WK01C9UGQ	ACTAGCAGGCGCGACTTTTGAACAGAGTAAGCCATAAACTACTCCCTAAACCTTTAACTAGCAAACCGGACATGCTTGAGCGCCGCTCTGACCGTCTCACGACCACTGT	34	A	C
288	3083	KWA86WK01AZMVX	ACTAGCAGGCGCGACTTTTGAACAGAGTAAGCCATAAACTACTCCCTAAACCTTTAACTAGCAAACCGGACCGATGCTTGAGCGCCGCTCTGACCGTCTCACGACCACTGT	34	A	C
1267	1087	KWA86WK01DDJGX	ACTAGCAGGCGCGACTTTTGAACAGAGTAAGCCATAAACTACTCCCTAAACCTTTAACTAGCAAACCGGACATGCTTGAGCGCCGCTCTGACCGTCTCACGACCACTGT	34	A	C
830	3277	KWA86WK01CA70V	ACTAGCAGGCGCGACTTTTGAACAGAGTAAGCCATAAACTACTCCCTAAACCTTTAACTAGCAAACCGGACATGCTTGAGCGCCGCTCTGACCGTCTCACGACCACTGT	34	A	C
1221	2393	KWA86WK01C9I3F	ACTAGCAGGCGCGTACTTTTGAACAGAGTAAGCCATAAACTACTCCCTAAACCTTTAACTAGCAAACCGGACATGCTTGAGCGCCGCTCTGACCGTCTCACGACCACTGT	34	A	C
