# Supplementary material for: Barcode-free next-generation sequencing error validation for ultra-rare variant detection
Source: Nat Commun. 2019 Feb 28;10:977. doi: 10.1038/s41467-019-08941-4 (PMC6395625; doi:10.1038/s41467-019-08941-4)
Supplement: Supplementary file 6 — Supplementary Data 3 [file 41467_2019_8941_MOESM6_ESM.xlsx]

## Sheet: Phusion
Target reads for measuring PCR-induced error with barcode-free NGS error validation
X	Y	ID	Sequence
1460	577	KCCJBXE01DUG1V	TTTACGTACGCAGGCGCGACTTTTGAACAGAGTAAGCCATCAAATCTCCCTAAACTTTACAGCAAACCGGCATGCTTAAGCGCCGCTCTGACCGTCTCACGACCACTGTCGGTGATTGGTGTCATTGGCAGGCGCAGTGTATCGGTCGCCACAAGACCCAGTTCCTTACATGCCCATTTCACCGGGATTGGATTGGGTTCGACAAATAGTTTGTTGTGTAATGGCATCAGACGCTGATTAATAACGCGTGCCTCGGCAAATGCCCTTCTG
219	2385	KCCJBXE01ATJ9V	TTTCCAAGTTCAGGCGCGACTTTTGAACAGAGTAAGCCATCAAATCTCCCTAAACTTTACAGCAAACCGGCATGCTTAAGCGCCGCTCTGACCGTCTCACGACCACTGTCGGTGATTGGTGTCATTGGCAGGCGCAGCGTATCGGTCGCCACAAGACCCAGTTCCTTACATGCCCATTTCACCGGGATTGTATTGGGTTCGACAAATAGTTTGTTGTGTAATGGCATCAGACGCTGATTAATAACGCGTGCCTCGGCAAATGCCCTTCTG
1362	2873	KCCJBXE01DLW3F	TTTTATCTCTCAGTCGCGACTTTTGAACAGAGTAAGCCATCAAATCTCCCTAAACTTTACAGCAAACCGGCATGCTTAAGCGCCGCTCTGACCGTCTCACGACCACTGTCGGTGATTGGTGTCATTGGCAGGCGCAGCGTATCGGTCGCCACAAGACCCAGTTCCTTACATGCCCATTTCACCGGGATTGGATTGGGTTCGACAAATAGTTTGTTGTGTAATGGCATCAGACGCTGATTAATAACGCGTGCCTCGGCAAAACTGCCCTTCTG
1483	982	KCCJBXE01DWH10	ATCGAGTACTCAGGCGCGACTTTTGAACAGAGTAAGCCATCAAATATCCCTAAACTTTACAGCAAACCGGCATGCTTAAGCGCCGCTCTGACCGTCTCACGACCACTGTCGGTGATTGGTGTCATTGGCAGGCGCAGCGTATCGGTCGCCACAAGACCCAGTTCCTTACATGCCCATTTCACCGGGATTGGATTGGGTTCGACAAATAGTTTGTTGTGTAATGGCATCAGACGCTGATTAATAACGCGTGCCTGGCAAAACTGCCCTTCTG
1447	774	KCCJBXE01DTB38	TGGATTTACTCAGGCGCGACTTTGAACAGAGTAAGCCATCAAATCTCCCTAAACTTTACAGCAAACCGGCATGCTTAAGCGCCGCTCTGACCGTCTCACGACCACTGTCGGTGATTGGTGTCATTGGCAGGCGCAGCGTATCGGTCGCCACAAGACCCAGTTCCTTACATGCCCATTTCACCGGGATTGGATTGGGTTCGACAAATAGTTTGTTGTGTAATGGCATCAGACGCTGATTAATAACGCGTGCCTCGGNAAAACTGCCCTTCTG
1282	3596	KCCJBXE01DEWTA	TTATTATGATCAGGCGCGACTTTTGAACAGAGTAAGCCATCAAATCTCCCTAAACTTTACAGCAAACCGGCATGCTTAAGCGCCGCTCTGACCGTCTCACGACCACTGTCGGTGATTGGTGTCATTGGCAGGCGCAGCGTATCGGTCGCCACAAGACCCAGTTCCTTACATGCCCATTTCACCGGGATTGGATTGGGTTCTACAAATAGTTTGTTGTGTAATGGCATCAGACGCTGATTAATAACGCGTGCCTCGGCAAAACTGCCCTTCTG
103	1463	KCCJBXE01AJCX1	AAGATGAGGTCAGGCGCGACTTTTGAACAGAGTAAGCCATCAAATCTCCCTAAACTTTACAGCAAACCGGCATGCTTAAGCGCCGCTCTGACCGTCTCACGACCACTGTCGGTGATTGGTGTCATTGGCAGGCGCAGCGTATCGGTCGCCACAAGACCCAGTTCCTTACATGCCCATTTCACCGGGATTGGATTGGGTTCGACAAATAGTTTGTTGTGTAATGGCATCAGACGCTGATTAATAACGCGTGCCTGGCAAACTAGCCCTCTG
805	1469	KCCJBXE01B8ZL7	TTGTTCAGCTCAGGCGCGACTTTGAACAGAGTAAGCCATCAAATCTCCCTAAACTTTACAGCAAACCGGCATGCTTAAGCGCCGCTCTGACCGTCTCACGACCACTGTCGGTGATTGGTGTCATTGGCAGGCGCAGCGTATCGGTCGCCACAAGACCCAGTTCCTTACATGCCCATTTCACCGGGATTGGATTGGGTTCGACAAATAGTTTGTTGTGTAATGGCATCAGACGCTGATTAATAACGCGTGCCTGACAAAACTGCCCTTCTG
1476	2432	KCCJBXE01DVW1U	AAGGGACTGTCAGGCGCGACTTTGAACAGAGTAAGCCATCAAATCTCCCTAAACTTTACAGCAAACCGGCATGCTTAAGCGCCGCTCTGACCGTCTCACGACCACTGTCGGTGATTGGTGTCATTGGCAGGCGCAGCGTATCGGTCGCCACAAGACCCAGTTCCTTACATGCCCATTTCACCGGGATTGGATTGGGTTCGACAAATAGTTTGTTGTGTAATGGCATCAGACGCTGATTAATAACGCGTGCCTCGGNAAAACTGCCCTTCTG
290	12	KCCJBXE01AZQT6	CGGGCGCGTACAGGCGCGACTTTGAACAGAGTAAGCCATCAAATCTCCCTAAACTTTACAGCAAACCGGCATGCTTAAGCGCCGCTCTGACCGTCTCACGACCACTGTCGGTTATTGGTGTCATTGGCAGGCGCAGCGTATCGGTCGCCACAAGACCCAGTTCCTTACATGCCCATTTCACCGGGATTGGATTGGGTTCGACAAATAGTTTGTTGTGTAATGGCATCAGACGCTGATTAATAACGCGTGCCTCGGCAAAATGCCCTTCTGA
1350	451	KCCJBXE01DKTAT	CGCCAAATTACAGGCGCGACTTTGAACAGAGTAAGCCATCAAATCTCCCTAAACTTTACAGCAAACCGGCATGCTTAAGCGCCGCTCTGACCGTCTCACGACCACTGTCGGTGATTGGTGTCATTGGCAGGCGCAGCGTATCGGTCGCCACAAGACCCAGTTCCTTACATGCCCATTTCACCGGGGATTGGATTGGGTTCGACAAATAGTTTGTTGTGTAATGGCATCAGACGCTGATTAATAACGCGTGCCTCGGNAAAACTGCCCTTCTG
1162	188	KCCJBXE01C4AXA	TATTTCTGAACAGGCGCGACTTTTGAACAGAGTAAGCCATCAAATCTCCCTAAACTTTACAGCAAACCGGCATGCTTAAGCGCCGCTCTGACCGTCTCACGACCACTGTCGGTGATTGGTGTCATTGGCAGGCGCAGCGTATCGGTCGCCACAAGACCCAGTTCCTTACATGCCCATTTCACCGGGATTGGATTGGGTTCGACAAATAGTTTGTTGTGTAATGGCATCAGACGCTGATTAATAACGCGTGCCTCGGNAAAACTGCCCTTCTG
1457	288	KCCJBXE01DT7CI	TTCGTAAAAGCAGGCGCGACTTTTGAACAGAGTAAGCCATCAAATCTCCCTAAACTTTACAGCAAACCGGCATGCTTAAGCGCCGCTCTGACCGTCTCACGACCACTGTCGGTGATTGGTGTCATTGGCAGGCGCAGCGTATCGGTCGCCACAAGACCCAGTTCCTTACATGCCCATTTCACCGGGTATTGGATTGGGTTAGACAAATAGTTTGTTGTGTAATGGCATCAGACGCTGATTAATAACGCGTGCCTCGGCAAATGCCCTTCTG
445	3796	KCCJBXE01BDFMU	TTGTGTTATTCAGGCGCGACTTTTGAACAGAGTAAGCCATCAAATCTCCCTAAACTTTACAGCAAACCGGCATGCTTAAGCGCCGCTCTGACCGTCTCACGACCACTGTCGGTGATTGGTGTCATTGGCAGGCGCAGCGTATCGGTCGCCACAAGACCCAGTTCCTTACATGCCCATTTCACCGGGGATTGGATTGGGTTCGACAAATAGTTTGTTGTGTAATGGCATCAGACGCTGATTAATAACGCGTGCCTCGGNAAAACTGCCCTTCTG
1354	135	KCCJBXE01DK5O5	TAGAAAATATCAGGCGCGACTTTTGAACAGAGTAAGCCATCAAATCTCCCTAAACTTTACAGCAAACCGGCATGCTTAAGCGCCGCTCTGACCGTCTCACGACCACTGTCGGTGATTGGTGTCATTGGCAGGCGCAGCGTATCGGTCGCCACAAGACCCAGTTCCTTACATGCCCATTTCACCGGGATTGGATTGGGTTCGACAAATAGTTTGTTGTGTAATGGCATCAGACGCTGATTAATAACGCGTGCCTCGGNAAAACTGCCCTTCTG
1480	663	KCCJBXE01DV8BT	CATAGCCGCTCAGGCGCGACTTTTGAACAGAGTAAGCCATCAAATCTCCCTAAACTTTACAGCAAACCGGCATGCTTAAGCGCCGCTCTTACCGTCTCACGACCACTGTCGGTGATTGGTGTCATTGGCAGGCGCAGCGTATCGGTCGCCACAAGACCCAGTTCCTTACATGCCCATTTCACCGGGATTGGATTGGGTTCGACAAATAGTTTGTTGTGTAATGGCATCAGACGCTGATTAATAACGCGTGCCTGGCAAAACTGCCCTTCTG
124	1510	KCCJBXE01AK7CO	TTACAACATTCAGGCGCGACTTTTGAACAGAGTAAGCCATCAAATCTCCCTAAACTTTACAGCAAACCGGCATGCTTAAGCGCCGCTCTGACCGTCTCACGACCACTGTCGGTGATTGGTGTCATTGGCAGGCGCAGCGTATCGGTCGCCACAAGACCCAGTTCCTTACATGCCCATTTCACCGGGATTGGATTGGGTTCGACAAATAGTTTGTTGTGTAATGGCATCAGACGCTGATTAATAACGCGTGCCTCGGNAAAACTGCCCTTCTG
165	514	KCCJBXE01AOR5W	ATAACTCCCTCAGGCGCGACTTTTGAACAGAGTAAGCCATCAAATCTCCCTAAACTTTACAGCAAACCGGCATGCTTAAGCGCCGCTCTGACCGTCTCACGACCACTGTCGGTGATTGGTGTCATTGGCAGGCGCAGCGTATCGGTCGCCACAAGACCCAGTTCCTTACATGCCCATTTCACCGGGATTGGATTGGGTTCGACAAATAGTTTGTTGTGTAATGGCATCAGACGCTGATTAATAACGCGTGCCTCGGNAAAACTGCCCTTCTG
558	193	KCCJBXE01BM9ZN	TTGGGGTTGTCAGGCGCGACTTTTGAACAGAGTAAGCCATCAAATCTCCCTAAACTTTACAGCAAACCGGCATGCTTAAGCGCCGCTCTGACCGTCTCACGACCACTGTCGGTGATTGGTGTCATTGGCAGGCGCAGCGTATCGGTCGCCACAAGACCCAGTTCCTTACATGCCCATTTCACCGGGATTGTATTGGGTTCGACAAATAGTTTGTTGTGTAATGGCATCAGACGCTGATTAATAACGCGTGCCTCGGCAAATGCCCTTCTG
623	23	KCCJBXE01BSZAH	TACTATGGATCAGGCGCGACTTTGAACAGAGTAAGCCATCAAATCTCCCTAAACTTTACAGCAAACCGGCATGCTTAAGCGCCGCTCTGACCGTCTCACGACCACTGTCGGTGATTGGTGTCATTGGCAGGCGCAGCGTATCGGTCGCCACAAGACCCAGTTCCTTACATGCCCATTTCACCGGGATTGGATTGGGTTCTACAAATAGTTTGTTGTGTAATGGCATCAGACGCTGATTAATAACGCGTGCCTGGCAAAATGCCCTTCTG
986	237	KCCJBXE01COUPR	TTGGCCGTCCCAGGCGCGACTTTTGAACAGAGTAAGCCATCAAATCTCCCTAAACTTTACAGCAAACCGGCATGCTTAAGCGCCGCTCTGACCGTCTCACGACCACTGTCGGTGATTGGTGTCATTGGCAGGCGCAGCGTATCGGTCGCCACAAGACCCAGTTCCTTACATGCCCATTTCACCGGGATTGGATTGGGTTCTACAAATAGTTTGTTGTGTAATGGCATCAGACGCTGATTAATAACGCGTGCCTCGGCAAAATGCCCTTCTG
1464	2464	KCCJBXE01DUU5E	TTCCTGAATCCAGGCGCGACTTTTGAACAGAGTAAGCCATCAAATCTCCCTAAACTTTACAGCAAACCGGCATGCTTAAGCGCCGCTCTGACCGTCTCACGACCACTGTCGGTGATTGGTGTCATTGGCAGGCGCAGCGTATCGGTCGCCACAAGACCCAGTTCCTTACATGCCCATTTCACCGGGATTGGATTGGGTTCGACAAATAGTTTGTTGTGTAATGGCATCAGACGCTGATTAATAACGCGTGCCTCGGNAAAACTGCCCTTCTG
97	2071	KCCJBXE01AIUF9	TTGGGTGATTCAGGCGCGACTTTTGAACAGAGTAAGCCATCAAATCTCCCTAAACTTTACAGCAAACCGGCATGCTTAAGCGCCGCTCTGACCGTCTCACGACCACTGTCGGTGATTGGTGTCATTGGCAGGCGCAGCGTATCGGTCGCCACAAGACCCAGTTCCTTACATGCCCATTTCACCGGGATTGGATTGGGTTCGACAAATAGTTTGTTGTGTAATGGCATCAGACGCTGATTAATAACGCGTGCCTCGGNAAAACTGCCCTTCTG
1477	485	KCCJBXE01DVYPJ	TTAGATCCTTCAGCGCGACTTTGAACAGAGTAAGCCATCAAATCTCCCTAAACTTTACAGCAAACCGGCATGCTTAAGCGCCGCTCTGACCGTCTCACGACCACTGTCGGTGATTGGTGTCATTGGCAGGCGCAGCGTATCGGTCGCCACAAGACCCAGTTCCTTACATGCCCATTTCACCGGGATTGGATTGGGTTCGACAAATAGTTTGTTGTGTAATGGCATCAGACGCTGATTAATAACGCGTGCCTCGGNAAAACTGCCCTTCTG
1428	2913	KCCJBXE01DRPPV	TACACTAATCCAGGCGCGACTTTTGAACAGAGTAAGCCATCAAATCTCCCTAAACTTTACAGCAAACCGGCATGCTTAAGCGCCGCTCTGACCGTCTCACGACCACTGTCGGTGATTGGTGTCATTGGCAGGCGCAGCGTATCGGTCGCCACAAGACCCAGTTCCTTACATGCCCATTTCACCGGGATTGGATTGGGTTCGACAAATAGTTTGTTGTGTAATGGCATCAGACGCTGATTAATAACGCGTGCCTCGGNAAAACTGCCCTTCTG
1224	2660	KCCJBXE01C9SR6	CGGCACACACCAGGCGCGACTTTGAACAGAGTAAGCCATCAAATCTCCCTAAACTTTACAGCAAACCGGCATGCTTAAGCGCCGCTCTGACCGTCTCACGACCACTGTCGGTGATTGGTGTCATTGGCAGGCGCAGCGTATCGGTCGCCACAAGACCCAGTTCCTTACATGCCCATTTCGCCGGGATTGGATTGGGTTCGACAAATAGTTTGTTGTGTAATGGCATCAGACGCTGATTAATAACGCGTGCCTGGCAAAACTGCCCTTCTG
1094	294	KCCJBXE01CYB3C	TTGTTACAGTCAGGCGCGACTTTGAACAGAGTAAGCCATCAAATCTCCCTAAACTTTACAGCAAACCGGCATGCTTAAGCGCCGCTCTGACCGTCTCACGACCACTGTCGGTTATTGGTGTCATTGGCAGGCGCAGCGTATCGGTCGCCACAAGACCCAGTTCCTTACATGCCCATTTCACCGGGGATTGGATTGGGTTCGACAAATAGTTTGTTGTGTAATGGCATCAGACGCTGATTAATAACGCGTGCCTCGGCAAAATGCCCTTCTG
508	2230	KCCJBXE01BIXJC	TTGATAATAACAGGCGCGACTTTTGAACAGAGTAAGCCATCAAATCTCCCTAAACTTTACAGCAAACCGGCATGCTTAAGCGCCGCTCTGACCGTCTCACGTACCACTGTCGGTGATTGGTGTCATTGGCAGGCGCAGCGTATCGGTCGCCACAAGACCCAGTTCCTTACATGCCCATTTCACCGGGATTGGATTGGGTTCGACAAATAGTTTGTTGTGTAATGGCATCAGACGCTGATTAATAACGCGTGCCTCGGNAAAACTGCCCTTCTG
1035	2609	KCCJBXE01CS7ER	CCGGAGTAGTCAGGCGCGACTTTTGAACAGAGTAAGCCATCAAATCTCCCTAAACTTTACAGCAAACCGGCATGCTTAAGCGCCGCTCTGACCGTCTCACGACCACTGTCGGTGATTGGTGTCATTGGCAGGCGCAGCGTATCGGTCGCCACAAGACCCAGTTCCTTACATGCCCATTTCACCGGGATTGGATTGGGTTCGACAAATAGTTTGTTGTGTAATGGCATCAGACGCTGATTAATAACGCGTGCCTCGGNAAAACTGCCCTTCTG
40	3639	KCCJBXE01ADVIH	TTCGTAGTGGCAGGCGCGACTTTTGAACAGAGTAAGCCATCAAATCTCCCTAAACTTTACAGCAAACCGGCATGCTTAAGCGCCGCTCTGACCGTCTCACGACCACTGTCGGTGATTGGTGTCATTGGCAGGCGCAGCGTATCGGTCGCCACAAGACCCAGTTCCTTACATGCCCATTTCACCGGGGATTGGATTGGGTTCGACAAATAGTTTGTTGTGTAATGGCATCAGACGCTGATTAATAACGCGTGCCTCGGNAAAACTGCCCTTCTG
1492	3155	KCCJBXE01DXB6D	CAGGGGCTCCAGGCGCGACTTTTGAACAGAGTAAGCCATCAAATCTCCCTAAACTTTACAGCAAACCGGCATGCTTAAGCGCCGCTCTGACCGTCTCACGACCACTGTCGGTGATTGGTGTCATTGGCAGGCGCAGCGTATCGGTCGCCACAAGACCCAGTTCCTTACATGCCCATTTCACCGGGTATTGGATTGGGTTCGACAAATAGTTTGTTGTGTAATGGCATCAGACGCTGATTAATAACGCGTGCCTCGGNAAAACTGCCCTTCTG
225	65	KCCJBXE01AT1F3	AAATTTCTATCAGGCGCGACTTTGAACAGAGTAAGCCATCAAATCTCCCTAAACTTTACAGCAAACCGGCATGCTTAAGCGCCGCTCTGACCGTCTCACGACCACTGTCGGTGATTGGTGTCATTGGCAGGCGCAGCGTATCGGTCGCCACAAGACCCAGTTCCTTACATGCCCATTTCACCGGGATTGGATTGGGTTCGACAAATAGTTTATTGTGTAATGGCATCAGACGCTGATTAATAACGCGTGCCTCGGCAAAACTGCCCTTCTG
1396	1327	KCCJBXE01DOVCX	TCAATTTAAACAGGCACGACTTTTGAACAGAGTAAGCCATCAAATCTCCCTAAACTTTACAGCAAACCGGCATGCTTAAGCGCCGCTCTGACCGTCTCACGACCACTGTCGGTGATTGGTGTCATTGGCAGGCGCAGCGTATCGGTCGCCACAAGACCCAGTTCCTTACATGCCCATTTCACCGGGATTGGATTGGGTTCGACAAATAGTTTGTTGTGTAATGGCATCAGACGCTGATTAATAACGCGTGCCTCGGCAAAATGCCCTTCTG
973	840	KCCJBXE01CNP3E	CCCTGTAGGCAGGCGCACTTTTGAACAGAGTAAGCCATCAAATCTCCCTAAACTTTACAGCAAACCGGCATGCTTAAGCGCCGCTCTGACCGTCTCACGACCACTGTCGGTGATTGGTGTCATTGGCAGGCGCAGCGTATCGGTCGCCACAAGACCCAGTTCCTTACATGCCCATTTCACCGGGATTGGATTGGGTTCGACAAATAGTTTGTTGTGTAATGGCATCAGACGCTGATTAATAACGCGTGCCTCGGNAAAACTGCCCTTCTG
1235	1321	KCCJBXE01DAQIJ	CGACTAGTATCAGGCGCGACTTTTGAACAGAGTAAGCCATCAAATCTCCCTAAACTTTACAGCAAACCGGCATGCTTAAGCGCCGCTCTGACCGTCTCACGACCACTGTCGGTGATTGTTGTCATTGGCAGGCGCAGCGTATCGGTCGCCACAAGACCCAGTTCCTTACATGCCCATTTCACCGGGATTGGATTGGGTTCGACAAATAGTTTGTTGTGTAATGGCATCAGACGCTGATTAATAACGCGTGCCTGGCAAAACTGCCCTTCTG
1093	2207	KCCJBXE01CYAEP	TTGTTGTCCTCAGGCGCGACTTTTGAACAGAGTAAGCCATCAAATCTCCCTAAACTTTACAGCAAACCGGCATGCTTAAGCGCCGCTCTGACCGTCTCACGACCACTGTCGGTGATTGGTGTCATTGGCAGGCGCAGCGTATCGGTCGCCACAATACCCAGTTCCTTACATGCCCATTTCACCGGGATTGGATTGGGTTCGACAAATAGTTTGTTGTGTAATGGCATCAGACGCTGATTAATAACGCGTGCCTCGGCAAAACTGCCCTTCTG
777	106	KCCJBXE01B6H2K	TTGGTGTTAACAGGCGCGACTTTTGAACAGAGTAAGCCATCAAATCTCCCTAAACTTTACAGCAAACCGGCATGCTTAAGCGCCGCTCTGACCGTCTCACGACCACTGTCGGTGATTGGTGTCATTGGCAGGCGCAGCGTATCGGTCGCCACAAGACCCAGTTCCTTACATGCCCATTTCACCGGGATTGGATTGGGTTCGACAAATAGTTTGTTGTGTAATGGCATCAGNCGCTGATTAATAACGCGTGCCTCGGCAAAATGCCCTTCTG
1320	3964	KCCJBXE01DH862	TCGATACCTTCAGGCGCGACTTTTGAACAGAGTAAGCCATCAAATCTCCCTAAACTTTACAGCAAACCGGCATGCTTAAGCGCCGCTCTGACCGTCTCACGACCACTGTAGGTGATTGGTGTCATTGGCAGGCGCAGCGTATCGGTCGCCACAAGACCCAGTTCCTTACATGCCCATTTCACCGGGATTGGATTGGGTTCGACAAATAGTTTGTTGTGTAATGGCATCAGACGCTGATTAATAACGCGTGCCTCGGCAAAACTGCCCTTCTG
297	2507	KCCJBXE01A0EVX	CTGAACCCTCCAGGCGCGACTTTGAACAGAGTAAGCCATCAAATCTCCCTAAACTTTACAGCAAACCGGCATGCTTAAGCGCCGCTCTGACCGTCTCACGACCACTGTCGGTGATTGGTGTCATTGGCAGGCGCAGCGTATCGGTCGCCACAAGACCCAGTTCCTTACATGCCCATTTCACCGGGATTGGATTGGGTTCGACAAATAGTTTGTTGTGTAATGGCATCAGACGCTGATTAATAACGCGTGCCTCGGNAAAACTGCCCTTCTG
26	2599	KCCJBXE01ACMGP	TTGCCCTTGACAGGCGCGACTTTTGAACAGAGTAAGCCATCAAATCTCCCTAAACTTTACAGCAAACCGGCATGCTTAAGCGCCGCTCTGACCGTCTCACGACCACTGTCGGTGATTGGTGTCATTGGCAGGCGCAGCGTATCGGTCGCCACAAGACCCAGTTCCTTACATGCCCATTTCACCGGGATTGGATTGGGTTCGACAAATAGTTTGTTGTGTAATGGCATCAGACGCTGATTAATAACGCGTGCCTCGGNAAAACTGCCCTTCTG
500	1899	KCCJBXE01BH7ZX	CGGTTAACGCCAGGCGCGACTTTTGAACAGAGTAAGCCATCAAATCTCCCTAAACTTTACAGCAAACCGGCATGCTTAAGCGCCGCTCTGACCGTCTCACGACCACTGTCGGTGATTGTTGTCATTGGCAGGCGCAGCGTATCGGTCGCCACAAGACCCAGTTCCTTACATGCCCATTTCACCGGGATTGGATTGGGTTCGACAAATAGTTTGTTGTGTAATGGCATCAGACGCTGATTAATAACGCGTGCCTCGGCAAATGCCCTTCTG
214	982	KCCJBXE01AS3D0	TTTGCCTAGCCAGGCGCGACTTTTGAACAGAGTAAGCCATCAAATCTCCCTAAACTTTACAGCAAACCGGCATGCTTAAGCGCCGCTCTGACCGTCTCACGACCACTGTCGGTGATTGGTGTCATTGGCAGGCGCAGCGTATCGGTCGCCACAAGACCCAGTTCCTTACATGCCCATTTCACCGGGATTGGATTGGGTTCGACAAATAGTTTGTTGTGTAATGGCATCAGACGCTGATTAATAACGCGTGCCTCGGNAAAACTGCCCTTCTG
1253	3638	KCCJBXE01DCC6W	TCTTAGCGGCCAGGCGCGACTTTTGAACAGAGTAAGCCATCAAATCTCCCTAAACTTTACAGCAAACCGGCATGCTTAAGCGCCGCTCTGACCGTCTCACGACCACTGTCGGTGATTGGTGTCATTGGCAGGCGCAGCGTATCGGTCGCCACAAGACCCAGTTCCTTACATGCCCATTTCACCGGGATTGGATTGGGTTCGACAAATAGTTTGTTGTGTAATGGCATCAGACGCTGATTAATAACGCGTGCCTCGGNAAAACTGCCCTTCTG
1150	4028	KCCJBXE01C3BYM	TTGAGGGCCGCAGGCGCGACTTTTGAACAGAGTAAGCCATCAAATCTCCCTAAACTTTACAGCAAACCGGCATGCTTAAGCGCCGCTCTGACCGTCTCACGACCACTGTCGGTGATTGGTGTCATTGGCAGGCGCAGCGTATCGGTCGCCACAAGACCCAGTTCCTTACATGCCCATTTCACCGGGATTGGATTGGGTTCGACAAATAGTTTGTTGTGTAATGGCATCAGACGCTGATTAATAACGCGTGCCTCGGNAAAACTGCCCTTCTG
1014	206	KCCJBXE01CRA6O	TTAAAGCAGCCAGGAGCGACTTTTGAACAGAGTAAGCCATCAAATCTCCCTAAACTTTACAGCAAACCGGCATGCTTAAGCGCCGCTCTGACCGTCTCACGACCACTGTCGGTGATTGGTGTCATTGGCAGGCGCAGCGTATCGGTCGCCACAAGACCCAGTTCCTTACATGCCCATTTCACCGGGATTGGATTGGGTTCGACAAATAGTTTGTTGTGTAATGGCATCAGACGCTGATTAATAACGCGTGCCTCGGCAAAACTGCCCTT
1478	2220	KCCJBXE01DV27I	TGATTCAAACCAGGCGCGACTTTTGAACAGAGTAAGCCATCAAATCTCCCTAAACTTTACAGCAAACCGGCATGCTTAAGCGCCGCTCTGACCGTCTCACGACCACTGTCGGTGATTGGTGTCATTGGCAGGCGCAGCGTATCGGTCGCCACAAGACCCAGTTCCTTACATGCCCATTTCACCGGGATTGGATTGGGTTCGACAAATAGTTTGTTGTGTAATGGCATCAGACGCTGATTAATAACGCGTGCCTCGGNAAAACTGCCCTTCTG
1082	85	KCCJBXE01CW9Z7	CATACGGTCTCAGGCGCTACTTTGAACAGAGTAAGCCATCAAATCTCCCTAAACTTTACAGCAAACCGGCATGCTTAAGCGCCGCTCTGACCGTCTCACGACCACTGTCGGTGATTGGTGTCATTGGCAGGTCGCAGCGTATCGGTCGCCACAAGACCCAGTTCCTTACATGCCCATTTCACCGGGATTGGATTGGGTTCGACAAATAGTTTGTTGTGTAATGGCATCAGACGCTGATTAATAACGCGTGCCTCGGCAAAACTGCCCTTCTG
34	2034	KCCJBXE01ADBA8	CTGTAAAGTTCAGGCGCGACTTTTGCACAGAGTAAGCCATCAAATCTCCCTAAACTTTACAGCAAACCGGCATGCTTAAGCGCCGCTCTGACCGTCTCACGACCACTGTCGGTGATTGGTGTCATTGGCAGGCGCAGCGTATCGGTCGCCACAAGACCCAGTTCCTTACATGCCCATTTCACCGGGATTGGATTGGGTTCGACAAATAGTTTGTTGTGTAATGGCATCAGACGCTGATTAATAACGCGTGCCTGGCAAAACTGCCCTTCTG
66	907	KCCJBXE01AF3KT	TCAGTCCCATCAGGCGCGACTTTTGAACAGAGTAAGCCATCAAATCTCCCTAAACTTTACAGCAAACCGGCATGCTTAAGCGCCGCTCTGACCGTCTCACGACCACTGTCGGTGATTGGTGTCATTGGCAGGCGCAGCGTATCGGTCGCCACAAGACCCAGTTCCTTACATGCCCATTTCACCGGGATTGGATTGGGTTCGACAAATAGTTTGTTGTGTAATGGTATCAGACGCTGATTAATAACGCGTGCCTCGGCAAAACTGCCCTTCTG
169	1371	KCCJBXE01AO5GT	TGGAGGTTTACAGGCGCGACTTTTGAACAGAGTAAGCCATCAAATCTCCCTAAACTTTACAGCAAACCGGCATGCTTAAGCGCCGCTCTGACCGTCTCACGACCACTGTCGGTGATTGGTGTCATTGGCAGGCGCAGCGTATCGGTCGCCACAAGACCCAGTTCCTTACATGCCCATTTCACCGGGATTGGATTGGGTTCTACAAATAGTTTGTTGTGTAATGGCATCAGACGCTGATTAATAACGCGTGCCTCGGCAAAATGCCCTTCTG
1355	1487	KCCJBXE01DK9WH	TCAGCCCGCCAGGCGCGACTTTTGAACAGAGTAAGCCATCAAATCTCCCTAAACTTTACAGCAAACCGGCATGCTTAAGCGCCGCTCTGACCGTCTCACGACCACTGTCGGTGATTGGTGTCATTGGCAGGCGCAGCGTATCGGTCGCCACAAGACCCAGTTCCTTACATGCCCATTTCACCGGGATTGGATTGGGTTCGACAAATAGTTTGTTGTGTAATGGCATCAGACGCTGATTAATAACGCGTGCCTCGGNAAAACTGCCCTTCTG
1484	406	KCCJBXE01DWKRS	TGGTAAAGCTCAGGCGCGACTTTTGAACAGAGTAAGCCATCAAATCTCCCTAAACTTTACAGCAAACCGGCATGCTTAAGCGCCGCTCTGACCGTCTCACGACCACTGTCGGTGATTGGTGTCATTGGCAGGCGCAGCGTATCGGTCGCCACAAGACCCAGTTCCTTACATGCCCATTTCACCGGGATTGGATTGGGTTCGACAAATAGTTTGTTGTGTAATGGCATCAGACGCTGATTAATAACGCGTGCCTCGGNAAAACTGCCCTTCTG
341	2276	KCCJBXE01A39RQ	ATATTCGGTGCAGGCGCGACTTTTGAACAGAGTAAGCCATCAAATCTCCCTAAACTTTACAGCAAACCGGCATGCTTAAGCGCCGCTCTGACCGTCTCACGACCACTGTCGGTGATTGGTGTCATTGGCAGGCGCAGCGTATCGGTCGCCACAAGACCCAGTTCCTTACATGCCCATTTCACCGGGATTGGATTGGGTTCGACAAATAGTTTGTTGTGTAATGGCATCAGACGCTGATTAATAACTCGTGCCTGGCAAAACTGCCCTTCTG
1476	3688	KCCJBXE01DVX0Q	TTGAGGTATTCAGGCGCGACTTTTGAACAGAGTAAGCCATCAAATCTCCCTAAACTTTACAGCAAACCGGCATGCTTAAGCGCCGCTCTGACCGTCTCACGACCACTGTCGGTGATTGGTGTCATTGGCAGGCGCAGCGTATCGGTCGCCACAAGACCCAGTTCCTTACATGCCCATTTCACCGGGATTGGATTGGGTTCGACAAATAGTTTGTTGTGTAATGGCATCAGACGCTGATTAATAACGCGTGCCTCGGNAAAACTGCCCTTCTG
1125	93	KCCJBXE01C01WV	TCGGTCATGGCAGTCGCGACTTTTGAACAGAGTAAGCCATCAAATCTCCCTAAACTTTACAGCAAACCGGCATGCTTAAGCGCCGCTCTGACCGTCTCACGACCACTGTCGGTGATTGGTGTCATTGGCAGGCGCAGCGTATCGGTCGCCACAAGACCCAGTTCCTTACATGCCCATTTCACCGGGATTGGATTGGGTTCGACAAATAGTTTGTTGTGTAATGGCATCAGACGCTGATTAATAACGCGTGCCTGGCAAAACTGCCCTTCTG
1472	2929	KCCJBXE01DVKSJ	TTTTAATTGTCAGGCGTGACTTTTGAACAGAGTAAGCCATCAAATCTCCCTAAACTTTACAGCAAACCGGCATGCTTAAGCGCCGCTCTGACCGTCTCACGACCACTGTCGGTGATTGGTGTCATTGGCAGGCGCAGCGTATCGGTCGCCACAAGACCCAGTTCCTTACATGCCCATTTCACCGGGTATTGGATTGGGTTCGACAAATAGTTTGTTGTGTAATGGCATCAGACGCTGATTAATAACGCGTGCCTCGGCAAAATGCCCTTCTG
383	3824	KCCJBXE01A7ZPE	TGCCGGTAAGCAGGCGCGACTTTTGAACAGAGTAAGCCATCAAATCTCCCTAAACTTTACAGCAAACCGGCATGCTTAAGCGCCGCTCTGACCGTCTCACGACCACTGTCGGTGATTGGTGTCATTGGCAGGCGCAGCGTATCGGTCGCCACAAGACCCAGTTCCTTACATGCCCATTTCACCGGGGTATTGGATTGGGTTCGACAAATAGTTTGTTGTGTAATGGCATCAGACGCTGATTAATAACGCGTGCCTCGGNAAAACTGCCCTTCTG
1249	740	KCCJBXE01DBYBA	TGGTTGGGTTCAGGCGCTACTTTTGAACAGAGTAAGCCATCAAATCTCCCTAAACTTTACAGCAAACCGGCATGCTTAAGCGCCGCTCTGACCGTCTCACGACCACTGTCGGTGATTGGTGTCATTGGCAGGCGCAGCGTATCGGTCGCCACAAGACCCAGTTCCTTACATGCCCATTTCACCGGGATTGGATTGGGTTCGACAAATAGTTTGTTGTGTAATGGCATCAGACGCTGATTAATAACGCGTGCCTCGGCAAAATGCCCTTCTG
237	16	KCCJBXE01AU3B2	TAGCAATTTCAGGCGCGACTTTTGAACAGAGTAAGCCATCAAATCTCCCTAAACTTTACAGCAAACCGGCATGCTTAAGCGCCGCTCTGACCGTCTCACGACCACTGTCGGTGATTGGTGTCATTGGCAGGCGCAGCGTATCGGTCGCCACAAGACCCAGTTCCTTACATGCCCATTTCACCGGGATTGGATTGGGTTCTACAAATAGTTTGTTGTGTAATGGCATCAGACGCTGATTAATAACGCGTGCCTCGGCAAAACTGCCCTTCTG
989	1371	KCCJBXE01CO42L	TATGCCTTTCAGGCGCGACTTTTGAACAGAGTAAGCCATCAAATCTCCCTAAACTTTACAGCAAACCGGCATGCTTAAGCGCCGCTCTGACCGTCTCACGACCACTGTAGGTGATTGGTGTCATTGGCAGGCGCAGCGTATCGGTCGCCACAAGACCCAGTTCCTTACATGCCCATTTCACCGGGATTGGATTGGGTTCGACAAATAGTTTGTTGTGTAATGGCATCAGACGCTGATTAATAACGCGTGCCTCGGCAAAACTGCCCTTCTG
413	441	KCCJBXE01BAJWR	AGGGAGGGTCCAGGCGCGACTTTTGAACAGAGTAAGCCATCAAATCTCCCTAAACTTTACAGCAAACCGGCATGCTTAAGCGCCGCTCTGACCGTCTCACGACCACTGTCGGTGATTGGTGTCATTGGCAGGCGCAGCGTATCGGTAGCCACAAGACCCAGTTCCTTACATGCCCATTTCACCGGGATTGGATTGGGTTCGACAAATAGTTTGTTGTGTAATGGCATCAGACGCTGATTAATAACGCGTGCCTCGGCAAATGCCCTTCTG
138	2429	KCCJBXE01AMGA3	TTCGTAGTGGCAGGCGCGACTTTTGAACAGAGTAAGCCATCAAATCTCCCTAAACTTTACAGCAAACCGGCATGCTTAAGCGCCGCTCTGACCGTCTCACGACCACTGTCGGTGATTGGTGTCATTGGCAGGCGCAGCGTATCGGTCGCCACAAGACCCAGTTCCTTACATGCCCATTTCACCGGGATTGGATTGGGTTCGACAAATAGTTTGTTGTGTAATGGCATCAGACGCTGATTAATAACGCGTGCCTCGGNAAAACTGCCCTTCTG
114	3935	KCCJBXE01AKDL9	TTGTCGAGGCCAGGCGCGACTTTTGAACAGAGTAAGCCATCAAATCTCCCTAAACTTTACAGCAAACCGGCATGCTTAAGCGCCGCTCTGACCGTCTCACGACCACTGTCGGTGATTGGTGTCATTGGCAGGCGCAGCGTATCGGTCGCCACAAGACCCAGTTCCTTACATGCCCATTTCACCGGGATTGGATTGGGTTCGACAAATAGTTTGTTGTGTAATGGCATCAGACGCTGATTAATAACGCGTGCCTCGGNAAAACTGCCCTTCTG
1047	2770	KCCJBXE01CT9GK	TTGTGACCTACAGGCGCGACTTTTGAACAGAGTAAGCCATCAAATCTCCCTAAACTTTACAGCAAACCGGCATGCTTAAGCGCCGCTCTGACCGTCTCACGACCACTGTCGGTGATTGGTGTCATTGGCAGGCGCAGCGTATAGGTCGCCACAAGACCCAGTTCCTTACATGCCCATTTCACCGGGATTGGATTGGGTTCGACAAATAGTTTGTTGTGTAATGGCATCAGACGCTGATTAATAACGCGTGCCTCGGCAAAACTGCCCTTCTG
221	1912	KCCJBXE01ATP8A	AACTACGATTCAGGCGCGACTTTTGAACAGAGTAAGCCATCAAATCTCCCTAAACTTTACAGCAAACCGGCATGCTTAAGCGCCGCTCTGACCGTCTCACGACCACTGTCGGTGATTGGTGTCATTGGCAGGCGCAGCGTATCGGTCGCCACAAGACCCAGTTCCTTACATGCCCATTTCACCGGGATTGGATTGGGTTCGACAAATAGTTTGTTGTGTAATGGCATCAGACGCTGATTAATAACGCGTGCCTCGGNAAAACTGCCCTT
233	47	KCCJBXE01AUQPT	CGGCGGCATCCAGGCGCGACTTTTGAACAGAGTAAGCCATCAAATCTCCCTAAACTTTACAGCAAACCGGCATGCTTAAGCGCCGCTCTGACCGTCTCACGACCACTGTCGGTGATTGGTGTCATTGGCAGGCGCAGCGTATCGGTCGCCACAAGACCCAGTTCCTTACATGCCCATTTCACCGGGATTGGATTTGGTTCGACAAATAGTTTGTTGTGTAATGGCATCAGACGCTGATTAATAACGCGTGCCTGGCAAAACTGCCCTTCTG
1181	3135	KCCJBXE01C508X	TCCATTGTGACAGGCGCGACTTTTGAACAGAGTAAGCCATCAAATCTCCCTAAACTTTATAGCAAACCGGCATGCTTAAGCGCCGCTCTGACCGTCTCACGACCACTGTCGGTGATTGGTGTCATTGGCAGGCGCAGCGTATCGGTCGCCACAAGACCCAGTTCCTTACATGCCCATTTCACCGGGATTGGATTGGGTTCGACAAATAGTTTGTTGTGTAATGGCATCAGACGCTGATTAATAACGCGTGCCTGGCAAAACTGCCCTTCTG
1306	538	KCCJBXE01DGYA0	AAGAGCGAGTCAGGCGCGACTTTTGAACAGAGTAAGCCATCAAATCTCCCTAAACTTTACAGCAAACCGGCATGCTTAAGCGCCGCTCTGACCGTCTCACGACCACTGTCGGTGATTGGTGTCATTGGCAGGCGCAGCGTATCGGTCGCCACAAGACCCAGTTCCTTACATGCCCATTTCACCGGGATTGGATTGGGTTCTACAAATAGTTTGTTGTGTAATGGCATCAGACGCTGATTAATAACGCGTGCCTCGGCAAAACTGCCCTTCTG
1309	3710	KCCJBXE01DG98G	CGGTACCATACAGGCGCGACTTTTGAACAGAGTAAGCCATCAAATCTCCCTAAACTTTACAGCAAACCGGCATGCTTAAGCGCCGCTCTGACCGTCTCACGACCACTGTCGGTGATTGGTGTCATTGGCAGGCGCAGCGTATCGGTCGCCACAAGACCCAGTTCCTTACATGCCCATTTCACCGGGATTGGATTGGGTTCGACAAATAGTTTGTTGTGTAATGGCATCAGACGCTGATTAATAACGCGTGCCTCGGNAAAACTGCCCTTCTG
1403	116	KCCJBXE01DPGJQ	AGGTAGTTGTCAGGCACGACTTTTGAACAGAGTAAGCCATCAAATCTCCCTAAACTTTACAGCAAACCGGCATGCTTAAGCGCCGCTCTGACCGTCTCACGACCACTGTCGGTGATTGGTGTCATTGGCAGGCGCAGCGTATCGGTCGCCACAAGACCCAGTTCCTTACATGCCCATTTCACCGGGATTGGATTGGGTTCGACAAATAGTTTGTTGTGTAATGGCATCAGACGCTGATTAATAACGCGTGCCTCGGCAAAACTGCCCTTCTG
315	950	KCCJBXE01A1YKO	AGTTTAGGGCAGGCGCGACTTTTGAACAGAGTAAGCCATCAAATCTCCCTAAACTTTACAGCAAACCGGCATGCTTAAGCGCCGCTCTGACCGTCTCACGACCACTGTCGGTGATTGGTGTCATTGGCAGGCGCAGCGTATCGGTCGCCACAAGACCCAGTTCCTTACATGCCCATTTCACCAGGATTGGATTGGGTTCGACAAATAGTTTGTTGTGTAATGGCATCAGACGCTGATTAATAACGCGTGCCTCGGCAAAACTGCCCTTCTG
995	720	KCCJBXE01CPNI6	TAGGACGGCACAGGCGCGACTTTTGAACAGAGTAAGCCATCAAATCTCCCTAAACTTTACAGCAAACCGGCATGCTTAAGCGCCGCTCTGACCGTCTCACGACCACTGTCGGTGATTGGTGTCATTGGCAGGCGCAGCGTATCGGTCGCCACAAGACCCAGTTCCTTACATGCCCATTTAACCGGGATTGGATTGGGTTCGACAAATAGTTTGTTGTGTAATGGCATCAGACGCTGATTAATAACGCGTGCCTCGGCAAAATGCCCTTCTG
434	3722	KCCJBXE01BCGS8	CGAGTAAAGCCAGGCGCGACTTTTGAACAGAGTAAGCCATCAAATCTCCCTAAACTTTACAGCAAACCGGCATGCTTAAGCGCCGCTCTGACCGTCTCACGACCACTGTCGGTGATTGGTGTCATTGGCAGGCGCAGCGTATCGGTCGCCACAAGACCCAGTTCCTTACATGCCCATTTCACCGGGATTGGATTGGGTTCGACAAATAGTTTGTTGTGTAATGGCATCAGACGCTTATTAATAACGCGTGCCTCGGCAAATGCCCTTCTG
1396	165	KCCJBXE01DOUGN	CGGTGATTTTCAGGCGCGACTTTTGAACAGAGTAAGCCATCAAATCTCCCTAAACTTTACAGCAAACCGGCATGCTTAAGCGCCGCTCTGACCGTCTCACGACCACTGTCGGTGATTGGTGTCATTGGCAGGCGCAGCGTATCGGTCGCCACAAGACCCAGTTCCTTACATGCCCATTTCACCGGGATTGGATTGGGTTCGACAAATAGTTTGTTGTGTAATGGCATCAGACGCTGATTAATAACGCGTGCCTCGGNAAAACTGCCCTTCTG
28	119	KCCJBXE01ACQVD	TGGATGGAACCAGGCGCGACTTTTGAACAGAGTAAGCCATCAAATCTCCCTAAACTTTACAGCAAACCGGCATGCTTAAGCGCCGCTCTGACCGTCTCACGACCACTGTCGGTGATTGGTGTCATTGGCAGGCGCAGCGTATCGGTCGCCACAAGACCCAGTTCCTTACATGCCCATTTCACCGGGATTGGATTGGGTTCGACAAATAGTTTGTTGTGTAATGGCATCAGACGCTGATTAATAACGCGTGCCTCGGNAAAACTGCCCAGACTGCCAAGGCCACCACCAGGGGATAGG
579	1010	KCCJBXE01BO4ZO	TTGATTTCATCAGGCGCGACTTTTGAACAGAGTAAGCCATCAAATCTCCCTAAACTTTACAGCAAACCTGCATGCTTAAGCGCCGCTCTGACCGTCTCACGACCACTGTCGGTGATTGGTGTCATTGGCAGGCGCAGCGTATCGGTCGCCACAAGACCCAGTTCCTTACATGCCCATTTCACCGGGATTGGATTGGGTTCGACAAATAGTTTGTTGTGTAATGGCATCAGACGCTGATTAATAACGCGTGCCTCGGCAAAACTGCCCTTCTG
468	1283	KCCJBXE01BFEDX	TGGCGGAATACAGGCGCGACTTTTGAACAGAGTAAGCCATCAAATCTCCCTAAACTTTACAGCAAACCGGCATGCTTAAGCGCCGCTCTGACCGTCTCACGACCACTGTCGGTGATTGGTGTCATTGGCAGGCGCAGCGTATCGGTCGCCACAAGACCCAGTTCCTTACATGCCCATTTCACCGGGATTGGATTGGGTTCGACAAATAGTTTGTTGTGTAATGGCATCAGACGCTGATTAATAACGCGTGCCTCGGNAAAACTGCCCTTCTG
1424	1248	KCCJBXE01DRBSI	TGAATTAACTCAGGCGCGACTTTTGAACAGAGTAAGCCATCAAATCTCCCTAAACTTTACAGCAAACCGGCATGCTTAAGCGCCGCTCTGACCGTCTCACGACCACTGTCGGTGATTGGTGTCATTGGCAGGCGCAGCGTATCGGTCGCCACAAGACCCAGTTCCTTACATGCCCATTTCACCGGGATTGGATTGGGTTCGACAAATAGTTTGTTGTGTAATGGCATCAGACGCTTATTAATAACGCGTGCCTCGGCAAATGCCCTTCTG
1468	3759	KCCJBXE01DU8SH	CGGACGGATTCAGGCGCGACTTTTGAACAGAGTAAGCCATCAAATCTCCCTAAACTTTACAGCAAACCGGCATGCTTAAGCGCCGCTCTGACCGTCTCACGACCACTGTCGGTGATTGGTGTCATTGGCAGGCGCAGCGTATCGGTCGCCACAAGACCCAGTTCCTTACATGCCCATTTCACCGGGATTGGATTGGGTTCGACAAATAGTTTGTTGTGTAATGGCATCAGACGCTGATTAATAACGCGTGCCTCGGNAAAACTGCCCTTCTG
1457	1898	KCCJBXE01DT8K8	CGGTATACTTCAGCGCGACTTTTGAACAGAGTAAGCCATCAAATCTCCCTAAACTTTACAGCAAACCGGCATGCTTAAGCGCCGCTCTGACCGTCTCACGACCACTGTCGGTGATTGGTGTCATTGGCAGGCGCAGCGTATCGGTCGCCACAAGACCCAGTTCCTTACATGCCCATTTCACCGGGTATTGGATTGGGTTCGACAAATAGTTTGTTGTGTAATGGCATCAGACGCTGATTAATAACGCGTGCCTCGGNAAAACTGCCCTTCTG
875	1673	KCCJBXE01CE40B	CAGAAGAACCCAGGCGCGACTTTTGAACAGAGTAAGCCATCAAATCTCCCTAAACTTTACAGCAAACCGGCATGCTTAAGCGCCGCTCTGACCGTCTCACGACCACTGTCGGTGATTGGTGTCATTGGCAGGCGCAGCGTATCGGTCGCCACAAGACCCAGTTCCTTACATGCCCATTTCACCGGGATTGGATTGGGTTCGACAAATAGTTTGTTGTGTAATGGCATCAGACGCTGATTAATAACGCGTGCCTCGGNAAAACTGCCCTTCTG
493	3817	KCCJBXE01BHNCR	AAGATACTACCAGGCGCGACTTTTGAACAGAGTAAGCCATCAAATCTCCCTAAACTTTACAGCAAACCGGCATGCTTAAGCGCCGCTCTGACCGTCTCACGACCACTGTCGGTGATTGGTGTCATTGGCAGGCGCAGCGTATCGGTCGCCACAAGACCCAGTTCCTTACATGCCCATTTCACCGGGATTGGATTGGGTTCGACAAATAGTTTGTTGTGTAATGGCATCAGACGCTGATTAATAACGCGTGCCTCGGNAAAACTGCCCTTCTG
150	2432	KCCJBXE01ANH8I	CGGAACCAATCAGGCGCGACTTTTGAACAGAGTAAGCCATCAAATCTCCCTAAACTTTACAGCAAACCGGCATGCTTAAGCGCCGCTCTGACCGTCTCACGACCACTGTCGGTGATTGGTGTCATTGGCAGGCGCAGCGTATCGGTCGCCACAAGACCCAGTTCCTTACATGCCCATTTCACCGGGATTGGATTGGGTTCGACAAATAGTTTGTTGTGTAATGGCATCAGACGCTGATTAATAACGCGTGCCTCGGNAAAACTGCCCTTCTG
144	1752	KCCJBXE01AMYQY	CAGGGGCTCCAGGCGCGACTTTTGAACAGAGTAAGCCATCAAATCTCCCTAAACTTTACAGCAAACCGGCATGCTTAAGCGCCGCTCTGACCGTCTCACGACCACTGTCGGTGATTGGTGTCATTGGCAGGCGCAGCGTATCGGTCGCCACAAGACCCAGTTCCTTACATGCCCATTTCACCGGGATTGGATTGGGTTCGACAAATAGTTTGTTGTGTAATGGCATCAGACGCTGATTAATAACGCGTGCCTCGGNAAAACTGCCCTTCTG
357	673	KCCJBXE01A5M3N	TTTGCCCCATCAGGCGCGACTTTTGAACGGAGTAAGCCATCAAATCTCCCTAAACTTTACAGCAAACCGGCATGCTTAAGCGCCGCTCTGACCGTCTCACGACCACTGTCGGTGATTGGTGTCATTGGCAGGCGCAGCGTATCGGTCGCCACAAGACCCAGTTCCTTACATGCCCATTTCACCGGGATTGGATTGGGTTCGACAAATAGTTTGTTGTGTAATGGCATCAGACGCTGATTAATAACGCGTGCCTCGGCAAATGCCCTTCTG
456	1824	KCCJBXE01BECVM	TTGAGGGCCGCAGGCGCGACTTTTGAACAGAGTAAGCCATCAAATCTCCCTAAACTTTACAGCAAACCGGCATGCTTAAGCGCCGCTCTGACCGTCTCACGACCACTGTCGGTGATTGGTGTCATTGGCAGGCGCAGCGTATCGGTCGCCACAAGACCCAGTTCCTTACATGCCCATTTCACCGGGATTGGATTGGGTTCGACAAATAGTTTGTTGTGTAATGGCATCAGACGCTGATTAATAACGCGTGCCTCGGNAAAACTGCCCTTCTG
1302	2797	KCCJBXE01DGNEN	ATAAAACCTCAGGCGCGACTTTTGAACAGAGTAAGCCATCAAATCTCCCTAAACTTTACAGCAAACCGGCATGCTTAAGCGCCGCTCTGACCGTCTCACGACCACTGTCGGTGATTGGTGTCATTGGCAGGCGCAGCGTATCGGTAGCCACAAGACCCAGTTCCTTACATGCCCATTTCACCGGGATTGGATTGGGTTCGACAAATAGTTTGTTGTGTAATGGCATCAGACGCTGATTAATAACGCGTGCCTCGGCAAAATGCCCTTCTG
1456	155	KCCJBXE01DT321	TATTTCTGAACAGGCGCGACTTTTGAACAGAGTAAGCCATCAAATCTCCCTAAACTTTACAGCAAACCGGCATGCTTAAGCGCCGCTCTGACCGTCTCACGACCACTGTCGGTGATNNGGTGTCATTGGCAGGCGCAGCGTATCGGTCGCCACAAGACCCAGTTCCTTACATGCCCATTTCACCGGGATTGGATTGGGTTCGACAAATAGTTTGTTGTGTAATGGCATCAGACGCTGATTAATAACGCGTGCCTCGGCAAAACTGCCTTCCTG
554	681	KCCJBXE01BMXP3	AAGGTCAGTCAGGCGCGACTTTGAACAGAGTAAGCCATCAAATCTCCCTAAACTTTACAGCAAACCGGCATGCTTAAGCGCCGCTCTGACCGTCTCACGACCACTGTCGGTGATTGGTGTCATTGGCAGGCGCAGCGTATCGGTCGCCACAAGACCCAGTTCCTTACATGCCCATTTCACCGGGATTGGATTGGGTTCGACAAATAGTTTGTTGTGTAATGGCATCAGACGCTGATTAATAACGCGTGCCTCGGNAAAACTGCCCTTCTG
992	1960	KCCJBXE01CPE0A	TTGTGACCTACAGGCGCGACTTTTGAACAGAGTAAGCCATCAAATCTCCCTAAACTTTACAGCAAACCGGCATGCTTAAGCGCCGCTCTGACCGTCTCACGACCACTGTCGGTGATTGGTGTCATTGGCAGGCGCAGCGTATAGGTCGCCACAAGACCCAGTTCCTTACATGCCCATTTCACCGGGATTGGATTGGGTTCGACAAATAGTTTGTTGTGTAATGGCATCAGACGCTGATTAATAACGCGTGCCTCGGCAAAACTGCCCTTCTG
150	349	KCCJBXE01ANGMN	TGGTTGAAGACAGGCGCGACTTTTGAACAGAGTAAGCCATCAAATCTCCCTAAACTTTACAGCAAACCGGCATGCTTAAGCGCCGCTCTGACCGTCTCACGACCACTGTCGGTGATTGGTGTCATTGGCAGGCGCAGCGTATCGGTCGCCACAAGACCCAGTTCCTTACATGCCCATTTCACCGGGATTGGATTGGGTTCGACAAATAGTTTGTTGTGTAATGGCATCAGACGCTGATTAATAACGCGTGCCTCGGNAAAACTGCCCTTCTG
1038	321	KCCJBXE01CTE4J	TGTTACTCCTCAGGCGCGACTTTTGAACAGAGTAAGCCATCAAATCTCCCTAAACTTTACAGCAAACCGGCATGCTTAAGCGCCGCTCTGACCGTCTCACGACCACTGTCGGTGATTGGTGTCATTGGCAGGCGCAGCGTATCGGTCGCCACAAGACCCAGTTCCTTACATGCCCATTTCACCGGGGATTGGATTGGGTTCGACAAATAGTTTGTTGTGTAATGGCATCAGACGCTGATTAATAACGCGTGCCTCGGNAAAACTGCCCTTCTG
253	3794	KCCJBXE01AWKTG	TAATTGAATACAGGCGCGACTTTTGAACAGAGTAAGCCATCAAATCTCCCTAAACTTTACAGCAAACCGGCATGCTTAAGCGCCGCTCTGACCGTCTCACGACCACTGTCGGTGATTGGTGTCATTGGCAGGCGCAGCGTATCGGTCGCCACAAGACCCAGTTCCTTACATGCCCATTTCACCGGGGTATTGGATTGGGTTCGACAAATAGTTTGTTGTGTAATGGCATCAGACGCTGATTAACTAACGCGTGCCTCGGNAAAACTGCCCTTCTG
484	2006	KCCJBXE01BGTIG	AGTGGAACACCAGGCGCGACTTTGAACAGAGTAAGCCATCAAATCTCCCTAAACTTTACAGCAAACCGGCATGCTTAAGCGCCGCTCTGACCGTCTCACGACCACTGTCGGTGATTGGTGTCATTGGCAGGCGCAGCGTATCGGTCGCCACAAGACCCAGTTCCTTACATGCCCATTTCACCGGGGATTGGATTGGGTTCTACAAATAGTTTGTTGTGTAATGGCATCAGACGCTGATTAATAACGCGTGCCTCGGCAAAACTGCCCTTCTG
310	27	KCCJBXE01A1H15	TAGAAAATATCAGGCGCGACTTTTGAACAGAGTAAGCCATCAAATCTCCCTAAACTTTACAGCAAACCGGCATGCTTAAGCGCCGCTCTGACCGTCTCACGACCACTGTCGGTGATTGGTGTCATTGGCAGGCGCAGCGTATCGGTCGCCACAAGACCCAGTTCCTTACATGCCCATTTCACCGGGATTGGATTGGGTTCGACAAATAGTTTGTTGTGTAATGGCATCAGACGCTGATTAATAACGCGTGCCTCGGNAAAACTGCCCTTCTG
294	2741	KCCJBXE01AZ5K3	TGCGCGGGACCAGGCGCGACTTTTGAACAGAGTAAGCCATCAAATCTCCCTAAACTTTACAGCAAACCGGCATGCTTAAGCGCCGCTCTGACCGTCTCACGACCACTGTCGGTGATTGGTGTCATTGGCAGGCGCAGCGTATCGGTCGCCACAAGACCCAGTTCCTTACATGCCCATTTCACCGGGATTGGATTGGGTTCGACAAATAGTTTGTTGTGTAATGGCATCAGACGCTGATTAATAACGCGTGCCTCGGNAAAACTGCCCTTCTG
923	3820	KCCJBXE01CJEDA	TGTCGCGTAACAGGCGCGACTTTTGAACAGAGTAAGCCATCAAATCTCCCTAAACTTTACAGCAAACCGGCATGCTTAAGCGCCGCTCTGACCGTCTCACGACCACTGTCGGTGATTGGTGTCATTGGCAGGCGCAGCGTATCGGTCGCCACAAGACCCAGTTCCTTACATGCCCATTTCACCGGGATTGGATTGGGTTCGACAAATAGTTTGTTGTGTAATGGCATCAGACGCTGATTAATAACGCGTGCCTCGGNAAAACTGCCCTTCTG
274	1565	KCCJBXE01AYDGV	TTTTGTATCTCAGGCGCGACTTTTGAACAGAGTAAGCCATCAAATCTCCCTAAACTTTACAGCAAACCGGCATGCTTAAGCGCCGCTCTGACCGTCTCACGACCACTGTCGGTGATTGGTGTCATTGGCAGGCGCAGCGTATCGGTCGCCACAAGACCCAGTTCCTTACATGCCCATTTCACCGGGATTGGATTGGGTTCGACAAATAGTTTGTTGTGTAATGGCATCAGACGCTGATTAATAACGCGTGCCTCGGNAAAACTGCCCTTCTG
1386	2194	KCCJBXE01DN0E8	CGAAGAACGCCAGGCGCGACTTTTGAACAGAGTAAGCCATCAAATCTCCCTAAACTTTACAGCAAACCGGCATGCTTAAGCGCCGCTCTGACCGTCTCACGACCACTGTCGGTGATTGGTGTCATTGGCAGGCGCAGCGTATCGGTCGCCACAAGACCCAGTTCCTTACATGCCCATTTCACCGGGATTGGATTGGGTTCGACAAATAGTTTGTTGTGTAATGGCATCAGACGCTGATTAATAACGCGTGCCTCGGNAAAACTGCCCTTCTG
944	276	KCCJBXE01CK5Z6	TAGTTGAGCACAGGCGCGACTTTTGAACAGAGTAAGCCATCAAATCTCCCTAAACTTTACAGCAAACCTGCATGCTTAAGCGCCGCTCTGACCGTCTCACGACCACTGTCGGTGATTGGTGTCATTGGCAGGCGCAGCGTATCGGTCGCCACAAGACCCAGTTCCTTACATGCCCATTTCACCGGGATTGGATTGGGTTCGACAAATAGTTTGTTGTGTAATGGCATCAGACGCTGATTAATAACGCGTGCCTCGGCAAAACTGCCCTTCTG
168	2242	KCCJBXE01AO2Y8	TGGTTAGACACAGGCGCGACTTTTGAACAGAGTAAGCCATCAAATCTCCCTAAACTTTACAGCAAACCGGCATGCTTAAGCGCCGCTCTGACCGTCTCACGACCACTGTCGGTGATTGGTGTCATTGGCAGGCGCAGCGTATCGGTCGCCACAAGACCCAGTTCCTTACATGCCCATTTCACCGGGATTGGATTGGGTTCTACAAATAGTTTGTTGTGTAATGGCATCAGACGCTGATTAATAACGCGTGCCTCGGCAAAACTGCCCTTCTG
1323	1119	KCCJBXE01DIGHD	TAAGAAAACCAGGCGCGACTTTGAACAGAGTAAGCCATCAAATCTCCCTAAACTTTACAGCAAACCGGCATGCTTAAGCGCCGCTCTGACCGTCTCACGACCACTGTCGGTGATTGGTGTCATTGGCAGGCGCAGCGTATCGGTCGCCACAAGACCCAGTTCCTTACATGCCCATTTCACCGGGATTGGATTGGGTTCGACAAATAGTTTGTTGTGTAATTGCATCAGACGCTGATTAATAACGCGTGCCTCGGCAAAACTGCCTTCTG
945	206	KCCJBXE01CK830	CAGGAAAGGCCAGGCGCGACTTTTGAACAGAGTAAGCCATCAAATCTCCCTAAACTTTACAGCAAACCGGCATGCTTAAGCGCCGCTCTGACCGTCTCACGACCACTGTCGGTGATTGGTGTCATTGGCAGGCGCAGCGTATCGGTCGCCACAAGACCCAGTTCCTTACATGCCCATTTCACCGGGGATTGGATTGGGTTCGACAAATAGTTTGTTGTGTAATGGCATCAGACGCTGATTAATAACGCGTGCCTCGGNAAAACTGCCCTTCTG
1246	323	KCCJBXE01DBOID	CAGGTAACCTCAGGCGCGACTTTTGAACAGAGTAAGCCATCAAATCTCCCTAAACTTTACAGCAAACCGGCATGCTTAAGCGCCGCTCTGACCGTCTCACGACCACTGTCGGTGATTGGTGTCATTGGCAGGCGCAGCGTATCGGTCGCCACAAGACCCAGTTCCTTACATGCCCATTTCACCGGGATTGGATTGGGTTCGACAAATAGTTTGTTGTGTAATGGCATCAGACGCTGATTAATAACGCGTGCCTCGGNAAAACTGCCCTTCTG
1049	3940	KCCJBXE01CUGOM	TTGTTAAACCCAGGCGCGACTTTTGAACAGAGTAAGCCATCAAATCTCCCTAAACTTTACAGCAAACCGGCATGCTTAAGCGCCGCTCTGACCGTCTCACGACCACTGTCGGTGATTGGTGTCATTGGCAGGCGCAGCGTATCGGTTGCCACAAGACCCAGTTCCTTACATGCCCATTTCACCGGGATTGATTGGGTTCGACAAATAGTTTGTTGTGTAATGGCATCAGACGCTGATTAATAACGCGTGCCTCGGCAAAATGCCCTTCTG
101	2157	KCCJBXE01AI65R	TAACAAAATCCAGGCGCGACTTTTGAACAGAGTAAGCCATCAAATCTCCCTAAACTTTACAGCAAACCGGCATGCTTAAGCGCCGCTCTGACCGTCTCACGACCACTGTCGGTGATTGGTGTCATTGGCAGGCGCAGCGTATCGGTCGCCACAAGACCCAGTTCCTTACATGCCCATTTCACCGGGATTGGATTGGGTTCTACAAATAGTTTGTTGTGTAATGGCATCAGACGCTGATTAATAACGCGTGCCTCGGCAAATGCCCTTCTG
1246	1083	KCCJBXE01DBO3H	CGGAATCAGGCAGGCGCGACTTTTGAACAGAGTAAGCCATCAAATCTCCCTAAACTTTACAGCAAACCGGCATGCTTAAGCGCCGCTCTGACCGTCTCACGACCACTGTTGGTGATTGGTGTCATTGGCAGGCGCAGCGTATCGGTCGCCACAAGACCCAGTTCCTTACATGCCCATTTCACCGGGATTGGATTGGGTTCGACAAATAGTTTGTTGTGTAATGGCATCAGACGCTGATTAATAACGCGTGCCTGGCAAAACTGCCCTTCTCTGTGACCTGCCACGACGCACACGGAGTTAG
162	1422	KCCJBXE01AOJDS	AGGATAATAACAGGCGCGACTTTTGAACAGAGTAAGCCATCAAATCTCCCTAAACTTTACAGCAAACCGGCATGCTTAAGCGCCGCTCTGACCGTCTCACGACCACTGTCGGTGATTGGTGTCATTGGCAGGCGCAGCGTATCGGTCGCCACAAGACCCAGTTCCTTACATGCCCATTTCACCGGGATTGGATTGGGTTCGACAAATAGTTTGTTGTGTAATGGCATCAGACGCTGATTAATAACGCGTGCCTCGGNAAAACTGCCCTTCTG
67	2011	KCCJBXE01AF7K9	CCTAAGTAATCAGGCGCGACTTTTGAACAGAGTAAGCCATCAAATCTCCCTAAACTTTACAGCAAACCGGCATGCTTAAGCGCCGCTCTGACCGTCTCACGACCACTGTCGGTGATTGGTGTCATTGGCAGGCGCAGCGTATCGGTCGCCACAAGACCCAGTTCCTTACATGCCCATTTCACCGGGATTGGATTGGGTTCGACAAATAGTTTGTTGTGTAATGGCATCAGACGCTGATTAATAACGCGTGCCTCGGNAAAACTGCCCTTCTG
1465	212	KCCJBXE01DUWKM	AAGGTTTTTCAGGCGCGACTTTGAACAGAGTAAGCCATCAAATCTCCCTAAACTTTACAGCAAACCGGCATGCTTAAGCGCCGCTCTGACCGTCTCACGACCACTGTCGGTGATTGGTGTCATTGGCAGGCGCAGCGTATCGGTCGCCACAAGACCCAGTTCCTTACATGCCCATTTCACCGGGATTGGATTGGGTTCTACAAATAGTTTGTTGTGTAATGGCATCAGACGCTGATTAATAACGCGTGCCTCGGCAAAACTGCCCTTCTG
410	2165	KCCJBXE01BABRB	TTCTCATTTCCAGGCGCGACTTTTGAACAGAGTAAGCCATCAAATCTCCCTAAACTTTACAGCAAACCGGCATGCTTAAGCGCCGCTCTGACCGTCTCACGACCACTGTCGGTGATTGGTGTCATTGGCAGGCGCAGCGTATCGGTCGCCACAAGACCCAGTTCCTTACATGCCCATTTCACCGGGATTGGATTGGGTTCGACAAATAGTTTGTTGTGTAATGGCATCAGACGCTGATTAATAACGCGTGCCTCGGNAAAACTGCCCTTCTG
554	1532	KCCJBXE01BMYDQ	TAGGTGGTTGCAGGCGCGACTTTGAACAGAGTAAGCCATCAAATCTCCCTAAACTTTACAGCAAACCGGCATGCTTAAGCGCCGCTCTGACCGTCTCACGACCACTGTCGGTGATTGGTGTCATTGGTAGGCGCAGCGTATCGGTCGCCACAAGACCCAGTTCCTTACATGCCCATTTCACCGGGGATTGGATTGGGTTCGACAAATAGTTTGTTGTGTAATGGCATCAGACGCTGATTAATAACGCGTGCCTCGGCAAAATGCCCTTCTG
491	1393	KCCJBXE01BHE5V	CGAGTCCGGGCAGGCGCGACTTTTGAACAGAGTAAGCCATCAAATCTCCCTAAACTTTACAGCAAACCGGCATGCTTAAGCGCCGCTCTGACCGTCTCACGACCACTGTCGGTGATTGGTGTCATTGGCAGGCGCAGCGTATCGGTCGCCACAAGACCCAGTTCCTTACATGCCCATTTAACCGGGATTGGATTGGGTTCGACAAATAGTTTGTTGTGTAATGGCATCAGACGCTGATTAATAACGCGTGCCTCGGCAAATGCCCTTCT
1054	4056	KCCJBXE01CUWKQ	CAGATTATAGCAGGCGCTACTTTTGAACAGAGTAAGCCATCAAATCTCCCTAAACTTTACAGCAAACCGGCATGCTTAAGCGCCGCTCTGACCGTCTCACGACCACTGTCGGTGATTGGTGTCATTGGCAGGCGCAGCGTATCGGTCGCCACAAGACCCAGTTCCTTACATGCCCATTTCACCGGGTATTGGATTGGGTTCGACAAATAGTTTGTTGTGTAATGGCATCAGACGCTGATTAATAACGCGTGCCTCGGCAAAACTGCCCTTCTG
187	1496	KCCJBXE01AQQGA	TTTTCTTGTACAGGCGCGACTTTTGAACAGAGTAAGCCATCAAATCTCCCTAAACTTTACAGCAAACCGGCATGCTTAAGCGCCGCTCTGACCGTCTCACGACCACTGTCGGTGATTGGTGTCATTGGCAGGCGCAGCGTATCGGTCGCCACAAGACCCAGTTCCTTACATGCCCATTTCACCGGGATTGGATTGGGTTCTACAAATAGTTTGTTGTGTAATGGCATCAGACGCTGATTAATAACGCGTGCCTCGGCAAAATGCCCTTCTG
228	901	KCCJBXE01AUBKN	AAGTCCTGTTCAGGCGCGACTTTTGAACAGAGTAAGCCATCAAATCTCCCTAAACTTTACAGCAAACCGGCATGCTTAAGCGCCGCTCTGACCGTCTCACGACCACTGTCGGTGATTGGTGTCATTGGCAGGCGCAGCGTATCGGTCGCCACAAGACCCAGTTCCTTACATGCCCATTTCACCGGGATTGGATTGGGTTCTACAAATAGTTTGTTGTGTAATGGCATCAGACGCTGATTAATAACGCGTGCCTCGGCAAAACTGCCCTTCTG
121	3932	KCCJBXE01AKZQM	ATCGAGTACTCAGGCGCGACTTTTGAACAGAGTAAGCCATCAAATATCCCTAAACTTTACAGCAAACCGGCATGCTTAAGCGCCGCTCTGACCGTCTCACGACCACTGTCGGTGATTGGTGTCATTGGCAGGCGCAGCGTATCGGTCGCCACAAGACCCAGTTCCTTACATGCCCATTTCACCGGGTATTGGATTGGGTTCGACAAATAGTTTGTTGTGTAATGGCATCAGACGCTGATTAATAACGCGTGCCTCGGCAAAACTGCCCTTCTG
600	544	KCCJBXE01BQYZ2	CTCATCAAATCAGGCGCGACTTTTGAACAGAGTAAGCCATCAAATCTACCTAAACTTTACAGCAAACCGGCATGCTTAAGCGCCGCTCTGACCGTCTCACGACCACTGTCGGTGATTGGTGTCATTGGCAGGCGCAGCGTATCGGTCGCCACAAGACCCAGTTCCTTACATGCCCAATTTCACCGGGATTGGATTGGGTTCGACAAATAGTTTGTTGTGTAATGGCATCAGACGCTGATTAATAACGCGTGCCTCGGCAAAACTGCCCTTCTG
1381	2721	KCCJBXE01DNK0Z	CAGGTTGTCCCAGGCGCGACTTTTGAACAGAGTAAGCCATCAAATCTCCCTAAACTTTACAGCAAACCGGCATGCTTAAGCGCCGCTCTGACCGTCTCACGACCACTGTCGGTGATTGGTGTCATTGGCAGGCGCAGCGTATCGGTCGCCACAAGACCCAGTTCCTTACATGCCCATTTCACCGGGATTGGATTGGGTTCGACAAATAGTTTGTTGTGTAATGGCATCAGACGCTGATTAATAACGCGTGCCTCGGNAAAACTGCCCTTCTG
309	2148	KCCJBXE01A1GJA	TGGTCACACACAGGCGCGACTTTTGAACANAGTAAGCCATCAAATCTCCCTAAACTTTACAGCAAACCGGCATGCTTAAGCGCCGCTCTGACCGTCTCACGACCACTGTCGGTGATTGGTGTCATTGGCAGGCGCAGCGTATCGGTCGCCACAAGACCCAGTTCCTTACATGCCCATTTCACCGGGATTGGATTGGGTTCGACAAATAGTTTGTTGTGTAATGGCATCAGACGCTGATTAATAACGCGTGCCTGGCAAAACTGCCCTTCTG
1448	1313	KCCJBXE01DTFOZ	AAGACGCTTTCAGGCGCGACTTTTGAACAGAGTAAGCCATCAAATCTCCCTAAACTTTACAGCAAACCGGCATGCTTAAGCGCCGCTCTGACCGTCTCACGACCACTGTCGGTGATTGGTGTCATTGGCAGGCGCAGCGTATCGGTCGCCACAAGACCCAGTTCCTTACATGCCCATTTAACCGGGATTGGATTGGGTTCGACAAATAGTTTGTTGTGTAATGGCATCAGACGCTGATTAATAACGCGTGCCTCGGCAAAATGCCCTTCTG
1456	1854	KCCJBXE01DT5D8	TGATAAAAGTCAGGCGCGACTTTTGAACAGAGTAAGCCATCAAATCTCCCTAAACTTTACAGCAAACCGGCATGCTTAAGCGCCGCTCTGACCGTCTCACGACCACTGTCGGTGATTGGTGTCATTGGCAGGCGCAGCGTATCGGTCGCCACAAGACCCAGTTCCTTACATGCCCATTTCACCGGGGATTGGATTGGGTTCGACAAATAGTTTGTTGTGTAATGGCATCAGACGCTGATTAATAACGCGTGCCTCGGNAAAACTGCCCTTCTG
1120	114	KCCJBXE01C0L4K	ATGTCAAACTCAGGCGCGACTTTTGAACAGAGTAAGCCATCAAATCTCCCTAAACTTTACAGCAAACCGGCATGCTTAAGCGCCGCTCTGACCGTCTCACGACCACAGTCGGTGATTGGTGTCATTGGCAGGCGCAGCGTATCGGTCGCCACAAGACCCAGTTCCTTACATGCCCATTTCACCGGGATTGGATTGGGTTCGACAAATAGTTTGTTGTGTAATGGCATCAGACGCTGATTAATAACGCGTGCCTGGCAAAACTGCCCTTCTG
472	3652	KCCJBXE01BFSUU	AAGTTCTAGACAGGCGCGACTTTTGAACAGAGTAAGCCATCAAATCTCCCTAAACTTTACAGCAAACCGGCATGCTTAAGCGCCGCTCTGACCGTCTCACGACCACTGTCGGTGATTGGTGTCATTGGCAGGCGCAGCGTATCGGTCGCCACAAGACCCAGTTCCTTACATGCCCATTTCACCGGGATTGGATTGGGTTCGACAAATAGTTTGTTGTGTAATGGCATCAGACGCTGATTAATAACGCGTGCCTCGGNAAAACTGCCCTTCTG
513	2038	KCCJBXE01BJC6W	TCGACTTGAGCAGGCGCGACTTTTGAACAGAGTAAGCCATCAAATCTCCCTAAACTTTACAGCAAACCGGCATGCTTAAGCGCCGCTCTGACCGTCTCACGACCACTGTCGGTGATTGGTGTCATTGGCAGGCGCAGCGTATCGGTCGCCACAAGACCCAGTTCCTTACATGCCCATTTCACCGGGATTGGATTGGGTTCTACAAATAGTTTGTTGTGTAATGGCATCAGACGCTGATTAATAACGCGTGCCTCGGCAAAACTGCCCTTCTG
1472	1582	KCCJBXE01DVJQ4	CCTAAGGTATCAGGCGCGACTTTTGAACAGAGTAAGCCATCAAATCTCCCTAAACTTTACAGCAAACCGGCATGCTTAAGCGCCGCTCTGACCGTCTCACGACCACTGTCGGTGATTGGTGTCATTGGCAGGCGCAGCGTATCGGTCGCCACAAGACCCAGTTCCTTACATGCCCATTTCACCGGGATTGGATTGGGTTCGACAAATAGTTTGTTGTGTAATGGCATCAGACGCTGATTAATAACGCGTGCCTCGGNAAAACTGCCCTTCTG
407	2161	KCCJBXE01A919V	TAAGTCAGACCAGGCGCGACTTTTGAACAGAGTAAGCCATCAAATCTCCCTAAACTTTACAGCAAACCGGCATGCTTAAGCGCCGCTCTGACCGTCTCACGACCACTGTCGGTGATTGGTGTCATTGGCAGGCGCAGCGTATCGGTCGCCACAAGACCCAGTTCCTTACATGCCCATTTCACCGGGATTGGATTGGGTTCTACAAATAGTTTGTTGTGTAATGGCATCAGACGCTGATTAATAACGCGTGCCTCGGCAAAACTGCCCTTCTG
580	1687	KCCJBXE01BO8N9	TAGTGTTGTTCAGGCGCGACTTTTGAACAGAGTAAGCCATCAAATCTCCCTAAACTTTACAGCAAACCGGCATGCTTAAGCGCCGCTCTGACCGTCTCACGACCACTGTCGGTGATTGGTGTCATTGGCAGGCGCAGCGTATCGGTCGCCACAAGACCCAGTTCCTTACATGCCCATTTCACCGGGATTGGATTGGGTTCGACAAATAGTTTGTTGTGTAATGGCATCAGACGCTGATTAATAACGCGTGCCTCGGNAAAACTGCCCTTCTG
622	1548	KCCJBXE01BSXA2	TGGTTGCGGTCAGGCGCGACTTTTGAACAGAGTAAGCCATCAAATCTCCCTAAACTTTACAGCAAACCGGCATGCTTAAGCGCCGCTCTGACCGTCTCACGACCACTGTCGGTGATTGGTGTCATTGGCAGGCGCAGCGTATCGGTCGCCACAAGACCCAGTTCCTTACATGCCCATTTCACCGGGATTGGATTGGGTTCGACAAATAGTTTGTTGTGTAATGGCATCAGACGCTGATTAATAACGCGTGCCTCGGNAAAACTGCCCTTCTG
697	835	KCCJBXE01BZHSL	CCCGGGTGCCCAGGCGCGACTTTTGAACAGAGTAAGCCATCAAATCTCCCTAAACTTTACAGCAAACCGGCATGCTTAAGCGCCGCTCTGACCGTCTCACGACCACTGTCGGTGATTGGTGTCATTGGCATGCGCAGCGTATCGGTCGCCACAAGACCCAGTTCCTTACATGCCCATTTCACCGGGATTGGATTGGGTTCGACAAATAGTTTGTTGTGTAATGGCATCAGACGCTGATTAATAACGCGTGCCTCGGCAAAACTGCCCTTCTG
333	1169	KCCJBXE01A3JMR	TGTTCGCGGCCAGGCGCGACTTTTGAACAGAGTAAGCCATCAAATCTCCCTAAACTTTACAGCAAACCGGCATGCTTAAGCGCCGCTATGACCGTCTCACGACCACTGTCGGTGATTGGTGTCATTGGCAGGCGCAGCGTATCGGTCGCCACAAGACCCAGTTCCTTACATGCCCATTTCACCGGGATTGGATTGGGTTCGACAAATAGTTTGTTGTGTAATGGCATCAGACGCTGATTAATAACGCGTGCCTCGGCAAAACTGCCCTTCTG
445	1198	KCCJBXE01BDDMO	TTGGTATCCTCAGGCGCGACTTTTGAACAGAGTAAGCCATCAAATCTCCCTAAACTTTACAGCAAACCGGCATGCTTAAGCGCCGCTCTGACCGTCTCACGACCACTGTCGGTGATTGGTGTCATTGGCAGGCGCAGCGTATCGGTCGCCACAAGACCCAGTTCCTTACATGCCCATTTCACCGGGATTGGATTGGGTTCGACAAATAGTTTGTTGTGTAATGGCATCAGACGCTGATTAATAACGCGTGCCTCGGNAAAACTGCCCTTCTG
1208	1519	KCCJBXE01C8DB1	AATCGGAAATCAGGCGCGACTTTTGAACAGAGTAAGCCATCAAATCTCCCTAAACTTTACAGCAAACCGGCATGCTTAAGCGCCGCTCTGACCGTCTCACGACCACTGTCGGTGATTGGTGTCATTGGCAGGCGCAGCGTATCGGTAGCCACAAGACCCAGTTCCTTACATGCCCATTTCACCGGGATTGGATTGGGTTCGACAAATAGTTTGTTGTGTAATGGCATCAGACGCTGATTAATAACGCGTGCCTCGGCAAAACTGCCCTTCTG
1381	2673	KCCJBXE01DNKZN	CAGTTTATTTCAGGCGCGACTTTTGAACAGAGTAAGCCATCAAATCTCCCTAAACTTTACAGCAAACCGGCATGCTTAAGCGCCGCTCTGACCGTCTCACGACCACTGTCTGTGATTGGTGTCATTGGCAGGCGCAGCGTATCGGTCGCCACAACGACCCAGTTCCTTACATGCCCATTTCACCGGGTATTGGATTGGGTTCGACAAATAGTTTGTTGTGTAATGGCATCAGACGCTGATTAATAACGCGTGCCTGGCAAAATGCCCTTCTG
174	2208	KCCJBXE01APLWY	TCAGTCCCATCAGGCGCGACTTTTGAACAGAGTAAGCCATCAAATCTCCCTAAACTTTACAGCAAACCGGCATGCTTAAGCGCCGCTCTGACCGTCTCACGACCACTGTCGGTGATTGGTGTCATTGGCAGGCGCAGCGTATCGGTCGCCACAAGACCCAGTTCCTTACATGCCCATTTCACCGGGATTGGATTGGGTTCGACAAATAGTTTGTTGTGTAATGGTATCAGACGCTGATTAATAACGCGTGCCTCGGCAAAACTGCCCTTCTG
1479	3411	KCCJBXE01DV7AD	TCCTCGAAGACAGGCGCGACTTTTGAACAGAGTAAGCCATCAAATCTCCCTAAACTTTACAGCAAACCGGCATGCTTAAGCGCCGCTCTGACCGTCTCACGACCACTGTCGGTGATTGGTGTCATTGGCAGGCGCAGCGTATCGGTCGCCACAAGACCCAGTTCCTTACATGCCCATTTCACCGGGGATTGGATTGGGTTCGACAAATAGTTTGTTGTGTAATGGCATCAGACGCTGATTAATAACGCGTGCCTCGGNAAAACTGCCCTTCTG
313	85	KCCJBXE01A1RK3	AGTGGAACACCAGGCGCGACTTTTGAACAGAGTAAGCCATCAAATCTCCCTAAACTTTACAGCAAACCGGCATGCTTAAGCGCCGCTCTGACCGTCTCACGACCACTGTCGGTGATTGGTGTCATTGGCAGGCGCAGCGTATCGGTCGCCACAAGACCCAGTTCCTTACATGCCCATTTCACCGGGATTGGATTGGGTTCTACAAATAGTTTGTTGTGTAATGGCATCAGACGCTGATTAATAACGCGTGCCTCGGCAAAACTGCCCTTCTG
871	472	KCCJBXE01CERFU	CTAGTGAAAGCAGGCGCGACTTTTGAACAGAGTAAGCCATCAAATCTCCCTAAACTTTACAGCAAACCGGCATGCTTAAGCGCCGCTCTGACCGTCTCACGACCACTGTCGGTGATTGGTGTCATTGGCAGGCGCAGCGTATCGGTCGCCACAAGACCCAGTTCCTTACATGCACATTTCACCGGGATTGGATTGGGTTCGACAAATAGTTTGTTGTGTAATGGCATCAGACGCTGATTAATAACGCGTGCCTCGGCAAAATGCCCTTCTG
892	3905	KCCJBXE01CGOGJ	TAGTCGTGTCCAGGCGCGACTTTTGAACAGAGTAAGCCATCAAATCTCCCTAAACTTTACAGCAAACCGGCATGCTTAAGCGCCGCTCTGACCGTCTCACGACCACTGTCGGTGATTGGTGTCATTGGCAGGCGCAGCGTATCGGTCGCCACAAGACCCAGTTCCTTACATGCCCATTTCACCGGGGATTGGATTGGGTTCGACAAATAGTTTGTTGTGTAATGGCATCAGACGCTGATTAATAACGCGTGCCTCGGNAAAACTGCCCTTCTG
1349	420	KCCJBXE01DKP36	TTCGTCTTATCAGGCGCGACTTTTGAACAGAGTAAGCCATCAAATCTCCCTAAACTTTACAGCAAACCGGCATGCTTAAGCGCCGCTCTGACCGTCTCACGACCACTGTCGGTGATTGGTGTCATTGGCAGGCGCAGCGTATCGGTCGCCACAAGACCCAGTTCCTTACATGCCCATTTCACCGGGATTGGATTGGGTTCGACAAATAGTTTGTTGTGTAATGGCATCAGACGCTGATTAATAACGCGTGCCTCGGNAAAACTGCCCTTCTG
710	1535	KCCJBXE01B0NE5	ACCTCAGGCGCGACTTTGAACAGAGTAAGCCATCAAATCTCCCTAAACTTTACAGCAAACCGGCATGCTTAAGCGCCGCTCTGACCGTCTCACGACCACTGTCGGTGATTGGTGTCATTGGCAGGCGCAGCATATCGGTCGCCACAAGACCCAGTTCCTTACATGCCCATTTCACCGGGATTGGATTGGGTTCGACAAATAGTTTGTTGTGTAATGGCATCAGACGCTGATTAATAACGCGTGCCTCGGCAAATGCCCTTCTG
1164	863	KCCJBXE01C4HRL	AAGATGGCCCCAGGCGCGACTTTTGAACAGAGTAAGCCATCAAATCTCCCTAAACTTTACAGCAAACCGGCATGCTTAAGCGCCGCTCTGACCGTCTCACGACCACTGTCGGTGATTGGTGTCATTGGCAGGCGCAGCGTATCGGTCGCCACAAGACCCAGTTCCTTACATGCCCATTTCACCGGGATTGGATTGGGTTCGACAAATAGTTTGTTGTGTAATGGCATCAGACGCTGATTAATAACGCGTGCCTCGGNAAAACTGCCCTTCTG
731	953	KCCJBXE01B2HCB	TTAAGCATATCAGGCGCGACTTTTGAACAGAGTAAGCCATCAAATCTCCCTAAACTTTACAGCAAACCGGCATGCTTAAGCGCCGCTCTGACCGTCTCACGACCACTGTCGGTGATTGGTGTCATTGGCAGGCGCAGCGTATCGGTAGCCACAAGACCCAGTTCCTTACATGCCCATTTCACCGGGATTGGATTGGGTTCGACAAATAGTTTGTTGTGTAATGGCATCAGACGCTGATTAATAACGCGTGCCTGGCAAAATGCCCTTCTG
1189	107	KCCJBXE01C6N61	TCGGCAAAATCAGGCGCGACTTTTGAACAGAGTAAGCCATCAAATCTCCCTAAACTTTACAGCAAACCGGCATGCTTAAGCGCCGCTCTGACCGTCTCACGACCACTGTCGGTGATTGGTGTCATTGGCAGGCGCAGCGTATCGGTCGCCACAAGACCCAGTTCCTTACATGCCCATTTCACCGGGATTGGATTGGGTTCGACAAATAGTTTGTTGTGTAATGGCATCAGACGCTGATTAATAACGCGTGCCTCGGNAAAACTGCCTTCTG
170	2329	KCCJBXE01AO9C7	TAGTTCCAGGCAGGCGCGACTTTTGAACAGAGTAAGCCATCAAATCTCCCTAAACTTTACAGCAAACCGGCATGCTTAAGCGCCGCTCTGACCGTCTCACGACCACTGTCGGTGATTGGTGTCATTGGCAGGCGCAGCGTATCGGTCGCCACAAGACCCAGTTCCTTACATGCCCATTTCACCGGGATTGGATTGGGTTCGACAAATAGTTTGTTGTGTAATGGCATCAGACGCTGATTAATAACGCGTGCCTCGGNAAAACTGCCCTTCTG
856	3697	KCCJBXE01CDIIR	CCCAATACCTCAGGCGCGACTTTTGAACAGAGTAAGCCATCAAATCTCCCTAAACTTTACAGCAAACCGGCATGCTTAAGCGCCGCTCTGACCGTCTCACGACCACTGTCGGTGATTGGTGTCATTGGCAGGCGCAGCGTATCGGTCGCCACAAGACCCAGTTCCTTACATGCCCATTTCACCGGGATTGGATTGGGTTCGACAAATAGTTTGTTGTGTAATGGCATCAGACGCTGATTAATAACGCGTGCCTCGGNAAAACTGCCCTTCTG
1390	537	KCCJBXE01DOBSB	TGCTTAGAACCAGGCGCGACTTTTGAACAGAGTAAGCCATCAAATCTCCCTAAACTTTACAGCAAACCGGCATGCTTAAGCGCCGCTCTGACCGTCTCACGACCACTGTCGGTGATTGGTGTCATTGGCAGGCGCAGCGTATCGGTCGCCACAAGACCCAGTTCCTTACATGCCCATTTCACCGGGATTGGATTGGGTTCGACAAATAGTTTGTTGTGTAATGGCATCAGACGCTGATTAATAACGCGTGCCTCGGNAAAACTGCCCTTCTG
1394	1007	KCCJBXE01DOOSH	CGCGACTTTGAACAGAGTAAGCCATCAAATCTCCCTAAACTTTACAGCAAACCGGCATGCTTAAGCGCCGCTCTGACCGTCTCACGACCACTGTCGGTTATTGGTGTCATTGGCAGGCGCAGCGTATCGGTCGCCACAAGACCCAGTTCCTTACATGCCCATTTCACCGGGATTGGATTGGGTTCGACAATAGTTTGTTGTGTAATGGCATCAGACGCTGATTAATAACGCGTGCCTCGGCAAAACTGCCCTTCTG
472	2157	KCCJBXE01BFRPB	TATTTTAGCTCAGCGCGACTTTTGAACAGAGTAAGCCATCAAATCTCCCTAAACTTTACAGCAAACCGGCATGCTTAAGCGCCGCTCTGACCGTCTCACGACCACTGTCGGTGATTGGTGTCATTGGCAGGCGCAGCGTATCGGTCGCCACAAGACCCAGTTCCTTACATGCCCATTTCACCGGGATTGGATTGGGTTCGACAAATAGTTTGTTGTGTAATGGCATCAGACGCTGATTAATAACGCGTGCCTCGGNAAAACTGCCCTTCTG
1430	2723	KCCJBXE01DRVV5	CCTCTGGGGCCAGGCGCGACTTTTGAACAGAGTAAGCCATCAAATCTCCCTAAACTTTACAGCAAACCGGCATGCTTAAGCGCCGCTCTGACCGTCTCACGACCACTGTCGGTGATTGGTGTCATTGGCAGGCGCAGCGTATCGGTCGCCACAAGACCCAGTTCCTTACATGCCCATTTCACCGGGATTGGATTGGGTTCGACAAATAGTTTGTTGTGTAATGGCATCAGACGCTGATTAATAACGCGTGCCTCGGNAAAACTGCCCTTCTG
288	3301	KCCJBXE01AZM1Z	TGGGAGACAACAGGCGCGACTTTTGAACAGAGTAAGCCATCAAATCTCCCTAAACTTTACAGCAAACCGGCATGCTTAAGCGCCGCTCTGACCGTCTCACGACCACTGTCGGTGATTGGTGTCATTGGCAGGCGCAGCGTATCGGTCGCCACAAGACCCAGTTCCTTACATGCCCATTTCACCGGGATTGGATTGGGTTCGACAAATAGTTTGTTGTGTAATGGCATCAGACGCTGATTAATAACGCGTGCCTCGGNAAAACTGCCCTTCTG
89	2563	KCCJBXE01AH5JP	CCCTTATTGACAGGCGCGACTTTTGAACAGAGTAAGCCATCAAATCTCCCTAAACTTTACAGCAAACCGGCATGCTTAAGCGCCGCTCTGACCGTCTCACGACCACTGTCGGTGATTGGTGTCATTGGCAGGCGCAGCGTATCGGTCGCCACAAGACCCAGTTCCTTACATGCCCATTTCACCGGGGATTGGATTGGGTTCGACAAATAGTTTGTTGTGTAATGGCATCAGACGCTGATTAATAACGCGTGCCTCGGNAAAACTGCCCTTCTG
469	3991	KCCJBXE01BFJMX	CGAGCACAGGCGCGACTTTTGAACAGAGTAAGCCATCAAATCTACCCTAAACTTTACAGCAAACCGGCATGCTTAAGCGCCGCTCTGACCGTCTCACGACCACTGTCGGTGATTGGTGTCATTGGCAGGCGCAGCGTATCGGTCGCCACAAGACCCAGTTCCTTACATGCCCATTTCACCGGGGATTGGATTGGGTTCGACAAATAGTTTGTTGTGTAATGGCATCAGACGCTGATTAATAACGCGTGCCTCGGNAAAACTGCCCTTCTG
178	1714	KCCJBXE01APX6C	CAACTGATGCCAGGCGCGACTTTTGAACAGAGTAAGCCATCAAATCTCCCTAAACTTTACAGCAAACCGGCATGCTTAAGCGCCGTTCTGACCGTCTCACGACCACTGTCGGTGATTGGTGTCATTGGCAGGCGCAGCGTATCGGTCGCCACAAGCCCAGTTCCTTACATGCCCATTTCACCGGGATTGGATTGGGTTCGACAAATAGTTTGTTGTGTAATGGCATCAGACGCTGATTAATAACGCGTGCCTGGCAAAACTGCCCTTCTG
86	3565	KCCJBXE01AHWT7	TAACAAGTGTCAGGCGCGACTTTGAACAGAGTAAGCCATCAAATCTCCCTAAACTTTACAGCAAACCGGCATGCTTAAGCGCCGCTCTGACCGTCTCACGACCACTGTCGGTGATTGGTGTCATTGGCAGGCGCAGCGTATCGGTCGCCACAAGACCCAGTTCCTTACATGCCCATTTCACCGGGATTGGATTGGGTTCGACAAATAGTTTGTTGTGTAATGGCATCAGACGCTGATTAATAACGCGTGCCTCGGNAAAACTGCCCTTCTG
333	1841	KCCJBXE01A3J5F	ACTCTTTCTGCAGGCGCGACTTTTGAACAGAGTAAGCCATCAAATCTCCCTAAACTTTACATCAAACCGGCATGCTTAAGCGCCGCTCTGACCGTCTCACGACCACTGTCGGTGATTGGTGTCATTGGCAGGCGCAGCGTATCGGTCGCCACAAGACCCAGTTCCTTACATGCCCATTTCACCGGGATTGGATTGGGTTCGACAAATAGTTTGTTGTGTAATGGCATCAGACGCTGATTAATAACGCGTGCCTGGCAAAACTGCCCTTCTG
501	673	KCCJBXE01BH97N	AACTAAACCTCAGGCGCGACTTTTGAACAGAGTAAGCCATCAAATCTCCCTAAACTTTACAGCAAACCGGCATGCTTAAGTGCCGCTCTGACCGTCTCACGACCACTGTCGGTGATTGGTGTCATTGGCAGGCGCAGCGTATCGGTCGCCACAAGACCCAGTTCCTTACATGCCCATTTCACCGGGATTGGATTGGGTTCGACAAATAGTTTGTTGTGTAATGGCATCAGACGCTGATTAATAACGCGTGCCTCGGCAAAATGCCCTTCTG
1460	1968	KCCJBXE01DUH4I	TAGGTGAGAACAGGCGCGACTTTTGAACAGAGTAAGCCATCAAATCTCCCTAAACTTTACAGCAAACCGGCATGCTTAAGCGCCGCTCTGACCGTCTCACGACCACTGTCGGTGATTGGTGTCATTGGCAGGCGCAGCGTATCGGTCGCCACAAGACCCAGTTCCTTACATGCCCATTTCACCGGGGATTGGATTGGGTTCGACAAATAGTTTGTTGTGTAATGGCATCAGACGCTGATTAATAACGCGTGCCTCGGNAAAACTGCCCTTCTG
1333	1279	KCCJBXE01DJB7L	TTCCTTCTGGCAGGCGCGACTTTTGAACAGAGTAAGCCATCAAATCTCCCTAAACTTTACAGCAAACCGGCATGCTTAAGCGCCGCTCTGACCGTCTCACGACCACTGTCGGTGATTGGTGTCATTGGCAGGCGCAGCGTATCGGTCGCCACAAGACCCAGTTCCTTACATGCCCATTTCACCGGGATTGGATTGGGTTCGACAAATAGTTTGTTGTGTAATGGCATCAGACGCTGATTAATAACGCGTGCCTCGGNAAAACTGCCCTTCTG
1022	511	KCCJBXE01CR0PD	CAACCGTTGCCAGGCGCGACTTTTGAACAGAGTAAGCCATCAAATCTCCCTAAACTTTACAGCAAACCGGCATGCTTAAGCGCCGCTCTGACCGTCTCACGACCACTGTCGGTGATTGGTGTCATTGGCAGGCGCAGCGTATCGGTCGCCACAATACCCAGTTCCTTACATGCCCATTTCACCGGGATTGGATTGGGTTCGACAAATAGTTTGTTGTGTAATGGTCATCAGACGCTGATTAATAACGCGTGCCTCGGCAAAACTGCCCTTCTG
1404	1461	KCCJBXE01DPKQV	TCCTTGGCATCAGGAGCGACTTTTGAACAGAGTAAGCCATCAAATCTCCCTAAACTTTACAGCAAACCGGCATGCTTAAGCGCCGCTCTGACCGTCTCACGACCACTGTCGGTGATTGGTGTCATTGGCAGGCGCAGCGTATCGGTCGCCACAAGACCCAGTTCCTTACATGCCCATTTCACCGGGATTGGATTGGGTTCGACAAATAGTTTGTTGTGTAATGGCATCAGACGCTGATTAATAACGCGTGCCTGGCAAAACTGCCCTTCTG
1307	601	KCCJBXE01DG1IJ	CGGAAATAGGCAGGCGCGACTTTTGAACAGAGTAAGCCATCAAATCTCCCTAAACTTTACAGCAAACCGGCATGCTTAAGCGCCGCTCTGACCGTCTCACGACCACTGTCGGTGATTGGTGTCATTGGCAGGCGCAGCGTATCGGTCGCCACAAGACCCAGTTCCTTACATGCCCATTTCACCGGGATTGGATTGGGTTCGACAAATAGTTTGTTGTGTAATGGCATCAGACGCTGATTAATAACGCATGCCTGGCAAAACTGCCCTTCTG
755	295	KCCJBXE01B4KOP	TGACACTGTCCAGGCGCGACTTTTGAACAGAGTAAGCCATCAAATCTCCCTAAACTTTACAGCAAACCGGCATGCTTAAGCGCCGCTCTGACCGTCTCACGACCACTGTCGGTGATTGGTGTCATTGGCAGGCGCAGCGTATCGGTCGCCACAAGACCCAGTTCCTTACATGCCCATTTCACCGGGATTGGATTGGGTTCGGCAAATAGTTTGTTGTGTAATGGCATCAGACGCTGATTAATAACGCGTGCCTGGCAAAACTGCCCTTCTG
229	1123	KCCJBXE01AUEWL	TGAGAAAACTCAGGCGCGACTTTTGAACAGAGTAAGCCATCAAATCTCCCTAAACTTTACAGCAAACCGGCATGCTTAAGCGCCGCTCTGACCGTCTCACGACCACTGTCGGTGATTGGTGTCATTGGCAGGCGCAGCGTATCGGTCGCCACAAGACCCAGTTCCTTACATGCCCATTTCACCGGGATTGGATTGGGTTCGACAAATAGTTTGTTGTGTAATGGCATCAGACGCTGATTAATAACGCGTGCCTCGGNAAAACTGCCCTTCTG
213	141	KCCJBXE01ASZKV	TTATTGCCGCCAGGCGCGACTTTTGAACAGAGTAAGCCATCAAATCTCCCTAAACTTTACAGCAAACCGGCATGCTTAAGCGCCGCTCTGACCGTCTCACGACCACTGTCGGTGATTGGTGTCATTGGCAGGCGCAGCGTATCGGTCGCCACAAGACCCAGTTCCTTACATGCCCATTTCACCGGGATTGGATTGGGTTCGACAAATAGTTTGTTGTGTAATGGCATCAGACGCTGATTAATAACGCGTGCCTCGGNAAAACTGCCCTTCTG
1185	1364	KCCJBXE01C6CIU	TTGCCCTTGACAGGCGCGACTTTTGAACAGAGTAAGCCATCAAATCTCCCTAAACTTTACAGCAAACCGGCATGCTTAAGCGCCGCTCTGACCGTCTCACGACCACTGTCGGTGATTGGTGTCATTGGCAGGCGCAGCGTATCGGTCGCCACAAGACCCAGTTCCTTACATGCCCATTTCACCGGGGATTGGATTGGGTTCGACAAATAGTTTGTTGTGTAATGGCATCAGACGCTGATTAATAACGCGTGCCTCGGNAAAACTGCCCTTCTG
1277	3617	KCCJBXE01DEG0Z	CAATAACGATCAGGCGCGACTTTTGAACAGAGTAAGCCATCAAATCTCCCTAAACTTTACAGCAAACCGGCATGCTTAAGCGCCGCTCTGACCGTCTCACGACCACTGTCGGTGATTTGTGTCATTGGCAGGCGCAGCGTATCGGTCGCCACAAGACCCAGTTCCTTACATGCCCATTTCACCGGGATTGGATTGGGTTCGACAAATAGTTTGTTGTGTAATGGCATCAGACGCTGATTAATAACGCGTGCCTGGCAAAATGCCCTTCTG
1441	3196	KCCJBXE01DSU0U	AGGTGTCAGTCAGGCGCGACTTTTGAACAGAGTAAGCCATCAAATCTCCCTAAACTTTACATCAAACCGGCATGCTTAAGCGCCGCTCTGACCGTCTCACGACCACTGTCGGTGATTGGTGTCATTGGCAGGCGCAGCGTATCGGTCGCCACAAGACCCAGTTCCTTACATGCCCATTTCACCGGGATTGGATTGGGTTCGACAAATAGTTTGTTGTGTAATGGCATCAGACGCTGATTAATAACGCGTGCCTGGCAAAATGCCCTTCTG
1362	2549	KCCJBXE01DLWUF	CGGGATTTCTCAGGCGCGACTTTTGAACAGAGTAAGCCATCAAATCTCCCTAAACTTTACAGCAAACCGGCATGCTTAAGCGCCGCTCTGACCGTCTCACGACCACTGTCGGTGATTGGTGTCATTGGCAGGCGCAGCGTATCGGTCGCCACAAGAACCAGTTCCTTACATGCCCATTTCACCGGGATTGGATTGGGTTCGACAAATAGTTTGTTGTGTAATGGCATCAGACGCTGATTAATAACGCGTGCCTCGGCAAAACTGCCCTTCTG
775	2653	KCCJBXE01B6DPR	CGTCGTAAATCAGGCGCGACTTTTGAACAGAGTAAGCCATCAAATCTCCCTAAACTTTACAGCAAACCGGCATGCTTAAGCGCCGCTCTGACCGTCTCACGACCACTGTCGGTGATTGGTGTCATTGGCAGGCGCAGCGTATCGGTCGCCACAAGACCCAGTTCCTTACATGTCCATTTCACCGGGGATTGGATTGGGTTCGACAAATAGTTTGTTGTGTAATGGCATCAGACGCTGATTAATAACGCGTGCCTCGGCAAAACTGCCCTTCTG
473	3175	KCCJBXE01BFVND	TTTACTCATACAGGCGCGACTTTTGAACAGAGTAAGCCATCAAATATCCCTAAACTTTACAGCAAACCGGCATGCTTAAGCGCCGCTCTGACCGTCTCACGACCACTGTCGGTGATTGGTGTCATTGGCAGGCGCAGCGTATCGGTCGCCACAAGACCCAGTTCCTTACATGCCCATTTCACCGGGATTGGATTGGGTTCGACAAATAGTTTGTTGTGTAATGGCATCAGACGCTGATTAATAACGCGTGCCTCGGCAAAACTGCCCTTCTG
1172	3178	KCCJBXE01C48T4	TCTATACCCACAGGCGCGACTTTTGAACAGAGTAAGCCATCAAATCTCCCTAAACTTTACAGCAAACCGGCATGCTTAAGCGCCGCTCTGACCGTCTCACGACCACTGTCGGTGATTGGTGTCATTGGCAGGCGCAGCGTATCGGTCGCCACAAGACCCAGTTCCTTACATGCCCATTTCACCGGGATTGGATTGGGTTCGACAAATAGTTTGTTGTGTAATGGCATCAGACGCTGATTAATAACGCGTGCCTCGGNAAAACTGCCCTTCTG
285	63	KCCJBXE01AZA2P	AGGTATTTTGCAGGCGCGACTTTTGAACAGAGTAAGCCATCAAATCTCCCTAAACTTTACAGCAAACCGGCATGCTTAAGCGCCGCTCTGACCGTCTCACGACCACTGTCGGTGATTGGTGTCATTGGCAGGCGCAGCGTATCGGTCGCCACAAGACCCAGTTCCTTACATGCCCATTTCACCGGGATTGGATTGGGTTCGACAAATAGTTTGTTGTGTAATGGCATCAGACGCTGATTAATAACGCGTGCCTCGGNAAAACTGCCCTTCTG
253	1888	KCCJBXE01AWJCI	AGGATAACAGCAGGCGCGACTTTTGAACAGAGTAAGCCATCAAATCTCCCTAAACTTTACAGCAAACCGGCATGCTTAAGCGCCGCTCTGACCGTCTCACGACCACTGTCGGTGATTGGTGTCATTGGCGGGCGCAGCGTATCGGTCGCCACAAGACCCAGTTCCTTACATGCCCATTTCACCGGGGATTGGATTGGGTTCGACAAATAGTTTGTTGTGTAATGGCATCAGACGCTGATTAATAACGCGTGCCTCGGCAAAACTGCCCTTCTG
121	2439	KCCJBXE01AKYK5	TTGCCCACTACAGGCGCGACTTTTGAACAGAGTAAGCCATCAAATCTCCCTAAACTTTACAGCAAACCGGCATGCTTAAGCGCCGCTCTGACCGTCTCACGACCACTGTCGGTGATTGGTGTCATTGGCAGGCGCAGCGTATCGGTCGCCACAAGACCCAGTTCCTTACATGCCCATTTCACCGGGATTGGATTGGGTTCGACAAATAGTTTGTTGTGTAATGGCATCAGACGCTGATTAATAACGCGTGCCTCGGNAAAACTGCCCTTCTG
1082	520	KCCJBXE01CXACA	TTACATATACCAGGCGCGACTTTTGAACAGAGTAAGCCATCAAATCTCCCTAAACTTTACAGCAAACCGGCATGCTTAAGCGCCGCTCTGACCGTCTCACGACCACTGTCGGTGATTGGTGTCATTGGCAGGCGCAGCGTATCGGTCGCCACAAGACCCAGTTCCTTACATGCCCATTTCACCGGGATTGGATTGGGTTCGACAAATAGTTTGTTGTGTAATGGCATCAGACGCTGATTAATAACTCGTGCCTCGGCAAAATGCCCTTCTG
196	1948	KCCJBXE01ARI8U	AGGTTGTGGTCAGGCGCGACTTTTGAACAGAGTAAGCCATCAAATCTCCCTAAACTTTACAGCAAACCGGCATGCTTAAGCGCCGCTCTGACCGTCTCACGACCACTGTCGGTGATTGGTGTCATTGGCAGGCGCAGCGTATCGGTCGCCACAAGACCCAGTTCCTTACATGCCCATTTCACCGGGATTGGATTGGGTTCGACAAATAGTTTGTTGTGTAATGGCATCAGACGCTGATTAATAACGCGTGCCTCGGNAAAACTGCCCTTCTG
171	870	KCCJBXE01APBEG	TAGATGTTTTCAGGCGCGACTTTTGAACAGAGTAAGCCATCAAATCTCCCTAAACTTTACAGCAAACCGGCATGCTTAAGCGCCGCTCTGACCGTCTCACGACCACTGTCGGTGATTGGTGTCATTGGCAGGCGCAGCGTATCGGTCGCCACAAGACCCAGTTCCTTACATGCCCATTTCACCGGGATTGGATTGGGTTCGACAAATAGTTTGTTGTGTAATGGCATCAGACGCTGATTAATAACGCGTGCCTCGGNAAAACTGCCCTTCTG
231	1275	KCCJBXE01AULCD	CGGGCTGACTCAGGCGCGACTTTTGAACAGAGTAAGCCATCAAATCTACCTAAACTTTACAGCAAACCGGCATGCTTAAGCGCCGCTCTGACCGTCTCACGACCACTGTCGGTGATTGGTGTCATTGGCAGGCGCAGCGTATCGGTCGCCACAAGACCCAGTTCCTTACATGCCCATTTCACCGGGATTGGATTGGGTTCGACAAATAGTTTGTTGTGTAATGGCATCAGACGCTGATTAATAACGCGTGCCTGGCAAAACTGCCCTTCTG
169	728	KCCJBXE01AO4YY	CAGGCGCGACTTTGAACAGAGTAAGCCATCAAATATCCCTAAACTTTACAGCAAACCGGCATGCTTAAGCGCCGCTCTGACCGTCTCACGACCACTGTCGGTGATTGGTGTCATTGGCAGGCGCAGCGTATCGGTCGCCACAAGACCCAGTTCCTTACATGCCCATTTCACCGGGATTGGATTGGGTTCGACAAATAGTTTGTTGTGTAATGGCATCAGACGCTGATTAATAACGCGTGCCTCGGCAAAACTGCCCTTCTG
773	322	KCCJBXE01B55LG	TTATGCCGACCAGGCGCGACTTTTGAACAGAGTAAGCCATCAAATCTCCCTAAACTTTACAGCAAACCGGCATGCTTAAGCGCCGCTCTGACCGTCTCACGACCACTGTCGGTGATTGGTGTCATTGGCAGGCGCAGCGTATCGGTCGCCACAAGACCCAGTTCCTTACATGCCCATTTCACCGGGATTGGATTGGGTTCGACAAATAGTTTGTTGTGTAATGGCATCAGACGCTGATTAATAACGCGTGCCTCGGNAAAACTGCCCTTCTG
214	476	KCCJBXE01AS2ZY	TAGTATAAGACAGGCGCGACTTTTGAACAGAGTAAGCCATCAAATCTCCCTAAACTTTACAGCAAACCGGCATGCTTAAGCGCCGCTCTGACCGTCTCACGACCACTGTCGGTGATTGGTGTCATTGGCAGGCGCAGCGTATCGGTCGCCACAAGACCCAGTTCCTTACATGCCCATTTCACCGGGATTGGATTGGGTTCGACAAATAGTTTGTTGTGTAATGGCATCAGACGCTGATTAATAACGCGTGCCTCGGNAAAACTGCCCTTCTG
1390	1402	KCCJBXE01DOCGC	TGGGTGACGGCAGGCGCGACTTTTGAACAGAGTAAGCCATCAAATCTCCCTAAACTTTACAGCAAACCGGCATGCTTAAGCGCCGCTCTGACCGTCTCACGACCACTGTCGGTGATTGGTGTCATTGGCAGGCGCAGCGTATCGGTCGCCACAAGACCCAGTTCCTTACATGCCCATTTCACCGGGATTGGATTGGGTTCGACAAATAGTTTGTTGTGTAATGGCATCAGACGCTGATTAATAACGCGTGCCTCGGNAAAACTGCCCTTCTG
1035	64	KCCJBXE01CS5F2	AAAGTGGATTCAGGCGCGACTTTTGAACAGAGTAAGCCATCAAATCTCCCTAAACTTTACAGCAAACCGGCATGCTTAAGCGCCGCTCTGACCGTCTCACGACCACTGTCGGTGATTGGTGTCATTGGCAGGCGCAGCGTATCGGTCGCCACAAGACCCAGTTCCTTACATGCCCATTTCACCGGGATTGGATTGGGTTCGACAAATAGTTTGTTGTGTAATGGCATCAGACGCTGATTAATAACGCGTGCCTCGGNAAAACTGCCCTTCTG
645	1597	KCCJBXE01BUX1B	TTGACAAACACAGGCGCGACTTTTGAACAGAGTAAGCCATCAAATCTCCCTAAACTTTACAGCAAACCGGCATGCTTAAGCGCCGCTCTGACCGTCTCACGACCACTGTCGGTGATTGGTGTCATTGGCAGGCGCAGCGTATCGGTCGCCACAAGACCCAGTTCCTTACATGCCCATTTCACCAGGATTGGATTGGGTTCGACAAATAGTTTGTTGTGTAATGGCATCAGACGCTGATTAATAACGCGTGCCTGGCAAAACTGCCCTTCTG
1405	1709	KCCJBXE01DPN3J	TAGATAAGGACAGGCGCGACTTTTGAACAGAGTAAGCCATCAAATCTCCCTAAACTTTACAGCAAACCGGCATGCTTAAGCGCCGCTCTGACCGTCTCACGACCACTGTCGGTGATTGGTGTCATTGGCAGGCGCAGCGTATCGGTCGCCACAAGACCCAGTTCCTTACATGCCCATTTCACCGGGATTGGATTGGGTTCGACAAATAGTTTGTTGTGTAATGGCATCAGACGCTGATTAATAACGCGTGCCTCGGNAAAACTGCCCTTCTG
219	332	KCCJBXE01ATIOU	TTTTCCCGATCAGGCGCGACTTTTGAACAGAGTAAGCCATCAAATCTCCCTAAACTTTACAGCAAACCGGCATGCTTAAGCGCCGCTCTGACCGTCTCACGACCACTGTCGGTGATTGGTGTCATTGGCAGGCGCAGCGTATCGGTCGCCACAAGACCCAGTTCCTTACATGTCCATTTCACCGGGATTGGATTGGGTTCGACAAATAGTTTGTTGTGTAATGGCATCAGACGCTGATTAATAACGCGTGCCTCGGCAAAATGCCCTTCTG
771	3791	KCCJBXE01B51X9	ATAACATAACCAGGCGCGACTTTTGAACAGAGTAAGCCATCAAATCTCCCTAAACTTTACAGCAAACCGGCATGCTTAAGCGCCGCTATGACCGTCTCACGACCACTGTCGGTGATTGGTGTCATTGGCAGGCGCAGCGTATCGGTCGCCACAAGACCCAGTTCCTTACATGCCCATTTCACCGGGATTGGATTGGGTTCGACAAATAGTTTGTTGTGTAATGGCATCAGACGCTGATTAATAACGCGTGCCTCGGCAAAACTGCCCTTCTGCTGAGACCTACCAAGGCACACAGGGGATTAGG
1121	2351	KCCJBXE01C0Q0H	TCGATCGAATCAGGCGCGACTTTTGAACAGAGTAAGCCATCAAATCTCCCTAAACTTTACAGCAAACCGGCATGCTTAAGCGCCGCTATGACCGTCTCACGACCACTGTCGGTGATTGGTGTCATTGGCAGGCGCAGCGTATCGGTCGCCACAAGACCCAGTTCCTTACATGCCCATTTCACCGGGATTGGATTGGGTTCGACAAATAGTTTGTTGTGTAATGGCATCAGACGCTGATTAATAACGCGTGCCTGGCAAAATGCCCTTCTG
1235	1752	KCCJBXE01DAQUI	TTGAAGGGCACAGGCGCGACTTTTGAACAGAGTAAGCCATCAAATCTCCCTAAACTTTACAGCAAACCGGCATGCTTAAGCGCCGCTCTGACCGTCTCACGACCACTGTCGGTGATTGGTGTCATTGGCAGGCGCAGCGTATCGGTCGCCACAAGACCCAGTTCCTTACATGCCCATTTCACCGGGATTGGATTGGGTTCGACAAATAGTTTGTTGTGTAATGGCATCAGACGCTGATTAATAACGCGTGCCTCGGNAAAACTGCCCTTCTG
157	2875	KCCJBXE01AN4O9	TGGTCAGGGACAGGCGCGACTTTTGAACAGAGTAAGCCATCAAATCTCCCTAAACTTTACAGCAAACCGGCATGCTTAAGCGCCGCTCTGACCGTCTCACGACCACTGTCGGTGATTGGTGTCATTGGCAGGCGCAGCGTATCGGTCGCCACAAGACCCAGTTCCTTACATGCCCATTTCACCGGGATTGTATTGGGTTCGACAAATAGTTTGTTGTGTAATGGCATCAGACGCTGATTAATAACGCGTGCCTCGGCAAAACTGCCCTTCTG
38	1385	KCCJBXE01ADNGB	TAGTTCCTATCAGGCGCGACTTTTGAACAGAGTAAGCCATCAAATCTCCCTAAACTTTACAGCAAACCGGCATGCTTAAGCGCCGCTCTGACCGTCTCACGACCACTGTCGGTGATTGGTGTCATTGGCAGGCGCAGCGTATCGGTCGCCACAAGACCCAGTTCCTTACATGCCCATTTCACCGGGATTGGATTGGGTTCGACAAATAGTTTGTTGTGTAATGGCATCAGACGCTGATTAATAACGCGTGCCTCGGNAAAACTGCCCTTCTG
82	2511	KCCJBXE01AHJDT	CGGGCAATTACAGGCGCGACTTTTGAACAGAGTAAGCCATCAAATCTCCCTAAACTTTACAGCAAACCGGCATGCTTAAGCGCCGCTCTGACCGTCTCACGACCACTGTCGGTGATTGGTGTCATTGGCAGGCGCAGCGTATCGGTCGCCACAAGACCCAGTTCCTTACATGCCCATTTCACCGGGGATTGGATTGGGTTCGACAAATAGTTTGTTGTGTAATGGCATCAGACGCTGATTAATAACGCGTGCCTCGGNAAAACTGCCCTTCTG
190	1057	KCCJBXE01AQZLF	AGGCCACGGTCAGGCGCGACTTTTGAACAGAGTAAGCCATCAAATCTCCCTAAACTTTACAGCAAACCGGCATGCTTAAGCGCCGCTCTGACCGTCTCACGACCACTGTCGGTGATTGGTGTCATTGGCAGGCGCAGCGTATCGGTCGCCACAAGACCCAGTTCCTTACATGCCCATTTCACCGGGATTGGATTGGGTTCTACAAATAGTTTGTTGTGTAATGGCATCAGACGCTGATTAATAACGCGTGCCTCGGCAAAATGCCCTTCTG
452	3836	KCCJBXE01BD1SE	CAGTAACGAACAGGCGCGACTTTTGAACAGAGTAAGCCATCAAATCTCCCTAAACTTTACAGCAAACCGGCATGCTTAAGCGCCGCTCTGACCGTCTCACGACCACTGTCGGTGATTGGTGTCATTGGCAGGCGCAGCGTATCGGTCGCCACAAGACCCAGTTCCTTACATGCCCATTTCACCGGGATTGGATTGGGTTCGACAAATAGTTTGTTGTGTAATGGCATCAGACGCTGATTAATAACGCGTGCCTCGGNAAAACTGCCCTTCTG
865	988	KCCJBXE01CD8VI	CGGTCGGGCTCAGGCGCGACTTTTGAACAGAGTAAGCCATCAAATCTCCCTAAACTTTACAGCAAACCGGCATGCTTAAGCGCCGCTCTGACCGTCTCACGACCACTGTCGGTGATTGGTGTCATTGGCAGGCGCAGCGTATCGGTCGCCACAAGACCCAGTTCCTTACATGCCCATTTCACCGGGATTGGATTGGGTTCGACAAATAGTTTGTTGTGTAATGGCATCAGACGCTGATTAATAACGCGTGCCTCGGNAAAACTGCCCTTCTG
1473	3093	KCCJBXE01DVN2V	CTACGGGTGCCAGGCGCGACTTTTGAACAGAGTAAGCCATCAAATCTCCCTAAACTTTACAGCAAACCGGCATGCTTAAGCGCCGCTCTGACCGTCTCACGACCACTGTCGGTGATTGGTGTCATTGGCAGGCGCAGCGTATCGGTCGCCACAAGACCCAGTTCCTTACATGCCCATTTCACCGGGATTGGATTGGGTTCGACAAATAGTTTGTTGTGTAATGGCATCAGACGCTGATTAATAACGCGTGCCTCGGNAAAACTGCCCTTCTG
1431	884	KCCJBXE01DRXMU	CGTTTGTTCTCAGGCGCGACTTTTGAACAGAGTAAGCCATCAAATCTCCCTAAACTTTACAGCAAACCGGCATGCTTAAGCGCCGCTCTGACCGTCTCACGACCACTGTCGGTGATTGGTGTCATTGGCAGGCGCAGCGTATCGGTCGCCACAAGACCCAGTTCCTTACATGCCCATTTCACCGGGATTGGATTGGGTTCGACAAATAGTTTGTTGTGTAATGGCATCAGACGCTGATTAATAACGCGTGCCTCGGNAAAACTGCCCTTCTG
685	2606	KCCJBXE01BYG8G	CTGTGCTTACCAGGCGCGACTTTTGAACAGAGTAAGCCATCAAATCTCCCTAAACTTTACAGCAAACCGGCATGCTTAAGAGCCGCTCTGACCGTCTCACGACCACTGTCGGTGATTGGTGTCATTGGCAGGCGCAGCGTATCGGTCGCCACAAGACCCAGTTCCTTACATGCCCATTTCACCGGGATTGGATTGGGTTCGACAAATAGTTTGTTGTGTAATGGCATCAGACGCTGATTAATAACGCGTGCCTGGCAAAACTGCCCTTCTG
329	1981	KCCJBXE01A27L7	AATGACTGATCAGGCGCGACTTTTGAACAGAGTAAGCCATCAAATCTCCCTAAACTTTACAGCAAACCGGCATGCTTAAGCGCCGCTCTGACCGTCTCACGACCACTGTCGGTGATTGGTGTCATTGGCAGGCGCAGCGTATCGGTCGCCACAAGACCCAGTTCCTTACATGCCCATTTCACCGGGATTTGATTGGGTTCGACAAATAGTTTGTTGTGTAATGGCATCAGACGCTGATTAATAACGCGTGCCTCGGCAAAATGCCCTTCTG
140	1528	KCCJBXE01AMLXM	AGGCGCTTTCCAGGCGCGACTTTTGAACAGAGTAAGCCATCAAATCTCCCTAAACTTTACAGCAAACCGGCATGCTTAAGCGCCGCTCTGACCGTCTCACGACCACTGTCGGTGATTGGTGTCATTGGCAGGCGCAGCGTATCGGTCGCCACAAGACCCAGTTCCTTACATGCCCATTTCACCGGGATTGGATTGGGTTCGACAAATAGTTTGTTGTGTAATGGCATCAGACGCTGATTAATAACGCGTGCCTCGGNAAAACTGCCCTTCTG
201	3334	KCCJBXE01ARZ38	AAGTAAGAATCAGGCGCGACTTTTGAACAGAGTAAGCCATCAAATCTCCCTAAACTTTACAGCAAACCGGCATGCTTAAGCGCCGCTCTGACCGTCTCACGACCACTGTCGGTGATTGGTGTCATTGGCAGGCGCAGCGTATCGGTCGCCACAAGACCCAGTTCCTTACATGCCCATTTCACCGGGATTGGATTGGGTTCGACAAATAGTTTGTTGTGTAATGGCATCAGACGCTGATTAATAACGCGTGCCTCGGNAAAACTGCCCTTCTG
1461	302	KCCJBXE01DUJZ0	TTATATAGCTCAGGCGCGACTTTTGAACAGAGTAAGCCATCAAATCTCCCTAAACTTTACAGCAAACCGGCATGCTTAAGCGCCGCTCTGACCGTCTCACGACCACTGTAGGTGATTGGTGTCATTGGCAGGCGCAGCGTATCGGTCGCCACAAGACCCAGTTCCTTACATGCCCATTTCACCGGGATTGGATTGGGTTCGACAAATAGTTTGTTGTGTAATGGCATCAGACGCTGATTAATAACGCGTGCCTGGCAAAACTGCCCTTCTG
721	2107	KCCJBXE01B1MML	CAGAGTAAACCAGGCGCGACTTTTGAACAGAGTAAGCCATCAAATCTCCCTAAACTTTACAGCAAACCGGCATGCTTAAGCGCCGCTCTGACCGTCTCACGACCACTGTCGGTGATTGGTGTCATTGGCAGGCGCAGCGTATCGGTCGCCACAAGACCCAGTTCCTTACATGCCCATTTCACCGGGATTGGATTGGGTTCGACAAATAGTTTGTTGTGTAATGGCATCAGACGCTGATTAATAACGCGTGCCTCGGNAAAACTGCCCTTCTG
844	3965	KCCJBXE01CCGSV	TGGAACATGTCAGGCGCGACGTTTGAACAGAGTAAGCCATCGAAATCTCCCTAAACTTTACAGCAAACCGGCATGCTTAAGCGCCGCTCTGACCGTCTCACGACCACTGTCGGTGATTGGTGTCATTGGCAGGCGCAGCGTATCGGTCGCCACAAGACCCAGTTCCTTACATGCCCATTTCACCGGGATTGGATTGGGTTCGACAAATAGTTTGTTGTGTAATGGCATCAGACGCTGATTAATAACGCGTGCCTCGGCAAAATGCCCTTCTG
631	1389	KCCJBXE01BTPMN	CACAGCTTCGCAGGCGCGACTTTTGAACAGAGTAAGCCATCAAATCTCCCTAAACTTTACAGCAAACCGGCATGCTTAAGCGCCGCTCTGACCGTCTCACGACCACTGTCGGTGATTGGTGTCATTGGCAGGCGCAGCGTATCGGTCGCCACAAGACCCAGTTCCTTACATGCCCATTTCACCGGGATTGGATTGGGTTCTACAAATAGTTTGTTGTGTAATGGCATCAGACGCTGATTAATAACGCGTGCCTCGGCAAAACTGCCCTTCTG
249	403	KCCJBXE01AV5J5	TAGTAGCATGCAGGCGCGACTTTTGAACAGAGTAAGCCATCAAATCTCCCTAAACTTTACAGCAAACCGGCATGCTTAAGCGCCGCTCTGACCGTCTCACGACCACTGTCGGTGATTGGTGTCATTGGCAGGCGCAGCGTATCGGTCGCCACAAGACCCAGTTCCTTACATGCCCATTTCACCGGGATTGGATTGGGTTCGACAAATAGTTTGTTGTGTAATTGCATCAGACGCTGATTAATAACGCGTGCCTCGGCAAAACTGCCCTTCTG
248	1814	KCCJBXE01AV3HK	CCGTGTTCGTCAGGCGCGACTTTTGAACAGAGTAAGCCATCAAATCTCCCTAAACTTTACAGCAAACCGGCATGCTTAAGCGCCGCTCTGACCGTCTCACGACCACTGTCGGTGATTGGTGTCATTGGCAGGCGCAGCGTATCGGTCGCCACAAGACCCAGTTCCTTACATGCCCATTTCACCGGGATTGGATTGGGTTCGAAAAACTAGTTTGTTGTGTAATGGCATCAGACGCTGATTAATAACGCGTGCCTCGGCAAAATGCCCTTCTG
1013	342	KCCJBXE01CQ74O	ACGTAAAGATCAGGCGCGACTTTTGAACAGAGTAAGCCATCAAATCTCCCTAAACTTTACAGCAAACCGGCATGCTTAAGCGCCGCTCTGACCGTCTCACGACCACTGTCGGTGATTGGTGTCATTGGCAGGCGCAGCGTATCGGTCGCCACAAGACCCAGTTCCTTACATGCCCATTTCACCGGGATTGGATTGGGTTCGACAAATAGTTTGTTGTGTAATGGCATCAGACGCTGATTAATAACGCGTGCCTCGGNAAAACTGCCCTTCTG
789	2697	KCCJBXE01B7LZV	CGATAAATATCAGGCGCGACTTTTGAACAGAGTAAGCCATCAAATCTCCCTAAACTTTACAGCAAACCGGCATGCTTAAGCGCCGCTCTGACCGTCTCACGACCACTGTCGGTGATTGGTGTCATTGGCAGGCGCAGCGTATCGGTCGCCACAAGACCCAGTTCCTTACATGCCCATTTCACCGGGATTGTATTGGGTTCGACAAATAGTTTGTTGTGTAATGGCATCAGACGCTGATTAATAACGCGTGCCTGGCAAAACTGCCCTTCTG
66	160	KCCJBXE01AF2Z2	TGGTTCAACCCAGGCGCGACTTTTGAACAGAGTAAGCCATCAAATCTCCCTAAACTTTACAGCAAACCGGCATGCTTAAGCGCCGCTCTGACCGTCTCACGACCACTGTAGGTGATTGGTGTCATTGGCAGGCGCAGCGTATCGGTCGCCACAAGACCCAGTTCCTTACATGCCCATTTCACCGGGGATTGGATTGGGTTCGACAAATAGTTTGTTGTGTAATGGCATCAGACGCTGATTAATAACGCGTGCCTCGGCAAATGCCCTTCTG
1052	1124	KCCJBXE01CUNZQ	TGGTCAGGGACAGGCGCGACTTTTGAACAGAGTAAGCCATCAAATCTCCCTAAACTTTACAGCAAACCGGCATGCTTAAGCGCCGCTCTGACCGTCTCACGACCACTGTCGGTGATTGGTGTCATTGGCAGGCGCAGCGTATCGGTCGCCACAAGACCCAGTTCCTTACATGCCCATTTCACCGGGATTGTATTGGGTTCGACAAATAGTTTGTTGTGTAATGGCATCAGACGCTGATTAATAACGCGTGCCTCGGCAAAACTGCCCTTCTG
75	2788	KCCJBXE01AGXG2	TGTATCTTTTCAGGCGCGACTTTTGAACAGAGTAAGCCATCAAATCTCCCTAAACTTTACAGCAAACCGGCATGCTTAAGCGCCGCTCTGACCGTCTCACGACCACTGTCGGTGATTGGTGTCATTGGCAGGCGCAGCGTATCGGTCGCCACAAGACCCAGTTCCTTACATGCCCATTTCACCGGGATTGGATTGGGTTCGACAAATAGTTTGTTGTGTAATGGCATCAGACGCTGATTAATAACGCGTGCCTCGGNAAAACTGCCCTTCTG
910	10	KCCJBXE01CH6CC	TGAGGTTTCTCAGGCGCGACTTTCAACAGAGTAAGCCATCAAATCTCCCTAAACTTTACAGCAAACCGGCATGCTTAAGCGCCGCTCTGACCGTCTCACGACCACTGTCGGTGATTGGTGTCATTGGCAGGCGCAGCGTATCGGTCGCCACAAGACCCAGTTCCTTACATGCCCATTTCACCGGGATTGGATTGGGTTCGACAAATAGTTTGTTGTGTAATGGCATCAGACGCTGATTAATAACGCGTGCCTCGGCAAAATGCCCTTCTG
1472	3107	KCCJBXE01DVKXH	TTGGGGAGATCAGGCGCGACTTTTGAACAGAGTAAGCCATCAAATCTCCCTAAACTTTACAGCAAACCGGCATGCTTAAGCGCCGCTCTGACCGTCTCACGACCACTGTCGGTGATTGGTGTCATTGGCAGGCGCAGCGTATCGGTCGCCACAAGACCCAGTTCCTTACATGCCCATTTCACCGGGTATTGGATTGGGTTCGACAAATAGTTTGTTGTGTAATGGCATCAGACGCTGATTAATAACGCGTGCCTCGGNAAAACTGCCCTTCTG
1423	1963	KCCJBXE01DQ86L	TTGTACGACACAGGCGCACTTTTGAACAGAGTAAGCCATCAAATCTCCCTAAACTTTACAGCAAACCGGCATGCTTAAGCGCCGCTCTGACCGTCTCACGACCACTGTCGGTGATTGGTGTCATTGGCAGGCGCAGCGTATCGGTCGCCACAAGACCCAGTTCCTTACATGCCCATTTCACCGGGATTGGATTGGGTTCGACAAATAGTTTGTTGTGTAATGGCATCAGACGCTGATTAATAACGCGTGCCTCGGNAAAACTGCCCTTCTG
1451	1898	KCCJBXE01DTPMK	TTTAGCTCTCCAGGCGCGACTTTTGAACAGAGTAAGCCATCAAATCTCCCTAAACTTTACAGCAAACCGGCATGCTTAAGCGCCGCTCTGACCGTCTCACGACCACTGTCGGTGATTGGTGTCATTGGCAGGCGCAGCGTATCGGTCGCCACAAGACCCAGTTCCTTACATGCCCATTTCACCGGGATTGGATTGGGTTCGACAAATAGTTTGTTGTGTAATGGCATCAGACGCTGATTAACTAACGCGTGCCTCGGNAAAACTGCCCTTCTG
264	2276	KCCJBXE01AXIEU	TGATGTAACACAGGCGCGACTTTTGAACAGAGTAAGCCATCAAATCTCCCTAAACTTTACAGCAAACCGGCATGCTTAAGCGCCGCTCTGACCGTCTCACGACCACTGTCGGTGATTGGTGTCATTGGCAGGCGCAGCGTATCGGTCGCCACAAGACACAGTTCCTTACATGCCCATTTCACCGGGATTGGATTGGGTTCGACAAATAGTTTGTTGTGTAATGGCATCAGACGCTGATTAATAACGCGTGCCTCGGCAAAACTGCCCTTCTG
103	2303	KCCJBXE01AJDLD	TGGTATTCAACAGGCGCGACTTTTGAACAGAGTAAGCCATCAAATCTCCCTAAACTTTACAGCAAACCGGCATGCTTAAGCGCCGCTCTGACCGTCTCACGACCACTGTCGGTGTTTGGTGTCATTGGCAGGCGCAGCGTATCGGTCGCCACAAGACCCAGTTCCTTACATGCCCATTTCACCGGGGATTGGATTGGGTTCGACAAATAGTTTGTTGTGTAATGGCATCAGACGCTGATTAATAACGCGTGCCTCGGCAAAATGCCCTTCTG
1118	1228	KCCJBXE01C0GNY	AGGTGTAAATCAGGCGCGACTTTTGAACAGAGTAAGCCATCAAATCTCCCTAAACTTTACAGCAAACCGGCATGCTTAAGCGCCGCTCTGACCGTCTCACTACCACTGTCGGTGATTGGTGTCATTGGCAGGCGCAGCGTATCGGTCGCCACAAGACCCAGTTCCTTACATGCCCATTTCACCGGGGATTGGATTGGGTTCGACAAATAGTTTGTTGTGTAATGGCATCAGACGCTGATTAATAACGCGTGCCTCGGCAAAACTGCCCTTCTG
1195	1098	KCCJBXE01C67W8	AGGGTGACTCCAGGCGCGACTTTTGAACAGAGTAAGCCATCAAATCTCCCTAAACTTTACAGCAAACCGGCATGCTTAAGCGCCGCTCTGACCGTCTCACGACCACTGTCGGTGATTGGTGTCATTGGCAGGCGCAGCGTATCGGTCGCCACAAGACCCAGTTCCTTACATGCCCATTTCACCGGGATTGGATTGGGTTCGACAAATAGTTTGTTGTGTAATTGGCATCAGACGCTGATTAATAACGCGTGCCTCGGNAAAACTGCCCTTCTG
1441	359	KCCJBXE01DSST1	ACACCTCCAACAGGCGCGACTTTGAACAGAGTAAGCCATCAAATCTCCCTAAACTTTACAGCAAACCGGCATGCTTAAGCGCCGCTCTGACCGTCTCACGACCACTGTCGGTGATTGGTGTCATTGGCAGGCGCAGCGTATCGGTCGCCACAAGACCCAGTTCCTTACATGCCCATTTCACCGGGATTGGATTGGGTTCGACAAATAGTTTGTTGTGTAATGGCATCAGACGCTGATTAATAACGCGTGCCTCGGNAAAACTGCCCTTCTG
261	10	KCCJBXE01AW66K	TACTCGAGGTCAGGCGCGACTTTTGAACAGAGTAAGCCATCAAATCTCCCTAAACTTTACAGCAAACCGGCATGCTTAAGCGCCGCTCTGACCGTCTCACGACCACTGTCGGTGATTGGTGTCATTGGCAGGCGCAGCGTATCGGTCGCCACAAGACCCAGTTCCTTACATGCCCATTTCACCGGGATTGGATTGGGTTCGACAAATAGTTTGTTGTGTAATGGCATCAGACGCTGATTAATAACGCGTGCCTCGGNAAAACTGCCCTTCTG
1403	2899	KCCJBXE01DPIO1	TGGCTAAATTCAGGCGCGACTTTTGAACAGAGTAAGCCATTAAATCTCCCTAAACTTTACAGCAAACCGGCATGCTTAAGCGCCGCTCTGACCGTCTCACGACCACTGTCGGTGATTGGTGTCATTGGCAGGCGCAGCGTATCGGTCGCCACAAGACCCAGTTCCTTACATGCCCATTTCACCGGGGATTGGATTGGGTTCGACAAATAGTTTGTTGTGTAATGGCATCAGACGCTGATTAATAACGCGTGCCTCGGCAAAATGCCCTTCTG
1084	130	KCCJBXE01CXGC0	CAATAACGATCAGGCGCGACTTTTGAACAGAGTAAGCCATCAAATCTCCCTAAACTTTACAGCAAACCGGCATGCTTAAGCGCCGCTCTGACCGTCTCACGACCACTGTCGGTGATTTGTGTCATTGGCAGGCGCAGCGTATCGGTCGCCACAAGACCCAGTTCCTTACATGCCCATTTCACCGGGATTGGATTGGGTTCGACAAATAGTTTGTTGTGTAATGGCATCAGACGCTGATTAATAACGCGTGCCTGGCAAAACTGCCCTTCTG
1002	642	KCCJBXE01CP9LG	TGCTGCCACCCAGGCGCGACTTTGAACAGAGTAAGCCATCAAATCTCCCTAAACTTTACAGCAAACCGGCATGCTTAAGCGCCGCTCTGACCGTCTCACGACCACTGTCGGTGATTGGTGTCATTGGCAGGCGTAGCGTATCGGTCGCCACAAGACCCAGTTCCTTACATGCCCATTTCACCGGGATTGGATTGGGTTCGACAAATAGTTTGTTGTGTAATGGCATCAGACGCTGATTAATAACGCGTGCCTCGGCAAAAATGCCCTTCTG
324	1439	KCCJBXE01A2RD9	CGGAGTACTCCAGGCGCGACTTTGAACAGAGTAAGCCATCAAATCTCCCTAAACTTTACAGCAAACCGGCATGCTTAAGCGCCGCTCTGACCGTCTCACGACCACTGTCGGTGATTGGTGTCATTGGCAGGCGCAGCGTATCGGTCGCCACAAGACCCAGTTCCTTACATGCCCATTTCACCGGGGATTGGATTGGGTTCGACAAATAGTTTGTTGTGTAATGGCATCAGACGCTGATTAATAACGCGTTCCTCGGCAAATGCCCTTCTG
737	634	KCCJBXE01B2Z14	TGGGTGCCTTCAGGCGCGACTTTTGAACAGAGTAAGCCATCAAATTTCCCTAAACTTTACAGCAAACCGGCATGCTTAAGCGCCGCTCTGACCGTCTCACGACCACTGTCGGTGATTGGTGTCATTGGCAGGCGCAGCGTATCGGTCGCCACAAGACCCAGTTCCTTACATGCCCATTTCACCGGGGATTGGATTGGGTTCGACAAATAGTTTGTTGTGTAATGGCATCAGACGCTGATTAATAACGCGTGCCTCGGCAAAATGCCCTTCTG
1126	219	KCCJBXE01C0455	TACTTCAACTCAGGCGCGACTTTTGAACAGAGTAAGCCATCAAATCTCCCTAAACTTTACAGCAAACCGGCATGCTTAAGCGCCGCTCTGACCGTCTCACGACCACTGTCGGTGATTGGTGTCATTGGCAGGCGCAGCGTATCGGTCGCCACAAGACCCAGTTCCTTACATGCCCATTTAACCGGGATTGGATTGGGTTCGACAAATAGTTTGTTGTGTAATGGCATCAGACGCTGATTAATAACGCGTGCCTCGGCAAATGCCCTTCTG
136	2663	KCCJBXE01AL951	ATGGTAGGTTCAGGCGCGACTTTTGAACAGAGTAAGCCATCAAATCTCCCTAAACTTTACAGCAAACCGGCATGCTTAAGCGCCGCTCTGACCGTCTCACGACCACTGTCGGTGATTGGTGTCATTGGCAGGCGCAGCGTATCGGTCGCCACAAGACCCAGTTCCTTACATGCCCATTTCACCGGGATTGTATTGGGTTCGACAAATAGTTTGTTGTGTAATGGCATCAGACGCTGATTAATAACGCGTGCCTCGGCAAAACTGCCCTTCTG
1448	981	KCCJBXE01DTFFR	CATTCGAAACCAGGCGCGACTTTTGAACAGAGTAAGCCATCAAATCTCCCTAAACTTTACAGCAAACCGGCATGCTTAAGCGCCGCTCTGACCGTCTCACGACCACTGTCGGTGATTGGTGTCATTGGCAGGCGCAGCGTATCGGTCGCCACAAGACCCAGTTCCTTACATGCCCATTTCACCGGGATTGGATTGGGTTCGACAAATAGTTTGTTGTGTAATGGCATCAGACGCTGATTAATAACGCGTGCCTCGGNAAAACTGCCCTTCTG
854	320	KCCJBXE01CC9LE	TGCTGCTCACCAGGCGCGACTTTTGAACAGAGTAAGCCATCAAATCTCCCTAAACTTTACAGCAAACCGGCATGCTTAAGCGCCGCTCTTACCGTCTCACGACCACTGTCGGTGATTGGTGTCATTGGCAGGCGCAGCGTATCGGTCGCCACAAGACCCAGTTCCTTACATGCCCATTTCACCGGGATTGGATTGGGTTCGACAAATAGTTTGTTGTGTAATGGCATCAGACGCTGATTAATAACGCGTGCCTGGCAAAACTGCCCTTCTG
1154	3969	KCCJBXE01C3OJ3	TAGGTGAGAACAGGCGCGACTTTTGAACAGAGTAAGCCATCAAATCTCCCTAAACTTTACAGCAAACCGGCATGCTTAAGCGCCGCTCTGACCGTCTCACGACCACTGTCGGTGATTGGTGTCATTGGCAGGCGCAGCGTATCGGTCGCCACAAGACCCAGTTCCTTACATGCCCATTTCACCGGGGATTGGATTGGGTTCGACAAATAGTTTGTTGTGTAATGGCATCAGACGCTGATTAATAACGCGTGCCTCGGNAAAACTGCCCTTCTG
1135	27	KCCJBXE01C1XGT	TTAAAGAGCACAGGCGCGACTTTTGAACAGAGTAAGCCATCAAATCTCCCTAAACTTTACAGCAAACCGGCATGCTTAAGCGCCGCTCTGACCGTCTCACGACCACTGTCGGTGATTGGTGTCATTGGCAGGCGCAGCGTATCGGTCGCCACAAGACCCAGTTCCTTACATGCCCATTTCACCGGGATTGGATTGGGTTCGACAAATAGTTTGTTGTGTAATGGCATCAGACGCTGATTAATAACGCGTGCCTCGGNAAAACTGCCCTTCTG
41	906	KCCJBXE01ADWKC	AGGTCTCAGTAAGGCGCGACTTTTGAACAGAGTAAGCCATCAAATCTCCCTAAACTTTACAGCAAACCGGCATGCTTAAGCGCCGCTCTGACCGTCTCACGACCACTGTCGGTGATTGGTGTCATTGGCAGGCGCAGCGTATCGGTCGCCACAAGACCCAGTTCCTTACATGCCCATTTCACCGGGATTGGATTGGGTTCGACAAATAGTTTGTTGTGTAATGGCATCAGACGCTGATTAATAACGCGTGCCTCGACAAAACTGCCCTTCTG
1477	1980	KCCJBXE01DVZU2	AGTCAGAAGCCAGGCGCGACTTTTGAACAGAGTAAGCCATCAAATCTCCCTAAACTTTACAGCAAACCGGCATGCTTAAGCGCCGCTCTGACCGTCTCACGACCACTGTCGGTGATTGGTGTCATTGGCAGGCGCAGCGTATCGGTCGCCACAAGACCCAGTTCCTTACATGCCCATTTCACCGGGATTGGATTGGGTTCGACAAATAGTTTGTTGTGTAATGGCATCAGACGCTGATTAATAACTCGTGCCTGGCAAAACTGCCCTTCTG
709	3928	KCCJBXE01B0L3U	TTTGTATACAGGCGCGACTTTGAACAGAGTAAGCCATCAAATCTCCCTAAACTTTACAGCAAACCGGCATGCTTAAGCGCCGCTCTGACCGTCTCACGACCACTGTCGGTGATTGGTGTCATTGGCAGGCGCAGCGTATCGGTCGCCACAAGACCCAGTTCCTTACATGCCCATTTCACCGGGATTGGATTGGGTTCGACAAATAGTTTGTTGTGTAATGGCATCAGACGCGGATTAATAACGCGTGCCTCGGCAAAACTGCCCTTCTG
105	1990	KCCJBXE01AJJN8	TGGGAACGAACAGGCGCTACTTTTGAACAGAGTAAGCCATCAAATCTCCCTAAACTTTACAGCAAACCGGCATGCTTAAGCGCCGCTCTGACCGTCTCACGACCACTGTCGGTGATTGGTGTCATTGGCAGGCGCAGCGTATCGGTCGCCACAAGACCCAGTTCCTTACATGCCCATTTCACCGGGATTGGATTGGGTTCGACAAATAGTTTGTTGTGTAATGGCATCAGACGCTGATTAATAACGCGTGCCTCGGCAAATGCCCTTCTG
119	2690	KCCJBXE01AKSGK	CCAGGTTTCTCAGGCGCGACTTTTGAACAGAGTAAGCCATCAAATCTCCCTAAACTTTACAGCAAACCGGCATGCTTAAGCGCCGCTCTGACCGTCTCACGACCACTGTCGGTGATTGGTGTCATTGGCAGGCGCAGCGTATCGGTCGCCACAAGACCCAGTTCCTTACATGCCCATTTCACCGGGATTGGATTGGGTTCGACAAATAGTTTGTTGTGTAATGGCATCAGACGCTGATTAATAACGCGTGCCTCGGNAAAACTGCCCTTCTG
884	571	KCCJBXE01CFWLP	TTAACGATCCCAGGCGCGACTTTTGAACAGAGTAAGCCATCAAATCTCCCTAAACTTTACAGCAAACCGGCATGCTTAAGCGCCGCTCTGACCGTCTCACGACCACTGTCGGTGATTGGTGTCATTGGCAGGCGCAGCGTATCGGTCGCCACAAGACCCAGTTCCTTACATGCCCATTTCACCGGGATTGGATTGGGTTCGACAAATAGTTTGTTGTGTAATGGCATCAGACGATGATTAATAACGCGTGCCTCGGCAAATGCCCTTCTG
241	727	KCCJBXE01AVGIX	TGGTTGGGTTCAGGCGCTACTTTTGAACAGAGTAAGCCATCAAATCTCCCTAAACTTTACAGCAAACCGGCATGCTTAAGCGCCGCTCTGACCGTCTCACGACCACTGTCGGTGATTGGTGTCATTGGCAGGCGCAGCGTATCGGTCGCCACAAGACCCAGTTCCTTACATGCCCATTTCACCGGGATTGGATTGGGTTCGACAAATAGTTTGTTGTGTAATGGCATCAGACGCTGATTAATAACGCGTGCCTCGGCAAATGCCCTTCTG
80	3912	KCCJBXE01AHD46	CAGGGGCGGCCAGGCGCGACTTTTGAACAGAGTAAGCCATCAAATCTCCCTAAACTTTACAGCAAACCGGCATGCTTAAGCGCCGCTCTGACCGTCTCACGACCACTGTCGGTGATTGGTGTCATTGGCAGGCGCAGCGTATCGGTCGCCACAAGACCCAGTTCCTTACATGCCCATTTCACCGGGATTGGATTGGGTTCGACAAATAGTTTGTTGTGTAATGGCATCAGACGCTGATTAATAACGCGTGCCTCGGNAAAACTGCCCTTCTG
1026	1089	KCCJBXE01CSDSJ	TTCCTTCTGCCAGGCGCGACTTTTGAACAGAGTAAGCCATCAAATCTCCCTAAACTTTACAGCAAACCGGCATGCTTAAGCGCCGCTCTGACCGTCTCACGACCACTGTCGGTGATTGGTGTCATTGGCAGGCGCAGCGTATCGGTAGCCACAAGACCCAGTTCCTTACATGCCCATTTCACCGGGATTGGATTGGGTTCGACAAATAGTTTGTTGTGTAATGGCATCAGACGCTGATTAATAACGCGTGCCTCGGCAAAACTGCCCTTCTG
221	3661	KCCJBXE01ATRKV	ACACCTCCAACAGGCGCGACTTTTGAACAGAGTAAGCCATCAAATCTCCCTAAACTTTACAGCAAACCGGCATGCTTAAGCGCCGCTCTGACCGTCTCACGACCACTGTCGGTGATTGGTGTCATTGGCAGGCGCAGCGTATCGGTCGCCACAAGACCCAGTTCCTTACATGCCCATTTCACCGGGATTGGATTGGGTTCGACAAATAGTTTGTTGTGTAATGGCATCAGACGCTGATTAATAACGCGTGCCTCGGNAAAACTGCCCTTCTG
1104	985	KCCJBXE01CY78B	TCGATCTGATCAGGCGCGACTTTGAACAGAGTAAGCCATCAAATCTCCCTAAACTTTACAGCAAACCGGCATGCTTAAGCGCCGCTCTTACCGTCTCACGACCACTGTCGGTGATTGGTGTCATTGGCAGGCGCAGCGTATCGGTCGCCACAAGACCCAGTTCCTTACATGCCCATTTCACCGGGATTGGATTGGGTTCGACAAATAGTTTGTTGTGTAATGGCATCAGACGCTGATTAATAACGCGTGCCTCGGCAAAATGCCCTTCTG
58	3179	KCCJBXE01AFF1P	TTAGCTAGTACAGGCGCGACTTTTGAACAGAGTAAGCCATCAAATCTCCCTAAACTTTACAGCAAACCGGCATGCTTAAGCGCCGCTCTGACCGTCTCACGACCACTGTCGGTGATTGGTGTCATTGGCAGGCGCAGCGTATCGGTCGCCACAAGACCCAGTTCCTTACATGCCCATTTCACCGGGATTGGATTGGGTTCGACAAATAGTTTGTTGTGTAATGGCATCAGACGCTGATTAATAACGCGTGCCTCGGNAAAACTGCCCTTCTG
1242	269	KCCJBXE01DBBTR	TCGATTGGGTCAGGCGCGACTTTTGAACAGAGTAAGCCATCAAATCTCCCTAAACTTTACAGCAAACCGGCATGCTTAAGCGCCGCTCTGACCGTCTCACGACCACTGTCGGTGATTGGTGTCATTGGCAGGCGCAGCGTATCGGTCGCCACAAGACCCAGTTCCTTACATGCCCATTTCACCGGGATTGGATTGGGTTCGACAAATAGTTTGTTGTGTAATGGCATCAGACGCTGATTAATAACGCGTGCCTCGGNAAAACTGCCCTTCTG
170	3571	KCCJBXE01APABP	TAGTTGTAATCAGGCGCGACTTTTGAACAGAGTAAGCCATCAAATCTCCCTAAACTTTACAGCAAACCGGCATGCTTAAGCGCCGCTCTGACCGTCTCACGACCACTGTCGGTGATTGGTGTCATTGGCAGGCGCAGCGTATCGGTCGCCACAAGACCCAGTTCCTTACATGCCCATTTCACCGGGATTGGATTGGGTTCGACAAATAGTTTGTTGTGTAATGGCATCAGACGCTGATTAATAACGCGTGCCTCGGNAAAACTGCCCTTCTG
1360	286	KCCJBXE01DLOR0	AGTCTTGGTCCAGGCGCGACTTTTGAACAGAGTAAGCCATCAAATCTCCCTAAACTTTACAGCAAACCGGCATGCTTAAGCGCCGCTCTGACCGTCTCACGACCACTGTCGGTGATTGGTGTCATTGGCAGGCGCAGCGTATCGGTCGCCACAAGACCCAGTTCCTTACATGCCCATTTCACCGGGATTGGATTGGGTTCGACAAATAGTTTGTTGTGTAATGGCATCAGACGCTGATTAATAACGCGTGCCTCGGNAAAACTGCCCTTCTG
148	1700	KCCJBXE01ANBCM	ACTGCCAGCTCAGGCGCGACTTTTGAACAGAGTAAGCCATCAAATCTCCCTAAACTTTACAGCAAACCGGCATGCTTAAGCGCCGCTCTGACCGTCTCACGACCACTGTCGGTGATTGGTGTCATTGGCAGGCGCAGCGTATCGGTAGCCACAAGACCCAGTTCCTTACATGCCCATTTCACCGGGATTGGATTGGGTTCGACAAATAGTTTGTTGTGTAATGGCATCAGACGCTGATTAATAACGCGTGCCTCGGCAAAACTGCCCTTCTG
1101	147	KCCJBXE01CYX3P	AAGTAGAGGTCAGGCGCGACTTTTGAACAGAGTAAGCCATCAAATCTCCCTAAACTTTACAGCAAACCGGCATGCTTAAGCGCCGCTCTGACCGTCTCACGACCACTGTCGGTGATTGGTGTCATTGGCAGGCGCAGCGTATCGGTCGCCACAAGACCCAGTTCCTTACATGCCCATTTCACCGGGATTGGATTGGGTTCGACAAATAGTTTGTTGTGTAATGGCATCAGACGCTGATTAATAACGCGTGCCTCGGNAAAACTGCCCTTCTG
396	211	KCCJBXE01A81Z5	TATTAATCTACAGGCGCGACTTTTGAACAGAGTAAGCCATCAAATCTCCCTAAACTTTACAGCAAACCGGCATGCTTAAGCGCCGCTCTGACCGTCTAACGACCACTGTCGGTGATTGGTGTCATTGGCAGGCGCAGCGTATCGGTCGCCACAAGACCCAGTTCCTTACATGCCCATTTCACCGGGGATTGGATTGGGTTCGACAAATAGTTTGTTGTGTAATGGCATCAGACGCTGATTAATAACGCGTGCCTCGGCAAAATGCCCTTCTG
538	2653	KCCJBXE01BLKOF	TACTACCACGCAGGCGCGACTTTGAACAGAGTAAGCCATCAAATCTCCCTAAACTTTACAGCAAACCGGCATGCTTAAGCGCCGCTCTGACCGTCTCACGACCACTGTCGGTGATTGGTGTCATTGGCAGGCGCAGCGTATCGGTAGCCACAAGACCCAGTTCCTTACATGCCCATTTCACCGGGGATTGGATTGGGTTCGACAAATAGTTTGTTGTGTAATGGCATCAGACGCTGATTAATAACGCGTGCCTCGGCAAAACTGCCCTTCTG
1403	2163	KCCJBXE01DPH4L	ATGTTTCAGACAGGCGCGACTTTTGAACAGAGTAAGCCATCAAATCTCCCTAAACTTTACAGCAAACCGGCATGCTTAAGCGCCGCTCTGACCGTCTCACGACCACTGTAGGTGATTGGTGTCATTGGCAGGCGCAGCGTATCGGTCGCCACAAGACCCAGTTCCTTACATGCCCATTTCACCGGGATTGGATTGGGTTCGACAAATAGTTTGTTGTGTAATGGCATCAGACGCTGATTAATAACGCGTGCCTGGCAAAACTGCCCTTCTG
1091	2210	KCCJBXE01CX328	CGTCGTAAATCAGGCGCGACTTTTGAACAGAGTAAGCCATCAAATCTCCCTAAACTTTACAGCAAACCGGCATGCTTAAGCGCCGCTCTGACCGTCTCACGACCACTGTCGGTGATTGGTGTCATTGGCAGGCGCAGCGTATCGGTCGCCACAAGACCCAGTTCCTTACATGTCCATTTCACCGGGATTGGATTGGGTTCGACAAATAGTTTGTTGTGTAATGGCATCAGACGCTGATTAATAACGCGTGCCTCGGCAAAACTGCCCTTCTG
1232	3518	KCCJBXE01DAIP8	AGGGAGGGTCCAGGCGCGACTTTTGAACAGAGTAAGCCATCAAATCTCCCTAAACTTTACAGCAAACCGGCATGCTTAAGCGCCGCTCTGACCGTCTCACGACCACTGTCGGTGATTGGTGTCATTGGCAGGCGCAGCGTATCGGTAGCCACAAGACCCAGTTCCTTACATGCCCATTTCACCGGGATTGGATTGGGTTCGACAAATAGTTTGTTGTGTAATGGCATCAGACGCTGATTAATAACGCGTGCCTCGGCAAAATGCCCTTCTG
773	1192	KCCJBXE01B559M	CAATGTACATCAGGCGCGACTTTTGAACAGAGTAAGCCATCAAATCTCCCTAAACTTTACAGCAAACCGGCATGCTTAAGCGCCGCTCTGACCGTCTCACGACCACTGTCGGTGATTGGTGTCATTGGCAGGCGCAGCTTATCGGTCGCCACAAGACCCAGTTCCTTACATGCCCATTTCACCGGGATTGGATTGGGTTCGACAAATAGTTTGTTGTGTAATGGCATCAGACGCTGATTAATAACGCGTGCCTCGGCAAAATGCCCTTCTG
524	2632	KCCJBXE01BKCEY	AGGGCCAGTACAGGCGCGACTTTTGAACAGAGTAAGCCATCAAATCTCCCTAAACTTTACAGCAAACCGGCATGCTTAAGCGCCGCTCTGACCGTCTCACGACCACTGTCGGTGATTGGTGTCATTGGCAGGCGCAGCGTATCGGTCGCCACAAGACCCAGTTCCTTACATGCCCATTTCACCGGGGATTGGATTGGGTTCGACAAATAGTTTGTTGTGTAATGGCATCAGACGCTGATTAATAACGCGTGCCTCGGNAAAACTGCCCTTCTG
586	1249	KCCJBXE01BPRAR	CAGGAAAGCCAGGCGCGACTTTTGAACAGAGTAAGCCATCAAATCTCCCTAAACTTTACAGCAAACCGGCATGCTTAAGCGCCGCTCTGACCGTCTCACGACCACTGTCGGTGATTGGTGTCATTGGCAGGCGCAGCGTATCGGTCGCCACAAGACCCAGTTCCTTACATGCCCATTTCACCGGGGATTGGATTGGGTTCGACAAATAGTTTGTTGTGTAATGGCATCAGACGCTGATTAATAACGCGTGCCTCGGNAAAACTGCCCTTCTG
1043	691	KCCJBXE01CTU7P	AAGTTACACGCAGGCGCGACTTTTGAACAGAGTAAGCCATCAAATCTCCCTAAACTTTACAGCAAACCGGCATGCTTAAGCGCCGCTCTGACCGTCTCACGACCACTGTCGGTGATTGGTGTCATTGGCAGGCGCAGCGTATCGGTCGCCACAAGACCCAGTTCCTTACATGCCCATTTCACCGGGATTGGATTGGGTTCGACAAATAGTTTGTTGTGTAATGGCATCAGACGCTGATTAATAACGCGTGCCTCGGNAAAACTGCCCTTCTG
767	2899	KCCJBXE01B5OMD	TTGACAAACACAGGCGCGACTTTTGAACAGAGTAAGCCATCAAATCTCCCTAAACTTTACAGCAAACCGGCATGCTTAAGCGCCGCTCTGACCGTCTCACGACCACTGTCGGTGATTGGTGTCATTGGCAGGCGCAGCGTATCGGTCGCCACAAGACCCAGTTCCTTACATGCCCATTTCACCAGGATTGGATTGGGTTCGACAAATAGTTTGTTGTGTAATGGCATCAGACGCTGATTAATAACGCGTGCCTCGGCAAAACTGCCCTTCTG
141	2907	KCCJBXE01AMP5P	TACCTTGACTCAGGCGCGACTTTTGAACAGAGTAAGCCATCAAATCTCCCTAAACTTTACAGCAAACCGGCATGCTTAAGCGCCGCTCTGACCGTCTCACGACCACTGTCGGTGATTGGTGTCATTGGCAGGCGCAGCGTATCGGTCGCCACAAGACCCAGTTCCTTACATGCCCATTTCACCGGGATTGGATTGGGTTCGACAAATAGTTTGTTGTGTAATGGCATCAGACGCTGATTAATAACGCGTGCCTCGGNAAAACTGCCCTTCTG
450	3066	KCCJBXE01BDUVG	CCAATCCCACCAGGCGCGACTTTTGAACAGAGTAAGCCATCAAATCTCCCTAAACTTTACAGCAAACCGGCATGCTTAAGCGCCGCTCTGACCGTCTCACGACCACTGTCGGTGATTGGTGTCATTGGCAGGCGCAGCGTATCGGTCGCAACAAGACCCAGTTCCTTACATGCCCATTTCACCGGGATTGGATTGGGTTCGACAAATAGTTTGTTGTGTAATGGCATCAGACGCTGATTAATAACGCGTGCCTCGGCAAAA
1470	928	KCCJBXE01DVCXE	CTGTTAATAACAGGCGCGACTTTTGAACAGAGTAAGCCATCAAATCTCCCTAAACTTTACAGCAAACCGGCATGCTTAAGCGCCGCTCTGACCGTCTCACGACCACTGTCGGTGATTGGTGTCATTGGCAGGCGCAGCGTATCGGTCGCCACAAGACCCAGTTCCTTACATGCCCATTTCACCGGGTATTGGATTGGGTTCGACAAATAGTTTGTTGTGTAATGGCATCAGACGCTGATTAATAACGCGTGCCTCGGNAAAACTGCCCTTCTG
1467	3100	KCCJBXE01DU44E	AACCGTGGCCCAGGCGCGACTTTTGAACAGAGTAAGCCATCAAATCTCCCTAAACTTTACAGCAAACCGGCATGCTTAAGCGCCGCTCTGACCGTCTCACGACCACTGTCGGTGATTGGTGTCATTGGCAGGCGCAGCGTATCGGTCGCCACAAGACCCAGTTACTTACATGCCCATTTCACCGGGATTGGATTGGGTTCGACAAATAGTTTGTTGTGTAATGGCATCAGACGCTGATTAATAACGCGTGCCTCGGCAAAATGCCCTTCTG
113	1360	KCCJBXE01AJ8GY	TATGCAGGCTCAGGCGCGACTTTTGAACAGAGTAAGCCATCAAATCTCCCTAAACTTTACAGCAAACCGGCATGCTTAAGCGCCGCTCTGACCGTCTCACGACCACTGTCGGTGATTGGTGTCATTGGCAGGCGCAGCGTATCGGTAGCCACAAGACCCAGTTCCTTACATGCCCATTTCACCGGGATTGGATTGGGTTCGACAAATAGTTTGTTGTGTAATGGCATCAGACGCTGATTAATAACGCGTGCCTCGGCAAAACTGCCCTTCTG
1249	1713	KCCJBXE01DBY2B	TCTTCAAGATCAGGCGCGACTTTTGAACAGAGTAAGCCATCAAATCTCCCTAAACTTTACAGCAAACCGGCATGCTTAAGCGCCGCTCTGACCGTCTCACGACCACTGTCGGTGATTGGTGTCATTGGCAGGCGCAGCGTATCGGTCGCCACAAGACCCAGTTCCTTACATGCCCATTTCAACGGGATTGGATTGGGTTCGACAAATAGTTTGTTGTGTAATGGCATCAGACGCTGATTAATAACGCGTGCCTGGCAAAACTGCCCTTCTG
586	2722	KCCJBXE01BPSFO	TCCCGAGCGACAGGCGCGACTTTTGAACAGAGTAAGCCATCAAATCTCCCTAAACTTTACAGCAAACCGGCATGCTTAAGCGCCGCTCTGACCGTCTCACGACCACTGTCGGTGATTGGTGTCATTGGCAGGCGCAGCGTATCGGTCGCCACAAGACCCAGTTCCTTACATGCCCATTTCACCGGGATTGGATTGGGTTCGACAAATAGTTTGTTGTGTAATGGCATCAGACGCTGATTAATAACGCGTGCCTCGGNAAAACTGCCCTTCTG
401	1298	KCCJBXE01A9IM8	AAACTCTTATCAGGCGCGACTTTTGAACAGAGTAAGCCATCAAATCTCCCTAAACTTTACAGCAAACCGGCATGCTTAAGCGCCGCTCTGACCGTCTCACGACCACTGTCGGTGATTGGTGTCATTGGCAGGCGCAGCGTATCGGTCGCCACAAGACCCAGTTCCTTACATGCCCATTTCACCGGGATTGGATTGGGTTCGACAAATAGTTTGTTGTGTAATGGCATCAGACGCTGATTAATAACGCGTGCCTCGGNAAAACTGCCCTTCTG
1084	522	KCCJBXE01CXGNW	CCAGTAAGGACAGGCGCGACTTTTGAACAGAGTAAGCCATCAAATCTCCCTAAACTTTACAGCAAACCGGCATGCTTAAGCGCCGCTCTGACCGTCTCACGACCACTGTCGGTGATTGGTGTCATTGGCAGGCGCAGCGTATCGGTCGCCACAAGACCCAGTTCCTTACATGCCCATTTCACCGGGATTGGATTGGGTTCGACAAATAGTTTGTTGTGTAATGGCATCAGACGCTGATTAATAACGCGTGCCTCGGNAAAACTGCCCTTCTG
1338	1391	KCCJBXE01DJR3L	CATGCTACATCAGGCGCGACTTTTGAACAGAGTAAGCCATCAAATCTCCCTAAACTTTACAGCAAACCGGCATGCTTAAGCGCCGCTCTGACCGTCTCACGACCACTGTCGGTGATTGGTGTCATTGGCAGGCGCAGCGTATCGGTCGCCACAAGACCCAGTTCCTTACATGCCCATTTCACCGGGATTGGATTGGGTTCGACAAATAGTTTGTTGTGTAATGGCATCAGACGCTTATAATAACGCGTGCTCGGCAAAACTGCCTTCTG
1242	686	KCCJBXE01DBB5C	TGGGTGCAACCAGGCGCTACTTTTGAACAGAGTAAGCCATCAAATCTCCCTAAACTTTACAGCAAACCGGCATGCTTAAGCGCCGCTCTGACCGTCTCACGACCACTGTCGGTGATTGGTGTCATTGGCAGGCGCAGCGTATCGGTCGCCACAAGACCCAGTTCCTTACATGCCCATTTCACCGGGGATTGGATTGGGTTCGACAAATAGTTTGTTGTGTAATGGCATCAGACGCTGATTAATAACGCGTGCCTCGGCAAATGCCCTTCTG
392	2793	KCCJBXE01A8RCR	AGGTGACCTACAGGCGCGACTTTTGAACAGAGTAAGCCATCAAATCTCCCTAAACTTTACAGCAAACCGGCATGCTTAAGCGCCGCTCTGACCGTCTCACGACCACTGTCGGTGATTGGTGTCATTGGCAGGCGCAGCGTATCGGTCGCCACAAGACCCAGTTCCTTACATGCCCATTTCACCGGGATTGGATTGGGTTCGACAAATAGTTTGTTGTGTAATGGCATCAGACGCTTATTAATAACGCGTGCCTCGGCAAAATGCCCTTCTG
72	1505	KCCJBXE01AGMZ3	TAGAGAAACTCAGGCGCGACTTTTGAACAGAGTAAGCCATCAAATCTCCCTAAACTTTACAGCAAACCGGCATGCTTAAGCGCCGCTCTGACCGTCTCACGACCACTGTCGGTGATTGGTGTCATTGGCAGGCGCAGCGTATCGGTCGCCACAAGACCCAGTTCCTTACATGCCCATTTCACCGGGATTGGATTGGGTTCGACAAATAGTTTGTTGTGTAATGGCATCAGACGCTGATTAATAACGCGTGCCTCGGNAAAACTGCCCTTCTG
100	223	KCCJBXE01AI2H9	CTAGTGTTGTCAGGCGCGACTTTTGAACAGAGTAAGCCATCAAATCTCCCTAAACTTTACAGCAAACCGGCATGCTTAAGCGCCGCTCTGACCGTCTCACGACCACTGTCGGTGATTGGTGTCATTGGCAGGCGCAGCGTATCGGTCGCCACAAGACCCAGTTCCTTACATGCCCATTTCACCGGGATTGGATTGGGTTCGACAAATAGTTTGTTGTGTAATGGCATCANACGCTGATTAATAACGCGTGCCTGGCAAAATGCCCTTCTG
925	1953	KCCJBXE01CJI8Z	CAGCACTGAACAGGCGCGACTTTTGAACAGAGTAAGCCATCAAATCTCCCTAAACTTTACAGCAAACCGGCATGCTTAAGCGCCGCTCTGACCGTCTCACGACCACTGTCGGTGATTGGTGTCATTGGCAGGCGCAGCGTATCGGTCGCCACAAGACCCAGTTCCTTACATGCCCATTTCACCGGGATTGGATTGGGTTCGACAAATAGTTTGTTGTGTAATGGCATCAGACGCTGATTAATAGCGCGTGCCTCGGCAAAACTGCCCTTCTG
1394	1546	KCCJBXE01DOO7G	TACTTCGATACAGGCGCGACTTTTGAACAGAGTAAGCCATCAAATCTCCCTAAACTTTACAGCAAACCGGCATGCTTAAGCGCCGCTCTGACCGTCTCACGACCACTGTCGGTGATTGGTGTCATTGGCAGGCGCAGCGTATCGGTCGCCACAAGACCCAGTTCCTTACATGCCCATTTCACCGGGATTGGATTGGGTTCGACAAATAGTTTGTTGTGTAATGGCATCAGACGCTGATTAATAACGCGTGCCTCGGNAAAACTGCCCTTCTG
1488	652	KCCJBXE01DWXLQ	CCACAGGGACCAGGCGCGACTTTTGAACAGAGTAAGCCATCAAATCTCCCTAAACTTTACAGCAAACCGGCATGCTTAAGCGCCGCTCTGACCGTCTCACGACCACTGTCGGTGATTGGTGTCATTGGCAGGCGCAGCGTATCGGTCGCCACAAGACCCAGTTCCTTACATGCCCATTTCACCGGGATTGGATTGGGTTCGACAAATAGTTTGTTGTGTAATGGCATCAGACGCTGATTAATAACGCGTGCCTCGGNAAAACTGCCCTTCTG
1201	1214	KCCJBXE01C7QY4	TACAAACACACAGGCGCGACTTTTGAACAGAGTAAGCCATCAAATCTCCCTAAACTTTACAGCAAACCGGCATGCTTAAGCGCCGCTCTGACCGTCTCACGACCACTGTCGGTGATTGGTGTCATTGGCAGGCGCAGCGTATCGGTCGCCACAAGACCCAGTTCCTTACATGCCCATTTCACCGGGATTGGATTGGGTTCGACAAATAGTTTGTTGTGTAATGGCATCAGACGCTGATTAATAACGCGTGCCTCGGNAAAACTGCCCTTCTG
1339	3411	KCCJBXE01DJWTH	CTTAACAGGCCAGGCGCGACTTTTGAACAGAGTAAGCCATCAAATCTCCCTAAACTTTACAGCAAACCGGCATGCTTAAGCGCCGCTCTGACCGTCTCACGACCACTGTCGGTGATTGGTGTCATTGGCAGGCGCAGCGTATCGGTCGCCACAAGACCCAGTTCCTTACATGCCCATTTCACCGGGATTGTATTGGGTTCGACAAATAGTTTGTTGTGTAATGGCATCAGACGCTGATTAATAACGCGTGCCTCGGCAAAACTGCCCTTCTG
917	2549	KCCJBXE01CIUFB	CAACCCTATCCAGGCGCGACTTTTGAACAGAGTAAGCCATCAAATCTCCCTAAACTTTACAGCAAACCGGCATGCTTAAGCGCCGCTCTGACCGTCTCATGACCACTGTCGGTGATTGGTGTCATTGGCAGGCGCAGCGTATCGGTCGCCACAAGACCCAGTTCCTTACATGCCCATTTCACCGGGATTGGATTGGGTTCGACAAATAGTTTGTTGTGTAATGGCATCAGACGCTGATTAATAACGCGTGCCTGGCAAAACTGCCCTTCTG
90	1948	KCCJBXE01AH78E	TGGCAACTACCAGGCGCGACTTTTGAACAGAGTAAGCCATCAAATCTCCCTAAACTTTACAGCAAACCGGCATGCTTAAGCGCCGCTCTGACCGTCTCACGACCACTGTCGGTGATTGGTGTCATTGGCAGGCGCAGCGTATCGGTCGCCACAAGACCCAGTTCCTTACATGCCCATTTCACCGGGATTGGATTGGGTTCGACAAATAGTTTGTTGTGTAATGGCATCAGACGCTGATTAATAACGCGTGCCTCGGNAAAACTGCCCTTCTG
597	2640	KCCJBXE01BQQ4Y	TGGCAAGGCACAGCGGGCGACGTTTGAACAGAGTAAGCCATCAAATCTCCCTAAACTTTACAGCAAACCGGCATGCTTAAGCGCCGCTCTGACCGTCTCACGACCACTGTCGGTGATTGGTGTCATTGGCAGGCGCAGCGTATCGGTCGCCACAAGACCCAGTTCCTTACATGCCCATTTCACCGGGATTGGATTGGGTTCGACAAATAGTTTGTTGTGTAATGGCATCAGACGCTGATTAATAACGCGTGCCTGGCAAAACTGCCCTTCTG
975	1631	KCCJBXE01CNW0X	AAGAGGAAAACAGGCGCGACTTTTGAACAGAGTAAGCCATCAAATCTCCCGTAAACTTTACAGCAAACCGGCATGCTTAAGCGCCGCTCTGACCGTCTCACGACCACTGTCGGTGATTGGTGTCATTGGCAGGCGCAGCGTATCGGTCGCCACAAGACCCAGTTCCTTACATGCCCATTTCACCGGGATTGGATTGGGTTCTACAAATAGTTTGTTGTGTAATGGCATCAGACGCTGATTAATAACGCGTGCCTCGGCAAATGCCCTTCTG
1033	3482	KCCJBXE01CS1RG	TGTTTGCGTTCAGGCGCACTTTTGAACAGAGTAAGCCATCAAATCTCCCTAAACTTTACAGCAAACCGGCATGCTTAAGCGCCGCTCTGACCGTCTCACGACCACTGTCGGTGATTGGTGTCATTGGCAGGCGCAGCGTATCGGTCGCCACAAGACCCAGTTCCTTACATGCCCATTTCACCGGGATTGGATTGGGTTCTACAAATAGTTTGTTGTGTAATGGCATCAGACGCTGATTAATAACGCGTGCCTCGGCAAAACTGCCCTTCTG
1260	3769	KCCJBXE01DCZEZ	TTTGCCCCATCAGGCGCGACTTTTGAACGGAGTAAGCCATCAAATCTCCCTAAACTTTACAGCAAACCGGCATGCTTAAGCGCCGCTCTGACCGTCTCACGACCACTGTCGGTGATTGGTGTCATTGGCAGGCGCAGCGTATCGGTCGCCACAAGACCCAGTTCCTTACATGCCCATTTCACCGGGATTGGATTGGGTTCGACAAATAGTTTGTTGTGTAATGGCATCAGACGCTGATTAATAACGCGTGCCTCGGCAAATGCCCTTCTG
224	2134	KCCJBXE01ATZVS	TGGACTTATTCAGGCGCGACTTTTGAACAGAGTAAGCCATCAAATCTCCCTAAACTTTACAGCAAACCGGCATGCTTAAGCGCCGCTCTGACCGTCTCACGACCACTGTCGGTGATTGGTGTCATTGGCAGGCGCAGCGTATCGGTCGCCACAAGACCCAGTTCCTTACATGCCCATTTCACCGGGATTGGATTGGGTTCGACAAATAGTTTGTTGTGTAATGGCATCAGACGCTGATTAATAACGCGTGCCTCGGNAAAACTGCCCTTCTG
1133	543	KCCJBXE01C1RJL	CCTTAGTTCCCAGGCGCGACTTTTGAACAGAGTAAGCCATCAAATCTCCCTAAACTTTACAGCAAACCGGCATGCTTAAGCGCCGCTCTGACCGTCTCACGACCACTGTCGGTGATTGGTGTCATTGGCAGGCGCAGCGTATCGGTCGCCACAAGACCCAGTTCCTTACATGCCCATTTCACCGGGATTGGATTGGGTTCGACAAATAGTTTGTTGTGTAATGGCATCAGACGCTGATTAATAACGCGTGCCTCGGAAAAACTGCCTTCTG
338	1771	KCCJBXE01A3ZWD	TGGTAAAGCTCAGGCGCGACTTTTGAACAGAGTAAGCCATCAAATCTCCCTAAACTTTACAGCAAACCGGCATGCTTAAGCGCCGCTCTGACCGTCTCACGACCACTGTCGGTGATTGGTGTCATTGGCAGGCGCAGCGTATCGGTCGCCACAAGACCCAGTTCCTTACATGCCCATTTCACCGGGATTGGATTGGGTTCGACAAATAGTTTGTTGTGTAATGGCATCAGACGCTGATTAATAACGCGTGCCTCGGNAAAACTGCCCTTCTG
471	1760	KCCJBXE01BFN8I	TGCTTTAACACAGGCGCGACTTTTGAACAGAGTAAGCCATCAAATCTCCCTAAACTTTACAGCAAACCGGCATGCTTAAGCGCCGCTCTGACCGTCTCACGACCACTGTCGGTGATTGGTGTCATTGGCAGGCGCAGCGTATCGGTCGCCACAAGACCCAGTTCCTTACATGCCCATTTCACCGGGATTGGATTGGGTTCGACAAATAGTTTGTTGTGTAATGGCATCAGACGCTGATTAATAACGCGTGCCTCGGNAAAACTGCCCTTCTG
170	2672	KCCJBXE01AO9MQ	TAAGATTGACCAGGCGCGACTTTTGAACAGAGTAAGCCATCAAATCTCCCTAAACTTTACAGCAAACCGGCATGCTTAAGCGCCGCTCTGACCGTCTCACGACCACTGTCGGTGATTGGTGTCATTGGCAGGCGCAGCGTATCGGTCGCCACAAGACCCAGTTCCTTACATGCCCATTTCACCGGGATTGGATTGGGTTCGACAAATAGTTTGTTGTGTAATGGCATCAGACGCTGATTAATAACGCGTGCCTCGGNAAAACTGCCCTTCTG
82	3522	KCCJBXE01AHJ5W	AATAAGCGACCAGGCGCGACTTTTGAACAGAGTAAGCCATCAAATCTCCCTAAACTTTACAGCAAACCGGCATGCTTAAGCGCCGCTCTGACCGTCTCACGACCACTGTCGGTGATTGGTGTCATTGGCAGGCGCAGCGTATCGGTCGCCACAAGACCCAGTTCCTTACATGCCCATTTCACCGGGATTGGATTGGGTTCGACAAATAGTTTGTTGTGTAATGGCATCAGACGCTGATTAATAACGCGTGCCTCGGNAAAACTGCCCTTCTG
100	2648	KCCJBXE01AI4DM	TGTACAGATACAGGCGCGACTTTGAACAGAGTAAGCCATCAAATCTCCCTAAACTTTACAGCAAACCGGCATGCTTAAGCGCCGCTCTGACCGTCTCACGACCACTGTCGGTGATTGGTGTCATTGGCAGGCGCAGCGTATCGGTCGCCACAAGACCCAGTTCCTTACATGCCCATTTCACCGGGATTGGATTGGGTTCGACAAATAGTTTGTTGTGTAATGGCATCAGACGCTTATAATAACGCGTGCCTCGGCAAAACTGCCCTTCTG
1312	510	KCCJBXE01DHG8W	CCGGCTAACCCAGGCGCGACTTTTGAACAGAGTAAGCCATCAAATCTCCCTAAACTTTACAGCAAACCGGCATGCTTAAGCGCCGCTCTTACCGTCTCACGACCACTGTCGGTGATTGGTGTCATTGGCAGGCGCAGCGTATCGGTCGCCACAAGACCCAGTTCCTTACATGCCCATTTCACCGGGATTGGATTGGGTTCGACAAATAGTTTGTTGTGTAATGGCATCAGACGCTGATTAATAACGCGTGCCTCGGCAAAACTGCCTTCTG
1161	3733	KCCJBXE01C4AHZ	TCGGAAGCTTCAGGCGCGACTTTTGAACAGAGTAAGCCATCAAATCTCCCTAAACTTTACAGCAAACCGGCATGCTTAAGCGCCGCTCTGACCGTCTCACGACCACTGTCGGTGATTGGTGTCATTGGCAGGCGCAGCGTATCGGTCGCCACAAGACCCAGTTCCTTACATGCCCATTTCACCGGGATTGGATTGGGTTCGACAAATAGTTTGTTGTGTAATGGCATCAGACGCTGATTAATAACGCGTGCCTCGGNAAAACTGCCCTTCTG
1113	1903	KCCJBXE01CZ1DT	CACTGGGGTCAGGCGCGACTTTTGAACAGAGTAAGCCATCAAATCTCCCTAAACTTTACAGCAAACCGGCATGCTTAAGCGCCGCTCTGACCGTCTAACGACCACTGTCGGTGATTGGTGTCATTGGCAGGCGCAGCGTATCGGTCGCCACAAGACCCAGTTCCTTACATGCCCATTTCACCGGGATTGGATTGGGTTTCGACAAATAGTTTGTTGTGTAATGGCATCAGACGCTGATTAATAACGCGTGCCTCGGCAAAATGCCCTTCTG
334	1887	KCCJBXE01A3NCH	AAGATGGCCCCAGGCGCGACTTTTGAACAGAGTAAGCCATCAAATCTCCCTAAACTTTACAGCAAACCGGCATGCTTAAGCGCCGCTCTGACCGTCTCACGACCACTGTCGGTGATTGGTGTCATTGGCAGGCGCAGCGTATCGGTCGCCACAAGACCCAGTTCCTTACATGCCCATTTCACCGGGGATTGGATTGGGTTCGACAAATAGTTTGTTGTGTAATGGCATCAGACGCTGATTAATAACGCGTGCCTCGGNAAAACTGCCCTTCTG
1097	649	KCCJBXE01CYLUJ	CGAAAACTAACAGGCGCGACTTTTGAACAGAGTAAGCCATCAAATCTCCCTAAACTTTACAGCAAACCGGCATGCTTAAGCGCCGCTCTGACCGTCTCACGACCACTGTCGGTGATTGGTGTCATTGGCAGGCGCAGCGTATCGGTCGCCACAAGACCCAGTTCCTTACATGCCCATTTCACAGGGATTGGATTGGGTTCGACAAATAGTTTGTTGTGTAATGGCATCAGACGCTGATTAATAACGCGTGCCTCGGCAAAACTGCCCTTCTG
654	4057	KCCJBXE01BVSDN	CACATAAACCCAGGCGCGACTTTTGAACAGAGTAAGCCATCAAATCTCCCTAAACTTTACAGCAAACCGGCATGCTTAAGCGCCGCTCTGACCGTCTCACGACCACTGTCGGTGATTGGTGTCATTGGCAGGCGCAGCGTATCGGTCGCCACAAGACCCAGTTCCTTACATGCCCATTTCACCGGGATTGGATTGGGTTCGACAAATAGTTTGTTGTGTAATGGCATCAGACGCTGATTAATAACGCGTGCCTCGGNAAAACTGCCCTTCTG
1350	2501	KCCJBXE01DKUVR	TCACCCGGCTCAGGCGCGACTTTTGAACAGAGTAAGCCATCAAATCTCCCTAAACTTTACAGCAAACCGGCATGCTTAAGCGCCGCTCTGACCGTCTCACGACCACTGTCGGTGATTGGTGTCATTGGCAGGCGCAGCGTATCGGTCGCCACAAGACCCAGTTCCTTACATGCCCATTTCACCGGGATTGGATTGGGTTCGACAAATAGTTTGTTGTGTAATGGCATCAGACGCTGATTAATAACGCGTGCCTCGGNAAAACTGCCCTTCTG
91	27	KCCJBXE01AH9WT	TACCATCTACCAGGCGCGACTTTTGAACAGAGTAAGCCATCAAATCTCCCTAAACTTTACAGCAAACCGGCATGCTTAAGCGCCGCTCTGACCGTCTCACGACCACTGTCGGTGATTGGTGTCATTGGCAGGCGCAGCGTATCGGTCGCCACAAGACCCAGTTCCTTACATGCCCATTTCACCGGGATTGGATTGGGTTCGACAAATAGTTTGTTGTGTAATGGCATCAGACGCTGATTAATAACGCGTGCCTCGGNAAAACTGCCCTTCTG
440	1191	KCCJBXE01BCXTL	TTGGGTGATTCAGGCGCGACTTTTGAACAGAGTAAGCCATCAAATCTCCCTAAACTTTACAGCAAACCGGCATGCTTAAGCGCCGCTCTGACCGTCTCACGACCACTGTCGGTGATTGGTGTCATTGGCAGGCGCAGCGTATCGGTCGCCACAAGACCCAGTTCCTTACATGCCCATTTCACCGGGATTGGATTGGGTTCGACAAATAGTTTGTTGTGTAATGGCATCAGACGCTGATTAATAACGCGTGCCTCGGNAAAACTGCCCTTCTG
627	1384	KCCJBXE01BTCZE	ATGAAGGAACCAGGCGCGACTTTTGAACAGAGTAAGCCATCAAATCTCCCTAAACTTTACAGCAAACCGGCATGCTTAAGCGCCGCTCTGACCGTCTCACGACCACTGTCGGTGATTGGTGTCATTGGCAGGCGCAGCGTATCGGTCGCCACAAGACCCAGTTCCTTACATGCCCATTTCACCGGGATTGGATTGGGTTCGACAAATAGTTTGTTGTGTAATGGCATCAGACGCTGATTAATAACGCGTGCCTCGGNAAAACTGCCCTTCTG
887	1941	KCCJBXE01CF643	AGCGGATATACAGGCGCGACTTTTGAACAGAGTAAGCCATCAAATCTCCCTAAACTTTACAGCAAACCGGCATGCTTAAGCGCCGCTCTGACCGTCTCACGACCACTGTCGGTTATTGGTGTCATTGGCAGGCGCAGCGTATCGGTCGCCACAAGACCCAGTTCCTTACATGCCCATTTCACCGGGGATTGGATTGGGTTCGACAAATAGTTTGTTGTGTAATGGCATCAGACGCTGATTAATAACGCGTGCCTCGGCAAAACTGCCCTTCTG
49	3178	KCCJBXE01AENLO	TACCATCAACCAGGCGCGACTTTTGAACAGAGTAAGCCATCAAATCTCCCTAAACTTTACAGCAAACCGGCATGCTTAAGCGCCGCTCTGACCGTCTCACGACCACTGTCGGTGATTGGTGTCATTGGCAGGCGCAGCGTATCGGTCGCCACAAGACCCAGTTCCTTACATGCCCATTTCACCGGGATTGGATTGGGTTCGACAAATAGTTTGTTGTGTAATGGCATCAGACGCTGATTAATAACGCGTGCCTCGGNAAAACTGCCCTTCTG
87	1176	KCCJBXE01AHX5M	TATATTTACGCAGGCGCGACTTTTGAACAGAGTAAGCCATCAAATCTCCCTAAACTTTACAGCAAACCGGCATGCTTAAGCGCCGCTCTGACCGTCTCACGACCACTGTAGGTGATTGGTGTCATTGGCAGGCGCAGCGTATCGGTCGCCACAAGACCCAGTTCCTTACATGCCCATTTCACCGGGATTGGATTGGGTTCGACAAATAGTTTGTTGTGTAATGGCATCAGACGCTGATTAATAACGCGTGCCTCGGCAAAACTGCCCTTCTG
292	2395	KCCJBXE01AZYZX	TGGGGACTGTCAGGCGCGACTTTTGAACAGAGTAAGCCATCAAATCTCCCTAAACTTTACAGCAAACCGGCATGCTTAAGCGCCGCTCTGACCGTCTCACGACCACTGTCGGTGATTGGTGTCATTGGCAGGCGCAGCGTATCGGTCGCCACAAGACCCAGTTCCTTACATGCCCATTTCACCGGGATTGGATTGGGTTCGACAAATAGTTTGTTGTGTAATGGCATCAGACGCTGATTAATAACGCGTGCCTCGGNAAAACTGCCCTTCTG
419	1526	KCCJBXE01BA3PK	TCGTTCATTTCAGGCGCGACTTTTGAACAGAGTAAGCCATCAAATCTCCCTAAACTTTACAGCAAACCGGCATGCTTAAGCGCCGCTCTGACCGTCTCACGACCACTTTCGGTGATTGGTGTCATTGGCAGGCGCAGCGTATCGGTCGCCACAAGACCCAGTTCCTTACATGCCCATTTCACCGGGGATTGGATTGGGTTCGACAAATAGTTTGTTGTGTAATGGCATCAGACGCTGATTAATAACGCGTGCCTCGGCAAAATGCCCTTCTG
1314	663	KCCJBXE01DHNOP	ACATTAAGTACAGGCGCGACTTTTGAACAGAGTAAGCCATCAAATCTCCCTAAACTTTACAGCAAACCGGCATGCTTAAGCGCCGCTCTGACCGTCTCACGACCACTGTCGGTGATTGGTGTCATTGGCAGGCGCAGCGTATCGGTCGCCACAAGACCCAGTTCCTTACATGCCCATTTCACCGGGATTGGATTGGGTTCGACAAATAGTTTGTTGTGTAATGGCATCAGACGCTGATTAATAACGCGTGCCACGGCAAAACTGCCCTTCTG
1089	2760	KCCJBXE01CXX6Y	TGGGTGCAACCAGGCGCTACTTTTGAACAGAGTAAGCCATCAAATCTCCCTAAACTTTACAGCAAACCGGCATGCTTAAGCGCCGCTCTGACCGTCTCACGACCACTGTCGGTGATTGGTGTCATTGGCAGGCGCAGCGTATCGGTCGCCACAAGACCCAGTTCCTTACATGCCCATTTCACCGGGATTGGATTGGGTTCGACAAATAGTTTGTTGTGTAATGGCATCAGACGCTGATTAATAACGCGTGCCTCGGCAAATGCCCTTCTG
191	3012	KCCJBXE01AQ39I	AAGACGCTTTCAGGCGCGACTTTTGAACAGAGTAAGCCATCAAATCTCCCTAAACTTTACAGCAAACCGGCATGCTTAAGCGCCGCTCTGACCGTCTCACGACCACTGTCGGTGATTGGTGTCATTGGCAGGCGCAGCGTATCGGTCGCCACAAGACCCAGTTCCTTACATGCCCATTTAACCGGGATTGGATTGGGTTCGACAAATAGTTTGTTGTGTAATGGCATCAGACGCTGATTAATAACGCGTGCCTCGGCAAATGCCCTTCTG
954	1815	KCCJBXE01CL2SP	TACCATCGACCAGGCGCGACTTTTGAACAGAGTAAGCAATCAAATCTCCCTAAACTTTACAGCAAACCGGCATGCTTAAGCGCCGCTCTGACCGTCTCACGACCACTGTCGGTGATTGGTGTCATTGGCAGGCGCAGCGTATCGGTCGCCACAAGACCCAGTTCCTTACATGCCCATTTCACCGGGATTGGATTGGGTTCGACAAATAGTTTGTTGTGTAATGGCATCAGACGCTGATTAATAACGCGTGCCTCGGCAAAATGCCCTTCTG
928	1363	KCCJBXE01CJR9X	AAGGCCAACTCAGGCGCGACTTTTGAACAGAGTAAGCCATCAAATATCCCTAAACTTTACAGCAAACCGGCATGCTTAAGCGCCGCTCTGACCGTCTCACGACCACTGTCGGTGATTGGTGTCATTGGCAGGCGCAGCGTATCGGTCGCCACAAGACCCAGTTCCTTACATGCCCATTTCACCGGGATTGGATTGGGTTCGACAAATAGTTTGTTGTGTAATGGCATCAGACGCTGATTAATAACGCGTGCCTCGGCAAAACTGCCCTTCTG
340	1517	KCCJBXE01A350V	TGGTTGTGTACAGGCGCGACTTTTGAACAGAGTAAGCCATCAAATCTCCCTAAACTTTACAGCAAACCGGCATGCTTAAGCGCCGCTCTGACCGTCTCACGACCACTGTCGGTGATTGGTGTCATTGGCAGGCGCAGCGTATCGGTCGCCACAAGACCCAGTTCCTTACATGCCCATTTCACCGGGATTGGATTGGGTTCGACAAATAGTTTGTTGTGTAATGGCATCAGACGCTGATTAATAACGCGTGCCTCGGNAAAACTGCCCTTCTG
905	2201	KCCJBXE01CHR8B	ATTTTATACACAGGCGCGACTTTTGAACAGAGTAAGCCATCAAATCTACCTAAACTTTACAGCAAACCGGCATGCTTAAGCGCCGCTCTGACCGTCTCACGACCACTGTCGGTGATTGGTGTCATTGGCAGGCGCAGCGTATCGGTCGCCACAAGACCCAGTTCCTTACATGCCCATTTCACCGGGATTGGATTGGGTTCGACAAATAGTTTGTTGTGTAATGGCATCAGACGCTGATTAATAACGCGTGCCTCGGCAAAACTGCCCTTCTG
1051	784	KCCJBXE01CUKKI	CACCCACATCAGGCGCGACTTTGAACAGAGTAAGCCATCAAATCTCCCTAAACTTTACAGCAAACCGGCATGCTTAAGCGCCGCTCTGACCGTCTCACGACCACTGTCGGTGATTGGTGTCATTGGCAGGCGCAGCGTATCGGTCGCCACAAGACCCAGTTCCTTACATGCCCATTTCACCGGGGATTGGATTGGGTTCGACAAATAGTTTGTTGTGTAATGGCATCAGACGCTTATAATAAACGCGTGCTCGGCAAACTAGCCTCCTG
1358	2825	KCCJBXE01DLKEZ	TAGCTCGTCTCAGGCGGACTTTTGAACAGAGTAAGCCATCAAATCTCCCTAAACTTTACAGCAAACCGGCATGCTTAAGCGCCGCTCTGACCGTCTCACGACCACTGTCGGTGATTGGTGTCATTGGCAGGCGCAGCGTATCGGTCGCCACAAGACCCAGTTCCTTACATGCCCATTTCACCGGGATTGGATTGGGTTCTACAAATAGTTTGTTGTGTAATGGCATCAGACGCTGATTAATAACGCGTGCCTCGGCAAAACTGCCCTTCTG
1293	184	KCCJBXE01DFSX2	CTGCGACAGGCAGGCGCTACTTTTGAACAGAGTAAGCCATCAAATCTCCCTAAACTTTACAGCAAACCGGCATGCTTAAGCGCCGCTCTGACCGTCTCACGACCACTGTCGGTGATTGGTGTCATTGGCAGGCGCAGCGTATCGGTCGCCACAAGACCCAGTTCCTTACATGCCCATTTCACCGGGATTGGATTGGGTTCGACAAATAGTTTGTTGTGTAATGGCATCAGACGCTGATTAATAACGCGTGCCTCGGCAAAACTGCCCTTCTG
1262	558	KCCJBXE01DC29C	TGACACACACAGGCGCGACTTTTGAACAGAGTAAGCCATCAAATCTCCCTAAACTTTACAGCAAACCGGCATGCTTAAGCGCCGCTCTGACCGTCTCACGACCACTGTCGGTGATTGGTGTCATTGGCAGGCGCAGCGTATCGGTCGCCACAAGACCCAGTTCCTTACATGCCCATTTCACCGGGATTGGATTGGGTTCGACAAATAGTTTGTTGTGTAATGGCATCAGACGCTGATTAACAACGCGTGCCTCGGCAAAACTGCCCTTCTG
247	237	KCCJBXE01AVY3Z	TGGATTTCTACAGGCGCGACTTTTGAACAGAGTAAGCCATCAAATCTCCCTAAACTTTACAGCAAACCGGCATGCTTAAGCGCCGCTCTGACCGTCTCACGACCACTGTCGGTGATTGGTGTCATTGGCAGGCGCAGCGTATCGGTCGCCACAAGACCCAGTTCCTTACATGCCCATTTCACCGGGGATTGGATTGGGTTCGACAAATAGTTTGTTGTGTAATGGCATCAGACGCTGATTAATAACGCGTGCCTCGGNAAAACTGCCCTTCTG
120	470	KCCJBXE01AKTWO	TGCGACGTTCCAGGCGCGACTTTTGAACAGAGTAAGCCATCAAATCTCCCTAAACTTTACAGCAAACCGGCATGCTTAAGCGCCGCTCTGACCGTCTCACGACCACTGTCGGTGATTGGTGTCATTGGCAGGCGCAGCGTATCGGTCGCCACAAGACCCAGTTCCTTACATGCCCATTTCACCGGGATTGGATTGGGTTCGACAAATAGTTTGTTGTGTAATGGCATCAGACGCTGATTAATAACGCGTGCCTCGGNAAAACTGCCCTTCTG
1453	2512	KCCJBXE01DTWE6	CGGGTAAGTTTCAGGCGCGACTTTTGAACAGAGTAAGCCATCAAATCTCCCTAAACTTTACAGCAAACTGGCATGCTTAAGCGCCGCTCTGACCGTCTCACGACCACTGTCGGTGATTGGTGTCATTGGCAGGCGCAGCGTATCGGTCGCCACAAGACCCAGTTCCTTACATGCCCATTTCACCGGGATTGGATTGGGTTCGACAAATAGTTTGTTGTGTAATGGCATCAGACGCTGATTAATAACGCGTGCCTCGGCAAAACTGCCCTTCTG
1462	1892	KCCJBXE01DUODY	AGGATAATCAGGCGCGACTTTTGAACAGAGTAAGCCATCAAATCTCCCTAAACTTTACAGCAAACCGGCATGCTTAAGCGCCGCTCTGACCGTCTCACGACCACTGTCGGTGATTGGTGTCATTGGCAGGCGCAGCGTATCGGTCGCCACAAGACCCAGTTCCTTACATGCCCATTTCACCGGGATTGGATTGGGTTCGACAAATAGTTTGTTGTGTAATGGCATCAGACGCTGATTAATAACGCGTGCCTCGGNAAAACTGCCCTTCTG
963	1626	KCCJBXE01CMU3G	TGGTTAGACACAGGCGCGACTTTTGAACAGAGTAAGCCATCAAATCTCCCTAAACTTTACAGCAAACCGGCATGCTTAAGCGCCGCTCTGACCGTCTCACGACCACTGTCGGTGATTGGTGTCATTGGCAGGCGCAGCGTATCGGTCGCCACAAGACCCAGTTCCTTACATGCCCATTTCACCGGGATTGGATTGGGTTCTACAAATAGTTTGTTGTGTAATGGCATCAGACGCTGATTAATAACGCGTGCCTCGGCAAAACTGCCCTTCTG
1287	3970	KCCJBXE01DFCWK	TCGTTCATCCCAGGCGCGACTTTTGAACAGAGTAAGCCATCAAATCTCCCTAAACTTTACAGCAAACCGGCATGCTTAAGCGCCGCTCTGACCGTCTCACGACCACTGTCGGTGATTGGTGTCATTGGCAGGCGCAGCGTATCGGTCGCCACAAGACCCAGTTCCTTACATGCCCATTTCACCGGGATTGGATTGGGTTCGACAAATAGTTTGTTGTGTAATGGCATCAGACGCTGATTAATAACGCGTGCCTCGGNAAAACTGCCCTTCTG
138	118	KCCJBXE01AMEIW	TTGCAGACATCAGGCGCGACTTTTGAACAGAGTAAGCCATCAAATCTCCCTAAACTTTACAGCAAACCGGCATGCTTAAGCGCCGCTCTGACCGTCTCACGACCACTGTCTGTGATTGGTGTCATTGGCAGGCGCAGCGTATCGGTCGCCACAAGACCCAGTTCCTTACATGCCCATTTCACCGGGATTGGATTGGGTTCGACAAATAGTTTGTTGTGTAATGGCATCAGACGCTGATTAATAACGCGTGCCTCGGCAAAACTGCCCTTCTG
770	2252	KCCJBXE01B5XLQ	TTCGTTATTGCAGGCGCGACTTTTGAACAGAGTAAGCCATCAAATCTCCCTAAACTTTACAGCAAACCGGCATGCTTAAGCGCCGCTATGACCGTCTCACGACCACTGTCGGTGATTGGTGTCATTGGCAGGCGCAGCGTATCGGTCGCCACAAGACCCAGTTCCTTACATGCCCATTTCACCGGGATTGGATTGGGTTCGACAAATAGTTTGTTGTGTAATGGCATCAGACGCTGATTAATAACGCGTGCCTCGGCAAAACTGCCCTTCTG
1452	2480	KCCJBXE01DTS8I	TGGTGGACTTCAGGCGCGACTTTTGAACAGAGTAAGCCATCAAATCTCCCTAAACTTTACAGCAAACCGGCATGCTTAAGCGCCGCTCTGACCGTCTCACGACCACTGTCGGTGATTGGTGTCATTGGCAGGCGCAGCGTATCGGTCGCCACAAGACCCAGTTCCTTACATGCCCATTTCACCGGGATTGGATTGGGTTCGACAAATAGTTTGTTGTGTAATGGCATCAGACGCTGATTAATAACGCGTGCCTCGGNAAAACTGCCCTTCTG
529	3318	KCCJBXE01BKSQW	CAATTCGTAGCAGGCGCGACTTTTGAACAGAGTAAGCCATCAAATCTCCCTAAACTTTACAGCAAACCGGCATGCTTAAGCGCCGCTCTGACCGTCTCACGACCACTGTCTGTGATTGGTGTCATTGGCAGGCGCAGCGTATCGGTCGCCACAAGACCCAGTTCCTTACATGCCCATTTCACCGGGATTGGATTGGGTTCGACAAATAGTTTGTTGTGTAATGGCATCAGACGCTGATTAATAACGCGTGCCTCGGCAAAATGCCCTTCTG
383	1129	KCCJBXE01A7XMJ	ATGATGCACTCAGGCGCGACTTTTGAACAGAGTAAGCCATCAAATCTCCCTAAACTTTACAGCAAACCGGCATGCTTAAGCGCCGCTCTGACCGTCTCACGACCACTGTCGGTGATTGGTGTCATTGGCAGGCGCAGCGTATCGGTCGCCACAAGACCCAGTTCCTTACATGCCCATTTCACCGGGATTGGATTGGGTTCGACAAATAGTTTGTTGTGTAATGGCATCAGACGCTGATTAATAACGCGTGCCCCGGCAAAACTGCCCTTCTG
543	1676	KCCJBXE01BLZP6	TCGTAATGTTCAGGCGCGACTTTTGAACAGAGTAAGCCATCAAATCTCCCTAAACTTTACAGCAAACCGGCATGCTTAAGCGCCGCTCTGACCGTCTCACGACCACTGTCGGTGATTGGTGTCATTGGCAGGCGCAGCGTATCGGTCGCCACAAGACCCAGTTCCTTACATGCCCATTTCACCGGGATTGGATTGGGTTCGACAAATAGTTTGTTGTGTAATGGCATCAGACGCTGATTAATAACGCGTGCCTCGGNAAAACTGCCCTTCTG
1031	346	KCCJBXE01CSS0S	TGATGCGTAACAGGCGCGACTTTTGAACAGAGTAAGCCATCAAATCTCCCTAAACTTTACAGCAAACCGGCATGCTTAAGCGCCGCTCTGACCGTCTCACGACCACTGTCGGTGATTGGTGTCATTGGCAGGCGCAGCGTATCGGTCGCCACAAGACCCAGTTCCTTACATGCCCATTTCACCGGGATTGGATTGGGTTCTACAAATAGTTTGTTGTGTAATGGCATCAGACGCTGATTAATAACGCGTGCCTCGGCAAAACTGCCCTTCTG
1037	615	KCCJBXE01CTB6X	TAATGAGGGTCAGGCGCGACTTTTGAACAGAGTAAGCCATCAAATCTCCCTAAACTTTACAGCAAACCGGCATGCTTAAGCGCCGCTCTGACCGTCTCACTACCACTGTCGGTGATTGGTGTCATTGGCAGGCGCAGCGTATCGGTCGCCACAAGACCCAGTTCCTTACATGCCCATTTCACCGGGATTGGATTGGGTTCGACAAATAGTTTGTTGTGTAATGGCATCAGACGCTGATTAATAACGCGTGCCTCGGCAAAATGCCCTTCTG
140	1377	KCCJBXE01AMLTF	TAGCCCATTTCAGGCGCGACTTTTGAACAGAGTAAGCCATCAAATCTCCCTAAACTTTACAGCAAACCGGCATGCTTAAGCGCCGCTCTGACCGTCTCACGACCACTGTCGGTGATTGGTGTCATTGGCAGGCGCAGCGTATCGGTCGCCACAAGACCCAGTTCCTTACATGCCCATTTCACCGGGATTGGATTGGGTTCGACAAATAGTTTGTTGTGTAATGGCATCAGACGCTGATTAATAACGCGTGCCTCGGNAAAACTGCCCTTCTG
1425	652	KCCJBXE01DREHQ	TCGGCGTTCTCAGGCGCGACTTTTGAACAGAGTAAGCCATCAAATCTCCCTAAACTTTACAGCAAACCGGCATGCTTAAGCGCCGCTCTGACCGTCTCACGACCACTGTCGGTGATTGGTGTCATTGGCAGGCGCAGCGTATCGGTCGCCACAAGACCCAGTTCCTTACATGCCCATTTCACCGGGATTGGATTGGGTTCGACAAATAGTTTGTTGTGTAATGGCATCAGACGCTGATTAATAACGCGTGCCTCGGNAAAACTGCCCTTCTG
408	2603	KCCJBXE01A95RX	AAATTACTATCAGGCGCGACTTTTGAACAGAGTAAGCCATCAAATCTCCCTAAACTTTACAGCAAACCGGCATGCTTAAGCGCCGCTCTGACCGTCTCACGACCACTGTCGGTGATTGGTGTCATTGGCAGGCGCAGCGTATCGGTCGCCACAAGACCCAGTTCCTTACATGCCCATTTCACCGGGATTGGATTGGGTTCTACAAATAGTTTGTTGTGTAATGGCATCAGACGCTGATTAATAACGCGTGCCTCGGCAAAACTGCCCTTCT
836	2043	KCCJBXE01CBP09	TCGTAGATATCAGGCGCGACTTTGAACAGAGTAAGCCATCAAATCTCCCTAAACTTTACAGCAAACCGGCATGCTTAAGCGCCGCTCTGACCGTCTCACGACCACTGTGGGTGATTGGTGTCATTGGCAGGCGCAGCGTATCGGTCGCCACAAGACCCAGTTCCTTACATGCCCATTTCACCGGGATTGGATTGGGTTCGACAAATAGTTTGTTGTGTAATGGCATCAGACGCTGATTAATAACGCGTGCCTCGGCAAAACTGCCCTTCTG
1024	3749	KCCJBXE01CR9IV	TGAACGAGGTCAGGCGCTACTTTTGAACAGAGTAAGCCATCAAATCTCCCTAAACTTTACAGCAAACCGGCATGCTTAAGCGCCGCTCTGACCGTCTCACGACCACTGTCGGTGATTGGTGTCATTGGCAGGCGCAGCGTATCGGTCGCCACAAGACCCAGTTCCTTACATGCCCATTTCACCGGGATTGGATTGGGTTCGACAAATAGTTTGTTGTGTAATGGCATCAGACGCTGATTAATAACGCGTGCCTCGGCAAAACTGCCCTTCTG
792	249	KCCJBXE01B7TK7	AGGTAGCGGTCAGGCGCGACTTTTGAACAGAGTAAGCCATCAAATCTCCCTAAACTTTACAGCAAACCGGCATGCTTAAGCGCCGCTCTGACCGTCTCACTACCACTGTCGGTGATTGGTGTCATTGGCAGGCGCAGCGTATCGGTCGCCACAAGACCCAGTTCCTTACATGCCCATTTCACCGGGTATTGGATTGGGTTCGACAAATAGTTTGTTGTGTAATGGCATCAGACGCTGATTAATAACGCGTGCCTCGGCAAAATGCCCTTCTG
792	3965	KCCJBXE01B7WGF	CCGGCAGACACAGGCGCGACTTTTGAACAGAGTAAGCCATCAAATCTCCCTAAACTTTACAGCAAACCGGCATGCTTAAGCGCCGCTCTGACCGTCTCACGACCACTGTCGGTGATTGGTGTCATTGGCAGGTGCAGCGTATCGGTCGCCACAAGACCCAGTTCCTTACATGCCCATTTCACCGGGATTGGATTGGGTTCGACAAATAGTTTGTTGTGTAATGGCATCAGACGCTGATTAATAACGCGTGCCTCGGCAAAACTGCCCTTCTG
156	2171	KCCJBXE01AN0ZX	AAGAATGACCCAGGCGCGACTTTTGAACAGAGTAAGCCATCAAATCTCCCTAAACTTTACAGCAAACCGGCATGCTTAAGCGCCGCTCTGACCGTCTCACGACCACTGTCGGTGATTGGTGTCATTGGCAGGCGCAGCGTATCGGTCGCCACAAGACCCAGTTCCTTACATGCCCATTTCACCGGGATTGGATTGGGTTCGACAAATAGTTTGTTGTGTAATGGCATCAGACGCTGATTAATAACGCGTGCCTCGGNAAAACTGCCCTTCTG
1167	1695	KCCJBXE01C4RV1	TTCTCGGCTTCAGGCGCGACTTTTGAACAGAGTAAGCCATCAAATCTCCCTAAACTTTACAGCAAACCGGCATGCTTAAGCGCCGCTCTGACCGTCTCACGACCACTGTCGGTGATTGGTGTCATTGGCAGGCGCAGCGTATCGGTCGCCACAAGACCCAGTTCCTTACATGCCCATTTCACCGGGATTGGATTGGGTTCGACAAATAGTTTGTTGTGTAATGGCATCAGACGCTGATTAATAACGCGTGCCTCGGNAAAACTGCCCTTCTG
282	1485	KCCJBXE01AY2OV	TCGATTAGAACAGGCGCGACTTTTGAACAGAGTAAGCCATCAAATCTCCCTAAACTTTACAGCAAACCGGCATGCTTAAGCGCCGCTCTGACCGTCTCACGACCACTGTCGGTGATTGGTGTCATTGGCAGGCGCAGCGTATCGGTCGCCACAAGACCCAGTTCCTTACATGCCCATTTCACCGGGATTGGATTGGGTTCGACAAATAGTTTGTTGTGTAATGGCATCAGACGCTGATTAATAACGCGTGCCTCGGNAAAACTGCCCTTCTG
1432	1446	KCCJBXE01DR078	TAATCGAAGACAGGCGCGACTTTTGAACAGAGTAAGCCATCAAATCTCCCTAAACTTTACAGCAAACCGGCATGCTTAAGCGCCGCTCTGACCGTCTCACGACCACTGTCGGTGATTGGTGTCATTGGCAGGCGCAGCGTATCGGTCGCCACAAGACCCAGTTCCTTACATGCCCATTTCACCGGGGATTGGATTGGGTTCGACAAATAGTTTGTTGTGTAATGGCATCAGACGCTGATTAATAACGCGTGCCTCGGNAAAACTGCCCTTCTG
1222	1229	KCCJBXE01C9LCV	CGGTTGCGCTCAGGCGCGACTTTTGAACAGAGTAAGCCATCAAATCTCCCTAAACTTTACAGCAAACCGGCATGCTTAAGCGCCGCTCTGACCGTCTCACGACCACTGTCGGTGATTGGTGTCATTGGCAGGCGCAGCGTATCGGTCGCCACAAGACCCAGTTCCTTACATGCCCATTTCACCGGGATTGGATTGGGTTCGACAAATAGTTTGTTGTGTAATGGCATCAGACGCTGATTAATAACGCGTGCCCCGGCAAAACTGCCCTTCTG
273	2395	KCCJBXE01AYAX5	CCGTATCATTCAGGCGCGACTTTTGAACAGAGTAAGCCATCAAATCTCCCTAAACTTTACAGCAAACCGGCATGCTTAAGCGCCGCTCTGACCGTCTCACGACCACTGTCGGTGATTGGTGTCATTGGCAGGCGCAGCGTATCGGTCGCCACAAGACCCAGTTCCTTACATGCCCATTTCACCGGGATTGGATTGGGTTCTACAAATAGTTTGTTGTGTAATGGCATCAGACGCTGATTAATAACGCGTGCCTGGCAAAACTGCCCTTCTG
1073	808	KCCJBXE01CWH4A	CCGCTTTACTCAGGCGCGACTTTTGAACAGAGTAAGCCATCAAATCTCCCTAAACTTTACAGCAAACCGGCATGCTTAAGCGCCGCTCTGACCGTCTCACGACCACTGTCGGTTATTGGTGTCATTGGCAGGCGCAGCGTATCGGTCGCCACAAGACCCAGTTCCTTACATGCCCATTTCACCGGGGATTGGATTGGGTTCGACAAATAGTTTGTTGTGTAATGGCATCAGACGCTGATTAATAACGCGTGCCTCGGCAAAATGCCCTTCTG
563	3139	KCCJBXE01BNR2D	TACTCACCTCAGGCGCGACTTTTGAACAGAGTAAGCCATCAAATCTCCCTAAACTTTACAGCAAACCGGCATGCTTAAGCGCCGCTCTGACCGTCTCACGACCACTGTAGGTGATTGGTGTCATTGGCAGGCGCAGCGTATCGGTCGCCACAAGACCCAGTTCCTTACATGCCCATTTCACCGGGATTGGATTGGGTTCGACAAATAGTTTGTTGTGTAATGGCATCAGACGCTGATTAATAACGCGTGCCTCGGCAAAACTGCCCTTCTG
1118	137	KCCJBXE01C0FTN	CGGTCAGTCTCAGGCGCGACTTTTGAACAGAGTAAGCCATCAAATCTCCCTAAACTTTACAGCAAACCGGCATGCTTAAGCGCCGCTCTGACCGTCTCACGACCACTGTCGGTGATTGGTGTCATTGGCAGGCGCAGCGTATCGGTCGCCACAAGACCCAGTTCCTTACATGCCCATTTCACCGGGATTGGATTGGGTTCGACAAATAGTTTGTTGTGTAATGGCATCAGACGATGATTAATAACGCGTGCCTGGCAAAACTGCCCTTCTG
854	1280	KCCJBXE01CDAB2	TTATTTGATCCAGGCGCGACTTTTGAACAGAGTAAGCCATCAAATCTCCCTAAACTTTACAGCAAACCGGCATGCTTAAGCGCCGCTCTGACCGTCTCACGACCACTGTCGGTGATTGGTGTCATTGGCAGGCGCAGCGTATCGGTCGCCACAAGACCCAGTTCCTTACATGCCCATTTCACCGGGATTGGATTGGGTTCGACAAATAGTTTGTTGTGTAATGGCATCAGACGCTGATTAATAACGCGTGCCTCGGNAAAACTGCCCTTCTG
1407	2311	KCCJBXE01DPUVT	CGGACGAACGCAGGCGCGACTTTTGAACAGAGTAAGCCATCAAATCTCCCTAAACTTTACAGCAAACCGGCATGCTTAAGCGCCGCTCTGACCGTCTCACGACCACTGTCGGTGATTGGTGTCATTGGCAGGCGCAGCGTATCGGTCGCCACAAGACCCAGTTCCTTACATGCCCATTTCACCGGGATTGGATTGGGTTCGACAAATAGTTTGTTGTGTAATGGCATCAGACGCTGATTAATAACGCGTGCCTCGGNAAAACTGCCCTTCTG
1181	3142	KCCJBXE01C5084	TAGGCCTGGCCAGGCGCGACTTTTGAACAGAGTAAGCCATCAAATCTCCCTAAACTTTACAGCAAACCGGCATGCTTAAGCGCCGCTCTGACCGTCTCACGACCACTGTCGGTGATTGGTGTCATTGGCAGGCGCAGCGTATCGGTCGCCACAAGACCCAGTTCCTTACATGCCCATTTCACCGGGATTGGATTGGGTTCGACAAATAGTTTGTTGTGTAATGGCATCAGACGCTGATTAATAACGCGTGCCTCGGNAAAACTGCCCTTCTG
1415	3287	KCCJBXE01DQKW5	AGCACCCTGTCAGGCGCGACTTTTGAACAGAGTAAGCCATCAAATCTCCCTAAACTTTACAGCAAACCGGCATGCTTAAGCGCCGCTCTGACCGTCTCACGACCACTGTCGGTGATTTGTGTCATTGGCAGGCGCAGCGTATCGGTCGCCACAAGACCCAGTTCCTTACATGCCCATTTCACCGGGATTGGATTGGGTTCGACAAATAGTTTGTTGTGTAATGGCATCAGACGCTGATTAATAACGCGTGCCTGGCAAAACTGCCCTTCTG
299	3684	KCCJBXE01A0L36	TACACTTTGGCAGGCGCGACTTTTGAACAGAGTAAGCCATCAAATCTCCCTAAACTTTACAGCAAACCGGCATGCTTAAGCGCCGCTCTGACCGTCTCACGACCACTGTCGGTGATTGGTGTCATTGGCAGGCGCAGCGTATCGGTCGCCACAAGACCCAGTTCCTTACATGCCCATTTCACCGGGGATTGGATTGGGTTCGACAAATAGTTTGTTGTGTAATGGCATCAGACGCTGATTAATAACGCGTGCCTCGGNAAAACTGCCCTTCTG
1071	3815	KCCJBXE01CWD39	TTACTCTGGCCAGGCGCGACTTTTGAACAGAGTAAGCCATCAAATCTCCCTAAACTTTACAGCAAACCGGCATGCTTAAGCGCCGCTCTGACCGTCTCACGACCACTGTCGGTGATTGGTGTCATTGGCAGGCGCAGCGTATCGGTCGCCACAAGACCCAGTTCCTTACATGCCCATTTCACCGGGATTGGATTGGGTTCGACAAATAGTTTGTTGTGTAATGGCATCAGACGCTGATTAATAACGCGTGCCTCGGNAAAACTGCCCTTCTG
543	1816	KCCJBXE01BLZT2	TGGATGGAACCAGGCGCGACTTTTGAACAGAGTAAGCCATCAAATCTCCCTAAACTTTACAGCAAACCGGCATGCTTAAGCGCCGCTCTGACCGTCTCACGACCACTGTCGGTGATTGGTGTCATTGGCAGGCGCAGCGTATCGGTCGCCACAAGACCCAGTTCCTTACATGCCCATTTCACCGGGGATTGGATTGGGTTCGACAAATAGTTTGTTGTGTAATGGCATCAGACGCTGATTAATAACGCGTGCCTCGGNAAAACT
210	832	KCCJBXE01ASQMQ	CAAGGGGTCACAGGCGCGACTTTTGAACAGAGTAAGCCATCAAATCTCCCTAAACTTTACAGCAAACCGGCATGCTTAAGCGCCGCTCTGACCGTCTCACGACCACTGTCGGTGATTGGTGTCATTGGCAGGCGCAGCGTATCGGTCGCCACAAGACCCAGTTCCTTACATGCCCATTTCACCGGGATTGGATTGGGTTCGACAAATAGTTTGTTGTGTAATGGCATCAGACGCTGATTAATAACGCGTGCCTCGGNAAAACTGCCCTTCTG
1129	1078	KCCJBXE01C1FBC	CAGGAGGACTCAGGCGCGACTTTTGAACAGAGTAAGCCATCAAATCTCCCTAAACTTTACAGCAAACCGGCATGCTTAAGCGCCGCTCTGACCGTCTCACGACCACTGTCGGTGATTGGTGTCATTGGCAGGCGCAGCGTATCGGTCGTCACAAGACCCAGTTCCTTACATGCCCATTTCACCGGGATTGGATTGGGTTCGACAAATAGTTTGTTGTGTAATGGCATCAGACGCTGATTAATAACGCGTGCCTCGGCAAAACTGCCCTTCTG
1448	208	KCCJBXE01DTEUA	AGGCGCCGCACAGGCGCGACTTTTGAACAGAGTAAGCCATCAAATCTCCCTAAACTTTACAGCAAACCGGCATGCTTAAGCGCCGCTCTGACCGTCTCACGACCACTGTCGGTGATTGGTGTCATTGGCAGGCGCAGCGTATCGGTCGCCACAAGACCCAGTTCCTTACATGCCCATTTCACCGGGATTGGATTGGGTTCGACAAATAGTTTGTTGTGTAATGACATCAGACGCTGATTAATAACGCGTGCCTGGCAAAACTGCCCTTCTG
1130	3547	KCCJBXE01C1KDP	CGATTCAACTCAGGCGCGACTTTTGAACAGAGTAAGCCATCAAATCTCCCTAAACTTTACAGCAAACCGGCATGCTTAAGCGCCGCTCTGACCGTCTCACGACCACTGTCGGTGATTGGTGTCATTGGCAGGCGCAGCATATCGGTCGCCACAAGACCCAGTTCCTTACATGCCCATTTCACCGGGATTGGATTGGGTTCGACAAATAGTTTGTTGTGTAATGGCATCAGACGCTGATTAATAACGCGTGCCTCGGCAAAACTGCCCTTCTG
13	2877	KCCJBXE01ABHLB	TGGTTGTGTACAGGCGCGACTTTTGAACAGAGTAAGCCATCAAATCTCCCTAAACTTTACAGCAAACCGGCATGCTTAAGCGCCGCTCTGACCGTCTCACGACCACTGTCGGTGATTGGTGTCATTGGCAGGCGCAGCGTATCGGTCGCCACAAGACCCAGTTCCTTACATGCCCATTTCACCGGGATTGGATTGGGTTCGACAAATAGTTTGTTGTGTAATGGCATCAGACGCTGATTAATAACGCGTGCCTCGGNAAAACTGCCCTTCTG
905	3235	KCCJBXE01CHS01	CGGGTTTGAACAGGCGCGACTTTTGAACAGAGTAAGCCATCAAATCTCCCTAAACTTTACAGCAAACCGGCATGCTTAAGCGCCGCTCTGACCGTCTCACGACCACTGTCGGTGATTGGTGTCATTGGCAGGCGTAGCGTATCGGTCGCCACAAGACCCAGTTCCTTACATGCCCATTTCACCGGGATTGGATTGGGTTCGACAAATAGTTTGTTGTGTAATGGCATCAGACGCTGATTAATAACGCGTGCCTCGGCAAAACTGCCCTTCTG
485	2956	KCCJBXE01BGXEM	AAAATAACATCAGGCGCGACTTTTGAACAGAGTAAGCCATCAAATCTCCCTAAACTTTACAGCAAACCGGCATGCTTAAGCGCCGCTCTGACCGTCTCACGACCACTGTCGGTGATTGGTGTCATTGGCAGGCGCAGCGTATCGGTCGCCACAAGACCCAGTTCCTTACATGCCCATTTCACCGGGATTGGATTGGGTTCGACAAATAGTTTGTTGTGTAATGGCATCAGACGCTGATTAATAACGCGTGCCTCGGNAAAACTGCCCTTCTG
1020	1581	KCCJBXE01CRU7J	AGGTGTCAGTCAGGCGCGACTTTTGAACAGAGTAAGCCATCAAATCTCCCTAAACTTTACATCAAACCGGCATGCTTAAGCGCCGCTCTGACCGTCTCACGACCACTGTCGGTGATTGGTGTCATTGGCAGGCGCAGCGTATCGGTCGCCACAAGACCCAGTTCCTTACATGCCCATTTCACCGGGATTGGATTGGGTTCGACAAATAGTTTGTTGTGTAATGGCATCAGACGCTGATTAATAACGCGTGCCTGGCAAAACTGCCCTTCTG
876	3762	KCCJBXE01CE9R4	TACATGCATTCAGGCGCGACTTTTGAACAGAGTAAGCCATCAAATCTCCCTAAACTTTACAGCAAACCGGCATGCTTAAGCGCCGCTCTGACCGTCTCACGACCACTGTCGGTGATTGGTGTCATTGGCAGGCGCAGCGTATCGGTCGCCACAAGACCCAGTTCCTTACATGCCCATTTCACCGGGATTGGATTGGGTTCGACAAATAGTTTAATTGTGTAATGGCATCAGACGCTGATTAATAACGCGTGCCTCGGCAAAACTGCCCTTCTG
876	3725	KCCJBXE01CE9Q3	TGCCGTGGGGCAGCGCGACTTTTGAACAGAGTAAGCCATCAAATCTCCCTAAACTTTACAGCAAACCGGCATGCTTAAGCGCCGCTCTGACCGTCTCACGACCACTGTCGGTGATTGGTGTCATTGGCAGGCGCAGCGTATCGGTCGCCACAAGACCCAGTTCCTTACATGCCCATTTCACCGGGATTGGATTGGGTTCTACAAATAGTTTGTTGTGTAATGGCATCAGACGCTGATTAATAACGCGTGCCTCGGCAAAACTGCCCTTCTG
811	3045	KCCJBXE01B9JSN	CCAACCATGGCAGGCGCGACTTTTGAACAGAGTAAGCCATCAAATCTCCCTAAACTTTACAGCAAACCGGCATGCTTAAGCGCCGCTCTGACCGTCTCACGACCACTGTCGGTGATTGGTGTCATTGGCAGGCGCAGCGTATCGGTCGCCACAAGACCCAGTTCCTTACATGCCCATTTCACCGGGATTGGATTGGGTTTGACAAATAGTTTGTTGTGTAATGGCATCAGACGCTGATTAATAACGCGTGCCTGGCAAAACTGCCCTTCTG
390	1777	KCCJBXE01A8J8Z	TAGGTGAGAACAGGCGCGACTTTTGAACAGAGTAAGCCATCAAATCTCCCTAAACTTTACAGCAAACCGGCATGCTTAAGCGCCGCTCTGACCGTCTCACGACCACTGTCGGTGATTGGTGTCATTGGCAGGCGCAGCGTATCGGTCGCCACAAGACCCAGTTCCTTACATGCCCATTTCACCGGGATTGGATTGGGTTCGACAAATAGTTTGTTGTGTAATGGCATCAGACGCTGATTAATAACGCGTGCCTCGGNAAAACTGCCCTTCTG
411	942	KCCJBXE01BADY4	TGCGAAAACTCAGGCGCGACTTTTGAACAGAGTAAGCCATCAAATCTCCCTAAACTTTACAGCAAACCGGCATGCTTAAGCGCCGCTCTGACCGTCTCACGACCACTGTCGGTGATTGGTGTCATTGGCAGGCGCAGCGTATCGGTCGCCACAAGACCCAGTTCCTTACATGCCCATTTCACCGGGATTGGATTGGGTTCGACAAATAGTTTGTTGTGTAATGGCATCAGACGCTTATAATAACGCGTGCCTCGGCAAATGCCCTTCTG
758	631	KCCJBXE01B4UFD	TCAGTAGTACCAGGCGCGACTTTTGAACAGAGTAAGCCATCAAATCTCCCTAAACTTTACAGCAAACCGGCATGCTTAAGCGCCGCTCTGACCGTCTCACGACCACTGTCGGTGATTGGTGTCATTGGCAGGCGCAGCGTATCGGTCGCCACAAGACCCAGTTCCTTACATGCCCATTTCACCGGGATTGGATTGGGTTCGACAAATAGTTTGTTGTGTAATGGCATCAGACGCTGATTAATAACGCGTGCCTCGGNAAAACTGCCCTTCTG
1064	244	KCCJBXE01CVO8M	AGGGCTATTTCAGGCGCGACTTTTGAACAGAGTAAGCCATCAAATCTCCCTAAACTTTACAGCAAACCGGCATGCTTAAGCGCCGCTCTGACCGTCTCACGACCACTGTCGGTGATTGGTGTCATTGGCAGGCGCAGCGTATCGGTCGCCACAAGACCCAGTTCCTTACATGCCCATTTCACCGGGATTGGATTGGGTTCGACAAATAGTTTGTTGTGTAATGGCATCAGACGCTGATTAATAACGCGTGCCTCGGNAAAACTGCCCTTCTG
1410	1505	KCCJBXE01DP3QR	TGGCGGCCTTCAGGCGCGACTTTTGAACAGAGTAAGCCATCAAATCTCCCTAAACTTTACAGCAAACCGGCATGCTTAAGCGCCGCTCTGACCGTCTCACGACTACTGTCGGTGATTGGTGTCATTGGCAGGCGCAGCGTATCGGTCGCCACAAGACCCAGTTCCTTACATGCCCATTTCACCGGGATTGGATTGGGTTCGACAAATAGTTTGTTGTGTAATGGCATCAGACGCTGATTAATAACGCGTGCCTCGGCAAAATGCCCTTCTG
1189	3845	KCCJBXE01C6Q2V	TTGGAGCTACCAGGCGCGACTTTTGAACAGAGTAAGCCATCAAATCTCCCTAAACTTTACAGCAAACCGGCATGCTTAAGCGCCGCTCTGACCGTCTCACGACCACTGTCGGTGATTGGTGTCATTGGCAGGCGCAGCGTATCGGTCGCCACAAGACCCAGTTCCTTACATGCCCATTTCACCGGGATTGGATTGGGTTCGACAAATAGTTTGTTGTGTAATGGCATCAGACGCTGATTAATAACGAGTGCCTCGGCAAAATGCCCTTCTG
1346	175	KCCJBXE01DKGF1	TCGTTGACTACAGGCGCGACTTTTGAACAGAGTAAGCCATCAAATCTCCCTAAACTTTACAGCAAACCGGCATGCTTAAGCGCCGCTCTGACCGTCTCACGACCACTGTCGGTGATTGGTGTCATTGGCAGGCGCAGCGTATCGGTCGCCACAAGACCCAGTTCCTTACATGCCCATTTCACCGGGGATTGGATTGGGTTCGACAAATAGTTTGTTGTGTAATGGCATCAGACGCTGATTAATAACGCGTGCCTCGGNAAAACTGCCCTTCTG
1385	1181	KCCJBXE01DNWHB	TGGGCATAACCAGGCGCGACTTTTGAACAGAGTAAGCCATCAAATCTCCCTAAACTTTACAGCAAACCGGCATGCTTAAGCGCCGCTCTGACCGTCTCACGACCACTGTCGGTGATTGGTGTCATTGGCAGGCGCAGCGTATCGGTCGCCACAAGACCCAGTTCCTTACATGCCCATTTCACCGGGATTGGATTGGGTTCGACAAATAGTTTGTTGTGTAATGGCATCAGACGCTGATTAATAACGCGTGCATCGGCAAAACTGCCCTTCTG
1433	1353	KCCJBXE01DR4BF	CGCCCTATAACAGGCGCGACTTTTGAACAGAGTAAGCCATCAAATCTCCCTAAACTTTACAGCAAACCGGCATGCTTAAGCGCCGCTCTGACCGTCTCACGACCACTGTCGGTGATTGGTGTCATTGGCAGGCGCAGCGTATCGGTCGCCACAAGACCCAGTTCCTTACATGCCCATTTCACCGGGATTGGATTGGGTTCGACAAATAGTTTGTTGTGTAATGGCATCAGACGCTGATTAATAACGCGTGCCTCGGNAAAACTGCCCTTCTG
964	3655	KCCJBXE01CMZTL	CAATTAACCCCAGGCGCGACTTTTGAACAGAGTAAGCCATCAAATCTCCCTAAACTTTACAGCAAACCGGCATGCTTAAGCGCCGCTCTGACCGTCTCACGACCACTGTCGGTGATTGGTGTCATTGGCAGGCGCAGCGTATCGGTAGCCACAAGACCCAGTTCCTTACATGCCCATTTCACCGGGATTGGATTGGGTTCGACAAATAGTTTGTTGTGTAATGGCATCAGACGCTGATTAATAACGCGTGCCTCGGCAAAATGCCCTTCTG
395	641	KCCJBXE01A8Y6B	AATAAGCGACCAGGCGCGACTTTTGAACAGAGTAAGCCATCAAATCTCCCTAAACTTTACAGCAAACCGGCATGCTTAAGCGCCGCTCTGACCGTCTCACGACCACTGTCGGTGATTGGTGTCATTGGCAGGCGCAGCGTATCGGTCGCCACAAGACCCAGTTCCTTACATGCCCATTTCACCGGGATTGGATTGGGTTCGACAAATAGTTTGTTGTGTAATGGCATCAGACGCTGATTAATAACGCGTGCCTCGGNAAAACTGCCCTTCTG
1222	3169	KCCJBXE01C9MUR	CAGACGTAGCCAGGCGCGACTTTTGAACAGAGTAAGCCATCAAATCTCCCTAAACTTTACAGCAAACCGGCATGCTTAAGCGCCACTCTGACCGTCTCACGACCACTGTCGGTGATTGGTGTCATTGGCAGGCGCAGCGTATCGGTCGCCACAAGACCCAGTTCCTTACATGCCCATTTCACCGGGATTGGATTGGGTTCGACAAATAGTTTGTTGTGTAATGGCATCAGACGCTGATTAATAACGCGTGCCTCGGCAAAACTGCCCTTCTG
963	1747	KCCJBXE01CMU6T	CGTCGTAAATCAGGCGCGACTTTTGAACAGAGTAAGCCATCAAATCTCCCTAAACTTTACAGCAAACCGGCATGCTTAAGCGCCGCTCTGACCGTCTCACGACCACTGTCGGTGATTGGTGTCATTGGCAGGCGCAGCGTATCGGTCGCCACAAGACCCAGTTCCTTACATGTCCATTTCACCGGGATTGGATTGGGTTCGACAAATAGTTTGTTGTGTAATGGCATCAGACGCTGATTAATAACGCGTGCCTCGGCAAAACTGCCCTTCTG
1018	1007	KCCJBXE01CROF1	CAGTAGCACCCAGGCGCGACTTTTGAACAGAGTAAGCCATCAAATCTCCCTAAACTTTACAGCAAACCGGCATGCTTAAGCGCCGCTCTGACCGTCTCACGACCACTGTCGGTGATTGGTGTCATTGGCAGGCGCAGCGTATCGGTCGCCACAAGACCCAGTTCCTTACATGCCCATTTCACCGGGATTGGATTGGGTTCGACAAATAGTTTGTTGTGTAATGGTCATCAGACGCTGATTAATAACTCGTGCCTGGCAAAATGCCCTTCTG
1156	230	KCCJBXE01C3RZS	TGGGTGTCAGCAGACGCGACTTTTGAACAGAGTAAGCCATCAAATCTCCCTAAACTTTACAGCAAACCGGCATGCTTAAGCGCCGCTCTGACCGTCTCACGACCACTGTCGGTGATTGGTGTCATTGGCAGGCGCAGCGTATCGGTCGCCACAAGACCCAGTTCCTTACATGCCCATTTCACCGGGATTGGATTGGGTTCGACAAATAGTTTGTTGTGTAATGGCATCAGACGCTGATTAATAACGCGTGCCTGGCAAAACTGCCCTTCTG
1294	2663	KCCJBXE01DFX0P	CACGTGGGTCCAGGCGCGACTTTTGAACAGAGTAAGCCATCAAATCTCCCTAAACTTTACAGCAAACCGGCATGCTTAAGCGCCGCTCTGACCGTCTCACGACCACTGTCGGTGATTGGTGTCATTGGCAGGCGCAGCGTATCGGTCGCCACAAGACCCAGTTCCTTACATGCCCATTTCACCGGGATTGGATTGGGTTCGACAAATAGTTTGTTGTGTAATGGCATCAGACGCTGATTAATAACGCGTGCCTCGGNAAAACTGCCCTTCTG
492	2116	KCCJBXE01BHIVQ	CTAAAGAGACCAGGCGCGACTTTTGAACAGAGTAAGCCATCAAATCTCCCTAAACTTTACAGCAAACCGGCATGCTTAAGCGCCGCTCTGACCGTCTCACGACCACTGTCGGTGATTGGTGTCATTGGCAGGCGCAGCGTATCGGTCGCCACAAGACCCAGTTCCTTACATGCCCATTTCACCGGGGATTGGATTGGGTTCGACAAATAGTTTGTTGTGTAATGGCATCAGACGCTGATTAATAACGCGTGCCTCGGNAAAACTGCCCTTCTG
1263	2617	KCCJBXE01DC70B	AGGATAATAACAGGCGCGACTTTTGAACAGAGTAAGCCATCAAATCTCCCTAAACTTTACAGCAAACCGGCATGCTTAAGCGCCGCTCTGACCGTCTCACGACCACTGTCGGTGATTGGTGTCATTGGCAGGCGCAGCGTATCGGTCGCCACAAGACCCAGTTCCTTACATGCCCATTTCACCGGGATTGGATTGGGTTCGACAAATAGTTTGTTGTGTAATGGCATCAGACGCTGATTAATAACGCGTGCCTCGGNAAAACTGCCCTTCTG
147	1478	KCCJBXE01AM70O	TGTCCGAGGTCAGGCGCGACTTTTGAACAGAGTAAGCCATCAAATCTCCCTAAACTTTACAGCAAACCGGCATGCTTAAGCGCCGCTCTGACCGTCTCACGACCACTGTCGGTGATTGGTGTCATTGGCAGGCGCAGCGTATCGGTCGCCACAAGACCCAGTTCCTTACATGCCCATTTCACCGGGTATTGGATTGGGTTCGACAAATAGTTTGTTGTGTAATGGCATCAGACGCTGATTAATAACGCGTGCCTCGGNAAAACTGCCCTTCTG
1296	116	KCCJBXE01DF2DI	TAATCGAAGACAGGCGCGACTTTTGAACAGAGTAAGCCATCAAATCTCCCTAAACTTTACAGCAAACCGGCATGCTTAAGCGCCGCTCTGACCGTCTCACGACCACTGTCGGTGATTGGTGTCATTGGCAGGCGCAGCGTATCGGTCGCCACAAGACCCAGTTCCTTACATGCCCATTTCACCGGGGATTGGATTGGGTTCGACAAATAGTTTGTTGTGTAATGGCATCAGACGCTGATTAATAACGCGTGCCTCGGNAAAACTGCCCTTCTG
593	1024	KCCJBXE01BQC8Y	TATCCCTAGTCAGGCGCGACTTTTGAACAGAGTAAGCCATCAAATCTCCCTAAACTTTACAGCAAACCGGCATGCTTAAGCGCCGCTCTTACCGTCTCACGACCACTGTCGGTGATTGGTGTCATTGGCAGGCGCAGCGTATCGGTCGCCACAAGACCCAGTTCCTTACATGCCCATTTCACCGGGATTGGATTGGGTTCGACAAATAGTTTGTTGTGTAATGGCATCAGACGCTGATTAATAACGCGTGCCTCGGCAAAATGCCCTTCTG
1166	2995	KCCJBXE01C4PQD	ATGGCGCAAACAGGCGCGACTTTTGAACAGAGTAAGCCATCAAATCTCCCTAAACTTTACAGCAAACCGGCATGCTTAAGCGCCGCTCTGACCGTCTCACGACCACTGTCGGTGATTGGTGTCATTGGCAGGCGCAGCGTATCGGTCGCCACAAGACCCAGTTCCTTACATGCCCATTTCACCGGGATTGGATTGGGTTCTACAAATAGTTTGTTGTGTAATGGCATCAGACGCTGATTAATAACGCGTGCCTGGCAAAACTGCCCTTCTG
972	73	KCCJBXE01CNMCB	CTCATCCCAACAGGCGCGACTTTTGAACAGAGTAAGCCATCAAATCTCCCTAAACTTTACAGCAAACCGGCATGCTTAAGCGCCGCTCTGACCGTCTCACGACCACTGTCGGTGATTGGTGTCATTGGCAGGCGCAGCGTATCGGTCGCCACAAGACCCAGTTCCTTACATGCCCATTTCACCGGGATTGTATTGGGTTCGACAAATAGTTTGTTGTGTAATGGCATCAGACGCTGATTAATAACGCGTGCCTGGCAAAACTGCCCTTCTG
49	821	KCCJBXE01AELR7	TTAGAGACATCAGGCGCGACTTTTGAACAGAGTAAGCCATCAAATCTCCCTAAACTTTACAGCAAACCGGCATGCTTAAGCGCCGCTCTGACCGTCTCACGACCACTGTCGGTGATTGGTGTCATTGGCAGGCGCAGCGTATCGGTCGCCACAAGACCCAGTTCCTTACATGCCCATTTCACCGGGATTGGATTGGGTTCAACAAATAGTTTGTTGTGTAATGGCATCAGACGCTGATTAATAACGCGTGCCTGGCAAAACTGCCCTTCTG
876	3655	KCCJBXE01CE9O5	ATGAGCCAGACAGGCGCGACTTTTGAACAGAGTAAGCCATCAAATCTCCCTAAACTTTACAGCAAACCGGCATGCTTAAGCGCCGCTCTGACCGTCTCACGACCACTGTCGGTGATTGGTGTCATTGGCAGGCGCAGCGTATCGGTCGCCACAAGACCCAGTTACTTACATGCCCATTTCACCGGGATTGGATTGGGTTCGACAAATAGTTTGTTGTGTAATGGCATCAGACGCTGATTAATAACGCGTGCCTCGGCAAAACTGCCCTTCTG
134	1488	KCCJBXE01AL2XU	TCTACTAAAACAGGCGCGACTTTTGAACAGAGTAAGCCATCAAATCTCCCTAAACTTTACAGCAAACCGGCATGCTTAAGCGCCGCTCTGACCGTCTCACGACCACTGTCGGTGATTGGTGTAATTGGCAGGCGCAGCGTATCGGTCGCCACAAGACCCAGTTCCTTACATGCCCATTTCACCGGGATTGGATTGGGTTCGACAAATAGTTTGTTGTGTAATGGCATCAGACGCTGATTAATAACGCGTGCCTCGGCAAAACTGCCCTTCTG
703	2064	KCCJBXE01BZ1PE	TACAATCCATCAGGCGCGACTTTTGAACAGAGTAAGCCATCAAATCTCCCTAAACTTTACAGCAAACCGGCATGCTTAAGCGCCGCTCTGACCGTCTCACGACCACTGTCGGTGATTGGTGTCATTGGCAGGCGCAGCGTATCGGTCGCCACAAGACCCAGTTCCTTACATGCCCATTTCACCGGGATTGGATTGGGTTCTACAAATAGTTTGTTGTGTAATGGCATCAGACGCTGATTAATAACGCGTGCCTGGCAAAACTGCCCTTCTG
1366	1201	KCCJBXE01DL8F3	AACTATTTGTCAGGCGCGACTTTTGAACAGAGTAAGCCATCAAATCTCCCTAAACTTTACAGCAAACCGGCATGCTTAAGCGCCGCTCTGACCGTCTCACGACCACTGTCGGTGATTGGTGTCATTGGCAGGCGCAGCGTATCGGTCGCCACAAGACCCAGTTCCTTACATGCCCATTTCACCGGGATTGGATTGGGTTCGACAAATAGTTTGTTGTGTAATGGCATCAGACGCTGATTAATAACGCGTGCCTCGGNAAAACTGCCCTTCTG
431	531	KCCJBXE01BB4U9	TATTAAGGCGCAGGCGCGACTTTTGAACAGAGTAAGCCATCAAATCTCCCTAAACTTTACAGCAAACCGGCATGCTTAAGCACCGCTCTGACCGTCTCACGACCACTGTCGGTGATTGGTGTCATTGGCAGGCGCAGCGTATCGGTCGCCACAAGACCCAGTTCCTTACATGCCCATTTCACCGGGATTGGATTGGGTTCGACAAATAGTTTGTTGTGTAATGGCATCAGACGCTGATTAATAACGCGTGCCTCGGCAAAACTGCCCTTCTG
290	3192	KCCJBXE01AZTAI	ATTCCGGGATCAGGCGCGACTTTTGAACAGAGTAAGCCATCAAATCTCCCTAAACTTTACAGCAAACCGGCATGCTTAAGCGCCGCTCTGACCGTCTCACGACCACTGTCGGTGATTGGTGTCATTGGCAGGCGCAGCGTATCGGTCGCCACAAGACCCAGTTCCTTACATGCCCATTTCACCGGGATTGGATTGGGTTCGACAAATAGTTTGTTGTGTAATGGCATCAGACGCTGATTAATAACGCGTGCCTCGGNAAAACTGCCCTTCTG
24	3612	KCCJBXE01ACGXA	CTGGACGGACCAGCGCGACTTTTGAACAGAGTAAGCCATCAAATATCCCTAAACTTTACAGCAAACCGGCATGCTTAAGCGCCGCTCTGACCGTCTCACGACCACTGTCGGTGATTGGTGTCATTGGCAGGCGCAGCGTATCGGTCGCCACAAGACCCAGTTCCTTACATGCCCATTTCACCGGGATTGGATTGGGTTCGACAAATAGTTTGTTGTGTAATGGCATCAGACGCTGATTAATAACGCGTGCCTCGGCAAAACTGCCCTTCTG
935	3042	KCCJBXE01CKFO0	TGCCCAAGTTCAGGCGCTACTTTTGAACAGAGTAAGCCATCAAATCTCCCTAAACTTTACAGCAAACCGGCATGCTTAAGCGCCGCTCTGACCGTCTCACGACCACTGTCGGTGATTGGTGTCATTGGCAGGCGCAGCGTATCGGTCGCCACAAGACCCAGTTCCTTACATGCCCATTTCACCGGGATTGGATTGGGTTCGACAAATAGTTTGTTGTGTAATGGCATCAGACGCTGATTAATAACGCGTGCCTCGGCAAATGCCCTTCTG
1051	3583	KCCJBXE01CUMP9	TGCGAGTTAACAGGCGCGACTTTTGAACAGAGTAAGCCATCAAATCTCCCTAAACTTTACAGCAAACCGGCATGCTTAAGCGCCGCTCTGACCGTCTCACGACCACTGTCGGTGATTGGTGTCATTGGCAGGCGCAGCGTATCGGTCGCCACAAGACCCAGTTCCTTACATGCCCATTTCACCGGGATTGGATTGGGTTCGACAAATAGTTTGTTGTGTAATGGCATCAGACGCTGATTAATAACGCGTGCCTCGGNAAAACTGCCCTTCTG
369	2561	KCCJBXE01A6QHF	TGGATGGTATCAGGCGCGACTTTTGAACAGAGTAAGCCATCAAATCTCCCTAAACTTTACAGCAAACCGTCATGCTTAAGCGCCGCTCTGACCGTCTCACGACCACTGTCGGTGATTGGTGTCATTGGCAGGCGCAGCGTATCGGTCGCCACAAGACCCAGTTCCTTACATGCCCATTTCACCGGGATTGGATTGGGTTCGACAAATAGTTTGTTGTGTAATGGCATCAGACGCTGATTAATAACGCGTGCCTCGGCAAAATGCCCTTCTG
979	996	KCCJBXE01CN86E	TACCACAGGTCAGGCGCGACTTTTGAACAGAGTAAGCCATCAAATCTCCCTAAACTTTACAGCAAACCGGCATGCTTAAGCGCCGCTCTGACCGTCTCACGACCACTGTCGGTGATTGGTGTCATTGGCAGGCGCAGCGTATCGGTCGCCACAAGACCCAGTTCCTTACATGCCCATTTCACCGGGATTGGATTGGGTTCGACAAATAGTTTGTTGTGTAATGGCATCAGACGCTGATTAATAACGCGTGCCTCGGNAAAACTGCCCTTCTG
1032	1713	KCCJBXE01CSW8J	TTGCTTACTCAGGCGCGACTTTTGAACAGAGTAAGCCATCAAATCTCCCTAAACTTTACAGCAAACCGGCATGCTTAAGCGCCGCTCTGACCGTCTCACGACCACTGTCGGTGATTGGTGTCATTGGCAGGCGCAGCGTATCGGTCGCCACAAGACCCAGTTCCTTACATGCCCATTTCACCGGGGATTGGATTGGGTTCGACAAATAGTTTGTTGTGTAATGGCATCAGACGCTGATTAATAACGCGTGCCTCGGNAAAACTGCCCTTCTG
455	3839	KCCJBXE01BEA9T	TAATTCCTCTCAGGCGCGACTTTTGAACAGAGTAAGCCATCAAATCTCCCTAAACTTTACAGCAAACCGGCATGCTTAAGCGCCGCTCTGACCGTCTCACGACCACTGTCGGTGATTGGTGTCATTGGCAGGCGCAGCGTATCGGTCGCCACAAGACCCAGTTCCTTACATGCCCATTTCACCGGGATTGGATTGGGTTCGACAAATAGTTTGTTGTGTAATGGCATCAGACGCTGATTAATAACGCGTGCCTCGGNAAAACTGCCCTTCTG
864	1565	KCCJBXE01CD55R	AGCGTCCGGACAGGCGCGACTTTTGAACAGAGTAAGCCATCAAATCTCCCTAAACTTTACAGCAAACCGGCATGCTTAAGCGCTGCTCTGACCGTCTCACGACCACTGTCGGTGATTGGTGTCATTGGCAGGCGCAGCGTATCGGTCGCCACAAGACCCAGTTCCTTACATGCCCATTTCACCGGGATTGGATTGGGTTCGACAAATAGTTTGTTGTGTAATGGCATCAGACGCTGATTAATAACGCGTGCCTGGCAAAATGCCCTTCTG
187	1586	KCCJBXE01AQQIS	CCTCCAACAACAGGCGCGACTTTGAACAGAGTAAGCCATCAAATCTCCCTAAACTTTACAGCAAACCGGCATGCTTAAGCGCCGCTCTGACCGTCTCACGACCACTGTCGGTGATTGGTGTCATTGGCAGGCGCAGCGTATCGGTCGCCACAAGACCCAGTTCCTTACATGCCCATTTCACCGGGATTGGATTGGGTTCGACAAATAGTTTGTTGTGTAATGGCATCAGACGCTGATTAATAACGCGTGCCTCGGNAAAACTGCCCTTCTG
205	445	KCCJBXE01ASAI3	TTCCAGTAATCAGGCGCGACTTTTGAACAGAGTAAGCCATCAAATCTCCCTAAACTTTACAGCAAACCGGCATGCTTAAGCGCCGCTCTGACCGTCTCACGACCACTGTCGGTGATTGGTGTCATTGGCAGGCGCAGCGTATCGGTCGCCACAAGACCCAGTTCCTTACATGCCCATTTCACCGGGATTGGATTGGGTTCGACAAATAGTTTGTTGTGTAATGGCATCAGACGCTGATTAATAACGCGTGCCTCGGNAAAACTGCCCTTCTG
257	1811	KCCJBXE01AWVXH	AAGGTGTCCGCAGGCGCGACTTTTGAACAGAGTAAGCCATCAAATCTCCCTAAACTTTACAGCAAACCGGCATGCTTAAGCGCCGCTCTGACCGTCTCACGACCACTGTAGGTGATTGGTGTCATTGGCAGGCGCAGCGTATCGGTCGCCACAAGACCCAGTTCCTTACATGCCCATTTCACCGGGATTGGATTGGGTTCGACAAATAGTTTGTTGTGTAATGGCATCAGACGCTGATTAATAACGCGTGCCTCGGCAAAACTGCCCTTCTG
774	3984	KCCJBXE01B6BKY	CGGTTCTTCACAGGCGCGACTTTTGAACAGAGTAAGCCATCAAATCTCCCTAAACTTTACAGCAAACCGGCATGCTTAAGCGCCGCTCTGACCGTCTCACGACCACTGTCGGTGATTGGTGTCATTGGCAGGCGCAGCGTATCGGTCGCCACAAGACCCAGTTCCTTACATGCCCATTTCACCGGGATTGGATTGGGTTCTACAAATAGTTTGTTGTGTAATGGCATCAGACGCTGATTAATAACGCGTGCCTCGGCAAAACTGCCCTTCTG
375	3725	KCCJBXE01A7ACF	TCGTCCGAAACAGGCGCGACTTTTGAACAGAGTAAGCCATCAAATCTCCCTAAACTTTACAGCAAACCGGCATGCTTAAGCGCCGCTCTGACCGTCTCACGACCACTGTCGGTGATTGGTGTCATTGGCAGGCGCAGCGTATCGGTCGCTACAAGACCCAGTTCCTTACATGCCCATTTCACCGGGATTGGATTGGGTTCGACAAATAGTTTGTTGTGTAATGGCATCAGACGCTGATTAACTAACGCGTGCCTCGGCAAATGCCCTTCTG
243	846	KCCJBXE01AVMXS	TACCAACTCTCAGGCGCGACTTTTGAACAGAGTAAGCCATCAAATCTCCCTAAACTTTACAGCAAACCGGCATGCTTAAGCGCCGCTCTGACCGTCTCACGACCACTGTCGGTGATTGGTGTCATTGGCAGGCGCAGCGTATCGGTCGCCACAAGACCCAGTTCCTTACATGCCCATTTCACCGGGATTGGATTGGGTTCGACAAATAGTTTGTTGTGTAATGGCATCAGACGCTGATTAATAACGCGTGCCTCGGNAAAACTGCCCTTCTG
452	756	KCCJBXE01BDZEU	TTAGGATCTTCAGGCGCGACTTTTGAACAGAGTAAGCCATCAAATCTCCCTAAACTTTACAGCAAACCGGCATGCTTAAGCGCCGCTCTGACCGTCTCACGACCACTGTCGGTGATTGGTGTCATTGGCAGGCGCAGCGTATCGGTCGCCACAAGACCCAGTTCCTTACATGCCCATTTCACCGGGATTGGATTGGGTTCGACAAATAGTTTGTTGTGTAATGGCATCAGACGCTGATTAATAACGCGTGCCTCGGNAAAACTGCCCTTCTG
161	860	KCCJBXE01AOFSE	CGCGGGGGTGTCAGGCGCGACTTTTTGAACAGAGTAAGCCATCAAATCTCCCTAAACTTTACAGCAAACCGGCATGCTTAAGCGCCGCTCTGACCGTCTCACGACCACTGTCGGTGATTGGTGTCATTGGCAGGCGCAGCGTATCGGTCGCCACAAGACCCAGTTCCTTACATGCCCATTTCACCGGGGATTGGATTGGGTTCGACAAATAGTTTGTTGTGTAATGGCATCAGACGCTGATTAATAACGCGTGCCTCGGNAAAACTGCCCTTCTG
390	3777	KCCJBXE01A8LSJ	TCCCCGTGTTCAGGCGCGACTTTTGAACAGAGTAAGCCATCAAATCTCCCTAAACTTTACAGCAAACCGGCATGCTTAAGCGCCGCTCTGACCGTCTCACGACCACTGTCGGTGATTGGTGTCATTGGCAGGCGCAGCGTATCGGTCGCTACAAGACCCAGTTCCTTACATGCCCATTTCACCGGGGATTGGATTGGGTTCACAAATAGTTTGTTGTGTAATGGCATCAGACGCTGATTAATAACGCGTGCCTCGGCAAAATGCCCTTCTG
1460	1711	KCCJBXE01DUHXD	TGCGCGGGACCAGGCGCGACTTTTGAACAGAGTAAGCCATCAAATCTCCCTAAACTTTACAGCAAACCGGCATGCTTAAGCGCCGCTCTGACCGTCTCACGACCACTGTCGGTGATTGGTGTCATTGGCAGGCGCAGCGTATCGGTCGCCACAAGACCCAGTTCCTTACATGCCCATTTCACCGGGGATTGGATTGGGTTCGACAAATAGTTTGTTGTGTAATGGCATCAGACGCTGATTAATAACGCGTGCCTCGGNAAAACTGCCCTTCTG
1459	2390	KCCJBXE01DUFAG	ATTTTGCAAACAGGCGCGACTTTGAACAGAGTAAGCCATCAAATCTCCCTAAACTTTACAGCAAACCGGCATGCTTAAGCGCCGCTCTGACCGTCTCACGACCACTGTCGGTGATTGGTGTCATTGGCAGGCGCAGCGTATCGGTCGCCACAAGACCCAGTTCCTTACATGCCCATTTCACCGGGATTGGATTGGGTTCGACAAATAGTTTGTTGTGTAATGGCATCAGACGCTGATTAATAACGCGTGCCTCGGNAAAACTGCCCTTCTG
164	498	KCCJBXE01AOOZO	AAGGTGCACACAGGCGCGACTTTTGAACAGAGTAAGCCATCAAATCTCCCTAAACTTTACAGCAAACCGGCATGCTTAAGCGCCGCTCTGACCGTCTCACGACCACTGTCGGTGATTGGTGTCATTGGCAGGCGCAGCGTATCGGTCGCCACAAGACCCAGTTCCTTACATGCCCATTTCACCGGGATTGGATTGGGTTCCACAAATAGTTTGTTGTGTAATGGCATCAGACGCTGATTAATAACGCGTGCCTGGCAAAACTGCCCTTCTG
311	1322	KCCJBXE01A1L7W	AAAACCGGGACAGGCGCGACTTTGAACAGAGTAAGCCATCAAATCTCCCTAAACTTTACAGCAAACCTGCATGCTTAAGCGCCGCTCTGACCGTCTCACGACCACTGTCGGTGATTGGTGTCATTGGCAGGCGCAGCGTATCGGTCGCCACAAGACCCAGTTCCTTACATGCCCATTTCACCGGGGATTGGATTGGGTTCGACAAATAGTTTGTTGTGTAATGGCATCAGACGCTGATTAATAACGCGTGCCTCGGCAAAATGCCCTTCTG
1172	1689	KCCJBXE01C47OR	TCGCCGTAAACAGGCGCGACTTTTGAACAGAGTAAGCCATCAAATCTCCCTAAACTTTACAGCAAACCGGTATGCTTAAGCGCCGCTCTGACCGTCTCACGACCACTGTCGGTGATTGGTGTCATTGGCAGGCGCAGCGTATCGGTCGCCACAAGACCCAGTTCCTTACATGCCCATTTCACCGGGATTGGATTGGGTTCGACAAATAGTTTGTTGTGTAATGGCATCAGACGCTGATTAATAACGCGTGCCTCGGCAAAATGCCCTTCTG
316	1960	KCCJBXE01A12II	TTGGCGAAATCAGGCGCGACTTTTGAACAGAGTAAGCCATCAAATCTCCCTAAACTTTACAGCAAACCGGCATGCTTAAGCGCCGCTCTGACCGTCTCACGACCACTGTCGGTGATTGGTGTCATTGGCAGGCGCAGCGTATCGGTCGCCACAAGACCCAGTTCCTTACATGCCCATTTCACCGGGATTGGATTGGGTTCGACAAATAGTTTGTTGTGTAATGGCATCAGACGCTGATTAATAACGCGTGCCTCGGNAAAACTGCCCTTCTG
1294	114	KCCJBXE01DFV1W	TTGACAAACACAGGCGCGACTTTTGAACAGAGTAAGCCATCAAATCTCCCTAAACTTTACAGCAAACCGGCATGCTTAAGCGCCGCTCTGACCGTCTCACGACCACTGTCGGTGATTGGTGTCATTGGCAGGCGCAGCGTATCGGTCGCCACAAGACCCAGTTCCTTACATGCCCATTTCACCAGGATTGGATTGGGTTCGACAAATAGTTTGTTGTGTAATGGCATCAGACGCTGATTAATAACGCGTGCCTGGCAAAACTGCCCTTCTG
334	3469	KCCJBXE01A3OKF	TTGCTTCTTTCAGGCGCGACTTTTGAACAGAGTAAGCCATCAAATCTCCCTAAACTTTACAGCAAACCGGCATGCTTAAGCGCCGCTCTGACCGTCTCACGACCACTGTCGGTGATTGGTGTCATTGGCAGGCGCAGCGTATCGGTCGCCACAAGACCCAGTTCCTTACATGCCCATTTCACCGGGATTGGATTGGGTTCGACAAATAGTTTGTTGTGTAATGGCATCAGACGCTGATTAATAACGCGTGCCTCGGNAAAACTGCCCTTCTG
545	1420	KCCJBXE01BL5UM	CGCTTTAAAACAGGCGCTACTTTTGAACAGAGTAAGCCATCAAATCTCCCTAAACTTTACAGCAAACCGGCATGCTTAAGCGCCGCTCTGACCGTCTCACGACCACTGTCGGTGATTGGTGTCATTGGCAGGCGCAGCGTATCGGTCGCCACAAGACCCAGTTCCTTACATGCCCATTTCACCGGGATTGGATTGGGTTCGACAAATAGTTTGTTGTGTAATGGCATCAGACGCTGATTAATAACGCGTGCCTCGGCAAATGCCCTTCTG
476	364	KCCJBXE01BF2YM	TTGTCAACCCCAGGCGCGACTTTTGAACAGAGTAAGCCATCAAATCTCCCTAAACTTTACAGCAAACCGGCATGCTTAAGCGCCGCTCTGACCGTCTCACGACCACTGTCGGTGATTGGTGTCATTGGCAGGCGCAGCGTATCGGTCGCCACAAGACCCAGTTCCTTACATGCCCATTTCACCGCGATTGGATTGGGTTCGACAAATAGTTTGTTGTGTAATGGCATCAGACGCTGATTAATAACGCGTGCCTCGGCAAAACTGCCCTTCTG
544	1370	KCCJBXE01BL2NG	TTAAGCAGCTCAGGCGCGACTTTTGAACAGAGTAAGCCATCAAATCTCCCTAAACTTTACAGCAAACCGGCATGCTTAAGCGCCGCTCTGACCGTCTCACGACCACTGTCGGTGATTGGTGTCATTGGCAGGCGCAGCGTATCGGTCGCCACAAGACCCAGTTCCTTACATGCCCATTTCACCGGGATTGTATTGGGTTCGACAAATAGTTTGTTGTGTAATGGCATCAGACGCTGATTAATAACGCGTGCCTGGCAAAATGCCCTTCTG
622	689	KCCJBXE01BSWM7	TCCCTTAGAACAGGCGCTACTTTTGAACAGAGTAAGCCATCAAATCTCCCTAAACTTTACAGCAAACCGGCATGCTTAAGCGCCGCTCTGACCGTCTCACGACCACTGTCGGTGATTGGTGTCATTGGCAGGCGCAGCGTATCGGTCGCCACAAGACCCAGTTCCTTACATGCCCATTTCACCGGGATTGGATTGGGTTCGACAAATAGTTTGTTGTGTAATGGCATCAGACGCTGATTAATAACGCGTGCCTCGGCAAATGCCCTTCTG
1437	1510	KCCJBXE01DSG2W	TAATTGAATACAGGCGCGACTTTTGAACAGAGTAAGCCATCAAATCTCCCTAAACTTTACAGCAAACCGGCATGCTTAAGCGCCGCTCTGACCGTCTCACGACCACTGTCGGTGATTGGTGTCATTGGCAGGCGCAGCGTATCGGTCGCCACAAGACCCAGTTCCTTACATGCCCATTTCACCGGGATTGGATTGGGTTCGACAAATAGTTTGTTGTGTAATGGCATCAGACGCTGATTAATAACGCGTGCCTCGGNAAAACTGCCCTTCTG
710	1638	KCCJBXE01B0NH0	CAGGCGATTTCAGGCGCGACTTTTGAACAGAGTAAGCCATCAAATCTCCCTAAACTTTACAGCAAACCGGCATGCTTAAGCGCCGCTCTGACCGTCTCACGACCACTGTCGGTGATTGGTGTCATTGGCAGGCGCAGCGTATCAGTCGCCACAAGACCCAGTTCCTTACATGCCCATTTCACCGGGATTGGATTGGGTTCGACAAATAGTTTGTTGTGTAATGGCATCAGACGCTGATTAATAACGCGTGCCTCGGCAAAACTGCCCTTCTG
1275	2238	KCCJBXE01DD9M4	CAGTACAAACCAGGCGCGACTTTTGAACAGAGTAAGCCATCAAATCTCCCTAAACTTTACAGCAAACCGGCATGCTTAAGCGCCGCTCTGACCGTCTCACGACCACTGTTGGTGATTGGTGTCATTGGCAGGCGCAGCGTATCGGTCGCCACAAGACCCAGTTCCTTACATGCCCATTTCACCGGGATTGGATTGGGTTCGACAAATAGTTTGTTGTGTAATGGCATCAGACGCTGATTAATAACGCGTGCCTCGGCAAAACTGCCCTTCTG
795	2861	KCCJBXE01B7423	TGGATGGGGTCAGGCGCGACTTTTGAACAGAGTAAGCCATCAAATCTCCCTAAACTTTACAGCAAACCGGCATGCTTAAGCGCCGCTCTGACCGTCTCACGACCACTGTCGGTGATTGGTGTCATTGGCAGGCGCAGCGTATCGGTCGCCACAAGACCCAGTTCCTTACATGCCCATTTAACCGGGATTGGATTGGGTTCGACAAATAGTTTGTTGTGTAATGGCATCAGACGCTGATTAATAACGCGTGCCTCGGCAAAATGCCCTTCTG
331	1210	KCCJBXE01A3DCC	CGGCTAATCCCAGGCGCGACTTTTGAACAGAGTAAGCCATCAAATCTCCCTAAACTTTACAGCAAACCGGCATGCTTAAGCGCCGCTCTGACCGTCTCACGACCACTGTCGGTGATTGGTGTCATTGGCAGGCGCAGCGTATCGGTCGCCACAAGACCCAGTTCCTTACATGCCCATTTCACCGGGATTGGATTGGGTTCGACAAATAGTTTGTTGTGTAATGGCATCAGACGCTGATTAATAACGCGTGCCTCGGNAAAACTGCCCTTCTG
100	3126	KCCJBXE01AI4QW	ACGGTACGCTCAGGCGCGACTTTTGAACAGAGTAAGCCATCAAATCTCCCTAAACTTTACAGCAAACCGGCATGCTTAAGCGCCGCTCTGACCGTCTCACGACCACTGTCGGTGATTGGTGTCATTGGCAGGCGCAGCGTATCGGTCGCCACAAGACCCAGTTCCTTACATGCCCATTTCACCGGGTATTGGATTGGGTTCGACAAATAGTTTGTTGTGTAATGGCATCAGACGCTGATTAATAACGCGTGCCTCGGNAAAACTGCCCTTCTG
315	1298	KCCJBXE01A1YUC	CGGACCGCTTCAGGCGCGACTTTTGAACAGAGTAAGCCATCAAATCTCCCTAAACTTTACAGCAAACCGGCATGCTTAAGCGCCGCTCTGACCGTCTCACGACCACTGTCGGTGATTGGTGTCATTGGCAGGCGCAGCGTATCGGTCGCCACAAGACCCAGTTCCTTACATGCCCATTTCACCGGGATTGGATTGGGTTCGACAAATAGTTTGTTGTGTAATGGCATCAGACGCTGATTAATAACGCGTGCCTCGGNAAAACTGCCCTTCTG
1274	2555	KCCJBXE01DD6P5	TGAACGAGGTCAGGCGCTACTTTTGAACAGAGTAAGCCATCAAATCTCCCTAAACTTTACAGCAAACCGGCATGCTTAAGCGCCGCTCTGACCGTCTCACGACCACTGTCGGTGATTGGTGTCATTGGCAGGCGCAGCGTATCGGTCGCCACAAGACCCAGTTCCTTACATGCCCATTTCACCGGGATTGGATTGGGTTCGACAAATAGTTTGTTGTGTAATGGCATCAGACGCTGATTAATAACGCGTGCCTCGGCAAAACTGCCCTTCTG
11	3420	KCCJBXE01ABBOU	AGGTCTCCCACAGGCGCGACTTTTGAACAGAGTAAGCCATCAAATCTCCCTAAACTTTACAGCAAACCGGCATGCTTAAGCGCCGCTCTGACCGTCTCACGACCACTGTCGGTGATTGGTGTCATTGGCAGGCGCAGCGTATCGGTCGCCACAAGACCCAGTTCCTTACATGCCCATTTCACCGGGATTGGATTGGGTTCGACAAATAGTTTGTTGTGTAATGGCATCAGACGCTGATTAATAACGCGTGCCTCGGNAAAACTGCCCTTCTG
1443	2699	KCCJBXE01DS0YL	TTAGTAATATCAGGCGCGACTTTTGAACAGAGTAAGCCATCAAATCTCCCTAAACTTTACAGCAAACCGGCATGCTTAAGCGCCGCTCTGACCGTCTCACGACCACTGTCGGTGATTGGTGTCATTGGCAGGCGCAGCGTATCGGTCGCCACAAGACCCAGTTCCTTACATGCCCATTTCACCGGGATTGGATTGGGTTCGACAAATAGTTTGTTGTGTAATGGCATCAGACGCTGATTAATAACGCGTGCCTCGGNAAAACTGCCCTTCTG
1422	2587	KCCJBXE01DQ6H5	CGGTTCTGCCCAGGCGCGACTTTTGAACAGAGTAAGCCATCAAATCTCCCTAAACTTTACAGCAAACCGGCATGCTTAAGCGCCGCTCTGACCGTCTCACGACCACTGTCGGTGATTGGTGTCATTGGCAGGCGCAGCGTATCGGTCGCCACAAGACCCAGTTCCTTACATGCCCATTTCACCGGGATTGGATTGGGTTCGACAAATAGTTTGTTGTGTAATGGCATCAGACGCTGATTAATAACGCGTGCCTCGGNAAAACTGCCCTTCTG
229	1424	KCCJBXE01AUE4Y	CGATTATACACAGGCGCGACTTTTGAACAGAGTAAGCCATCAAATCTCCCTAAACTTTACAGCAAACCGGCATGCTTAAGCGCCGCTCTGACCGTCTCACGACCACTGTCGGTGATTGGTGTCATTGGCAGGCGCAGCGTATCGGTCGCCACAAGACCCAGTTCCTTACATGCCCATTTCACCGGGATTGGATTGGGTTCTACAAATAGTTTGTTGTGTAATGGCATCAGACGCTGATTAATAACGCGTGCCTCGGCAAAACTGCCCTTCTG
26	2063	KCCJBXE01ACL1T	AGGATAATAACAGGCGCGACTTTTGAACAGAGTAAGCCATCAAATCTCCCTAAACTTTACAGCAAACCGGCATGCTTAAGCGCCGCTCTGACCGTCTCACGACCACTGTCGGTGATTGGTGTCATTGGCAGGCGCAGCGTATCGGTCGCCACAAGACCCAGTTCCTTACATGCCCATTTCACCGGGATTGGATTGGGTTCGACAAATAGTTTGTTGTGTAATGGCATCAGACGCTGATTAATAACGCGTGCCTCGGNAAAACTGCCCTTCTG
116	378	KCCJBXE01AKG60	TGTCGGACACCAGGCGCGACTTTTGAACAGAGTAAGCCATCAAATCTCCCTAAACTTTACAGCAAACCGGCATGCTTAAGCGCCGCTCTGACCGTCTCACGACCACTGTCGGTGATTGGTGTCATTGGCAGGCGCAGCGTATCGGTCGCCACAAGACCCAGTTCCTTACATGCCCATTTCACCGGGATTGGATTGGGTTCGACAAATAGTTTGTTGTGTAATGGCATCAGACGCTGATTAATAACGCGTGCCTCGGNAAAACTGCCCTTCTG
833	3240	KCCJBXE01CBHG6	GCGCGACTTTTGAACAGAGTAAGCCATCAAATCTCCCTAAACTTTACAGCAAACCGGCATGCTTAAGCGCCGCTCTGACCGTCTCACGACCACTGTCGGTGATTGGTGTCATTGGCAGGCGCAGCGTATCGGTCGCCACAAGACCCAGTTCCTTACATGCCCATTTCACCGGGGATTGGATTGGGTTCGACAAATAGTTTGTTGTGTAAATGGCATCAGACGCTGATTAATAACGCGTGCCTCGGCAAAATGCCCTGCTG
102	2098	KCCJBXE01AI99W	ATTACTTGACAGGCGCGACTTTTGAACAGAGTAAGCCATCAAATCTCCCTAAACTTTACAGCAAACCGGCATGCTTAAGCGCCGCTCTGACCGTCTCACGACCACTGTCGGTGATTGGTGTCATTGGCAGGCGCAGCGTATCGGTCGCCACAAGACCCAGTTCCTTACATGCCCATTTCACCGGGATTGGATTGGGTTCGACAAATAGTTTGTTGTGTAATGGCATCAGACGCTGATTAATAACGCGTGCCTCGGNAAAACTGCCCTTCTG
766	1758	KCCJBXE01B5KKW	CCAATGTTTTCAGGCGCGACTTTTGAACAGAGTAAGCCATCAAATCTCCCTAAACTTTACAGCAAACCGGCATGCTTAAGCGCCGCTCTGACCGTCTCACGACCACTGTCGGTGATTGGTGTCATTGGCAGGCGCAGCGTATCGGTCGCCACAAGACCCAGTTCCTTACATTCCCATTTCACCGGGATTGGATTGGGTTCGACAAATAGTTTGTTGTGTAATGGCATCAGACGCTGATTAATAACGCGTGCCTCGGCAAATGCCCTTCTG
1481	2742	KCCJBXE01DWC3C	AGCTCAAAGACAGGCGCGACTTTTGAACAGAGTAAGCCATCAAATCTCCCTAAACTTTACAGCAAACCGGCATGCTTAAGCGCCGCTCTGACCGTCTCACGACCACTGTCGGTGATTGGTGTCATTGGCAGGCGCAGCGTATCGGTCGCCACAAGACCCAGTTCCTTACATGCCCATTTCACCGGGTATTGTATTGGGTTCGACAAATAGTTTGTTGTGTAATGGCATCAGACGCTGATTAATAACGCGTGCCTGGCAAAACTGCCCTTCTG
426	1222	KCCJBXE01BBPLK	TCCTTTAACACAGGCGCGACTTTTGAACAGAGTAAGCCATCAAATCTCCCTAAACTTTACAGCAAACCGGCATGCTTAAGCGCCGCTCTGACCGTCTCACGACCACTGTCGGTGATTGGTGTCATTGGCAGGCGCAGCGTATCGGTCGCCACAAGACCCAGTTCCTTACATGCCCATTTCACCGGGATTGGATTGGGTTCTACAAATAGTTTGTTGTGTAATGGCATCAGACGCTGATTAATAACGCGTGCCTCGGCAAAATGCCCTTCTG
1492	1316	KCCJBXE01DXARA	ACGAACAATTCAGGCGCGACTTTTGAACAGAGTAAGCCATCAAATCTCCCTAAACTTTACAGCAAACCGGCATGCTTAAGCGCCGCTCTGACCGTCTCACGACCACTGTCGGTGATTGGTGTCATTGGCAGGCGCAGCGTATCGGTCGCCACAAGACCCAGTTCCTTACATGCCCATTTCACCGGGATTGGATTGGGTTCGACAAATAGTTTGTTGTGTAATGGCATCAGACGCTGATTAATAACGCGTGCCTCGGNAAAACTGCCCTTCTG
355	649	KCCJBXE01A5GRF	CCAACTCCTCCAGGCGCGACTTTTGAACAGAGTAAGCCATCAAATCTCCCTAAACTTTACAGCAAACCGGCATGCTTAAGCGCCGCTCTGACCGTCTCACGACCACTGTCGGTGATTGGTGTCATTGGCAGGCGCAGCGTATCGGTCGCCACAAGACCCAGTTCCTTACATGCCCATTTCACCGGGATTGGATTGGGTTCGACAAATAGTTTGTTGTGTAATGGCATCAGACGCTGATTAATAACGCGTGCCTCGGNAAAACTGCCCTTCTG
814	2591	KCCJBXE01B9SXD	TAGCTACAACCAGGCGCGACTTTTGAACAGAGTAAGCCATCAAATCTCCCTAAACTTTACAGCAAACCGGCATGCTTAAGCGCCGCTCTGACCGTCTCACGACCACTGTCGGTGATTGGTGTCATTGGCAGGCGCAGCGTATCGGTCGCCACAAGACCCAGTTCCTTACATGCCCATTTCACCGGGGATTGGATTGGGTTCGACAAATAGTTTGTTGTGTAATGGCATCAGACGCTGATTAATAACGCGTGCCTCGGNAAAACTGCCCTTCTG
461	1172	KCCJBXE01BER6E	TAACCACAGTCAGGCGCGACTTTTGAACAGAGTAAGCCATCAAATCTCCCTAAACTTTACAGCAAACCGGCATGCTTAAGCGCCGCTCTGACCGTCTCACGACCACTGTCGGTGATTGGTGTCATTGGCAGGCGCAGCGTATCGGTCGCCACAAGACCCAGTTCCTTACATGCCCATTTCACCGGGGATTGGATTGGGTTCTACAAATAGTTTGTTGTGTAATGGCATCAGACGCTGATTAATAACGCGTGCCTCGGCAAAACTGCCCTTCTG
366	3211	KCCJBXE01A6HH5	TGGTTGCGGTCAGGCGCGACTTTTGAACAGAGTAAGCCATCAAATCTCCCTAAACTTTACAGCAAACCGGCATGCTTAAGCGCCGCTCTGACCGTCTCACGACCACTGTCGGTGATTGGTGTCATTGGCAGGCGCAGCGTATCGGTCGCCACAAGACCCAGTTCCTTACATGCCCATTTCACCGGGATTGGATTGGGTTCGACAAATAGTTTGTTGTGTAATGGCATCAGACGCTGATTAATAACGCGTGCCTCGGNAAAACTGCCCTTCTG
1404	3132	KCCJBXE01DPL1A	AGGGAGTCAGCAGGCGCGACTTTTGAACAGAGTAAGCCATCAAATCTCCCTAAACTTTACAGCAAACCGGCATGCTTAAGCGCCGCTCTGACCGTCTCACGACCACTGTCGGTGATTGGTGTCATTGGCAGGCGCAGCGTATCGGTCGCCACAAGACCCAGTTCCTTACATGCCCATTTCACCGGGATTGGATTGGGTTCTACAAATAGTTTGTTGTGTAATGGCATCAGACGCTGATTAATAACGCGTGCCTCGGCAAAACTGCCCTTCTG
1251	48	KCCJBXE01DB33M	CGTAAGAGGCCAGGCGCGACTTTTGAACAGAGTAATCCATCAAATCTCCCTAAACTTTACAGCAAACCGGCATGCTTAAGCGCCGCTCTGACCGTCTCACGACCACTGTCGGTGATTGGTGTCATTGGCAGGCGCAGCGTATCGGTCGCCACAAGACCCAGTTCCTTACATGCCCATTTCACCGGGATTGGATTGGGTTCGACAAATAGTTTGTTGTGTAATGGCATCAGACGCTGATTAATAACGCGTGCCTCGGCAAAACTGCCCTTCTG
697	1965	KCCJBXE01BZINZ	TGGCTTACTTCAGGCGCGACTTTTGAACAGAGTAAGCCATCAAATCTCCCTAAACTTTACAGCAAACCGGCATGCTTAAGCGCCGCTCTGACCGTCTCACGACCACTGTCGGTGATTGGTGTCATTGGCAGGCGCAGCGTATCGGTCGCCACAAGACCCAGTTCCTTACATGCCCATTTCACCGGGATTGGATTGGGTTCGACAAATAGTTTGTTGTGTAATGGCATCAGACGCTGATTAATAACGCGTGCCTCGGNAAAACTGCCCTTCTG
528	1306	KCCJBXE01BKN08	CCTTAGTGAACAGGCGCGACTTTTGAACAGAGTAAGCCATCAAATCTCCCTAAACTTTACAGCAAACCGGCATGCTTAAGCGCCACTCTGACCGTCTCACGACCACTGTCGGTGATTGGTGTCATTGGCAGGCGCAGCGTATCGGTCGCCACAAGACCCAGTTCCTTACATGCCCATTTCACCGGGATTGGATTGGGTTCGACAAATAGTTTGTTGTGTAATGGCATCAGACGCTGATTAATAACGCGTGCCTCGGCAAAACTGCCCTTCTG
1435	328	KCCJBXE01DR9UI	AGTCTTGGTCCAGGCGCGACTTTTGAACAGAGTAAGCCATCAAATCTCCCTAAACTTTACAGCAAACCGGCATGCTTAAGCGCCGCTCTGACCGTCTCACGACCACTGTCGGTGATTGGTGTCATTGGCAGGCGCAGCGTATCGGTCGCCACAAGACCCAGTTCCTTACATGCCCATTTCACCGGGATTGGATTGGGTTCGACAAATAGTTTGTTGTGTAATGGCATCAGACGCTGATTAATAACGCGTGCCTCGGNAAAACTGCCCTTCTG
1478	976	KCCJBXE01DV18Y	CTGGGGCACCCAGGCGCGACTTTTGAACAGAGTAAGCCATCAAATCTCCCTAAACTTTACAGCAAACCGGCATGCTTAAGCGCCGCTCTGACCGTCTAACGACCACTGTCGGTGATTGGTGTCATTGGCAGGACGCAGCGTATCGGTCGCCACAAGACCCAGTTCCTTACATGCCCATTTCACCGGGGATTGGATTGGGTTTCGACAAATAGTTTGTTGTGTAATGGCATCAGACGCTGATTAATAACGCGTGCCTCGGCAAAATGCCCTTCTG
203	2156	KCCJBXE01AR5I2	TACGGCAAGCCAGGCGCGACTTTTGAACAGAGTAAGCCATCAAATCTCCCTAAACTTTACAGCAAACCGGCATGCTTAAGCGCCGCTCTGACCGTCTCACGACCACTGTCGGTGATTGGTGTCATTGGCAGGCGCAGCGTATCGGTCGCCACAAGACCCAGTTCCTTACATGCCCATTTCACCGGGGATTGGATTGGGTTCGACAAATAGTTTGTTGTGTAATGGCATCAGACGCTGATTAATAACGCGTGCCTCGGNAAAACTGCCCTTCTG
1234	1970	KCCJBXE01DANUS	ACATACAAAACAGGCGCGACTTTTGAACAGAGTAAGCCATCAAATCTCCCTAAACTTTACAGCAAACCGGCATGCTTAAGCGCCGCTCTGACCGTCTCACGACCACTGTCGGTGATTGGTGTCATTGGCAGGCGCAGCGTATCGGTCGCCACAAGACCCAGTTCCTTACATGCCCATTTCACCGGGATTGGATTGGGTTCGACAAATAGTTTGTTGTGTAATGGCATCAGACGCTGATTAATAACGCGTGCCTCGGNAAAACTGCCCTTCTG
591	2518	KCCJBXE01BP72W	ATGAAGGAACCAGGCGCGACTTTTGAACAGAGTAAGCCATCAAATCTCCCTAAACTTTACAGCAAACCGGCATGCTTAAGCGCCGCTCTGACCGTCTCACGACCACTGTCGGTGATTGGTGTCATTGGCAGGCGCAGCGTATCGGTCGCCACAAGACCCAGTTCCTTACATGCCCATTTCACCGGGATTGGATTGGGTTCGACAAATAGTTTGTTGTGTAATGGCATCAGACGCTGATTAATAACGCGTGCCTCGGNAAAACTGCCCTTCTG
1160	3700	KCCJBXE01C37BA	CAGGCAGCCGCAGGCGCGACTTTGAACAGAGTAAGCCATCAAATCTCCCTAAACTTTACAGCAAACCGGCATGCTTAAGCGCCTCTCTGACCGTCTCACGACCACTGTCGGTGATTGGTGTCATTGGCAGGCGCAGCGTATCGGTCGCCACAAGACCCAGTTCCTTACATGCCCATTTCACCGGGATTGGATTGGGTTCGACAAATAGTTTGTTGTGTAATGGCATCAGACGCTGATTAATAACGCGTGCCTCGGCAAAACTGCCCTTCTG
946	34	KCCJBXE01CLB40	CAGAAGACATCAGGCGCGACTTTTGAACAGAGTAAGCCATCAAATCTCCCTAAACTTTACAGCAAACCGGCATGCTTAAGCGCCGCTCTGACCGTCTCACGACCACTGTCGGTGATTGGTGTCATTGGCAGGTGCAGCGTATCGGTCGCCACAAGACCCAGTTCCTTACATGCCCATTTCACCGGGATTGGATTGGGTTCGACAAATAGTTTGTTGTGTAATGGCATCAGACGCTGATTAATAACGCGTGCCTCGGCAAAACTGCCCTTCTG
1031	2403	KCCJBXE01CSULX	CGCGACTTTTGAACAGAGTAAGCCATCAAATCTCCCTAAACTTTACAGCAAACCGGCATGCTTAAGCGCCGCTCTGACCGTCTCACGACCACTGTCGGTGATTGGTGTCATTGGCAGGCGCAGCGTATCGGTCGCCACAAGACCCAGTTCCTTACATGCCCATTTCACTGGGATTGGATTGGGTTCGACAAATAGTTTGTTGTGTAATGGCATCAGACGCTGATTAATAACGCGTGCCTCGGCAAAACTGCCCTTCTG
1314	1271	KCCJBXE01DHN5L	CGCGGACCGTCAGGCGCGACTTTTGAACAGAGTAAGCCATCAAATCTCCCTAAACTTTACAGCAAACCGGCATGCTTAAGCGCCGCTCTGACCGTCTCACGACCACTGTCGGTGATTGGTGTCATTGGCAGGCGCAGCGTATCGGTCGCCACAAGACCCAGTTCCTTACATGCCCATTTCACCGGGATTGGATTGGGTTCGACAAATAGTTTGTTGTGTAATGGCATCAGACGCTGATTAATAACGCGTGCCTCGGNAAAACTGCCCTTCTG
675	382	KCCJBXE01BXJWW	TGGTTCACCACAGGCGCGACTTTTGAACAGAGTAAGCCATCAAATCTCCCTAAACTTTACAGCAAACCGGCATGCTTAAGCGCCGCTCTGACCGTCTCACGACCACTGTCGGTGATTGGTGTCATTGGCAGGCGCAGCGTATCGGTCGCCACAAGACCCAGTTCCTTACATGCCCATTTCACCGGGATTGGATTGGGTTCGACAAATAGTTTGTTGTGTAATGGCATCAGACGCTGATTAATAACGCGTGCCTCGGNAAAACTGCCCTTCTG
92	1015	KCCJBXE01AIDT1	CGCTCGAAACCAGGCGCGACTTTTGAACAGAGTAAGCCATCAAATCTCCCTAAACTTTACAGCAAACCGGCATGCTTAAGCGCCGCTCTGACCGTCTCACGACCACTGTCGGTGATTGGTGTCATTGGCAGGCGCAGCGTATCGGTCGCCACAAGACCCAGTTCCTTACATGCCCATTTCACCGGGATTGGATTGGGTTCGACAAATAGTTTGTTGTGTAATGGCATCAGACGCTGATTAATAACGCGTGCCTCGGNAAAACTGCCCTTCTG
821	874	KCCJBXE01CADP4	ATCGAGTACTCAGGCGCGACTTTTGAACAGAGTAAGCCATCAAATATCCCTAAACTTTACAGCAAACCGGCATGCTTAAGCGCCGCTCTGACCGTCTCACGACCACTGTCGGTGATTGGTGTCATTGGCAGGCGCAGCGTATCGGTCGCCACAAGACCCAGTTCCTTACATGCCCATTTCACCGGGATTGGATTGGGTTCGACAAATAGTTTGTTGTGTAATGGCATCAGACGCTGATTAATAACGCGTGCCTCGGCAAAACTGCCCTTCTG
155	1136	KCCJBXE01ANW1E	TTGCAGACATCAGGCGCGACTTTTGAACAGAGTAAGCCATCAAATCTCCCTAAACTTTACAGCAAACCGGCATGCTTAAGCGCCGCTCTGACCGTCTCACGACCACTGTCTGTGATTGGTGTCATTGGCAGGCGCAGCGTATCGGTCGCCACAAGACCCAGTTCCTTACATGCCCATTTCACCGGGATTGGATTGGGTTCGACAAATAGTTTGTTGTGTAATGGCATCAGACGCTGATTAATAACGCGTGCCTCGGCAAAACTGCCCTTCTG
1248	753	KCCJBXE01DBU5V	TAGGGGTTACCAGGCGCGACTTTTGAACAGAGTAAGCCATCAAATCTCCCTAAACTTTACAGCAAACCGGCATGCTTAAGCGCCGCTCTGACCGTCTCACGACCACTGTCGGTGATTGGTGTCATTGGCAGGCGCAGCGTATCGGTAGCCACAAGACCCAGTTCCTTACATGCCCATTTCACCGGGGATTGGATTGGGTTCGACAAATAGTTTGTTGTGTAATGGCATCAGACGCTGATTAATAACGCGTGCCTCGGCAAAATGCCTTCTG
460	2671	KCCJBXE01BEP59	AGGTATTGTTCAGGCGCGACTTTTGAACAGAGTAAGCCATCAAATCTCCCTAAACTTTACAGCAAACCGGCATGCTTAAGCGCCGCTCTGACCGTCTCACGACCACTGTCGGTGATTGGTGTCATTGGCAGGCGCAGCGTATCGGTCGCCACAAGACCCAGTTCCTTACATGCCCATTTCACCGGGATTGGATTGGGTTCGACAAATAGTTTGTTGTGTAATGGCATCAGACGCTGATTAATAACGCGTGCCTCGGNAAAACTGCCCTTCTG
759	2974	KCCJBXE01B4ZD8	ACTTTGTAGTCAGGCGCGACTTTTGAACAGAGTAAGCCATCAAATCTCCCTAAACTTTACAGCAAACCGGCATGCTTAAGCGCCGCTCTGACCGTCTCACGACCACTGTCGGTGATTGGTGTCATTGGCAGGCGCAGCGTATCGGTCGCCACAAGACCCAGTTCCTTACATGCCCATTTCACCGGGATTGGATTGGGTTCGACAAATAGTTTGTTGTGTAATGGCATCAGACGCTGATTAATAACGCGTGCCTCGGNAAAACTGCCCTTCTG
581	664	KCCJBXE01BPA1M	TTGTCTGCCCCAGGCGCGACTTTTGAACAGAGTAAGCCATCAAATCTCCCTAAACTTTACAGCAAACCGGCATGCTTAAGCGCCGCTCTGACCGTCTCACGACCACTGTCGGTGATTGGTGTCATTGGCAGGCGCAGCGTATCGGTCGCCACAAGACCCAGTTCCTTACATGCCCATTTCACCGGGATTGGATTGGGTTCGACAAATAGTTTGTTGTGTAATGGCATCAGACGCTGATTAATAACGCGTGCCTCGGNAAAACTGCCCTTCTG
860	321	KCCJBXE01CDSJ3	CGGACGGATTCAGGCGCGACTTTTGAACAGAGTAAGCCATCAAATCTCCCTAAACTTTACAGCAAACCGGCATGCTTAAGCGCCGCTCTGACCGTCTCACGACCACTGTCGGTGATTGGTGTCATTGGCAGGCGCAGCGTATCGGTCGCCACAAGACCCAGTTCCTTACATGCCCATTTCACCGGGATTGGATTGGGTTCGACAAATAGTTTGTTGTGTAATGGCATCAGACGCTGATTAATAACGCGTGCCTCGGNAAAACTGCCCTTCTG
1243	952	KCCJBXE01DBFII	CTGACACAGCCAGGCGCGACTTTTGAACAGAGTAAGCCATCAAATCTCCCTAAACTTTACAGCAAACCGGCATGCTTAAGCGCCGCTCTGACCGTCTCACGACCACTGTCGGTGATTGGTGTCATTGGCAGGCGCAGCGTATCGGTCGCCACAAGACCCAGTTCCTTACATGTCCATTTCACCGGGATTGGATTGGGTTCGACAAATAGTTTGTTGTGTAATGGCATCAGACGCTGATTAATAACGCGTGCCTCGGCAAAACTGCCCTTCTG
841	2509	KCCJBXE01CB563	ACGCGCGTGTCAGGCGCGACTTTTGAACAGAGTAAGCCATCAAATCTCCCTAAACTTTACAGCAAACCGGCATGCTTAAGCGCCGCTCTGACCGTCTCACGACCACTGTCGGTGATTGGTGTCATTGGCAGGCGCAGCGTATCGGTCGCCACAAGACCCAGTTCCTTACATGCCCATTTCACCGGGATTGGATTGGGTTCTACAAATAGTTTGTTGTGTAATGGCATCAGACGCTGATTAATAACGCGTGCCTCGGCAAAACTGCCCTTCTG
238	1322	KCCJBXE01AU7H4	TAGGTCAGCTCAGGCGCGACTTTTGAACAGAGTAAGCCATCAAATCTCCCTAAACTTTACAGCAAACCGGCATGCTTAAGCGCCGCTCTGACCGTCTCACGACTACTGTCGGTGATTGGTGTCATTGGCAGGCGCAGCGTATCGGTCGCCACAAGACCCAGTTCCTTACATGCCCATTTCACCGGGATTGGATTGGGTTCGACAAATAGTTTGTTGTGTAATGGCATCAGACGCTGATTAATAACGCGTGCCTGGCAAAACTGCCCTTCTG
1066	3199	KCCJBXE01CVXT9	TAAAGAGAAACAGGCGCGACTTTTTAACAGAGTAAGCCATCAAATCTCCCTAAACTTTACAGCAAACCGGCATGCTTAAGCGCCGCTCTGACCGTCTCACGACCACTGTCGGTGATTGGTGTCATTGGCAGGCGCAGCGTATCGGTCGCCACAAGACCCAGTTCCTTACATGCCCATTTCACCGGGATTGGATTGGGTTCGACAAATAGTTTGTTGTGTAATGGCATCAGACGCTGATTAATAACGCGTGCCTCGGCAAAACTGCCCTTCTG
1487	1521	KCCJBXE01DWU33	TGGAGGGTATCAGGCGCGACTTTTGAACAGAGTAAGCCATCAAATCTCCCTAAACTTTACAGCAAACCGGCATGCTTAAGCGCCGCTCTGACCGTCTCACGACCACTGTCGGTGATTGGTGTCATTGGCAGGCGCAGCGTATCGGTCGCCACAAGACCCAGTTCCTTACATGCCCATTTCACCGGGATTGGATTGGGTTCGACAAATAGTTTGTTATGTAATGGCATCAGACGCTGATTAATAACGCGTGCCTCGGCAAAACTGCCCTTCTG
589	1475	KCCJBXE01BP0YD	CGGAAATAATCAGGCGCGACTTTTGAACAGAGTAAGCCATCAAATCTCCCTAAACTTTACAGCAAACCGGCATGCTTAAGCGCCGCTCTGACCGTCTCACGACCACTGTCGGTGATTGGTGTCATTGGCAGGCGCAGCGTATCGGTCGCCACAAGACCCAGTTCCTTACATGCCCATTTCACCGGGATTGGATTGGGTTCGACAAATAGTTTGTTGTGTAATGGCATCAGACGCTGATTAATAACGCGTGCCTCGGNAAAACTGCCCTTCTG
118	2071	KCCJBXE01AKOTL	TTGACAAACACAGGCGCGACTTTTGAACAGAGTAAGCCATCAAATCTCCCTAAACTTTACAGCAAACCGGCATGCTTAAGCGCCGCTCTGACCGTCTCACGACCACTGTCGGTGATTGGTGTCATTGGCAGGCGCAGCGTATCGGTCGCCACAAGACCCAGTTCCTTACATGCCCATTTCACCAGGATTGGATTGGGTTCGACAAATAGTTTGTTGTGTAATGGCATCAGACGCTGATTAATAACGCGTGCCTGGCAAAACTGCCCTTCTG
1419	1513	KCCJBXE01DQV6Z	CGAAAAAGCACAGGCGCGACTTTTGAACAGAGTAAGCCATCAAATCTCCCTAAACTTTACAGCAAACCGGCATGCTTAAGCGCCGCTCTGACCGTCTCACGACCACTGTCGGTGATTGGTGTCATTGGCAGGCGCAGCGTATCGGTCGCCACAAGACCCAGTTCCTTACATGCCCATTTCACCGGGATTGGATTGGGTTCGACAAATAGTTTGTTGTGTAATGGCATCAGACGCTGATTAATAACGCGTGCCTCGGNAAAACTGCCCTTCTG
1104	2893	KCCJBXE01CY9PB	AAGCGGTGCTCAGGCGCGACTTTTGAACAGAGTAAGCCATCAAATCTCCCTAAACTTTACAGCAAACCGGCATGCTTAAGCGCCGCTCTGACCGTCTCACGACCACTGTCGGTGATTGGTGTCATTGGCAGGCGCAGCGTATCGGTCGCCACAAGACCCAGTTCCTTACATGCCCATTTCACCGGGATTGGATTGGGTTCTACAAATAGTTTGTTGTGTAATGGCATCAGACGCTGATTAATAACGCGTGCCTGGCAAAACTGCCCTCTG
396	1588	KCCJBXE01A822E	TGAAGGGTGCCAGGCGCGACTTTTGAACAGAGTAAGCCATCAAATCTCCCTAAACTTTACAGCAAACCGGCATGCTTAAGCGCCGCTCTGACCGTCTCACGACCACTGTCGGTGATTGGTGTCATTGGCAGGCGCAGCGTATCGGTCGCCACAAGACCCAGTTCCTTACATGCCCATTTCACCGGGATTGGATTGGGTTCGACAAATAGTTTGTTGTGTAATGGCATCAGACGCTGATTAATAACGCGTGCCTCGGNAAAACTGCCCTTCTG
488	1287	KCCJBXE01BG5LL	CCGACACCAACAGGCGCGACTTTTGAACAGAGTAAGCCATCAAATCTCCCTAAACTTTACAGCAAACCGGCATGCTTAAGCGCCGCTCTGACCGTCTCACGACCACTGTCGGTGATTGGTGTCATTGGCAGGCGCAGCGTATCGGTCGCCACAAGACCCAGTTCCTTACATGCCCATTTCACCGGGATTGGATTGGGTTCGACAAATAGTTTGTTGTGTAATGGCATCAGACGCTGATTAATAACGCGTGCCTCGGNAAAACTGCCCTTCTG
1163	3279	KCCJBXE01C4GGX	TCGTCCCTAACAGGCGCGACTTTTGAACAGAGTAAGCCATCAAATCTCCCTAAACTTTACAGCAAACCGGCATGCTTAAGCGCCGCTCTGACCGTCTCACGACCACTGTCGGTGATTGGTGTCATTGGCAGGCGCAGCGTATCGGTCGCCACAAGACCCAGTTCCTTACATGCCCATTTCACCGGGATTGGATTGGGTTCTACAAATAGTTTGTTGTGTAATGGCATCAGACGCTGATTAATAACGCGTGCCTCGGCAAAATGCCCTTCTG
1423	607	KCCJBXE01DQ74X	TCGGACCTGCCAGGCGCGACTTTTGAACAGAGTAAGCCATCAAATCTCCCTAAACTTTACAGCAAACCGGCATGCTTAAGCGCCGCTCTGACCGTCTCACGACCACTGTCGGTGATTGGTGTCATTGGCAGGCGCAGCGTATCGGTCGCCACAAGACCCAGTTCCTTACATGCCCATTTCACCGGGATTGGATTGGGTTCGACAAATAGTTTGTTGTGTAATGGCATCAGACGCTGATTAATAACGCGTGCCTCGGNAAAACTGCCCTTCTG
1339	1171	KCCJBXE01DJU29	CAACCCTATCCAGGCGCGACTTTTGAACAGAGTAAGCCATCAAATCTCCCTAAACTTTACAGCAAACCGGCATGCTTAAGCGCCGCTCTGACCGTCTCATGACCACTGTCGGTGATTGGTGTCATTGGCAGGCGCAGCGTATCGGTCGCCACAAGACCCAGTTCCTTACATGCCCATTTCACCGGGATTGGATTGGGTTCGACAAATAGTTTGTTGTGTAATGGCATCAGACGCTGATTAATAACGCGTGCCTCGGCAAAACTGCCCTTCTG
514	2455	KCCJBXE01BJGN9	TGCTACGGTTCAGGCGCGACTTTTGAACAGAGTAAGCCATCAAATCTCCCTAAACTTTACAGCAAACCGGCATGCTTAAGCGCCGCTCTGACCGTCTCACGACCACTGTCGGTGATTGGTGTCATTGGCAGGCGCAGCGTATCGGTCGCCACAAGACCCAGTTCCTTACATGCCCATTTCACCGGGATTGGATTGGGTTCGACAAATAGTTTGTTGTGTAATGGCATCAGACGCTGATTAATAACGCGTGCCTCGGNAAAACTGCCCTTCTG
104	2747	KCCJBXE01AJG3H	TAGCCTCTACCAGGCGCGACTTTTGAACAGAGTAAGCCATCAAATCTCCCTAAACTTTACAGCAAACCGGCATGCTTAAGCGCCGCTCTGACCGTCTCACGACCACTGTCGGTGATTGGTGTCATTGGCAGGCGCAGCGTATCGGTCGCCACAAGACCCAGTTCCTTACATGCCCATTTCACCGGGATTGGATTGGGTTCTACAAATAGTTTGTTGTGTAATGGCATCAGACGCTGATTAATAACGCGTGCCTCGGCAAAACTGCCCTTCTG
1340	2084	KCCJBXE01DJYYE	TAGTTGCCGCCAGGCGCGACTTTTGAACAGAGTAAGCCATCAAATCTCCCTAAACTTTACAGCAAACCGGCATGCTTAAGCGCCGCTCTGACCGTCTCACGACCACTGTCGGTGATTGGTGTCATTGGCAGGCGCAGCGTATCGGTCGCCACAAGACCCAGTTCCTTACATGCCCATTTCACCGGGATTGGATTGGGTTCGACAAATAGTTTGTTGTGTAATGGCATCAGACGCTGATTAATAACGCGTGCCTCGGNAAAACTGCCCTTCTG
168	856	KCCJBXE01AO1WQ	TATAGACCAACAGGCGCGACTTTTGAACAGAGTAAGCCATCAAATCTCCCTAAACTTTACAGCAAACCGGCATGCTTAAGCGCCGCTCTGACCGTCTCACGACCACTGTCGGTGATTGGTGTCATTGGCAGGCGCAGCGTATCGGTCGCCACAAGACCCAGTTCCTTACATGCCCATTTCACCGGGATTGGATTGGGTTCACAAATAGTTTGTTGTGTAATGGCATCAGACGCTGATTAATAACGCGTGCCTCGGNAAAACTGCCCTTCTG
1485	386	KCCJBXE01DWNW0	TAGACTCGCACAGGCGCGACTTTTGAACAGAGTAAGCCATCAAATCTCCCTAAACTTTACAGCAAACCGGCATGCTTAAGCGCCGCTCTGACCGTCTCACGACCACTGTCGGTGATTGGTGTCATTGGCAGGCGCAGCGTATCGGTCGCCACAAGACCCAGTTCCTTACATGCCCATTTCACCGGGTATTGGATTGGGTTCGACAAATAGTTTGTTGTGTAATGGCATCAGACGCTGATTAATAACACGTGCCTGGCAAAACTGCCCTTCTG
1396	2540	KCCJBXE01DOWAM	TAGTTGTCACCAGGCGCGACTTTTGAACAGAGTAAGCCATCAAATCTCCCTAAACTTTACAGCAAACAGGCATGCTTAAGCGCCGCTCTGACCGTCTCACGACCACTGTCGGTGATTGGTGTCATTGGCAGGCGCAGCGTATCGGTCGCCACAAGACCCAGTTCCTTACATGCCCATTTCACCGGGATTGGATTGGGTTCGACAAATAGTTTGTTGTGTAATGGCATCAGACGCTGATTAATAACGCGTGCCTGGCAAAACTGCCCTTCTG
1189	2249	KCCJBXE01C6PUJ	CAGAGGGATCCAGGCGCGACTTTTGAACAGAGTAAGCCATCAAATCTCCCTAAACTTTACAGCAAACCGGCATGCTTAAGCGCCGCTCTGACCGTCTCACGACCACTGTCGGTGATTGGTGTCATTGGCAGGCGCAGCGTATCGGTCGCCACAAGACCCAGTTCCTTACATGCCCATTTCACAGGGATTGGATTGGGTTCGACAAATAGTTTGTTGTGTAATGGCATCAGACGCTGATTAATAACGCGTGCCTCGGCAAAACTGCCCTTCTG
324	498	KCCJBXE01A2QN4	CACGTCAGGACAGGCGCGACTTTGAACAGAGTAAGCCATCAAATCTCCCTAAACTTTACAGCAAACCGGCATGCTTAAGCGCCGCTCTGACCGTCTCACGACCACTTTCGGTGATTGGTGTCATTGGCAGGCGCAGCGTATCGGTCGCCACAAGACCCAGTTCCTTACATGCCCATTTCACCGGGGATTGGATTGGGTTCGACAAATAGTTTGTTGTGTAATGGCATCAGACGCTGATTAATAACGCGTGCCTCGGCAAAACTGCCCTTCTG
398	3745	KCCJBXE01A9A1V	ATCTATAGCCCAGGCGCGACTTTTGAACAGAGTAAGCCATCAAATCTCCCTAAACTTTACAGCAAACCGGCATGCTTAAGCGCCGCTCTGACCGTCTCACGACCACTGTCGGTGATTGGTGTCATTGGCAGGCGCAGCGTATCGGTCGCCACAAGACCCAGTTCCTTACATGCCCATTTCACCGGGTATTGGATTGGGTTCGACAAATAGTTTGTTGTGTAATGGCATCAGACGCTGATTAATAACGCGTGCCTCTGCAAAACTGCCCTTCTG
1452	1412	KCCJBXE01DTSEU	CCGAATATTACAGGCGCGACTTTTGAACAGAGTAAGCCATCAAATCTCCCTAAACTTTACAGCAAACCGGCATGCTTAAGCGCCGCTCTGACCGTCTCACGACCACTGTCGGTGATTGGTGTCATTGGCAGGCGCAGCGTATCGGTCGCCACAAGACCCAGTTCCTTACATGCCCATTTCACCGGGATTGGATTGGGTTCGACAAATAGTTTGTTGTGTAATGGCATCAGACGCTGATTAATAACGCGTGCCTCGGNAAAACTGCCCTTCTG
414	2436	KCCJBXE01BAOLY	CGACTCCAATCAGGCGCGACTTTTGAACAGAGTAAGCCATCAAATCTCCCTAAACTTTACAGCAAACCGGCATGCTTAAGCGCCGCTCTGACCGTCTCACGACCACTGTCGGTGATTGGTGTCATTGGCAGGCGCAGCGTATCGGTCGCCACAAGACCCAGTTCCTTACATGCCCATTTCACCGGGATTGGATTGGGTTCGACAAATAGTTTGTTGTGTAATGGCATCAGACGCTTATTAATAACGCGTGCCTCGGCAAAACTGCCCTTCTG
213	950	KCCJBXE01ASZ7C	TGGGTGCCTTCAGGCGCGACTTTTGAACAGAGTAAGCCATCAAATTTCCCTAAACTTTACAGCAAACCGGCATGCTTAAGCGCCGCTCTGACCGTCTCACGACCACTGTCGGTGATTGGTGTCATTGGCAGGCGCAGCGTATCGGTCGCCACAAGACCCAGTTCCTTACATGCCCATTTCACCGGGGATTGGATTGGGTTCGACAAATAGTTTGTTGTGTAATGGCATCAGACGCTGATTAATAACGCGTGCCTCGGCAAAATGCCCTTCTG
955	3029	KCCJBXE01CL6V7	TTGAAATTTCAGGCGCGACTTTTGAACAGAGTAAGCCATCAAATCTCCCTAAACTTTACAGCAAACCGGCATGCTTAAGCGCCGCTCTGACCGTCTCACGACCACTGTCGGTGATTGGTGTCATTGGCAGGCGCAGCGTATCGGTCGCCACAAGACCCAGTTCCTTACATGCCCATTTCACCGGGATTGGATTGGGTTCGACAAATAGTTTGTTGTGTAATGGCATCAGACGCTGATTAATAACGAGTGCCTCGGCAAAATGCCCTTCTG
839	1950	KCCJBXE01CBZF0	ATGTTTCAGACAGGCGCGACTTTTGAACAGAGTAAGCCATCAAATCTCCCTAAACTTTACAGCAAACCGGCATGCTTAAGCGCCGCTCTGACCGTCTCACGACCACTGTAGGTGATTGGTGTCATTGGCAGGCGCAGCGTATCGGTCGCCACAAGACCCAGTTCCTTACATGCCCATTTCACCGGGATTGGATTGGGTTCGACAAATAGTTTGTTGTGTAATGGCATCAGACGCTGATTAATAACGCGTGCCTGGCAAAATGCCCTTCTG
1370	1402	KCCJBXE01DMK8S	TGGAACAGGGCAGGCGCGACTTTTGAACAGAGTAAGCCATCAAATCTCCCTAAACTTTACAGCAAACCGGCATGCTTAAGCGCCGCTCTGACCGTCTCACGACCACTGTCGGTGATTGGTGTCATTGGCAGGCGCAGCGTATCGGTCGCCACAAGACCCAGTTCCTTACATGCCCATTTCACCGGGATTGGATTGGGTTCGACAAATAGTTTGTTGTGTAATGGCATCAGACGCTGATTAATAACGCGTGCCTCGGNAAAACTGCCCTTCTG
150	1419	KCCJBXE01ANHGD	CGAAAAAGCACAGGCGCGACTTTTGAACAGAGTAAGCCATCAAATCTCCCTAAACTTTACAGCAAACCGGCATGCTTAAGCGCCGCTCTGACCGTCTCACGACCACTGTCGGTGATTGGTGTCATTGGCAGGCGCAGCGTATCGGTCGCCACAAGACCCAGTTCCTTACATGCCCATTTCACCGGGATTGGATTGGGTTCGACAAATAGTTTGTTGTGTAATGGCATCAGACGCTGATTAATAACGCGTGCCTCGGNAAAACTGCCCTTCTG
1144	1085	KCCJBXE01C2QP7	TTGACAAACACAGGCGCGACTTTTGAACAGAGTAAGCCATCAAATCTCCCTAAACTTTACAGCAAACCGGCATGCTTAAGCGCCGCTCTGACCGTCTCACGACCACTGTCGGTGATTGGTGTCATTGGCAGGCGCAGCGTATCGGTCGCCACAAGACCCAGTTCCTTACATGCCCATTTCACCAGGATTGGATTGGGTTCGACAAATAGTTTGTTGTGTAATGGCATCAGACGCTGATTAATAACGCGTGCCTGGCAAAATGCCCTTCTG
635	3767	KCCJBXE01BT33T	TAGGAATGAACAGGCGCGACTTTTGAACAGAGTAAGCCATCAAATCTCCCTAAACTTTACAGCAAACCGGCATGCTTAAGCGCCGCTCTGACCGTCTCACGACCACTGTCGGTGATTGGTGTCATTGGCAGGCGCAGCGTATCGGTCGCCACAAGACCCAGTTCCTTACATGCCCATTTCACCGGGGATTGGATTGGGTTCGACAAATAGTTTGTTGTGTAATGGCATCAGACGCTGATTAATAAAGCGTGCCTCGGCAAAACTGCCCTTCTG
646	1055	KCCJBXE01BU0R1	CAGGGGCTCCAGGCGCGACTTTTGAACAGAGTAAGCCATCAAATCTCCCTAAACTTTACAGCAAACCGGCATGCTTAAGCGCCGCTCTGACCGTCTCACGACCACTGTCGGTGATTGGTGTCATTGGCAGGCGCAGCGTATCGGTCGCCACAAGACCCAGTTCCTTACATGCCCATTTCACCGGGATTGGATTGGGTTCGACAAATAGTTTGTTGTGTAATGGCATCAGACGCTGATTAATAACGCGTGCCTCGGNAAAACTGCCCTTCTG
69	1784	KCCJBXE01AGDQI	TGGGTGACGGCAGGCGCGACTTTTGAACAGAGTAAGCCATCAAATCTCCCTAAACTTTACAGCAAACCGGCATGCTTAAGCGCCGCTCTGACCGTCTCACGACCACTGTCGGTGATTGGTGTCATTGGCAGGCGCAGCGTATCGGTCGCCACAAGACCCAGTTCCTTACATGCCCATTTCACCGGGGATTGGATTGGGTTCGACAAATAGTTTGTTGTGTAATGGCATCAGACGCTGATTAATAACGCGTGCCTCGGNAAAACTGCCCTTCTG
1203	3270	KCCJBXE01C7YVS	ACGCGGAGTTCAGGCGCGACTTTTGAACAGAGTAAGCCATCAAATCTCCCTAAACTTTACAGCAAACCGGCATGCTTAAGCGCCGCTCTGACCGTCTCACGACCACTGTCGGTGATTGGTGTCATTGGCAGGCGCAGCGTATCGGTCGCCACAAGACCCAGTTCCTTACATGCCCATTTCACCGGGATTGGATTGGGTTCGACAAATAGTTTGTTGTGTAATGGCATCAGACGCTGATTAATAACGCGTGCCTCGGNAAAACTGCCCTTCTG
1334	565	KCCJBXE01DJETJ	TAGTCCAACTCAGGCGCGACTTTTGAACAGAGTAAGCCATCAAATCTCCCTAAACTTTACAGCAAACCGGCATGCTTAAGCGCCGCTCTGACCGTCTCACGACCACTGTCGGTGATTGGTGTCATTGGCAGGCGCAGCGTATCGGTCGCCACAAGACCCAGTTCCTTACATGCCCATTTCACCGGGATTGGATTGGGTTCGACAAATAGTTTGTTGTGTAATTGGCATCAGACGCTGATTAATAACGCGTGCCTCGGNAAAACTGCCCTTCTG
1010	3697	KCCJBXE01CQ08J	AATGACTGATCAGGCGCGACTTTTGAACAGAGTAAGCCATCAAATCTCCCTAAACTTTACAGCAAACCGGCATGCTTAAGCGCCGCTCTGACCGTCTCACGACCACTGTCGGTGATTGGTGTCATTGGCAGGCGCAGCGTATCGGTCGCCACAAGACCCAGTTCCTTACATGCCCATTTCACCGGGATTTGATTGGGTTCGACAAATAGTTTGTTGTGTAATGGCATCAGACGCTGATTAATAACGCGTGCCTCGGCAAAACTGCCCTTCTG
1121	1502	KCCJBXE01C0QCW	CGCCGCTTCACAGGCGCGACTTTTGAACAGAGTAAGCCATCAAATCTCCCTAAACTTTACAGCAAACCGGCATGCTTAAGCGCCGCTCTGACCGTCTCACGACCACTGTCGGTGATTGGTGTCATTGGCAGGCGCAGCGTATCGGTCGCCACAAGACCCAGTTCCTTACATGCCCATTTCACCGGGATTGGATTGGGTTCTACAAATAGTTTGTTGTGTAATGGCATCAGACGCTGATTAATAACGCGTGCCTGGCAAAACTGCCCTTCTG
867	998	KCCJBXE01CEE7C	TGACTGCGATCAGGCGCGACTTTTGAACAGAGTAAGCCATCAAATCTCCCTAAACTTTACAGCAAACCGGCATGCTTAAGCGCCGCTCTGACCGTCTCACGACCACTGTCGGTGATTGGTGTCATTGGCAGGCGCAGCGTATCGGTCGCCACAAGACCCAGTTCCTTACATGCCCATTTCATCGGGATTGGATTGGGTTCGACAAATAGTTTGTTGTGTAATGGCATCAGACGCTGATTAATAACGCGTGCCTCGGCAAAACTGCCCTTCTG
685	3143	KCCJBXE01BYHND	ACTTTATTCTCAGGCGCGACTTTTGAACAGAGTAAGCCATCAAATCTCCCTAAACTTTACAGCAAACCGGCATGCTTAAGCGCCGCTCTGACCGTCTCACGACCACTGTCGGTGATTGGTGTCATTGGCAGGCGCAGCGTATCGGTCGCCACAAGACCCAGTTCCTTACATGCCCATTTCACCGGGATTGGATTGGGTTCGACAAATAGTTTGTTGTGTAATGGCATCAGACGCTGATTAATAACGCGTGCCTCGGNAAAACTGCCCTTCTG
1065	3796	KCCJBXE01CVU42	TGGGCGCGACCAGGCGCGACTTTTGAACAGAGTAAGCCATCAAATCTCCCTAAACTTTACAGCAAACCGGCATGCTTAAGCGCCGCTCTGACCGTCTCACGACCACTGTCGGTGATTGGTGTCATTGGCAGGCGCAGCGTATCGGTCGCCACAAGACCCAGTTCCTTACATGCCCATTTCACCGGGATTGGATTGGGTTCGACAAATAGTTTGTTGTGTAATGGCATCAGACGCTGATTAATAACGCGTGCCTCGGNAAAACTGCCCTTCTG
607	2392	KCCJBXE01BRMJU	ATGGTCCAAGCAGGCGCTACTTTTGAACAGAGTAAGCCATCAAATCTCCCTAAACTTTACAGCAAACCGGCATGCTTAAGCGCCGCTCTGACCGTCTCACGACCACTGTCGGTGATTGGTGTCATTGGCAGGCGCAGCGTATCGGTCGCCACAAGACCCAGTTCCTTACATGCCCATTTCACCGGGATTGGATTGGGTTCGACAAATAGTTTGTTGTGTAATGGCATCAGACGCTGATTAATAACGCGTGCCTGGCAAAATGCCCTTCTG
715	3013	KCCJBXE01B04C3	CGACTCTCCCCAGGCGCGACTTTTGAACAGAGTAAGCCATCAAATCTCCCTAAACTTTACAGCAAACCGGCATGCTTAAGCGCCGCTCTGACCGTCTCACGACCACTGTCGGTGATTGGTGTCATTGGCAGGCGCAGCGTATCGGTCGCCACAAGACCCAGTTCCTTACATGCCCATTTCACCGGGGACTGGATTGGGTTCGACAAATAGTTTGTTGTGTAATGGCATCAGACGCTGATTAATAACGCGTGCCTCGGCAAAATGCCCTTCTG
178	230	KCCJBXE01APW04	CGGGTCGATCCAGGCGCGACTTTTGAACAGAGTAAGCCATCAAATCTCCCTAAACTTTACAGCAAACCGGCATGCTTAAGCGCCGCTCTGACCGTCTCACGACCACTGTCGGTGATTGGTGTCATTGGCAGGCGCAGCGTATCGGTCGCCACAAGACCCAGTTCCTTACATGCCCATTTCACCGGGATTGGATTGGGTTCGACAAATAGTTTGTTGTGTAATGGCATCAGACGCTGATTAATAACGCGTGCCTCGGNAAAACTGCCCTTCTG
249	2072	KCCJBXE01AV6UI	TCGCAGAGCTCAGGCGCGACTTTTGAACAGAGTAAGCCATCAAATCTCCCTAAACTTTACAGCAAACCGGCATGCTTAAGCGCCGCTATGACCGTCTCACGACCACTGTCGGTGATTGGTGTCATTGGCAGGCGCAGCGTATCGGTCGCCACAAGACCCAGTTCCTTACATGCCCATTTCACCGGGATTGGATTGGGTTCGACAAATAGTTTGTTGTGTAATGGCATCAGACGCTGATTAATAACGCGTGCCTCGGCAAAACTGCCCTTCTG
51	3418	KCCJBXE01AET3W	ACGGAAAGATCAGGCGCGACTTTTGAACAGAGTAAGCCATCAAATCTCCCTAAACTTTACAGCAAACCGGCATGCTTAAGCGCCGCTCTGACCGTCTCACGACCACTGTCGGTGATTGGTGTCATTGGCAGGCGCAGCGTATCGGTCGCCACAAGACCCAGTTCCTTACATGCCCATTTCACCGGGTATTGGATTGGGTTCGACAAATAGTTTGTTGTGTAATGGCATCAGACGCTGATTAATAACGCGTGCCTCGGNAAAACTGCCCTTCTG
1279	2331	KCCJBXE01DEMCT	TAAGGCAACACAGGCGCGACTTTTGAACATAGTAAGCCATCAAATCTCCCTAAACTTTACAGCAAACCGGCATGCTTAAGCGCCGCTCTGACCGTCTCACGACCACTGTCGGTGATTGGTGTCATTGGCAGGCGCAGCGTATCGGTCGCCACAAGACCCAGTTCCTTACATGCCCATTTCACCGGGATTGGATTGGGTTCGACAAATAGTTTGTTGTGTAATGGCATCAGACGCTGATTAATAACGCGTGCCTCGGCAAAACTGCCCTTCTG
381	173	KCCJBXE01A7QKF	TTCATGCTGTCAGGCGCGACTTTTGAACAGAGTAAGCCATCAAATCTCCCTAAACTTTACAGCAAACCGTCATGCTTAAGCGCCGCTCTGACCGTCTCACGACCACTGTCGGTGATTGGTGTCATTGGCAGGCGCAGCGTATCGGTCGCCACAAGACCCAGTTCCTTACATGCCCATTTCACCGGGATTGGATTGGGTTCGACAAATAGTTTGTTGTGTAATGGCATCAGACGCTGATTAATAACGCGTGCCTCGGCAAAACTGCCCTTCTG
224	293	KCCJBXE01ATYGN	CGGTACTTTGCAGGCGCGACTTTTGAACAGAGTAAGCCATCAAATCTCCCTAAACTTTACAGCAAACCGGCATGCTTAAGCGCCGCTCTGACCGTCTCACGACCACTGTCGGTGATTGGTGTCATTGGCAGGCGCAGCGTATCGGTCGCCACAAGACCCAGTTCCTTACATGCCCATTTCACCGGGATTGGATTGGGTTCGACAAATAGTTTGTTGTGTAATGGCATCAGACGCTGATTAATAACGCGTGCCTCGGNAAAACTGCCCTTCTG
408	2576	KCCJBXE01A95Q6	AGCTTCAGGACAGGCGCTACTTTTGAACAGAGTAAGCCATCAAATCTCCCTAAACTTTACAGCAAACCGGCATGCTTAAGCGCCGCTCTGACCGTCTCACGACCACTGTCGGTGATTGGTGTCATTGGCAGGCGCAGCGTATCGGTCGCCACAAGACCCAGTTCCTTACATGCCCATTTCACCGGGATTGGATTGGGTTCGACAAATAGTTTGTTGTGTAATGGCATCAGACGCTGATTAATAACGCGTGCCTCGGCAAAATGCCCTTCTG
613	3571	KCCJBXE01BR6E9	CACCCCACATCAGGCGCGACTTTTGAACAGAGTAAGCCATCAAATCTCCCTAAACTTTACAGCAAACCGGCATGCTTAAGCGCCGCTCTGACCGTCTCACGACCACTGTCGGTGATTGGTGTCATTGGCAGGCGCAGCGTATCGGTCGCCACAAGACCCAGTTCCTTACATGCCCATTTCACCGGGGATTGGATTGGGTTCGACAAATAGTTTGTTGTGTAATGGCATCAGACGCTTATAATAACGCGTGCTCGGCAAACTAGCCTCTG
522	2583	KCCJBXE01BJ511	TTATGGGAGCCAGGCGCGACTTTTGAACAGAGTAAGCCATCAAATCTCCCTAAACTTTACAGCAAACCGGCATGCTTAAGCGCCGCTCTGACCGTCTCACGACCACTGTCGGTGATTGGTGTCATTGGCAGGCGCAGCGTATCGGTCGCCACAAGACCCAGTTCCTTACATGCCCATTTCACCGGGATTGGATTGGGTTCGACAAATAGTTTGTTGTGTAATGGCATCAGACGCTGATTAATAACGCGTGCCTCGGNAAAACTGCCCTTCTG
75	1304	KCCJBXE01AGWBU	TAGTTGTAAGCAGGCGCGACTTTTGAACAGAGTAAGCCATCAAATCTCCCTAAACTTTACAGCAAACCGGCATGCTTAAGCGCCGCTCTGACCGTCTCACGACCACTGTCGGTGATTGGTGTCATTGGCAGGCGCAGCGTATCGGTCGCCACAAGACCCAGTTCCTTACATGCCCATTTCACCGGGGATTGGATTGGGTTCGACAAATAGTTTGTTGTGTAATGGCATCAGACGCTGATTAATAACGCGTGCCTCGGNAAAACTGCCCTTCTG
916	2361	KCCJBXE01CIQ4B	CCGATTTGCTCAGGCGCGACTTTTGAACAGAGTAAGCCATCAAATCTCCCTAAACTTTACAGCAAACCGGCATGCTTAAGCGCCGCTCTGACCGTCTCACGACCACTGTCGGTGATTGGTGTCATTGGCAGGCGCAGCGTATCGGTCGCCACAAGACCCAGTTCCTTACATGCCCATTTCACCGGGATTGGATTGGGTTCGACAAATAGTTTGTTGTGTAATGGCATCATACGCTGGATTAATAACGCGTGCCTGGCAAAATGCCCTTCTG
479	3692	KCCJBXE01BGE0E	CTGTGGTTTCCAGGCGCGACTTTTGAACAGAGTAAGCCATCAAATCTCCCTAAACTTTACAGCAAACCGGCATGCTTAAGCGCCGCTCTGACCGTCTCACGACCACTGTCGGTGATTGGTGTCATTGGCAGGCGCAGCGTATCGGTCGCCACAAGACCCAGTTCCTTACATGCCCATTTCACCGGGGATTGGATTGGGTTCGACAAATAGTTTGTTGTGTAATGGCATCAGACGCTGATTAATAACGCGTGCCTCGGNAAAACTGCCCTTCTG
217	3136	KCCJBXE01ATEI6	CACTGGGGTCAGGCGCGACTTTGAACAGAGTAAGCCATCAAATCTCCCTAAACTTTACAGCAAACCGGCATGCTTAAGCGCCGCTCTGACCCGTCTAACGACCACTGTCGGTGATTGGTGTCATTGGCAGGCGCAGCGTATCGGTCGCCACAAGACCCAGTTCCTTACATGCCCATTTCACCGGGATTGGATTGGGTTCGACAAATAGTTTGTTGTGTAATGGCATCAGACGCTGATTAATAACGCGTGCCTCGGCAAAAATGCCCTTCTG
906	1705	KCCJBXE01CHU0B	AACCCCAGCTCAGGCGCGACTTTTGAACAGAGTAAGCCATCAAATCTCCCTAAACTTTACAGCAAACCGGCATGCTTAAGCGCCGCTCTGACCGTCTCACGACCACTGTCGGTGATTGGTGTCATTGGCAGGCGCAGCGTATCGGTCGCCACAAGACCCAGTTCCTTACATGCCCATTTCACCGGGATTGGATTGGGTTCGACAAATAGTTTGTTGTGTAATGGCATCAGACGCTGATTAATAACGCGTGCCTCGGNAAAACTGCCCTTCTG
772	106	KCCJBXE01B519O	ATATCGCTTCCAGGCGCGACTTTTGAACAGAGTAAGCCATCAAATCTCCCTAAACTTTACAGCAAACCGGCATGCTTAAGCGCCGCTCTGACCGTCTCACGACCACTGTCGGTGATTGGTGTCATTGGCAGGCGCAGCGTATCGGTCGCCACAAGACCCAGTTCCTTACATGCCCATTTCACCGGGATTGGATTGGGTTCGACAAATAGTTTGTTGTGTAATGGCATCAGACGCTGATTAATAACGNGTGCCTCGGCAAAATGCCCTTCTG
1407	2319	KCCJBXE01DPUV1	AGGGTCTTAGCAGGCGCGACTTTTGAACAGAGTAAGCCATCAAATCTCCCTAAACTTTACAGCAAACCGGCATGCTTAAGCGCCGCTCTGACCGTCTCACGACCACTGTCGGTGATTGGTGTCATTGGCAGGCGCAGCGTATCGGTCGCCACAAGACCCAGTTCCTTACATGCCCATTTCACCGGGATTGGATTGGGTTCGACAAATAGTTTGTTGTGTAATGGCATCAGACGCTGATTAATAACGCGTGCCTCGGNAAAACTGCCCTTCTG
168	839	KCCJBXE01AO1V9	TTACTCTGGCCAGGCGCGACTTTTGAACAGAGTAAGCCATCAAATCTCCCTAAACTTTACAGCAAACCGGCATGCTTAAGCGCCGCTCTGACCGTCTCACGACCACTGTCGGTGATTGGTGTCATTGGCAGGCGCAGCGTATCGGTCGCCACAAGACCCAGTTCCTTACATGCCCATTTCACCGGGATTGGATTGGGTTCGACAAATAGTTTGTTGTGTAATGGCATCAGACGCTGATTAATAACGCGTGCCTCGGNAAAACTGCCCTTCTG
1194	3125	KCCJBXE01C66BR	AAGACTCGCCCAGGCGCGACTTTTGAACAGAGTAAGCCATCAAATCTCCCTAAACTTTACAGCAAACCGGCATGCTTAAGCGCCGCTCTGACCGTCTCACGACCACTGTCGGTGATTGGTGTCATTGGCAGGCGCAGCGTATCGGTCGCCACAAGACCCAGTTCCTTACATGCCCATTTCACCGGGATTGGATTGGGTTCGACAAATAGTTTGTTGTGTAATGGCATCAGACGCTGATTAATAACGCGTGCCTCGGNAAAACTGCCCTTCTG
1451	3813	KCCJBXE01DTQ3R	CACGTGAATACAGGCGCGACTTTTGAACAGAGTAAGCCATCAAATCTCCCTAAACTTTACAGCAAACCGGCATGCTTAAGCGCCGCTCTGACCGTCTCACGACCACTGTCGGTGATTGGTGTCATTGGCAGGCGCAGCGTATCGGTCGCCACAATACCCAGTTCCTTACATGCCCATTTCACCGGGATTGGATTGGGTTCGACAAATAGTTTGTTGTGTAATGGCATCAGACGCTGATTAATAACGCGTGCCTCGGCAAAACTGCCCTTCTG
1144	2169	KCCJBXE01C2RKB	CACGTCCGCCCAGGCGCGACTTTTGAACAGAGTAAGCCATCAAATCTCCCTAAACTTTACAGCAAACCGGCATGCTTAAGCGCCGCTCTGACCGTCTCACGACCACTGTCGGTGATTGGTGTCATTGGCAGGCGCAGCGTATCGGTCGCCACAAGACCCAGTTCCTTACATGCCCATTTCACCGGGATTGGATTGGGTTCGACAAATAGTTTGTTGTGTAATGGCATCAGACGCTGATTAATAACGCGTGCCTCGGNAAAACTGCCCTTCTG
432	2981	KCCJBXE01BB9W3	CAAGGGGTCACAGGCGCGACTTTTGAACAGAGTAAGCCATCAAATCTCCCTAAACTTTACAGCAAACCGGCATGCTTAAGCGCCGCTCTGACCGTCTCACGACCACTGTCGGTGATTGGTGTCATTGGCAGGCGCAGCGTATCGGTCGCCACAAGACCCAGTTCCTTACATGCCCATTTCACCGGGGATTGGATTGGGTTCGACAAATAGTTTGTTGTGTAATGGCATCAGACGCTGATTAATAACGCGTGCCTCGGNAAAACTGCCCTTCTG
566	3640	KCCJBXE01BN1XM	CTTATACCGTCAGGCGCGACTTTTGAACAGAGTAAGCCATCAAATCTCCCTAAACTTTACAGCAAACCGGCATGCTTAAGCGCCGCTCTGACCGTCTCACGACCACTGTCGGTGATTGGTGTCATTGGCAGGCGCAGCGTATCGGTCGCCACAAGACCCAGTTCCTTACATGCCCATTTCACCGGGATTGGATTGGGTTCGACAAATAGTTTGTTGTGTAATGGCATCAGACGCTGATTAATAACGCGTGCCTCGGNAAAACTGCCCTTCTG
327	1360	KCCJBXE01A20TE	TACAGAGAGTCAGGCGCGACTTTTGAACAGAGTAAGCCATCAAATCTCCCTAAACTTTACAGCAAACCGGCATGCTTAAGCGCCGCTCTGACCGTCTCACGACCACTGTCGGTGATTGGTGTCATTGGCAGGCGCAGCGTATCGGTCGCCACAAGACCCAGTTCCTTACATGCCCATTTCACCGGGATTGGATTGGGTTCTACAAATAGTTTGTTGTGTAATGGCATCAGACGCTGATTAATAACGCGTGCCTGGCAAAACTGCCCTTCTG
888	3794	KCCJBXE01CGBQC	ACGGAGTTAGCAGGCGCGACTTTTGAACAGAGTAAGCCATCAAATCTCCCTAAACTTTACAACAAACCGGCATGCTTAAGCGCCGCTCTGACCGTCTCACGACCACTGTCGGTGATTGGTGTCATTGGCAGGCGCAGCGTATCGGTCGCCACAAGACCCAGTTCCTTACATGCCCATTTCACCGGGATTGGATTGGGTTCGACAAATAGTTTGTTGTGTAATGGCATCAGACGCTGATTAATAACGCGTGCCTCGGCAAAATGCCCTTCTG
245	711	KCCJBXE01AVS5L	TTTTTAGTTTCAGGCGCGACTTTTGAACAGAGTAAGCCATCAAATCTCCCTAAACTTTACAGCAAACCGGCATGCTTAAGCGCCGCTCTGACCGTCTCACGACCACTGTCGGTGATTGGTGTCATTGGCAGGCGCAGCGTATCGGTCGCCACAAGACCCAGTTCCTTACATGCCCATTTCACCGGGATTGGATTGGGTTCGACAAATAGTTTGTTGTGTAATGGCATCAGACGCTGATTAATAACGCGTGCCTCGGCAAACTGCCTTCTG
1457	3250	KCCJBXE01DT9MS	AGTCCCTACTCAGGCGCGACTTTTGAACAGAGTAAGCCATCAAATCTCCCTAAACTTTACAGCAAACCGGCATGCTTAAGCGCCGCTCTGACCGTCTCACGACCACTGTCGGTGATTGGTGTCATTGGCAGGCGCAGCGTATCGGTCGCCACAAGACCCAGTTCCTTACATGCCCATTTCACCGGGATTGGATTGGGTTCGACAAATAGTTTGTTGTGTAATGGCATCAGACGCTGATTAATAACGCGTGCCTCGGNAAAACTGCCCTTCTG
854	1943	KCCJBXE01CDAUH	TAATTGTAGGCAGGCGCGACTTTTGAACAGAGTAAGCCATCAAATCTCCCTAAACTTTACAGCAAACCGGCATGCTTAAGCGCCGCTCTGACCGTCTCACGACCACTGTCGGTGATTGGTGTCATTGGCAGGCGCAGCGTATCGGTCGCCACAAGACCCAGTTCCTTACATGCCCATTTCACCGGGATTGGATTGGGTTCGACAAATAGTTTGTTGTGTAATGGCATCAGACGCTGATTAATAACGCGTGCCTCGGNAAAACTGCCCTTCTG
1396	1334	KCCJBXE01DOVC4	TGTAGTAGCCCAGGCGCGACTTTTGAACAGAGTAAGCCATCAAATCTCCCTAAACTTTACAGCAAACCGGCATGCTTAAGCGCCGCTCTGACCGTCTCACGACCACTGTCGGTGATTGGTGTCATTGGCAGGCGCAGCGTATCGGTCGCCACAAGACCCAGTTCCTTACATGCCCATTTCACCGGGATTGGATTGGGTTCGACAAATAGTTTGTTGNGTAATGGCATCAGACGCTGATTAATAACGCGTGCCTCGGCAAAACTGCCCTTCTG
597	2305	KCCJBXE01BQQVN	TGAAGGGTGCCAGGCGCGACTTTTGAACAGAGTAAGCCATCAAATCTCCCTAAACTTTACAGCAAACCGGCATGCTTAAGCGCCGCTCTGACCGTCTCACGACCACTGTCGGTGATTGGTGTCATTGGCAGGCGCAGCGTATCGGTCGCCACAAGACCCAGTTCCTTACATGCCCATTTCACCGGGATTGGATTGGGTTCGACAAATAGTTTGTTGTGTAATGGCATCAGACGCTGATTAATAACGCGTGCCTCGGNAAAACTGCCCTTCTG
1270	1400	KCCJBXE01DDS6Y	CAGGATCCCCAGGCGCGACTTTTGAACAGAGTAAGCCATCAAATCTCCCTAAACTTTACAGCAAACCGGCATGCTTAAGCGCCGCTCTGACCGTCTCACGACCACTGTCGGTGATTGGTGTCATTGGCAGGCGCAGCGTATCGGTCGCCACAAGACCCAGTTCCTTACATGCCCATTTCACCGGGATTGGATTGGGTTCGACAAATAGTTTGTTGTGTAATGGCATCAGACGCTGATTAATAACGCGTGCCTCGGNAAAACTGCCCTTCTG
1431	1222	KCCJBXE01DRXV8	TCGTTGTTATCAGGCGCTACTTTTGAACAGAGTAAGCCATCAAATCTCCCTAAACTTTACAGCAAACCGGCATGCTTAAGCGCCGCTCTGACCGTCTCACGACCACTGTCGGTGATTGGTGTCATTGGCAGGCGCAGCGTATCGGTCGCCACAAGACCCAGTTCCTTACATGCCCATTTCACCGGGATTGGATTGGGTTCGACAAATAGTTTGTTGTGTAATGGCATCAGACGCTGATTAATAACGCGTGCCTCGGCAAAACTGCCCTTCTG
243	1547	KCCJBXE01AVNG9	ACAATGTGCTCAGGCGCGACTTTTGAACAGAGTAAGCCATCAAATCTCCCTAAACTTTACAGCAAACCGGCATGCTTAAGCGCCGCTCTGACCGTCTCACGACCACTGTAGGTGATTGGTGTCATTGGCAGGCGCAGCGTATCGGTCGCCACAAGACCCAGTTCCTTACATGCCCATTTCACCGGGATTGGATTGGGTTCGACAAATAGTTTGTTGTGTAATGGCATCAGACGCTGATTAATAACGCGTGCCTCGGCAAAACTGCCCTTCTG
916	2044	KCCJBXE01CIQVI	TAGGACCGTCCAGGCGCGACTTTTGAACAGAGTAAGCCATCAAATCTCCCTAAACTTTACAGCAAACCGGCATGCTTAAGCGCCGCTCTGACCGTCTCACGACCACTGTCGGTGATTGGTGTCATTGGCAGGCGCAGCGTATCGGTCGCCACAAGACCCAGTTCCTTACATGCCCATTTCACCGGGATTGTATTGGGTTCGACAAATAGTTTGTTGTGTAATGGCATCAGACGCTGATTAATAACGCGTGCCTCGGCAAATGCCCTTCTG
641	2394	KCCJBXE01BUL0C	TCAGGGTTAACAGGCGCGACTTTTGAACAGAGTAAGCCATCAAATCTCCCTAAACTTTACAGCAAACCGGCATGCTTAAGCGCCGCTCTGACCGTCTCACGACCACTGTCGGTGATTGGTGTCATTGGCAGGCGCAGCGTATCGGTCGCCACAAGACCCAGTTCCTTACATGCCCATTTCACCGGGATTGGATTGGGTTCTACAAATAGTTTGTTGTGTAATGGCATCAGACGCTGATTAATAACGCGTGCCTCGGCAAAATGCCCTTCTG
36	2138	KCCJBXE01ADHPO	CCCTCCTACTCAGGCGCGACTTTTGAACAGAGTAAGCCATCAAATCTCCCTAAACTTTACAGCAAACCGGCATGCTTAAGCGCCGCTCTGACCGTCTCACGACCACTGTCGGTGATTGGTGTCATTGGCAGGCGCAGCGTATCGGTCGCCACAAGACCCAGTTCCTTACATGCCCATTTCACCGGGATTGGATTGGGTTCGACAAATAGTTTGTTGTGTAATGGCATCAGACGCTGATTAATAACGCGTGCCTCGGNAAAACTGCCCTTCTG
1417	3870	KCCJBXE01DQROW	AACTATTTGTCAGGCGCGACTTTTGAACAGAGTAAGCCATCAAATCTCCCTAAACTTTACAGCAAACCGGCATGCTTAAGCGCCGCTCTGACCGTCTCACGACCACTGTCGGTGATTGGTGTCATTGGCAGGCGCAGCGTATCGGTCGCCACAAGACCCAGTTCCTTACATGCCCATTTCACCGGGATTGGATTGGGTTCGACAAATAGTTTGTTGTGTAATGGCATCAGACGCTGATTAATAACGCGTGCCTCGGNAAAACTGCCCTTCTG
1415	797	KCCJBXE01DQIZZ	TGGTTGTGTACAGGCGCGACTTTTGAACAGAGTAAGCCATCAAATCTCCCTAAACTTTACAGCAAACCGGCATGCTTAAGCGCCGCTCTGACCGTCTCACGACCACTGTCGGTGATTGGTGTCATTGGCAGGCGCAGCGTATCGGTCGCCACAAGACCCAGTTCCTTACATGCCCATTTCACCGGGATTGGATTGGGTTCGACAAATAGTTTGTTGTGTAATGGCATCAGACGCTGATTAATAACGCGTGCCTCGGNAAAACTGCCCTTCTG
1346	7	KCCJBXE01DKGBD	TAAGGCAACACAGGCGCGACTTTTGAACATAGTAAGCCATCAAATCTCCCTAAACTTTACAGCAAACCGGCATGCTTAAGCGCCGCTCTGACCGTCTCACGACCACTGTCGGTGATTGGTGTCATTGGCAGGCGCAGCGTATCGGTCGCCACAAGACCCAGTTCCTTACATGCCCATTTCACCGGGATTGGATTGGGTTCGACAAATAGTTTGTTGTGTAATGGCATCAGACGCTGATTAATAACGCGTGCCTCGGCAAAACTGCCCTTCTG
1087	1605	KCCJBXE01CXQZB	CGTGTTCAGTCAGGCGCGACTTTTGAACAGAGTAAGCTATCAAATCTCCCTAAACTTTACAGCAAACCGGCATGCTTAAGCGCCGCTCTGACCGTCTCACGACCACTGTCGGTGATTGGTGTCATTGGCAGGCGCAGCGTATCGGTCGCCACAAGACCCAGTTCCTTACATGCCCATTTCACCGGGATTGGATTGGGTTCGACAAATAGTTTGTTGTGTAATGGCATCAGACGCTGATTAATAACGCGTGCCTCGGCAAAACTAGCCCTTCTG
433	2680	KCCJBXE01BCCUI	CCTTTGCAAACAGGCGCGACTTTTGAACAGAGTAAGCCATCAAATCTCCCTAAACTTTACAGCAAACCGGCATGCTTAAGCGCCGCTCTGACCGTCTCACGACCACTGTCGGTGATTGGTGTCATTGGCAGGCGCAGCGTATCGGTCGCCACAAGACCCAGTTCCTTACATGCCCATTTCACCGGGATTGGATTGGGTTCGACAAATAGTTTGTTGTGTAATGGCATCAGACGCTGATTAATAACGCGTGCCTCGGNAAAACTGCCCTTCTG
877	4074	KCCJBXE01CFC6K	ATTTTCGAGCCAGGCGCGACTTTTGAACAGAGTAAGCCATCAAATCTCCCTAAACTTTACAGCAAACCGGCATGCTTAAGCGCCGCTCTGACCGTCTCACGACCACTGTCGGTGATTGGTGTCATTGGCAGGCGCAGCGTATCGGTCGCCACAAGACCCAGTTCCTTACATGCCCATTTCACCGGGATTGGATTGGGTTCGACAAATAGTTTGTTGTGTAATGGCATCAGACGCTGATTAATAACGCGTGCCTCGGNAAAACTGCCCTTCTG
1346	3897	KCCJBXE01DKJBF	CGACTCTCCCCAGGCGCGACTTTTGAACAGAGTAAGCCATCAAATCTCCCTAAACTTTACAGCAAACCGGCATGCTTAAGCGCCGCTCTGACCGTCTCACGACCACTGTCGGTGATTGGTGTCATTGGCAGGCGCAGCGTATCGGTCGCCACAAGACCCAGTTCCTTACATGCCCATTTCACCGGGGACTGGATTGGGTTCGACAAATAGTTTGTTGTGTAATGGCATCAGACGCTGATTAATAACGCGTGCCTCGGCAAAACTGCCCTTCTG
333	2512	KCCJBXE01A3KN2	TAGTTGAGCACAGGCGCGACTTTTGAACAGAGTAAGCCATCAAATCTCCCTAAACTTTACAGCAAACCTGCATGCTTAAGCGCCGCTCTGACCGTCTCACGACCACTGTCGGTGATTGGTGTCATTGGCAGGCGCAGCGTATCGGTCGCCACAAGACCCAGTTCCTTACATGCCCATTTCACCGGGATTGGATTGGGTTCGACAAATAGTTTGTTGTGTAATGGCATCAGACGCTGATTAATAACGCGTGCCTCGGCAAAACTGCCCTTCTG
516	3545	KCCJBXE01BJNT3	TAGTTACCATCAGGCGCGACTTTTGAACAGAGTAAGCCATCAAATCTCCCTAAACTTTACAGCAAACCGGCATGCTTAAGCGCCGCTCTGACCGTCTCACGACCATTGTCGGTGATTGGTGTCATTGGCAGGCGCAGCGTATCGGTCGCCACAAGACCCAGTTCCTTACATGCCCATTTCACCGGGATTGGATTGGGTTCGACAAATAGTTTGTTGTGTAATGGCATCAGACGCTGATTAATAACGCGTGCCTCGGCAAAACTGCCCTTCTG
194	1831	KCCJBXE01ARCT1	ACGTTCGTACCAGGCGCGACTTTTGAACAGAGTAAGCCATCAAATCTCCCTAAACTTTACAGCAAACCGGCATGCTTAAGCGCCGCTCTGACCGTCTCACGACCACTGTCGGTGATTGGTGTCATTGGCAGGCGCAGCGTATAGGTCGCCACAAGACCCAGTTCCTTACATGCCCATTTCACCGGGATTGGATTGGGTTCGACAAATAGTTTGTTGTGTAATGGCATCAGACGCTGATTAATAACGCGTGCCTCGGCAAAATGCCCTTCTG
402	3065	KCCJBXE01A9M53	CTAGCTTGTACAGGCGCGACTTTGAACAGAGTAAGCCATCAAATCTCCCTAAACTTTACAGCAAACCGGCATGCTTAAGCGCCGCTCTGACCGTCTCACGACCACTTTCGGTGATTGGTGTCATTGGCAGGCGCAGCGTATCGGTCGCCACAAGACCCAGTTCCTTACATGCCCATTTCACCGGGGATTGGATTGGGTTCGACAAATAGTTTGTTGTGTAATGGCATCAGACGCTGATTAATAACGCGTGCCTCGGCAAAACTGCCCTTCTG
1475	3258	KCCJBXE01DVUI0	AAGGTCTATCCAGGCGCGACTTTTGAACAGAGTAAGCCATCAAATCTCCCTAAACTTTACAGCAAACCGGCATGCTTAAGCGCCGCTCTGACCGTCTCACGACCACTGTCGGTGATTGGTGTCATTGGCAGGCGCAGCGTATCGGTCGCCACAAGACCCAGTTCCTTACATGCCCATTTCACCGGGATTGGATTGGGTTCGACAAATAGTTTGTTGTGTAATGGCATCAGACGCTGATTAATAACGCGTGCCTCGGNAAAACTGCCCTTCTG
1271	1116	KCCJBXE01DDV4U	TGGACGAAATCAGGCGCGACTTTTGAACAGAGTAAGCCATCAAATCTCCCTAAACTTTACAGCAAACCGGCATGCTTAAGCGCCGCTCTGACCGTCTCACGACCACTGTCGGTGATTGGTGTCATTGGCAGGCGCAGCGTATCGGTCGCCACAAGACCCAGTTCCTTACATGCCCATTTCACCGGGATTGGATTGGGTTCGACAAATAGTTTGTTGTGTAATGGCATCAGACGCTGATTAATAACGCGTGCCTCGGNAAAACTGCCCTTCTG
241	1719	KCCJBXE01AVHAH	CCCATAACAACAGGCGCGACTTTTGAACAGAGTAAGCCATCAAATCTCCCTAAACTTTACAGCAAACCGGCATGCTTAAGCGCCGCTCTGACCGTCTCACGACCACTGTCGGTGATTGGTGTCATTGGCAGGCGCAGCGTATCGGTCGCCACAAGACCCAGTTCCTTACATGCCCATTTCACCGGGATTGGATTGGGTTCGACAAATAGTTTGTTGTGTAATGGCATCAGACGCTGATTAATAACGCGTGCCTCGGNAAAACTGCCCTTCTG
1415	328	KCCJBXE01DQIMY	ACTGGGAGTACAGGCGCGACTTTTGAACAGAGTAAGCCATCAAATCTCCCTAAACTTTACAGCAAACCGGCATGCTTAAGCGCCGCTCTGACCGTCTCACGACCACTGTCGGTGATTGGTGTCATTGGCAGGCGCAGCGTATCGGTCGCCACAAGACCCAGTTCCTTACATGCCCATTTCACCGGGATTGGATTGGGTTCGACAAATAGTTTGTTGTGTAATGGCATCAGACGCTGATTAATAACGCGTGCCTCGGNAAAACTGCCCTTCTG
667	2916	KCCJBXE01BWWK2	TGGAGAGACACAGGCGCGACTTTTGAACAGAGTAAGCCATCAAATCTCCCTAAACTTTACAGCAAACCGGCATGCTTAAGCGCCGCTCTGACCGTCTCACGACCACTGTAGGTGATTGGTGTCATTGGCAGGCGCAGCGTATCGGTCGCCACAAGACCCAGTTCCTTACATGCCCATTTCACCGGGATTGGATTGGGTTCGACAAATAGTTTGTTGTGTAATGGCATCAGACGCTGATTAATAACGCGTGCCTGGCAAAACTGCCCTTCT
723	376	KCCJBXE01B1RL2	TTTAGACGCCCAGGCGCGACTTTTGAACAGAGTAAGCCATCAAATCTCCCTAAACTTTACAGCAAACCGGCATGATTAAGCGCCGCTCTGACCGTCTCACGACCACTGTCGGTGATTGGTGTCATTGGCAGGCGCAGCGTATCGGTCGCCACAAGACCCAGTTCCTTACATGCCCATTTCACCGGGATTGGATTGGGTTCGACAAATAGTTTGTTGTGTAATGGCATCAGACGCTGATTAATAACGCGTGCCTCGGCAAATGCCCTTCTG
608	2856	KCCJBXE01BRP2I	TAGGTGAAATCAGGCGCGACTTTTGAACAGAGTAAGCCATCAAATCTCCCTAAACTTTACAGCAAACCGGCATGCTTAAGCGCCGCTCTGACCGCCTCACGACCACTGTCGGTGATTGGTGTCATTGGCAGGCGCAGCGTATCGGTCGCCACAAGACCCAGTTCCTTACATGCCCATTTCACCGGGATTGGATTGGGTTCGACAAATAGTTTGTTGTGTAATGGCATCAGACGCTGATTAATAACGCGTGCCTCGGCAAAACTGCCCTTCTG
293	1367	KCCJBXE01AZ1C5	AGGGTGAAGGCAGGCGCGACTTTTGAACAGAGTAAGCCATCAAATCTCCCTAAACTTTACAGCAAACCGGCATGCTTAAGCGCCGCTCTGACCGTCTCACGACCACTGTCGGTGATTGGTGTCATTGGCAGGCGCAGCGTATCGGTCGCCACAAGACCCAGTTCCTTACATGCCCATTTCACCGGGATTGGATTGGGTTCGACAAATAGTTTGTTGTGTAATGGCATCAGACGCTGATTAATAACGCGTGCCTCGGNAAAACTGCCCTTCTG
1136	3467	KCCJBXE01C1295	CACTAAAGGTCAGGCGCGACTTTTGAACAGAGTAAGCCATCAAATCTCCCTAAACTTTACAGCAAACCGGCATGCTTAAGCGCCGCTCTGACCGTCTCACGACCACTGTCGGTGATTGGTGTCATTGGCAGGCGCAGCGTATCGGTCGCCACAAGACCCAGTTCCTTACATGCCCATTTCACCGGGATTGGATTGGGTTCGACAAATAGTTTGTTGTGTAATGGCATCAGACGCTGATTAATAACGCGTGCCTCGGNAAAACTGCCCTTCTG
1202	2246	KCCJBXE01C7UXK	TTGTACGGCGCAGGCGCGACTTTTGAACAGAGTAAGCCATCAAATCTCCCTAAACTTTACAGCAAACCGGCATGCTTAAGCGCCGCTCTGACCGTCTCACGACCACTGTCGGTGATTGGTGTCATTGGCAGGCGCAGCGTATCGGTCGCCACAAGACCCAGTTCCTTACATGCCCATTTCACCGGGATTGGATTGGGTTCGACAAATAGTTTGTTGTGTAATGGCATCAGACGCTGATTAATAACGCGTGCCTCGGNAAAACTGCCCTTCTG
1358	2484	KCCJBXE01DLJ5I	TGGTCCACGTCAGGCGCGACTTTTGAACAGAGTAAGCCATCAAATCTCCCTAAACTTTACAGCAAACCGGCATGCTTAAGCGCCGCTCTGACCGTCTCACGACCACTGTCGGTGATTGGTGTCATTGGCAGGCGCAGCGTATCGGTCGCCACAAGACCCAGTTCCTTACATGCCCATTTCACCGGGATTGGATTGGGTTCGACAAATAGTTTGTTGTGTAATGGCATCAGACGCTGATTAATAACGCGTGCCTCGGNAAAACTGCCCTTCTG
788	1692	KCCJBXE01B7H16	CCTTATTTGTCAGGCGCGACTTTTGAACAGAGTAAGCCATCAAATCTCCCTAAACTTTACAGCAAACCGGCATGCTTAAGCGCCGCTCTGACCGTCTCACGACCACTGTAGGTGATTGGTGTCATTGGCAGGCGCAGCGTATCGGTCGCCACAAGACCCAGTTCCTTACATGCCCATTTCACCGGGATTGGATTGGGTTCGACAAATAGTTTGTTGTGTAATGGCATCAGACGCTGATTAATAACGCGTGCCTCGGCAAAACTGCCCTTCTG
602	1671	KCCJBXE01BQ56X	TAGCTACAACCAGGCGCGACTTTTGAACAGAGTAAGCCATCAAATCTCCCTAAACTTTACAGCAAACCGGCATGCTTAAGCGCCGCTCTGACCGTCTCACGACCACTGTCGGTGATTGGTGTCATTGGCAGGCGCAGCGTATCGGTCGCCACAAGACCCAGTTCCTTACATGCCCATTTCACCGGGATTGGATTGGGTTCGACAAATAGTTTGTTGTGTAATGGCATCAGACGCTGATTAATAACGCGTGCCTCGGNAAAACTGCCCTTCTG
1048	2198	KCCJBXE01CUB6G	AGGGGCGCATCAGGCGCGACTTTTGAACAGAGTAAGCCATCAAATCTCCCTAAACTTTACAGCAAACCGGCATGCTTAAGCGCCGCTCTGACCGTCTCACGACCACTGTCGGTGATTGGTGTCATTGGCAGGCGCAGCGTATCGGTCACCACAAGACCCAGTTCCTTACATGCCCATTTCACCGGGATTGGATTGGGTTCGACAAATAGTTTGTTGTGTAATGGCATCAGACGCTGATTAATAACGCGTGCCTCGGCAAAACTGCCCTTCTG
174	2490	KCCJBXE01APL4S	TGAGCCCAATCAGGCGCGACTTTTGAACAGAGTAAGCCATCAAATCTCCCTAAACTTTACAGCAAACCGGCATGCTTAAGCGCCGCTCTGACCGTCTCACGACCACTGTCGGTGATTGGTGTCATTGGCAGGCGCAGCGTATCGGTCGCCACAAGACCCAGTTACTTACATGCCCATTTCACCGGGATTGGATTGGGTTCGACAAATAGTTTGTTGTGTAATGGCATCAGACGCTGATTAATAACGCGTGCCTGGCAAAACTGCCCTTCTG
719	115	KCCJBXE01B1ERP	CAGTTCAGGTCAGGCGCGACTTTTGAACAGAGTAAGCCATCAAATCTCCCTAAACTTTACAGCAAACCGGCATGCTTAAGCGCCGCTCTGACCGTCTCACGACCACTGTCGGTGATTGGTGTCATTGGCAGGCGCAGCGTATCGGTCGCCACAAGACCCAGTTCCTTACATGCCCATTTCACCGGGATTGGATTGGGTTCGACAAATAGTTTGTTGTGTAATGGCATNCAGACGCTGATTAATAACGNGTGCCTGGCAAAATGCCCTTCTG
1248	1934	KCCJBXE01DBV2O	TGAATCTCCTCAGGCGCGACTTTTGAACAGAGTAAGCCATCAAATCTCCCTAAACTTTACAGCAAACCGGCATGCTTAAGCGCCGCTCTGACCGTCTCACGACCACTGTCGGTGATTGGTGTCATTGGCAGGCGCAGCGTATCGGTCGCCACAAGACCCAGTTCCTTACATGCCCATTTCACCGGGATTGGATTGGGTTCGACAAATAGTTTGTTGTGTAATGGCATCAGACGCTTATTAATAACGCGTGCCTCGGCAAAACTGCCCTTCTG
664	2935	KCCJBXE01BWM39	TGGTCGGGATCAGGCGCGACTTTTGAACAGAGTAAGCCATCAAATCTCCCTAAACTTTACAGCAAACCGGCATGCTTAAGCGCCGCTCTGACCGTCTCACGACCACTGTCGGTGATTGGTGTCATTGGCAGGCGCAGCGTATCGGTCGCCACAAGACCCAGTTCCTTACATGCCCATTTCACCGGGATTGTATTGGGTTCGACAAATAGTTTGTTGTGTAATGGCATCAGACGCTGATTAATAACGCGTGCCTCGGCAAAACTGCCCTTCTG
351	2398	KCCJBXE01A45GW	TGGTCCAACACAGGCGCGACTTTTGAACAGAGTAAGCCATCAAATCTCCCTAAACTTTACAGCAAACCGGCATGCTTAAGCGCCGCTCTGACCGTCTCACGACCACTGTCGGTGATTGGTGTCATTGGCAGGCGCAGCGTATCGGTCGCCACAAGACCCAGTTCCTTACATGCCCATTTCACCGGGATTGGATTGGGTTCGACAAATAGTTTGTTGTGTAATGGCATCAGACGCTTATAATAACGCGTGCCTCGGCAAATGCCCTTCTG
137	1652	KCCJBXE01AMCJQ	AGGGCCAGATCAGGCGCGACTTTTGAACAGAGTAAGCCATCAAATCTCCCTAAACTTTACAGCAAACCGGCATGCTTAAGCGCCGCTCTGACCGTCTCACGACCACTGTCGGTTATGTGT
1099	928	KCCJBXE01CYSDU	ATCGCCTTATCAGGCGCGACTTTTGAACAGAGTAAGCCATCAAATCTCCCTAAACTTTACAGCAAACCGGCATGCTTAAGCGCCGCTCTGACCGTCTCACGACCACTGTCGGTGATTGGTGTCATTGGCAGGCGCAGCGTATCGGTCGCCACAAGACCCAGTTCCTTACATGCCCATTTCACCGGGATTGGATTGGGTTCTACAAATAGTTTGTTGTGTAATGGCATCAGACGCTGATTAATAACGCGTGCCTCGGCAAATGCCCTTCTG
1468	2332	KCCJBXE01DU7OU	TAGCTACAACCAGGCGCGACTTTTGAACAGAGTAAGCCATCAAATCTCCCTAAACTTTACAGCAAACCGGCATGCTTAAGCGCCGCTCTGACCGTCTCACGACCACTGTCGGTGATTGGTGTCATTGGCAGGCGCAGCGTATCGGTCGCCACAAGACCCAGTTCCTTACATGCCCATTTCACCGGGGATTGGATTGGGTTCGACAAATAGTTTGTTGTGTAATGGCATCAGACGCTGATTAATAACGCGTGCCTCGGNAAAACTGCCCTTCTG
45	340	KCCJBXE01AD8RQ	TCGAATCCGCCAGGCGCGACTTTTGAACAGAGTAAGCCATCAAATCTCCCTAAACTTTACAGCAAACCGGCATGCTTAAGCGCCGCTCTGACCGTCTCACGACCACTGTCGGTGATTGGTGTCATTGGCAGGCGCAGCGTATCGGTCGCCACAAGACCCAGTTCCTTACATGCCCATTTCACCGGGATTGGATTGGGTTCGACAAATAGTTTGTTGTGTAATGGCATCAGACGCTGATTAATAACGCGTGCCTCGGNAAAACTGCCCTTCTG
34	3086	KCCJBXE01ADB4G	TAGCTAAGGACAGGCGCGACTTTTGAACAGAGTAAGCCATCAAATCTCCCTAAACTTTACAGCAAACCGGCATGCTTAAGCGCCGCTCTGACCGTCTCACGACCACTGTCGGTGATTGGTGTCATTGGCAGGCGCAGCGTATCGGTCGCCACAAGACCCAGTTCCTTACATGCCCATTTCACCGGGATTGGATTGGGTTCGACAAATAGTTTGTTGTGTAATGGCATCAGACGCTGATTAATAACGCGTGCCTCGGNAAAACTGCCCTTCTG
203	3262	KCCJBXE01AR6DS	AAACGGCACTCAGGCGCGACTTTTGAACAGAGTAAGCCATCAAATCTCCCTAAACTTTACAGCAAACCGGCATGCTTAAGCGCCGCTCTGACCGTCTCACGACCACTGTCGGTGATTGGTGTCATTGGCAGGCGCAGCGTATCGGTCGCCACAAGACCCAGTTCCTTACATGCCCATTTCACCGGGATTGGATTGGGTTCGACAAATAGTTTGTTGTGTAATGGCATCAGACGCTGATTAATAACGCGTGCCTCGGNAAAACTGCCCTTCTG
536	2029	KCCJBXE01BLDVJ	ACATTTTGGCCAGGCGCGACTTTTGAACAGAGTAAGCCATCAAATCTCCCTAAACTTTACAGCAAACCGGCATGCTTAAGCGCCGCTCTTACCGTCTCACGACCACTGTCGGTGATTGGTGTCATTGGCAGGCGCAGCGTATCGGTCGCCACAAGACCCAGTTCCTTACATGCCCATTTCACCGGGGATTGGATTGGGTTCGTACAAATAGTTTGTTGTGTAATGGCATCAGACGCTGATTAATAACGCGTGCCTCGGCAAAATGCCCTTCTG
940	270	KCCJBXE01CKTCW	TCGGCCTAATCAGGCGCGACTTTTGAACAGAGTAAGCCATCAAATCTCCCTAAACTTTACAGCAAACCGGCATGCTTAAGCGCCGCTCTGACCGTCTCACGACCACTGTCGGTGATTGGTGTCATTGGCAGGCGCAGCGTATCGGTCGCCACAAGACCCAGTTCCTTACATGCCCATTTCACCGGGATTGGATTGGGTTCGACAAATAGTTTGTTGTGTAATGGCATCAGACGCTGATTAATAACGCGTGCCTCGGNAAAACTGCCCTTCTG
957	2651	KCCJBXE01CMCW9	CGGTAACATTCAGGCGCGACTTTTGAACAGAGTAAGCCATCAAATCTCCCTAAACTTTACAGCAAACCGGCATGCTTAAGCGCCGCTCTGACCGTCTCACGACCACTGTGGTGATTGGTGTCATTGGCAGGCGCAGCGTATCGGTCGCCACAAGACCCAGTTCCTTACATGCCCATTTCACCGGGATTGGATTGGGTTCGACAAATAGTTTGTTGTGTAATGGCATCAGACGCTGATTAATAACGCGTGCCTCGGNAAAACTGCCCTTCTG
1363	3173	KCCJBXE01DL0HJ	CCAAAATGCCCAGGCGCGACTTTTGAACAGAGTAAGCCATCAAATCTCCCTAAACTTTACAGCAAACCGGCATGCTTAAGCGCCGCTCTGACCGTCTCACGACCACTGTCGGTGATTGGTGTCATTGGCAGGCGCAGCGTATCGGTCGCCACAAGACCCAGTTCCTTACATGCCCATTTCACCGGGTATTGGATTGGGTTCGACAAATAGTTTGTTGTGTAATGGCATCAGACGCTGATTAACTAACGCGTGCCTCGGNAAAACTGCCCTTCTG
640	1509	KCCJBXE01BUH5Z	TGTAACAGGCGCGACTTTGAACAGAGTAAGCAATACAAATCTACCCTAAACTTTACAGCAAACCGGCATGCTTAAGCGCCGCTCTGACCGTCTCACGACCACTGTCGGTGATTGGTGTCATTGGCAGGCGCAGCGTATCGGTCGCCACAAGACCCAGTTCCTTACATGCCCATTTCACCGGGATTGGATTGGGTTCGACAAATAGTTTGTTGTGTAATGGCATCAGACGCTGATTAATAACGCGTGCCTCGGCAAAATGCCCTTCTG
323	2590	KCCJBXE01A2O4G	TGCTTGAGCACAGGCGCGACTTTTGAACAGAGTAAGCCATCAAATCTCCCTAAACTTTACAGCAAACCGGCATGCTTAAGCGCCGCTCTGACCGTCTCACGACCACTGTCGGTGATTGGTGTCATTGGCAGGCGCAGCGTATCGGTCGCCACAAGACCCAGTTCCTTACATGCCCATTTCACCGGGATTGATTGGGTTCGACAAATAGTTTGTTGTGTAATGGCATTAGACGCTGATTAATAACGCGTGCCTCGGCAAAACTGCCCTTCTG
819	2462	KCCJBXE01B98MO	ACTAAATCACCAGGCGCGACTTTTGAACAGAGTAAGCCATCAAATCTCCCTAAACTTTACAGCAAACCGGCATGCTTAAGCGCCGCTCTGACCGTCTCACGACCACTGTCGGTGATTGGTGTCATTGGCAGGCGCAGCGTATCGGTCGCCACAAGACCCAGTTCCTTACATGCCCATTTCACCGGGATTGGATTGGGTTCGACAAATAGTTTGTTGTGTAATGGCATCAGACGCTGATTAATAACGCGTGCCTCGGNAAAACTGCCCTTCTG
229	2874	KCCJBXE01AUF88	CCTTGCTTTTCAGGCGCGACTTTTGAACAGAGTAAGCCATCAAATCTCCCTAAACTTTACAGCAAACCGGCATGCTTAAGCGCCGCTCTGACCGTCTCACGACCACTGTCGGTGATTGGTGTCATTGGCAGGCGCAGCGTATCGGTCGCCACAAGACCCAGTTCCTTACATGCCCATTTCACCGGGATTGGATTGGGTTCGACAAATAGTTTGTTGTGTAATGGCATCAGACGCTGATTAATAACGCGTGCCTCAGCAAAACTGCCCTTCTG
815	201	KCCJBXE01B9T8R	ATACAGAGTTCAGGCGCGACTTTTGAACAGAGTAAGCCATCAAATCTCCCTAAACTTTACAGCAAACCGGCATGCTTAAGCGCCGCTCTGACCGTCTCACGACCACTGTCGGTGATTGGTGTCATTGGCAGGCGCAGCGTATCGGTCGCCACAAGACCCAGTTCCTTACATGCCCATTTCACCGGGATTGGATTGGGTTCGACAAATAGTTTGTTGTGTAATGGCATCATACGCTGATTAATAACGCGTGCCTGGCAAAACTGCCCTTCTG
627	114	KCCJBXE01BTBZ4	ATGGTAGGTTCAGGCGCGACTTTTGAACAGAGTAAGCCATCAAATCTCCCTAAACTTTACAGCAAACCGGCATGCTTAAGCGCCGCTCTGACCGTCTCACGACCACTGTCGGTGATTGGTGTCATTGGCAGGCGCAGCGTATCGGTCGCCACAAGACCCAGTTCCTTACATGCCCATTTCACCGGGATTGTATTGGGTTCGACAAATAGTTTGTTGTGTAATGGCATCAGACGCTGATTAATAACGCGTGCCTCGGCAAAACTGCCCTTCTG
917	749	KCCJBXE01CIS1B	CCAATCCCACCAGGCGCGACTTTTGAACAGAGTAAGCCATCAAATCTCCCTAAACTTTACAGCAAACCGGCATGCTTAAGCGCCGCTCTGACCGTCTCACGACCACTGTCGGTGATTGGTGTCATTGGCAGGCGCAGCGTATCGGTCGCAACAAGACCCAGTTCCTTACATGCCCATTTCACCGGGATTGGATTGGGTTCGACAAATAGTTTGTTGTGTAATGGCATCAGACGCTGATTAATAACGCGTGCCTCGGCAAAA
871	767	KCCJBXE01CERN1	TCTACCCTGCAGGCGCGACTTTTGAACAGAGTAAGCCATCAAATCTCCCTAAACTTTACAGCAAACCGGCATGCTTAAGCGCCGCTCTGACCGTCTCACGACCACTGTCGGTGATTGGTGTCATTGGCAGGCGCAGCGTATCGGTCGCCACAAGACCCAGTTCCTTACATGCCCATTTCACCGGGATTGGATTGGGTTCGACAAATAGTTTGTTGTGTAATGGCATCAGACGCTGATTAATAACGCGTGCCTCGGNAAAACTGCCCTTCTG
1492	2577	KCCJBXE01DXBQB	TCGGAACCGCCGAGGCGCGACTTTTGAACAGAGTAAGCCATCAAATCTCCCTAAACTTTACAGCAAACCGGCATGCTTAAGCGCCGCTCTGACCGTCTCACGACCACTGTCGGTGATTGGTGTCATTGGCAGGCGCAGCGTATAGGTCGCCACAAGACCCAGTTCCTTACATGCCCATTTCACCGGGATTGGATTGGGTTCGACAAATAGTTTGTTGTGTAATGGCATCAGACGCTGATTAATAACGCGTGCCTCGGCAAAATGCCCTTCTG
359	3889	KCCJBXE01A5VWJ	TCGTCTTATCCAGGCGCGACTTTTGAACAGAGTAAGCCATCAAATCTCCCTAAACTTTACAGCAAACCGGCATGCTTAAGCGCCGCTCTGACCGTCTCACGACCACTGTCGGTGATTGGTGTCATTGGCAGGCGCAGCGTATCGGTCGCCACAAGACCCAGTTCCTTACATGCCCATTTCACCGTGATTGGATTGGGTTCGACAAATAGTTTGTTGTGTAATGGCATCAGACGCTGATTAATAACGCGTGCCTCGGCAAAACTGCCCTT
523	1156	KCCJBXE01BJ736	TCTAAATAGTCAGGCGCGACTTTTGAACAGAGTAAGCCATCAAATCTCCCTAAACTTTACAGCAAACCGGCATGCTTAAGCGCCGCTCTGACCGTCTCACGACCACTGTCGGTGATTGGTGTCATTGGCAGGCGCAGCGTATCGGTCGCCACAAGACCCAGTTCCTTACATGCCCATTTCACCGGGATTGGATTGGGTTCGACAAATAGTTTGTTGTGTAATGGCATCAGACGCTGATTAATAACGCGTGCCTCGGNAAAACTGCCCTTCTG
964	2776	KCCJBXE01CMY46	CCGAACGATTCAGGCGCGACTTTTGAACAGAGTAAGCCATCAAATCTCCCTAAACTTTACAGCAAACCGGCATGCTTAAGCGCCGCTCTGACCGTCTCACGACCACTGTCGGTGATTGGTGTCATTGGCAGGCGCAGCGTATCGGTCGCCACAAGACCCAGTTCCTTACATGCCAATTTCACCGGGATTGGATTGGGTTCGACAAATAGTTTGTTGTGTAATGGCATCAGACGCTGATTAATAACGCGTGCCTCGGCAAAACTGCCCTTCT
1063	3691	KCCJBXE01CVOQL	CCGAAATGAGCAGGCGCGACTTTTGAACAGAGTAAGCCATCAAATCTCCCTAAACTTTACAGCAAACCGGCATGATTAAGCGCCGCTCTGACCGTCTCACGACCACTGTCGGTGATTGGTGTCATTGGCAGGCGCAGCGTATCGGTCGCCACAAGACCCAGTTCCTTACATGCCCATTTCACCGGGATTGGATTGGGTTCGACAAATAGTTTGTTGTGTAATGGCATCAGACGCTGATTAATAACGCGTGCCTCGGCAAAACTGCCCTTTCTG
1212	3971	KCCJBXE01C8RU9	TGGATTTCTACAGGCGCGACTTTTGAACAGAGTAAGCCATCAAATCTCCCTAAACTTTACAGCAAACCGGCATGCTTAAGCGCCGCTCTGACCGTCTCACGACCACTGTCGGTGATTGGTGTCATTGGCAGGCGCAGCGTATCGGTCGCCACAAGACCCAGTTCCTTACATGCCCATTTCACCGGGATTGGATTGGGTTCGACAAATAGTTTGTTGTGTAATGGCATCAGACGCTGATTAATAACGCGTGCCTCGGNAAAACTGCCCTTCTG
200	2802	KCCJBXE01ARWJO	TAGTACCAAGCAGGCGCGACTTTTGAACAGAGTAAGCCATCAAATCTCCCTAAACTTTACAGCAAACCGGCATGCTTAAGCGCCGCTCTGACCGTCTCACGACCACTGTCGGTGATTGGTGTCATTGGCAGGCGCAGCGTATCGGTCGCCACAAGACCCAGTTCCTTACATGCCCATTTCACCGGGATTGGATTGGGTTCGACAAATAGTTTGTTGTGTAATGGCATCAGACGCTGATTAATAACGCGTGCCTCGGNAAAACTGCCCTTCTG
727	2996	KCCJBXE01B159Y	CACGTTGATCAAGGCGCGACTTTTGAACAGAGTAAGCCATCAAATCTCCCTAAACTTTACAGCAAACCGGCATGCTTAAGCGCCGCTCTGACCGTCTCACGAACACTGTCGGTGATTGGTGTCATTGGCAGGCGCAGCGTATCGGTCGCCACAAGACCCAGTTCCTTACATGCCCATTTCACCGGGATTGGATTGGGTTCGACAAATAGTTTGTTGTGTAATGGCATCAGACGCTGATTAATAACGCGTGCCTCGGCAAAATGCCCTTCTG
1053	3697	KCCJBXE01CUS4Z	CCCATAGGCTCAGGCGCGACTTTTGAACAGAGTAAGCCATCAAATCTCCCTAAACTTTACAGCAAACCGGCATGCTTAAGCGCCGCTCTGACCGTCTCACGACCACTGTCGGTGATTGGTGTCATTGGCAGGCGCAGCGTATCGGTCGCCACAAGACCCAGTTCCTTACATGCCCATTTCACCGGGATTGGATTGGGTTTGACAAATAGTTTGTTGTGTAATGGCATCAGACGCTGATTAATAACGCGTGCCTCGGCAAAACTGCCCTTCTG
510	1074	KCCJBXE01BI2YS	CGTGTTCAGTCAGGCGCGACTTTTGAACAGAGTAAGCTATCAAATCTCCCTAAACTTTACAGCAAACCGGCATGCTTAAGCGCCGCTCTGACCGTCTCACGACCACTGTCGGTGATTGGTGTCATTGGCAGGCGCAGCGTATCGGTCGCCACAAGACCCAGTTCCTTACATGCCCATTTCACCGGGATTGGATTGGGTTCGACAAATAGTTTGTTGTGTAATGGCATCAGACGCTGATTAATAACGCGTGCCTCGGCAAAACTAGCCCTTCTG
479	579	KCCJBXE01BGCLX	CGGTAAAATCCAGGCGCGACTTTTGAACAGAGTAAGCCATCAAATCTCCCTAAACTTTACAGCAAACCGGCATGCTTAAGCGCCGCTCTGACCGTCTCACGACCACTGTCGGTGATTGGTGTCATTGGCAGGCGCAGCGTATCGGTCGCCACAAGACCCAGTTCCTTACATGCCCATTTCACCGGGATTGGATTGGGTTCTACAAATAGTTTGTTGTGTAATGGCATCAGACGCTGATTAATAACGCGTGCCTCGGCAAATGCCCTTCTG
167	1248	KCCJBXE01AOY1U	CTACAACAACCAGGCGCGACTTTTGAACAGAGTAAGCCATCAAATCTCCCTAAACTTTACAGCAAACCGGCATGCTTAAGCGCCGCTCTGACCGTCTCACGACCACTGTCGGTGATTGGTGTCATTGGCAGGCGCAGCGTATCGGTCGCCACAAGACCCAGTTCCTTACATGCCCATTTCACCGGGGATTGGATTGGGTTCGACAAATAGTTTGTTGTGTAATGGCATCAGACGCTGATTAATAACGCGTGCCTCGGNAAAACTGCCCTTCTG
880	1043	KCCJBXE01CFKBP	TCTGCGTAAACAGGCGCGACTTTTGAACAGAGTAAGCCATCAAATCTCCCTAAACTTTACAGCAAACCGGCATGCTTAAGCGCCGCTCTGACCGTCTCACGACCACTGTCGGTGATTGGTGTCATTGGCAGGCGCAGCGTATCGGTCGCCACAAGACCCAGTTCCTTACATGCCCATTTCACCGGGATTGGATTGGGTTCTACAAATAGTTTGTTGTGTAATGGCATCAGACGCTGATTAATAACGCGTGCCTCGGCAAAACTGCCCTTCTG
405	1884	KCCJBXE01A9VQM	TACCCGAGGGCAGGCGCGACTTTTGAACAGAGTAAGCCATCAAATCTCCCTAAACTTTACAGCAAACCGGCATGCTTAAGCGCCGCTCTGACCGTCTCACGACCACTGTCGGTGATTGGTGTCATTTGCAGGCGCAGCGTATCGGTCGCCACAAGACCCAGTTCCTTACATGCCCATTTCACCGGGATTGGATTGGGTTCGACAAATAGTTTGTTGTGTAATGGCATCAGACGCTGATTAATAACGCGTGCCTCGGCAAATGCCCTTCTG
575	1352	KCCJBXE01BOSL2	TGTGTGCGACCAGGCGCGACTTTTGAACAGAGTAAGCCATCAAATCTCCCTAAACTTTACAGCAAACCGGCATGCTTAAGCGCCGCTCTGACTGTCTCACGACCACTGTCGGTGATTGGTGTCATTGGCAGGCGCAGCGTATCGGTCGCCACAAGACCCAGTTCCTTACATGCCCATTTCACCGGGATTGGATTGGGTTCGACAAATAGTTTGTTGTGTAATGGCATCAGACGCTGATTAATAACGCGTGCCTCGGCAAAACTGCCCTTCTG
1285	1745	KCCJBXE01DE4U7	ACAGCGGGGGCAGGCGCGACTTTTGAACAGAGTAAGCCATCAAATCTCCCTAAACTTTACAGCAAACCGGCATGCTTAAGCGCCGCTCTGACCGTCTCACGACCACTGTCGGTGATTGGTGTCATTGGCAGGCGCAGCGTATCGGTCGCCACAAGACCCAGTTCCTTACATGCCCATTTCACCGGGGATTGGATTGGGTTCGACAAATAGTTTGTTGTGTAATGGCATCAGACGCTGATTAATAACGCGTGCCTCGGNAAAACTGCCCTTCTG
391	2906	KCCJBXE01A8N94	CCCAACGGGCCAGGCGCGACTTTTGAACAGAGTAAGCCATCAAATCTCCCTAAACTTTACAGCAAACCGGCATGCTTAAGTGCCGCTCTGACCGTCTCACGACCACTGTCGGTGATTGGTGTCATTGGCAGGCGCAGCGTATCGGTCGCCACAAGACCCAGTTCCTTACATGCCCATTTCACCGGGATTGGATTGGGTTCGACAAATAGTTTGTTGTGTAATGGCATCAGACGCTGATTAATAACGCGTGCCTCGGCAAAATGCCCTTCTG
959	1045	KCCJBXE01CMHZ7	TGCGAAGGGACAGGCGCGACTTTTGAACAGAGTAAGCCATCAAATCTCCCTAAACTTTACAGCAAACCGGCATGCTTAAGCGCCGCTCTGACCGTCTCACGACCACTGTCGGTGATTGGTGTCATTGGCAGGCGCAGCGTATCGGTCGCCACAAGACCCAGTTCCTTACATGCCCATTTCACCGGGATTGGATTGGGTTCGACAAATAGTTTGTTGTGTAATGGCATCAGACGCTGATTAATAACGCGTGCCTCGGNAAAACTGCCCTTCTG
162	959	KCCJBXE01AOI0X	CAACCGCGACCAGGCGCGACTTTTGAACAGAGTAAGCCATCAAATCTCCCTAAACTTTACAGCAAACCGGCATGCTTAAGCGCCGCTCTGACCGTCTCACGACCACTGTCGGTGATTGGTGTCATTGGCAGGCGCAGCGTATCGGTCGCCACAAGACCCAGTTCCTTACATGCCCATTTCACCGGGATTGGATTGGGTTCGACAAATAGTTTGTTGTGTAATGGCATCAGACGCTGATTAATAACGCGTGCCTCGGNAAAACTGCCCTTCTG
732	2080	KCCJBXE01B2LDE	TGCGAAAACTCAGGCGCGACTTTTGAACAGAGTAAGCCATCAAATCTCCCTAAACTTTACAGCAAACCGGCATGCTTAAGCGCCGCTCTGACCGTCTCACGACCACTGTCGGTGATTGGTGTCATTGGCAGGCGCAGCGTATCGGTCGCCACAAGACCCAGTTCCTTACATGCCCATTTCACCGGGATTGGATTGGGTTCGACAAATAGTTTGTTGTGTAATGGCATCAGACGCTTATAATAACGCGTGCTCGGCAAATGCCCTTCTG
1004	761	KCCJBXE01CQF0B	TAGTTATAGTCAGGCGCGACTTTTGAACAGAGTAAGCCATCAAATCTCCCTAAACTTTACAGCAAACCGGCATGCTTAAGCGCCGCTCTGACCGTCTCACGACCACTGTCGGTGATTGGTGTCATTGGCAGGCGCAGCGTATCGGTAGCCACAAGACCCAGTTCCTTACATGCCCATTTCACCGGGATTGGATTGGGTTCGACAAATAGTTTGTTGTGTAATGGCATCAGACGCTGATTAATAACGCGTGCCTCGGCAAAACTGCCCTTCTG
1036	2432	KCCJBXE01CTAFM	AAGGAAAGACCAGGCGCGACTTTTGAACAGAGTAAGCCATCAAATCTCCCTAAACTTTACAGCAAACCGGCATGCTTAAGCGCCGCTCTGACCGTCTCACGACCACTGTCGGTGATTGGTGTCATTGGCAGGCGCAGCGTATCGGTCGCCACAAGACCCAGTTCCTTACATGCCCATTTCNCCGGGATTGGATTGGGTTCGACAAATAGTTTGTTGTGTAATGGCATCAGACGCTGATTAATAACGCGTGCCTCGGCAAAATGCCCTTCTG
237	3130	KCCJBXE01AU5QK	CTCCGTTACACAGGCGCGACTTTTGAACAGAGTAAGCCATCAAATCTCCCTAAACTTTACAGCAAACCGGCATGCTTAAGCGCCGCTCTGACCGTCTCACGACCACTGTCGGTGATTGGTGTCATTGGCAGGCGCAGCGTATCGGTCGCCACAAGACCCAGTTCCTTACATGCCCATTTCACCGGGGATTGGATTGGGTTCGACAAATAGTTTGTTGTGTAATGGCATCAGACGCTGATTAATAACGCGTGCCTCGGNAAAACTGCCCTTCTG
1230	4014	KCCJBXE01DACSG	AGTCCCTACTCAGGCGCGACTTTTGAACAGAGTAAGCCATCAAATCTCCCTAAACTTTACAGCAAACCGGCATGCTTAAGCGCCGCTCTGACCGTCTCACGACCACTGTCGGTGATTGGTGTCATTGGCAGGCGCAGCGTATCGGTCGCCACAAGACCCAGTTCCTTACATGCCCATTTCACCGGGGATTGGATTGGGTTCGACAAATAGTTTGTTGTGTAATGGCATCAGACGCTGATTAATAACGCGTGCCTCGGNAAAACTGCCCTTCTG
231	632	KCCJBXE01AUKUI	CAACCGCGACCAGGCGCGACTTTTGAACAGAGTAAGCCATCAAATCTCCCTAAACTTTACAGCAAACCGGCATGCTTAAGCGCCGCTCTGACCGTCTCACGACCACTGTCGGTGATTGGTGTCATTGGCAGGCGCAGCGTATCGGTCGCCACAAGACCCAGTTCCTTACATGCCCATTTCACCGGGATTGGATTGGGTTCGACAAATAGTTTGTTGTGTAATGGCATCAGACGCTGATTAATAACGCGTGCCTCGGNAAAACTGCCCTTCTG
865	3615	KCCJBXE01CEAWH	CTGTTTGTTTCAGGCGCGACTTTTGAACAGAGTAAGCCATCAAATCTCCCTAAACTTTACAGCAAACCGGCATGCTTAAGCGCCGCTCTGACCGTCTCACGACCACTGTCGGTGATTGGTGTCATTGGCAGGCGCAGCGTATCGGTCGCCACAAGACCCAGTTCCTTACATGCCCATTTCACCGGGATTGGATTGGGTTCTACAAATAGTTTGTTGTGTAATGGCATCAGACGCTGATTAATAACGCGTGCCTCGGCAAAATGCCCTTCTG
217	625	KCCJBXE01ATCLF	TGGTACGCTTCAGGCGCGACTTTTGAACAGAGTAAGCCATCAAATCTCCCTAAACTTTACAGCAAACCGGCATGCTTAAGCGCCGCTCTGACCGTCTCACGACCACTGTCGGTGATTGGTGTCATTGGCAGGCGCAGCGTATCGGTCGCCACAAGACCCAGTTCCTTACATGCCCATTTCACCGGGATTGGATTGGGTTCGACAAATAGTTTGTTGTGTAATGGCATCAGACGCTGATTAATAACGCGTGCCTCGGNAAAACTGCCCTTCTG
243	3642	KCCJBXE01AVO3G	TCGTAGGACTCAGGCGCGACTTTTTGAACAGAGTAAGCCATCAAATCTCCCTAAACTTTACAGCAAACCGGCATGCTTAAGCGCCGCTCTGACCGTCTCACGACCACTGTCGGTGATTGGTGTCATTGGCAGGCGCAGCGTATCGGTCGCCACAAGACCCAGTTCCTTACATGCCCATTTCACCGGGATTGGATTGGGTTACGACAAATAGTTTGTTGTGTAATGGCATCAGACGCTGATTAATAACGCGTGCCTCGGNAAAACTGCCCTTCTG
1330	1282	KCCJBXE01DI2QC	AAGATAAACGCAGGCGCGACTTTTGAACAGAGTAAGCCATCAAATCTCCCTAAACTTTACAGCAAACCGGCATGCTTAAGCGCCGCTCTGACCGTCTCACGACCACTGTCGGTGATTGGTGTCATTGGCAGGCGCAGCGTATCGGTCGCTACAAGACCCAGTTCCTTACATGCCCATTTCACCGGGATTGGATTGGGTTCGACAAATAGTTTGTTGTGTAATGGCATCAGACGCTGATTAATAACGCGTGCCTCGGCAAAACTGCCCTTCTG
1274	3174	KCCJBXE01DD67C	CGAAGACCGCCAGGCGCGACTTTTGAACAGAGTAAGCCATCAAATCTCCCTAAACTTTACAGCAAACCGGCATGCTTAAGCGCCGCTCTGACCGTCTCACGACCACTGTCGGTGATTGGTGTCATTGGCAGGCGCAGCGTATCGGTCGCCACAAGACCCAGTTCCTTACATGCCCATTTCACCGGGATTGGATTGGGTTCGACAAATAGTTTGTTGTGTAATGGCATCAGACGCTGATTAATAACGCGTGCCTCGGNAAAACTGCCCTTCTG
328	3077	KCCJBXE01A25AV	TGTATAAAATCAGGCGCGACTTTTGAACAGAGTAAGCCATCAAATCTCCCTAAACTTTACAGCAAACCGGCATGCTTAAGCGCCGCTCTGACCGTCTCACGACCACTGTCGGTGATTGGTGTCATTGGCAGGCGCAGCGTATCGGTCGCCACAAGACCCAGTTCCTTACATGCCCATTTCACCGGGATTGGATTGGGTTCGACAAATAGTTTGTTGTGTAATGGCATCAGACGCTGATTAATAACGCGTGCCTCGGNAAAACTGCCCTTCT
952	803	KCCJBXE01CLVO1	AAGGGATCGCCAGGCGCGACTTTTGAACAGAGTAAGCCATCAAATCTCCCTAAACTTTACAGCAAACCGGCATGCTTAAGCGCCGCTCTGACCGTATCACGACCACTGTCGGTGATTGGTGTCATTGGCAGGCGCAGCGTATCGGTCGCCACAAGACCCAGTTCCTTACATGCCCATTTCACCGGGATTGGATTGGGTTCGACAAATAGTTTGTTGTGTAATGGCATCAGACGCTGATTAATAACGCGTGCCTCGGCAAAACTGCCCTTCTG
83	1206	KCCJBXE01AHLJC	CGGGGGTGGCAGGCGCGACTTTTGAACAGAGTAAGCCATCAAATCTCCCTAAACTTTACAGCAAACCGGCATGCTTAAGCGCCGCTCTGACCGTCTCACGACCACTGTCGGTGATTGGTGTCATTGGCAGGCGCAGCGTATCGGTCGCCACAAGACCCAGTTCCTTACATGCCCATTTCACCGGGGATTGGATTGGGTTCGACAAATAGTTTGTTGTGTAATTGCATCAGACGCTGATTAATAACGCGTGCCTCGGCAAAATGCCCTTCT
889	201	KCCJBXE01CGB4B	TTTGTAAACACAGGCGCGACTTTTGAACAGAGTAAGCCATCAAATCTCCCTAAACTTTACAGCAAACCGGCATGCTTAAGCGCCGCTCTGACCGTCTCACGACCACTGTCGGTGATTGGTGTCATTGGCAGGCGCAGCGTATCGGTCGCCACAAGACCCAGTTCCTTACATGCCCATTTCACCGGGATTGGATTGGGTTCGACAAATAGTTTGTTGTGTAATGACATCAGACGCTGATTAATAACGCGTGCCTCGGCAAATGCCCTTCTG
137	1260	KCCJBXE01AMB8U	ACGCACTAATCAGGCGCGACTTTTGAACAGAGTAAGCCATCAAATCTCCCTAAACTTTACAGCAAACCGGCATGCTTAAGCGCCGCTCTGACCGTCTCACGACCACTGTCGGTGATTGGTGTCATTTGCAGGCGCAGCGTATCGGTCGCCACAAGACCCAGTTCCTTACATGCCCATTTCACCGGGTATTGGATTGGGTTCGACAAATAGTTTGTTGTGTAATGGCATCAGACGCTGATTAATAACGCGTGCCTCGGCAAAACTGCCCTTCTG
25	633	KCCJBXE01ACHSB	TAGGCTACGTCAGGCGCGACTTTTGAACAGAGTAAGCCATCAAATCTCCCTAAACTTTACAGCAAACCGGCATGCTTAAGCGCCGCTCTGACCGTCTCACGACCACTGTCGGTGATTGGTGTCATTGGCAGGCGCAGCGTATCGGTCGCCACAAGACCCAGTTCCTTACATGCCCATTTCACCGGGATTGGATTGGGTTCGACAAATAGTTTGTTGTGTAATGGCATCAGACGCTGATTAATAACGCGTGCCTCGGNAAAACTGCCCTTCTG
1010	508	KCCJBXE01CQYRY	AGGAGTTTATCAGGCGCGACTTTTGAACAGAGTAAGCCATCAAATCTCCCTAAACTTTACAGCAAACCGGCATGCTTAAGCGCCGCTCTGACCGTCTCACGACCACTGTCGGTGATTGGTGTCATTGGCAGGCGCAGCGTATCGGTCGCCACAAGACCCAGTTCCTTACATGCCCATTTCACCGGGATTGGATTGGGTTCTACAAATAGTTTGTTGTGTAATGGCATCAGACGCTGATTAATAACGCGTGCCTCGGCAAAACTGCCCTTCTG
870	3241	KCCJBXE01CEQEZ	CAGTACAAACCAGGCGCGACTTTTGAACAGAGTAAGCCATCAAATCTCCCTAAACTTTACAGCAAACCGGCATGCTTAAGCGCCGCTCTGACCGTCTCACGACCACTGTTGGTGATTGGTGTCATTGGCAGGCGCAGCGTATCGGTCGCCACAAGACCCAGTTCCTTACATGCCCATTTCACCGGGATTGGATTGGGTTCGACAAATAGTTTGTTGTGTAATGGCATCAGACGCTGATTAATAACGCGTGCCTCGGCAAAACTGCCCTTCTG
1220	398	KCCJBXE01C9ED8	CGGAAGTATTCAGGCGCGACTTTTGAACAGAGTAAGCCATCAAATCTCCCTAAACTTTACAGCAAACCGGCATGCTTAAGCGCCGCTCTGACCGTCTCACGACCACTGTCGGTGATTGGTGTCATTGGCAGGCGCAGCGTATCGGTCGCCACAAGACCCAGTTCCTTACATGCCCATTTCACCGGGATTGGATTGGGTTCGACAAATAGTTTGTTGTGTAATGGCATCAGACGCTGATTAATAACGCGTGCCTCGGNAAAACTGCCCTTCTG
355	522	KCCJBXE01A5GNW	TAGGCGTTGTCAGGCGCGACTTTTGAACAGAGTAAGCTATCAAATCTCCCTAAACTTTACAGCAAACCGGCATGCTTAAGCGCCGCTCTGACCGTCTCACGACCACTGTCGGTGATTGGTGTCATTGGCAGGCGCAGCGTATCGGTCGCCACAAGACCCAGTTCCTTACATGCCCATTTCACCGGGATTGGATTGGGTTCGACAAATAGTTTGTTGTGTAATGGCATCAGACGCTGATTAATAACGCGTGCCTCGGCAAAACTGCCCTTCTG
1475	771	KCCJBXE01DVSLX	TGACTGCGATCAGGCGCGACTTTTGAACAGAGTAAGCCATCAAATCTCCCTAAACTTTACAGCAAACCGGCATGCTTAAGCGCCGCTCTGACCGTCTCACGACCACTGTCGGTGATTGGTGTCATTGGCAGGCGCAGCGTATCGGTCGCCACAAGACCCAGTTCCTTACATGCCCATTTCATCGGGATTGGATTGGGTTCGACAAATAGTTTGTTGTGTAATGGCATCAGACGCTGATTAATAACGCGTGCCTCGGCAAAACTGCCCTTCTG
31	3454	KCCJBXE01AC2XC	CGTTCAGAACCAGGCGCGACTTTTGAACAGAGTAAGCCATCAAATCTCCCTAAACTTTACAGCAAACCGGCATGCTTAAGCGCCGCTCTGACCGTCTCACGACCACTGTCGGTGATTGGTGTCATTGGCAGGCGCAGCGTATCGGTCGCCACAAGACCCAGTTCCTTACATGCCCATTTCACCGGGATTGGATTGGGTTCGACAAATAGTTTGTTGTGTAATGGCATCAGACGCTGATTAATAACGCGTGCCTCGGNAAAACTGCCCTTCTG
1219	3250	KCCJBXE01C9DFO	CAGGGCGATCTCAGGCGCGACTTTTGAACAGAGTAAGCCATCAAATCTCCCTAAACTTTACAGCAAACCGGCATGCTTAAGCGCCGCTCTGACCGTCTCACGACCACTGTCGGTGATTGGTGTCATTGGCAGGCGCAGCGTATCGGTCGCCACAAGACCCAGTTCCTTACATGCCCATTTCACCGGGATTGGATTGGGTTCGACAAATAGTTTGTTGTGTAATGGCATCAGACGCTGATTAATAACGAGTGCCTCGGCAAAACTGCCCTTCTG
90	3190	KCCJBXE01AH86W	TGGTTCAACTCAGGCGCGACTTTTGAACAGAGTAAGCCATCAAATCTCCCTAAACTTTACAGCAAACCGGCATGCTTAAGCGCCGCTCTGACCGTCTCACGACCACTGTCGGTGATTGGTGTCATTGGCAGGCGCAGCGTATCGGTCGCCACAAGACCCAGTTCCTTACATGCCCATTTCACCGGGATTGGATTGGGTTCGACAAATAGTTTGTTGTGTAATGGCATCAGACGCTGATTAACTAACGCGTGCCTCGGNAAAACTGCCCTTCTG
1419	165	KCCJBXE01DQU5J	TAGAAGCCAACAGGCGCGACTTTTGAACAGAGTAAGCCATCAAATCTCCCTAAACTTTACAGCAAACCGGCATGCTTAAGCGCCGCTCTGACCGTCTCACGACCACTGTCGGTGATTGGTGTCATTGGCAGGCGCAGCGTATCGGTCGCCACAAGACCCAGTTCCTTACATGCCCATTTCACCGGGATTGGATTGGGTTCGACAAATAGTTTGTTGTGTAATGGCATCAGACGCTGATTAATAACGCGTGCCTCGGNAAAACTGCCCTTCTG
966	1310	KCCJBXE01CM4B0	CACTGGGGTCAGGCGCGACTTTTGAACAGAGTAAGCCATCAAATCTCCCTAAACTTTACAGCAAACCGGCATGCTTAAGCGCCGCTCTGACCGTCTAACGACCACTGTCGGTGATTGGTGTCATTGGCAGGCGCAGCGTATCGGTCGCCACAAGACCCAGTTCCTTACATGCCCATTTCACCGGGATTGGATTGGGTTCGACAAATAGTTTGTTGTGTAATGGCATCAGACGCTGATTAATAACGCGTGCCTCGGCAAAATGCCCTTCTG
755	2152	KCCJBXE01B4L4A	ATGGTAGGTTCAGGCGCGACTTTTGAACAGAGTAAGCCATCAAATCTCCCTAAACTTTACAGCAAACCGGCATGCTTAAGCGCCGCTCTGACCGTCTCACGACCACTGTCGGTGATTGGTGTCATTGGCAGGCGCAGCGTATCGGTCGCCACAAGACCCAGTTCCTTACATGCCCATTTCACCGGGATTGTATTGGGTTCGACAAATAGTTTGTTGTGTAATGGCATCAGACGCTGATTAATAACGCGTGCCTCGGCAAAACTGCCCTTCTG
808	2911	KCCJBXE01B897L	TTGTGAAGTCCAGGCGCGACTTTTGAACAGAGTAAGCCATCAAATCTCCCTAAACTTTACAGCAAACCGGCATGCTTAAGCGCCGCTCTGACCGTCTCACGACCACTGTCGGTGATTGGTGTCATTGGCAGGCGCAGCGTATCGGTCGCCACAAGACCCAGTTCCTTACATGCCCATTTCACCGGGATTGGATTGGGTTCGACAAATAGTTTGTTGTGTAATGGCATCAGACGCTGATTAATAACGCGTGCCTCGGNAAAACTGCCCTTCTG
1113	1800	KCCJBXE01CZ1AY	TGGGTTCATACAGCGCGACTTTGAACAGAGTAAGCCATCAAATCTCCCTAAACTTTACAGCAAACCGGCATGCTTAAGCGCCGCTCTGACCGTCTCACGACCACTGTCGGTGATTGGTGTCATTGGCAGGCGCAGCGTATCGGTCGCCACAAGACCCAGTTCCTTACATGCCCATTTCACCGGGATTGGATTGGGTTCGACAAATAGTTTGTTGTGTAATGGCATCAGACGCTGATTAATAACGCGTGCCTCGGNAAAACTGCCCTTCTG
719	3437	KCCJBXE01B1HBZ	TTGCTGATATCAGGCGCGACTTTTGAACAGAGTAAGCCATCAAATCTCCCTAAACTTTACAGCAAACCGGCATGCTTAAGCGCCGCTCTGACCGTCTCACGACCACTGTCGGTGATTGGTGTCATTGGCAGGCGCAGCGTATCGGTCGCCACAAGACCCAGTTCCTTACATGCCCATTTCACCGGGATTGGATTGGGTTCTACAAATAGTTTGTTGTGTAATGGCATCAGACGCTGATTAATAACGCGTGCCTCGGCAAAATGCCCTTCTG
1183	822	KCCJBXE01C55R8	TTGATTGGTACAGGCGCGACTTTTGAACAGAGTAAGCCATCAAATCTCCCTAAACTTTACAGCAAACCGGCATGCTTAAGCGCCGCTCTGACCGTCTCACGACCACTGTCGGTGATTGGTGTCATTGGCAGGCGCAGCGTATCGGTCGCCACAAGACCCAGTTCCTTACATGCCCATTTCACCGGGATTGGATTGGGTTCGACAAATAGTTTGTTGTGTAATGGCATCAGACGCTGATTAATAACGCGTGCCTCGGNAAAACTGCCCTTCTG
1358	3258	KCCJBXE01DLKQ0	CGTGTTCAGTCAGGCGCGACTTTTGAACAGAGTAAGCTATCAAATCTCCCTAAACTTTACAGCAAACCGGCATGCTTAAGCGCCGCTCTGACCGTCTCACGACCACTGTCGGTGATTGGTGTCATTGGCAGGCGCAGCGTATCGGTCGCCACAAGACCCAGTTCCTTACATGCCCATTTCACCGGGATTGGATTGGGTTCGACAAATAGTTTGTTGTGTAATGGCATCAGACGCTGATTAATAACGCGTGCCTCGGCAAAACTAGCCCTTCTG
581	2504	KCCJBXE01BPCGQ	TCTATCGTAACAGGNGCGACTTTTGAACAGAGTAAGCCATCAAATCTCCCTAAACTTTACAGCAAACCGGCATGCTTAAGCGCCGCTCTGACCGTCTCACGACCACTGTCGGTGATTGGTGTCATTGGCAGGCGCAGCGTATCGGTCGCCACAAGACCCAGTTCCTTACATGCCCATTTCACCGGGATTGGATTGGGTTCGACAAATAGTTTGTTGTGTAATGGCATCAGACGCTGATTAATAACGCGTGCCTCGGCAAAACTGCCCTTCTG
1365	3651	KCCJBXE01DL66D	TAGCATTAGACAGGCGCGACTTTTGAACAGAGTAAGCCATCAAATCTCCCTAAACTTTACAGCAAACCGGCATGCTTAAGCGCCGCTCTGACCGTCTCACGACCACTGTAGGTGATTGGTGTCATTGGCAGGCGCAGCGTATCGGTCGCCACAAGACCCAGTTCCTTACATGCCCATTTCACCGGGATTGGATTGGGTTCGACAAATAGTTTGTTGTGTAATGGCATCAGACGCTGATTAATAACGCGTGCCTCGGCAAAACTGCCCTTCTG
349	1852	KCCJBXE01A4YP6	TAATTGTGTACAGGCGCGACTTTTGAACAGAGTAAGCCATCAAATCTCCCTAAACTTTACAGCAAACCGGCATGCTTAAGCGCCGCTCTGACCGTCTCACGACCACTGTCGGTGATTGGTGTCATTGGCAGGCGCAGCGTATCGGTCGCCACAAGACCCAGTTCCTTACATGCCCATTTCACCGGGATTGGATTGGGTTCGACAAATAGTTTGTTGTGTAATGGCATCAGACGCTGATTAATAACGCGTGCCTCGGNAAAACTGCCCTTCTG
1298	2467	KCCJBXE01DGAID	CGCTCGAAACCAGGCGCGACTTTTGAACAGAGTAAGCCATCAAATCTCCCTAAACTTTACAGCAAACCGGCATGCTTAAGCGCCGCTCTGACCGTCTCACGACCACTGTCGGTGATTGGTGTCATTGGCAGGCGCAGCGTATCGGTCGCCACAAGACCCAGTTCCTTACATGCCCATTTCACCGGGATTGGATTGGGTTCGACAAATAGTTTGTTGTGTAATGGCATCAGACGCTGATTAATAACGCGTGCCTCGGNAAAACTGCCCTTCTG
69	1082	KCCJBXE01AGC60	TTGGTACATTCAGGCGCGACTTTTGAACAGAGTAAGCCATCAAATCTCCCTAAACTTTACAGCAAACCGGCATGCTTAAGCGCCGCTCTGACCGTCTCACGACCACTGTCGGTGATTGGTGTCATTGGCAGGCGCAGCGTATCGGTCGCCACAAGACCCAGTTCCTTACATGCCCATTTCACCGGGATTGGATTGGGTTCGACAAATAGTTTGTTGTGTAATGGCATCAGACGCTGATTAATAACGCGTGCCTCGGNAAAACTGCCCTTCTG
83	1308	KCCJBXE01AHLL6	CACAGCTTCGCAGGCGCGACTTTTGAACAGAGTAAGCCATCAAATCTCCCTAAACTTTACAGCAAACCGGCATGCTTAAGCGCCGCTCTGACCGTCTCACGACCACTGTCGGTGATTGGTGTCATTGGCAGGCGCAGCGTATCGGTCGCCACAAGACCCAGTTCCTTACATGCCCATTTCACCGGGTATTGGATTGGGTTCTACAAATAGTTTGTTGTGTAATGGCATCAGACGCTGATTAATAACGCGTGCCTCGGCAAAACTGCCCTTCTG
274	2560	KCCJBXE01AYD8I	TATTTAAGATCAGGCGCGACTTTTGAACAGAGTAAGCCATCAAATCTCCCTAAACTTTACAGCAAACCGGCATGCTTAAGCGCCGCTCTGACCGTCTCACGACCACTGTCGGTGATTGGTGTCATTGGCAGGCGCAGCGTATCGGTCGCCACAAGACCCAGTTCCTTACATGCCCATTTCACCGGGATTGGATTGGGTTCGACAAATAGTTTGTTGTGTAATGGCATCAGACGCTGATTAATAACGCGTGCCTCGGNAAAACTGCCCTTCTG
82	1548	KCCJBXE01AHIM2	CCCCGATTCTCAGGCGCGACTTTTGAACAGAGTAAGCCATCAAATCTCCCTAAACTTTACAGCAAACCGGCATGCTTAAGCGCCGCTCTGACCGTCTCACGACCACTGTCGGTGATTGGTGTCATTGGCAGGCGCAGCGTATCGGTCGCCACAAGACCCAGTTCCTTACATGCCCATTTCACCGGGATTGGATTGGGTTCGACAAATAGTTTGTTGTGTAATGGCATCAGACGCTGATTAATAACGCGTGCCTCGGNAAAACTGCCCTTCTG
609	2849	KCCJBXE01BRS73	CTCATCAAATCAGGCGCGACTTTTGAACAGAGTAAGCCATCAAATCTACCTAAACTTTACAGCAAACCGGCATGCTTAAGCGCCGCTCTGACCGTCTCACGACCACTGTCGGTGATTGGTGTCATTGGCAGGCGCAGCGTATCGGTCGCCACAAGACCCAGTTCCTTACATGCCCATTTCACCGGGATTGGATTGGGTTCGACAAATAGTTTGTTGTGTAATGGCATCAGACGCTGATTAATAACGCGTGCCTCGGCAAAACTGCCCTTCTG
210	3223	KCCJBXE01ASSG5	TGGGAGCCCACAGGCGCGACTTTTGAACAGAGTAAGCCATCAAATCTCCCTAAACTTTACAGCAAACCGGCATGCTTAAGCGCCGCTCTGACCGTCTCACGACCACTGTCGGTGATTGGTGTCATTGGCAGGCGCAGCGTATCGGTCGCCACAAGACCCAGTTCCTTACATGCCCATTTCACCGGGATTGGATTGGGTTCGACAAATAGTTTGTTGTGTAATGGCATCAGACGCTGATTAATAACGCGTGCCTAGGCAAAACTGCCCTTCTG
944	3256	KCCJBXE01CK8AY	CGTGTTCAGTCAGGCGCGACTTTTGAACAGAGTAAGCTATCAAATCTCCCTAAACTTTACAGCAAACCGGCATGCTTAAGCGCCGCTCTGACCGTCTCACGACCACTGTCGGTGATTGGTGTCATTGGCAGGCGCAGCGTATCGGTCGCCACAAGACCCAGTTCCTTACATGCCCATTTCACCGGGATTGGATTGGGTTCGACAAATAGTTTGTTGTGTAATGGCATCAGACGCTGATTAATAACGCGTGCCTCGGCAAAACTAGCCCTTCTG
579	2177	KCCJBXE01BO5V3	AGGTGCTTAACAGGCGCGACTTTTGAACAGAGTAAGCCATCAAATCTCCCTAAACTTTACAGCAAACCGGCATGCTTAAGCGCCGCTCTGACCGTCTCACGACCACTGTCGGTGATTGGTGTCATTGGCAGGCGCAGCGTATCGGTCGCCACAAGACCCAGTTCCTTACATGCCCATTTCACCGGGATTGGATTGGGTTCGACAAATAGTTTGTTGTGTAATGGCATCAGACGCTGATTAATAACGCGTGCCTCGGNAAAACTGCCCTTCTG
859	1433	KCCJBXE01CDP87	ATGGTAGGTTCAGGCGCGACTTTTGAACAGAGTAAGCCATCAAATCTCCCTAAACTTTACAGCAAACCGGCATGCTTAAGCGCCGCTCTGACCGTCTCACGACCACTGTCGGTGATTGGTGTCATTGGCAGGCGCAGCGTATCGGTCGCCACAAGACCCAGTTCCTTACATGCCCATTTCACCGGGATTGTATTGGGTTCGACAAATAGTTTGTTGTGTAATGGCATCAGACGCTGATTAATAACGCGTGCCTCGGCAAAACTGCCCTTCTG
1101	106	KCCJBXE01CYX2K	AGCAAAAACGCCAGGCGCGACTTTTGAACAGAGTAAGCCATCAAATCTCCCTAAACTTTACAGCAAACCGGCATGCTTAAGCGCCGCTCTGACCGTCTCACGACCACTGTCGGTGATTGGTGTCATTGGCAGGCGCAGCGTATCGGTCGCCACAAGACCCAGTTCCTTACATGCCCATTTCACCGGGATTGGATTGGGTTCGACAAATAGTTTGTTGTGTAATGGCATCAGACGCTGATTAATAACGCGTGCCTCGGNAAAACTGCCCTTCTGA
1412	3101	KCCJBXE01DQBAN	CGATGGCTGTCAGGCGCGACTTTTGAACAGAGTAAGCCATCAAATCTCCCTAAACTTTACAGCAAACCGGCATGCTTAAGCGCCGCTCTGACCGTCTCACGACCACTGTCGGTGATTGGTGTCATTGGCAGGCGCAGCGTATCGGTCGCCACAAGACCCAGTTCCTTACATGCCCATTTCACCGGGATTGGATTGGGTTCTACAAATAGTTTGTTGTGTAATGGCATCAGACGCTGATTAATAACGCGTGCCTCGGCAAAACTGCCCTTCTG
481	3980	KCCJBXE01BGLJY	CCCCTTAGCTCAGGCGCGACTTTTGAACAGAGTAAGCCATCAAATCTCCCTAAACTTTACAGCAAACCGGCATGCTTAAGCGCCGCTCTGACCGTCTCACGACCACTGTCGGTGATTGGTGTCATTGGCAGGCGCAGCGTATCGGTCGCCACAAGACCCAGTTCCTTACATGCCCATTTCACCGGGATTGGATTGGGTTCGACAAATAGTTTGTTGTGTAATGGCATCAGACGCTGATTAATAACGCGTGCCTCGGNAAAACTGCCCTTCTG
1386	171	KCCJBXE01DNYU1	TAAGCAAAATCAGGCGCGACTTTTGAACAGAGTAAGCCATCAAATCTCCCTAAACTTTACAGCAAACCGGCATGCTTAAGCGCCGCTCTGACCGTCTCACGACCACTGTCGGTGATTGGTGTCATTGGCAGGCGCAGCGTATCGGTCGCCACAAGACCCAGTTCCTTACATGCCCATTTCACCGGGATTGGATTGGGTTCGACAAATAGTTTGTTGTGTAATGGCATCAGACGCTGATTAATAACGCGTGCCTCGGNAAAACTGCCCTTCTG
980	1475	KCCJBXE01COCPH	CACCCCCGTACAGGCGCGACTTTTGAACAGAGTAAGCCATCAAATCTCCCTAAACTTTACAGCAAACCGGCATGCTTAAGCGCCGCTCTGACCGTCTCACGAACACTGTCGGTGATTGGTGTCATTGGCAGGCGCAGCGTATCGGTCGCCACAAGACCCAGTTCCTTACATGCCCATTTCACCGGGATTGGATTGGGTTCGACAAATAGTTTGTTGTGTAATGGCATCAGACGCTGATTAATAACGCGTGCCTCGGCAAAATGCCCTTCTG
110	594	KCCJBXE01AJYEC	TGGTCTCTCCCAGGCGCGACTTTTGAACAGAGTAAGCCATCAAATCTCCCTAAACTTTACAGCAAACCGGCATGCTTAAGCGCCGCTCTGACCGTCTCACGACCACTGTCGGTGATTGGTGTCATTGGCAGGCGCAGCGTATCGGTCGCCACAAGACCCAGTTCCTTACATGCCCATTTCACCGGGATTGGATTGGGTTCGACAAATAGTTTGTTGTGTAATGGCATCAGACGCTGATTAATAACGCGTGCCTCGGNAAAACTGCCCTTCTG
1053	911	KCCJBXE01CUQZL	TAGCCGTGTCCAGGCGCGACTTTTGAACAGAGTAAGCCATCAAATCTCCCTAAACTTTACAGCAAACCGGCATGCTTAAGCGCCGCTCTGACCGTCTCACGACCACTGTCGGTGATTGGTGTCATTGGCAGGCGCAGCGTATCGGTCGCCACAAGACCCAGTTCCTTACATGCCCATTTCACCGGGATTGGATTGGGTTCGACAAATAGTTTGTTGTGTAATGGCATCAGACGCTGATTAATAACGCGTGCCTCGGNAAAACTGCCCTTCTG
126	3487	KCCJBXE01ALE65	ATCATAAAGGCAGGCGCGACTTTTGAACAGAGTAAGCCATCAAATCTCCCTAAACTTTACAGCAAACCGGCATGCTTAAGCGCCGCTCTGACCGTCTCACGACCACTGTCGGTGATTGGTGTCATTGGCAGGCGCAGCGTATCGGTCGCCACAAGACCCAGTTCCTTACATGCCCATTTCACCGGGTATTGGATTGGGTTCTACAAATAGTTTGTTGTGTAATGGCATCAGACGCTGATTAATAACGCGTGCCTGGCAAAACTGCCCTTCTG
458	1102	KCCJBXE01BEIM4	TGAATTAACTCAGGCGCGACTTTTGAACAGAGTAAGCCATCAAATCTCCCTAAACTTTACAGCAAACCGGCATGCTTAAGCGCCGCTCTGACCGTCTCACGACCACTGTCGGTGATTGGTGTCATTGGCAGGCGCAGCGTATCGGTCGCCACAAGACCCAGTTCCTTACATGCCCATTTCACCGGGATTGGATTGGGTTCGACAAATAGTTTGTTGTGTAATGGCATCAGACGCTTATTAATAACGCGTGCCTCGGCAAAATGCCCTTCTG
143	2436	KCCJBXE01AMV36	TGGCTGTAGGCAGGCGCGACTTTTGAACAGAGTAAGCCATCAAATCTCCCTAAACTTTACAGCAAACCGGCATGCTTAAGCGCCGCTCTGACCGTCTCACGACCACTGTAGGTGATTGGTGTCATTGGCAGGCGCAGCGTATCGGTCGCCACAAGACCCAGTTCCTTACATGCCCATTTCACCGGGATTGGATTGGGTTCGACAAATAGTTTGTTGTGTAATGGCATCAGACGCTGATTAATAACGCGTGCCTGGCAAAACTGCCCTTCTG
29	780	KCCJBXE01ACUJI	AAGCATAAACCAGGCGCGACTTTTGAACAGAGTAAGCCATCAAATCTCCCTAAACTTTACAGCAAACCGGCATGCTTAAGCGCCGCTCTGACCGTCTCACGACCACTGTCGGTGATTGGTGTCATTGGCAGGCGCAGCGTATCGGTCGCCACAAGACCCAGTTCCTTACATGCCCATTTCACCGGGATTGGATTGGGTTCGACAAATAGTTTGTTGTGTAATGGCATCAGACGCTGATTAATAACGCGTGCCTCGGNAAAACTGCCCTTCTG
993	1403	KCCJBXE01CPHQL	TAACTACTATCAGGCGCGACTTTTGAACAGAGTAAGCCATCAAATCTCCCTAAACTTTACAGCAAACCGGCATGCTTAAGCGCCGCTCTGACCGTCTCACGACCACTGTCGGTGATTGGTGTCATTGGCAGGCGCAGCGTATCGGTCGCCACAAGACCCAGTTCCTTACATGCCCATTTCACCGGGATTGGATTGGGTTCGACAAATAGTTTGTTGTGTAATGGCATCAGACGCTGATTAATAACGCGTGCCTCGGNAAAACTGCCCTTCTG
807	701	KCCJBXE01B85CF	TATTAAAAGGCAGGCGCGACTTTTGAACAGAGTAAGCCATCAAATCTCCCTAAACTTTACAGCAAACCGGCATGCTTAAGCGCCGCTCTGACCGTCTCACGACCACTGTCGGTGATTGGTGTCATTGGCAGGCGCAGCGTATCGGTCGCCACAAGACCCAGTTCCTTACATGCCCATTTCACCGGGATTGGATTGGGTTCGACAAATAGTTTGTTGTGTAATGGCATCAGACGCTGATTAATAACGCGTGCCTCGGCAAAAGGCCCTTCTG
1038	1613	KCCJBXE01CTF4F	TTATATAGCTCAGGCGCGACTTTTGAACAGAGTAAGCCATCAAATCTCCCTAAACTTTACAGCAAACCGGCATGCTTAAGCGCCGCTCTGACCGTCTCACGACCACTGTAGGTGATTGGTGTCATTGGCAGGCGCAGCGTATCGGTCGCCACAAGACCCAGTTCCTTACATGCCCATTTCACCGGGATTGGATTGGGTTCGACAAATAGTTTGTTGTGTAATGGCATCAGACGCTGATTAATAACGCGTGCCTGGCAAAATGCCCTTCTG
1110	1217	KCCJBXE01CZRDF	TCAAAGGTCTCAGGCGCGACTTTTGAACAGAGTAAGCCATCAAATCTCCCTAAACTTTACAGCAAACCGGCATGCTTAAGCGCCGCTCTGACCGTCTCACGACCACTGTCGGTGATTGGTGTCATTGGCAGGCGCAGCGTATCGGTCGCCACAAGACCCAGTTCCTTACATGCCCATTTCACCGGGATTGGATTGGGTTCGACAAATAGTTTGTTGTGTAATGGCATCAGACGCTGATTAATAACGCGTGCCTCGGNAAAACTGCCCTTCTG
1404	1073	KCCJBXE01DPKF3	TGTCAGAGTTCAGGCGCGACTTTTGAACAGAGTAAGCCATCAAATCTCCCTAAACTTTACAGCAAACCGGCATGCTTAAGCGCCGCTCTGACCGTCTCACGACCACTGTCGGTGATTGGTGTCATTGGCAGGCGCAGCGTATCGGTCGCCACAAGACCCAGTTCCTTACATGCCCATTTCACCGGGATTGGATTGGGTTCGACAAATAGTTTGTTGTGTAATGGCATCAGACGCTGATTAATAATGCGTGCCTCGGCAAAACTGCCCTTCTG
703	1079	KCCJBXE01BZ0X1	TGCTTGAGCACAGGCGCGACTTTTGAACAGAGTAAGCCATCAAATCTCCCTAAACTTTACAGCAAACCGGCATGCTTAAGCGCCGCTCTGACCGTCTCACGACCACTGTCGGTGATTGGTGTCATTGGCAGGCGCAGCGTATCGGTCGCCACAAGACCCAGTTCCTTACATGCCCATTTCACCGGGATTGATTGGGTTCGACAAATAGTTTGTTGTGTAATGGCATTAGACGCTGATTAATAACGCGTGCCTGGCAAAATGCCCTTCTG
795	2528	KCCJBXE01B74TU	TGGTCGAATACAGGCGCGACTTTTGAACAGAGTAAGCCATCAAATCTCCCTAAACTTTACAGCAAACCGGCATGCTTAAGCGCCGCTCTGACCGTCTCACGACCACTGTCGGTGATTGGTGTCATTGGCAGGCGCAGCGTATCGGTCGCCACAAGACCCAGTTCCTTACATGCCCATTTCACCGGGATTGGATTGGGTTCGACAAATAGTTTGTTGTGTAATGGCATCAGACGCTGATTAATAACGCGTGCCTCGGNAAAACTGCCCTTCTG
1410	23	KCCJBXE01DP2LL	TCATCGGCTTCAGGCGCGACTTTTGAACAGAGTAAGCCATCAAATCTCACTAAACTTTACAGCAAACCGGCATGCTTAAGCGCCGCTCTGACCGTCTCACGACCACTGTCGGTGATTGGTGTCATTGGCAGGCGCAGCGTATCGGTCGCCACAAGACCCAGTTCCTTACATGCCCATTTCACCGGGATTGGATTGGGTTCGACAAATAGTTTGTTGTGTAATGGCATCAGACGCTGATTAATAACGCGTGCCTCGGCAAAACTGCCCTTCTG
380	812	KCCJBXE01A7NWE	AAGGGTATAACAGGCGCTACTTTTGAACAGAGTAAGCCATCAAATCTCCCTAAACTTTACAGCAAACCGGCATGCTTAAGCGCCGCTCTGACCGTCTCACGACCACTGTCGGTGATTGGTGTCATTGGCAGGCGCAGCGTATCGGTCGCCACAAGACCCAGTTCCTTACATGCCCATTTCACCGGGATTGGATTGGGTTCGACAAATAGTTTGTTGTGTAATGGCATCAGACGCTGATTAATAACGCGTGCCTCGGCAAATGCCCTTCTG
182	2250	KCCJBXE01AQA8C	ACAAGCTAATCAGGCGCGACTTTTGAACAGAGTAAGCCATCAAATCTCCCTAAACTTTACAGCAAACCGGCATGCTTAAGCGCCGCTCTGACCGTCTCACGACCACTGTCGGTGATTGGTGTCATTGGCAGGCGCAGCGTATCGGTCGCCACAAGACCCAGTTCCTTACATGCCCATTTCACCGGGATTGGATTGGGTTCTACAAATAGTTTGTTGTGTAATGGCATCAGACGCTGATTAATAACGCGTGCCTGGCAAAACTGCCCTTCTG
621	127	KCCJBXE01BSS1T	CACTTTTTATCAGGCGCGACTTTTGAACATAGTAAGCCATCAAATCTCCCTAAACTTTACAGCAAACCGGCATGCTTAAGCGCCGCTCTGACCGTCTCACGACCACTGTCGGTGATTGGTGTCATTGGCAGGCGCAGCGTATCGGTCGCCACAAGACCCAGTTCCTTACATGCCCATTTCACCGGGATTGGATTGGGTTCGACAAATAGTTTGTTGTGTAATGGCATCAGACGCTGATTAATAACGCGTGCCTCGGCAAAACTGCCCTTCTG
452	3951	KCCJBXE01BD1VL	CTATAAGTTTCAGGCGCGACTTTTGAACAGAGTAAGCCATCAAATCTCCCTAAACTTTACAGCAAACCGGCATGCTTAAGCGCCGCTCTGACCGTCTCACGACCACTGTCGGTGATTGGTGTCATTGGCAGGCGCAGCGTATCGGTCGCCACAAGACCCAGTTCCTTACATGCCCATTTCACCGGGTATTGGATTGGGTTCGACAAATAGTTTGTTGTGTAATGGCATCAGACGCTGATTAACTAACGCGTGCCTCGGNAAAACTGCCCTTCTG
603	2835	KCCJBXE01BQ981	CGTGTTTATTCAGGCGCGACTTTTGAACAGAGTAAGCCATCAAATCTCCCTAAACTTTACAGCAAACCGGCATGCTTAAGCGCCGCTCTGACCGTCTCACGACCACTGTCGGTGATTGGTGTCATTGGCAGGCGCAGCGTATCGGTCGCCACAAGACCCAGTTCCTTACATGCCCATTTCACCGGGATTGGATTGGGTTCGACAAATAGTTTGTTGTGTAATGGCATCAGACGCTGATTAATAACGCGTGCCTCGGNAAAACTGCCCTTCTG
285	3082	KCCJBXE01AZDEK	AATGTTGTCCCAGGCGCGACTTTTGAACAGAGTAAGCCATCAAATCTCCCTAAACTTTACAGCAAACCGGCATGCTTAAGCGCCGCTCTGACCGTCTCACGACCACTGTGGTGATTGGTGTCATTGGCAGGCGCAGCGTATCGGTCGCCACAAGACCCAGTTCCTTACATGCCCATTTCACCGGGATTGGATTGGGTTCGACAAATAGTTTGTTGTGTAATGGCATCAGACGCTGATTAATAACGCGTGCCTCGGNAAAACTGCCCTTCTG
74	1083	KCCJBXE01AGSZX	AGGGAACTCTCAGGCGCGACTTTTGAACAGAGTAAGCCATCAAATCTCCCTAAACTTTACAGCAAACCGGCATGCTTAAGCGCCGCTCTGACCGTCTCACGACCACTGTCGGTGATTGGTGTCATTGGCAGGCGCAGCGTATCGGTCGCCACAAGACCCAGTTCCTTACATGCCCATTTCACCGGGATTGGATTGGGTTCGACAAATAGTTTGTTGTGTAATGGCATCAGACGCTGATTAATAACGCGTGCCTCGGNAAAACTGCCCTTCTG
375	2428	KCCJBXE01A69CE	CTAAGAGCACAGGCGCGACTTTTGAACAGAGTAAGCCATCAAATCTCCCTAAACTTTACAGCAAACCGGCATGCTTAAGCGCCGCTCTGACCGTCTCACGACCACTGTCGGTGATTGGTGTCATTGGCAGGCGCAGCGTATCGGTCGCCACAAGACCCAGTTCCTTACATGCCCATTTCACCGGGATTGGATTGTGTTCGACAAATAGTTTGTTGTGTAATGGCATCAGACGCTGATTAATAACGCGTGCCTCGGCAAAATGCCCTTCTG
323	1629	KCCJBXE01A2ODR	TGCATGCGCTCAGGCGCGACTTTTGAACAGAGTAAGCCATCAAATCTCCCTAAACTTTATAGCAAACCGGCATGCTTAAGCGCCGCTCTGACCGTCTCACGACCACTGTCGGTGATTGGTGTCATTGGCAGGCGCAGCGTATCGGTCGCCACAAGACCCAGTTCCTTACATGCCCATTTCACCGGGATTGGATTGGGTTCGACAAATAGTTTGTTGTGTAATGGCATCAGACGCTGATTAATAACGCGTGCCTCGGCAAAACTGCCCTTCTG
633	3289	KCCJBXE01BTXEZ	TTCAATGTAGCAGGCGCGACTTTTGAACAGAGTAAGCCATCAAATCTCCCTAAACTTTACAGCAAACCGGCATGCTTAAGCGCCGCTCTGACCGTCTCACGACCACTGTCGGTGATTGGTGTCATTGGCAGGCGCAGCGTATCGGTCGCCACAAGACCCAGTTCCTTACATGCCCATTTCACCGGGATTGGATTGGGTTCGACAAATAGTTTGTTGTGTAATGGCATCAGACGCTGATTAATAACGCGTGCCTCTGCAAAACTGCCCTTCTG
955	3172	KCCJBXE01CL6Z6	TTCATTCACCCAGGCGCGACTTTTGAACAGAGTAAGCCATCAAATCTCCCTAAACTTTACAGCAAACCGGCATGCTTAAGCGCCGCTCTGACCGTCTCACGACCACTGTCGGTGATTGGTGTCATTGGCAGGCGCAGCGTATCGGTCGCCACAAGACCCAGTTCCTTACATGCCCATTTCACCGGGATTGGATTGGGTTCGACAAATAGTTTGTTGTGTAATGGCATCAGACGCTGATTAATAACGCGTGCCTCGGNAAAACTGCCCTTCTG
72	1412	KCCJBXE01AGMXI	CAGTAGCTTTCAGGCGCGACTTTTGAACAGAGTAAGCCATCAAATCTCCCTAAACTTTACAGCAAACCGGCATGCTTAAGCGCCGCTCTGACCGTCTCACGACCACTGTCGGTGATTGGTGTCATTGGCAGGCGCAGCGTATCGGTCGCCACAAGACCCAGTTCCTTACATGCCCATTTCACCGGGATTGGATTGGGTTCGACAAATAGTTTGTTGTGTAATAGCATCAGACGCTGATTAATAACGCGTGCCTCGGCAAAACTGCCCTTCTG
772	2984	KCCJBXE01B54HM	ACGGGCGTCACAGGCGCGACTTTTGAACAGAGTAAGCCATCAAATCTCCCTAAACTTTACAGCAAACCGGCATGCTTAAGCGCCGCTCTGACCGTCTCACGACCACTGTCGGTGATTGGTGTCATTGGCAGGCGCAGCGTATCGGTCGCCACAAGACCCAGTTCCTTACATGCCCATTTCACCGGGATTGGATTGGGTTCTACAAATAGTTTGTTGTGTAATGGCATCAGACGCTGATTAATAACGCGTGCCTCGGCAAAACTGCCCTTCTG
1461	891	KCCJBXE01DUKGD	TAGCGGCTCTCAGGCGCGACTTTTGAACAGAGTAAGCCATCAAATCTCCCTAAACTTTACAGCAAACCGGCATGCTTAAGCGCCGCTCTGACCGTCTCACGACCACTGTCGGTGATTGGTGTCATTGGCAGGCGCAGCGTATCGGTCGCCACAAGACCCAGTTCCTTACATGCCCATTTCACCGGGATTGGATTGGGTTCGACAAATAGTTTGTTGTGTAATAGCATCAGACGCTGATTAATAACGCGTGCCTGGCAAAACTGCCCTTCTG
1063	65	KCCJBXE01CVLXV	TTCAGAAGTTCAGGCGCGACTTTTGAACAGAGTAAGCCATCAAATCTCCCTAAACTTTACAGCAAACCGGCATGCTTAAGCGCCGCTCTGACCGTCTCACGACCACTGTCGGTGATTGGTGTCATTGGCAGGCGCAGCGTATCGGTCGCCACAAGACCCAGTTCCTTACATGCCCATTTCACCGGGATTGGATTGGGTTCGACAAATAGTTTGTTGTGTAATGGCATCATACGCTGATTAATAACGCGTGCCTCGGCAAAACTGCCCTTCTG
83	2976	KCCJBXE01AHMWI	CAAATCCGGTCAGGCGCGACTTTTGAACAGAGTAAGCCATCAAATCTCCCTAAACTTTACAGCAAACCGGCATGCTTAAGCGCCGCTCTGACCGTCTCACGACCACTGTCGGTGATTGGTGTCATTGGCAGGCGCAGCGTATCGGTCGCCACAAGACCCAGTTCCTTACATGCCCATTTCACCGGGATTGGATTGGGTTCGACAAATAGTTTGTTGTGTAATGGCATCAGACGCTGATTAATAACGCGTGCCTCGGNAAAACTGCCCTTCTG
1494	490	KCCJBXE01DXGFW	CACGGGGGCGCAGGCGCGACTTTTGAACAGAGTAAGCCATCAAATCTCCCTAAACTTTACAGCAAACCGGCATGCTTAAGCGCCGCTCTGACCGTCTCACGACCACTGTCGGTGATTGGTGTCATTGGCAGGCGCAGCGTATCGGTCGCCACAAGACCCAGTTCCTTACATGCCCATTTCACCGGGATTGGATTGGGTTCGACAAATAGTTTGTTGTGTAATGGCATCAGACGCTGATTAATAACGCGTGCCTCGGNAAAACTGCCCTTCTG
612	1924	KCCJBXE01BR1ZQ	TCGAATTGTCCAGGCGCGACTTTTGAACAGAGTAAGCCATCAAATCTCCCTAAACTTTACAGCAAACCGGCATGCTTAAGCGCCGCTCTGACCGTCTCACGACCACTGTCGGTGATTGGTGTCATTGGCAGGCGCAGCGTATCGGTCGCCACAAGACCCAGTTCCTTACATGCCCATTTCACCGGGATTGGATTGGGTTCGACAAATAGTTTGTTGTGTAATGGCATCAGACGCTGATTAATAACGCGTGCCTCGGNAAAACTGCCCTTCTG
1196	1444	KCCJBXE01C7BCM	ATTATCGTATCAGGCGCGACTTTTGAACAGAGTAAGCCATCAAATCTCCCTAAACTTTACAGCAAACCGGCATGCTTAAGCGCCGCTCTGACCGTCTCACGACCACTGTCGGTTATTGGTGTCATTGGCAGGCGCAGCGTATCGGTCGCCACAAGACCCAGTTCCTTACATGCCCATTTCACCGGGATTGGATTGGGTTCGACAAATAGTTTGTTGTGTAATGGCATCAGACGCTGATTAATAACGCGTGCCTCGGCAAAACTGCCCTTCTG
1093	2150	KCCJBXE01CYAC4	AGCTTCAGGACAGGCGCTACTTTTGAACAGAGTAAGCCATCAAATCTCCCTAAACTTTACAGCAAACCGGCATGCTTAAGCGCCGCTCTGACCGTCTCACGACCACTGTCGGTGATTGGTGTCATTGGCAGGCGCAGCGTATCGGTCGCCACAAGACCCAGTTCCTTACATGCCCATTTCACCGGGATTGGATTGGGTTCGACAAATAGTTTGTTGTGTAATGGCATCAGACGCTGATTAATAACGCGTGCCTGGCAAAACTGCCCTTCTG
1211	1431	KCCJBXE01C8MQX	TCGGCACTTTCAGGCGCGACTTTTGAACAGAGTAAGCCATCAAATCTCCCTAAACTTTACGGCAAACCGGCATGCTTAAGCGCCGCTCTGACCGTCTCACGACCACTGTCGGTGATTGGTGTCATTGGCAGGCGCAGCGTATCGGTCGCCACAAGACCCAGTTCCTTACATGCCCATTTCACCGGGATTGGATTGGGTTCGACAAATAGTTTGTTGTGTAATGGCATCAGACGCTGATTAATAACGCGTGCCTCGGCAAAATGCCCTTCTG
784	3118	KCCJBXE01B66IO	AAGCCGTGATCGCGCGACTTTTGAACAGAGTAAGCCATCAAATCTCCCTAAACTTTACAGCAAACCGGCATGCTTAAGCGCCGCTCTGACCGCCTCACGACCACTGTCGGTGATTGGTGTCATTGGCAGGCGCAGCGTATCGGTCGCCACAAGACCCAGTTCCTTACATGCCCATTTCACCGGGGATTGGATTGGGTTCGACAAATAGTTTGTTGTGTAATGGCATCAGACGCTGATTAATAACGCGTGCCTCGGCAAAACTGCCCTTCTG
720	3252	KCCJBXE01B1KCM	TGTTGTCTGTCAGGCGCGACTTTTGAACAGAGTAAGCCATCAAATCTCCCTAAACTTTACAGCAAACCGGCATGCTTAAGCGCCGCTCTGACCGTCTCACGACCACTGTCGGTGATTGGTGTCATTGGCAGGCGCAGCGTATAGGTCGCCACAAGACCCAGTTCCTTACATGCCCATTTCACCGGGATTGGATTGGGTTCGACAAATAGTTTGTTGTGTAATGGCATCAGACGCTGATTAATAACGCGTGCCTCGGCAAAACTGCCCTTCTG
977	1814	KCCJBXE01CN3HK	CCGTCCCTGACAGGCGCGACTTTTGAACAGAGTAAGCCATCAAATCTCCCTAAACTTTACAGCAAACCGGCATGCTTAAGCGCCGCTCTGACCGTCTCACGACCACTGTCGGTGATTGGTGTCATTGGCAGGCGCAGCGTATCGGTCGCCACAAGACCCAGTTCCTTACATGCCCATTTCACCGGGATTGGATTGGGTTCGACAAATAGTTTGTTGTGTAATGGCATCAGACGCTGATTAATAACGCGTGCCTCGGNAAAACTGCCCTTCTG
1231	2208	KCCJBXE01DAEJ2	TTCCACCTTTCAGGCGCTACTTTTGAACAGAGTAAGCCATCAAATCTCCCTAAACTTTACAGCAAACCGGCATGCTTAAGCGCCGCTCTGACCGTCTCACGACCACTGTCGGTGATTGGTGTCATTGGCAGGCGCAGCGTATCGGTCGCCACAAGACCCAGTTCCTTACATGCCCATTTCACCGGGATTGGATTGGGTTCGACAAATAGTTTGTTGTGTAATGGCATCAGACGCTGATTAATAACGCGTGCCTCGGCAAATGCCCTTCTG
1325	2212	KCCJBXE01DINNA	TATATAACTTCAGGCGCGACTTTTGAACAGAGTAAGCCATCAAATCTCCCTAAACTTTACAGCAAACCGGCATGCTTAAGCGCCGCTCTGACCGTCTCACGACCACTGTCGGTGATTGGTGTCATTGGCAGGCGCAGCGTATCGGTCGCCACAAGACCCAGTTCCTTACATGCCCATTTCACCGGGATTGGATTGGGTTCGACAAATAGTTTGTTGTGTAATGGCATCAGACGCTGATTAATAACGCGTGCCTCGGNAAAACTGCCCTTCTG
665	3696	KCCJBXE01BWQU6	ATGAGCTTAGCAGGCGCGACTTTTGAACAGAGTAAGCCATCAAATCTCCCTAAACTTTACAGCAAACCGGCATGCTTAAGCGCCGCTCTTACCGTCTCACGACCACTGTCGGTGATTGGTGTCATTGGCAGGCGCAGCGTATCGGTCGCCACAAGACCCAGTTCCTTACATGCCCATTTCACCGGGATTGGATTGGGTTCGACAAATAGTTTGTTGTGTAATGGCATCAGACGCTGATTAATAACGCGTGCCTGGCAAAATGCCCTTCTG
628	1334	KCCJBXE01BTF3S	CCCTCAGAACCAGGCGCGACTTTTGAACAGAGTAAGCCATCAAATCTCCCTAAACTTTACAGCAAACCGGCATGCTTAAGCGCCGCTCTGACCGTCTCACGACCACTGTCGGTGATTGGTGTAATTGGCAGGCGCAGCGTATCGGTCGCCACAAGACCCAGTTCCTTACATGCCCATTTCACCGGGATTGGATTGGGTTCGACAAATAGTTTGTTGTGTAATGGCATCAGACGCTGATTAATAACGCGTGCCTCGGCAAAATGCCCTTCTG
1419	1204	KCCJBXE01DQVYE	TGTACCCACTCAGGCGCGACTTTTGAACAGAGTAAGCCATCAAATCTCCCTAAACTTTACAGCAAACCGGCATGCTTAAGCGCCGCTCTGACCGTCTCACGACCACTGTCGGTGATTGGTGTCATTGGCAGGCGCAGCGTATCGGTCGCCACAAGACCCAGTTCCTTACATGCCCATTTCACCGGGGATTGGATTGGGTTCGACAAATAGTTTGTTGTGTAATGGCATCAGACGCTGATTAATAACGCGTGCCTCGGNAAAACTGCCCTTCTG
272	745	KCCJBXE01AX6IJ	TAGTCAAGGCCAGGCGCGACTTTTGAACAGAGTAAGCCATCAAATCTCCCTAAACTTTACAGCAAACCGGCATGCTTAAGCGCCGCTCTGACCGTCTCACGACCACTGTCGGTGATTGGTGTCATTGGCAGGCGCAGCGTATAGGTCGCCACAAGACCCAGTTCCTTACATGCCCATTTCACCGGGATTGGATTGGGTTCGACAAATAGTTTGTTGTGTAATGGCATCAGACGCTGATTAATAACGCGTGCCTCGGCAAAACTGCCCTTCTG
1026	3492	KCCJBXE01CSFNA	CATGCGGAGTCAGGCGCGACTTTTGAACAGAGTAAGCCATCAAATCTCCCTAAACTTTACAGCAAACCGGCATGCTTAAGCGCCGCTCTGACCGTCTCACGACCACTGTCGGTTGATTGGTGTCATTGGCAGGCGCAGCGTATCGGGTCGCCACAACGACCCAGTTCCTTACATGCCCATTTCACCGGGTATTGGATTGGGTTCGACAAATAGTTTGTTGTGTAATTGCATCAGACGCTGATTAATAACGCGTGCCTCGGCAAAATGCCCTTCTG
604	2465	KCCJBXE01BRC4J	TCGCTGGCATCAGGCGCGACTTTTGAACAGAGTAAGCCATCAAATCTCCCTAAACTTTACAGCAAACCGGCATGCTTAAGCGCCGCTCTGACCGTCTCACTACCACTGTCGGTGATTGGTGTCATTGGCAGGCGCAGCGTATCGGTCGCCACAAGACCCAGTTCCTTACATGCCCATTTCACCGGGATTGGATTGGGTTCGACAAATAGTTTGTTGTGTAATGGCATCAGACGCTGATTAATAACGCGTGCCTCGGCAAAACTGCCCTTCTG
1259	222	KCCJBXE01DCTIO	AGGTTATAGTCAGGCGCGACTTTTGAACAGAGTAAGCCATCAAATCTCCCTAAACTTTACAGCAAACCGGCATGCTTAAGCGCCGCTCTGACCGTCTCACGACCACTGTCGGTGATTGGTGTCATTGGCAGGCGCAGCGTATCGGTCGCCACAAGACCCAGTTCCTTACATGCCCATTTCACCGGGATTGGATTGGGTTCGACAAATAGTTTGTTGTGTAATGGCATCAGACGCTGATTAATAACGCGTGCCTCTGCAAAACTGCCCTTCTG
1111	13	KCCJBXE01CZTLR	TACCCGAGGGCAGGCGCGACTTTTGAACAGAGTAAGCCATCAAATCTCCCTAAACTTTACAGCAAACCGGCATGCTTAAGCGCCGCTCTGACCGTCTCACGACCACTGTCGGTGATTGGTGTCATTTGCAGGCGCAGCGTATCGGTCGCCACAAGACCCAGTTCCTTACATGCCCATTTCACCGGGATTGGATTGGGTTCGACAAATAGTTTGTTGTGTAATGGCATCAGACGCTGATTAATAACGCGTGCCTCGGCAAATGCCCTTCTG
117	425	KCCJBXE01AKKD3	TTGAACAACTCAGGCGCGACTTTTGAACAGAGTAAGCCATCAAATCTCCCTAAACTTTACAGCAAACCGGCATGCTTAAGCGCCGCTCTGACCGTCTCACGACCACTGTCGGTGATTGGTGTCATTGGCAGGCGCAGCGTATCGGTCGCCACAAGACCCAGTTCCTTACATGCCCATTTCACCGGGATTGGATTGGGTTCGACAAATAGTTTGTTGTGTAATGGCATCAGACGCTGATTAATAACGCGTGCCTCGGNAAAACTGCCCTTCTG
630	3918	KCCJBXE01BTOE4	TAGACACTACCAGGCGCGACTTTTGAACAGAGTAAGCCATCAAATCTCCCTAAACTTTACAGCAAACCGGCATGCTTAAGCGCCGCTCTGACCGTCTCACGACCACTGTCGGTGATTGGTGTAATTGGCAGGCGCAGCGTATCGGTCGCCACAAGACCCAGTTCCTTACATGCCCATTTCACCGGGATTGGATTGGGTTCGACAAATAGTTTGTTGTGTAATGGCATCAGACGCTGATTAATAACGCGTGCCTCGGCAAATGCCCTTCTG
822	3516	KCCJBXE01CAIXA	CAGCTGAGCTCAGGCGCGACTTTTGAACAGAGTAAGCCATCAAATCTCCCTAAACTTTACAGCAAACCGGCATGCTTAAGCGCAGCTCTGACCGTCTCACGACCACTGTCGGTGATTGGTGTCATTGGCAGGCGCAGCGTATCGGTCGCCACAAGACCCAGTTCCTTACATGCCCATTTCACCGGGATTGGATTGGGTTCGACAAATAGTTTGTTGTGTAATGGCATCAGACGCTGATTAATAACGCGTGCCTCGGCAAAATGCCCTTCTG
1122	1720	KCCJBXE01C0TOQ	TAGTGTATGTCAGGCGCGACTTTTGAACAGAGTAAGCCATCAAATCTCCCTAAACTTTACAGCAAACCGGCATGCTTAAGCGCCGCTCTGACCGTCTCACGACCACTGTCGGTGATTGGTGTCATTGGCAGGCGCAGCGTATCGGTCGCCACAAGACCCAGTTCCTTACATGCCAATTTCACCGGGATTGGATTGGGTTCGACAAATAGTTTGTTGTGTAATGGCATCAGACGCTGATTAATAACGCGTGCCTGGCAAAATGCCCTTCTG
62	2183	KCCJBXE01AFRW5	CAGTTCGGACCAGGCGCGACTTTTGAACAGAGTAAGCCATCAAATCTCCCTAAACTTTACAGCAAACCGGCATGCTTAAGCGCCGCTCTGACCGTCTCACGACCACTGTCGGTGATTGGTGTCATTGGCAGGCGCAGCGTATCGGTCGCCACAAGACCCAGTTCCTTACATGCCCATTTCACCGGGATTGGATTGGGTTCGACAAATAGTTTGTTGTGTAATGGCATCAGACGCTGATTAATAACGCGTGCCTCGGNAAAACTGCCCTTCTG
915	1500	KCCJBXE01CINAM	CACTCAAAGCCAGGCGCGACTTTTGAACAGAGTAAGCCATCAAATCTCCCTAAACTTTACAGCAAACCGGCATGCTTAAGCGCCGCTCTGACCGTCTCACGACCACTGTCGGTGATTGGTGTCATTGGCAGGCGCAGCGTATCGGTCGCCACAAGACCCAGTTCCTTACATGCCCATTTTACCGGGATTGGATTGGGTTCGACAAATAGTTTGTTGTGTAATGGCATCAGACGCTGATTAATAACGCGTGCCTCGGCAAAACTGCCCTTCTG
215	2253	KCCJBXE01AS7I3	AATATACGTTCAGGCGCGACTTTTGAACAGAGTAAGCCATCAAATCTCCCTAAACTTTACAGCAAACCGGCATGCTTAAGCGCCGCTCTGACCGTCTCACGACCACTGTCGGTGATTGGTGTCATTGGCAGGCGCAGCGTATCGGTCGCCACAAGACCCAGTTCCTTACATGCCCATTTCACCGGGATTGGATTGGGTTCGACAAATAGTTTGTTGTGTAATGGCATCAGACGCTGATTAATAACGCGTGCCTCGGNAAAACTGCCCTTCTG
915	674	KCCJBXE01CIMNO	CCGTAATATTCAGGCGCGACTTTTGAACAGAGTAAGCCATCAAATCTCCCTAAACTTTACAGCAAACCGGCATGCTTAAGCGCCGCTCTGACCGTCTCACGACCACTGTCGGTGATTGGTGTCATTGGCAGGCGCAGCGTATCGGTCGCCACAAGACCCAGTTCCTTACATGCCCATTTCACCGGGATTGGATTGGGTTCGACAAATAGTTTGTTGTGTAATGGCATCAGACGCTGATTAATAACGCGTGCCTCGGNAAAACTGCCCTTCTG
1422	2774	KCCJBXE01DQ6NC	TAAATGAGATCAGGCGCGACTTTTGAACAGAGTAAGCCATCAAATCTCCCTAAACTTTACAGCAAACCGGCATGCTTAAGCGCCGCTCTTACCGTCTCACGACCACTGTCGGTGATTGGTGTCATTGGCAGGCGCAGCGTATCGGTCGCCACAAGACCCAGTTCCTTACATGCCCATTTCACCGGGGATTGGATTGGGTTTCGACAAATAGTTTGTTGTGTAATGGCATCAGACGCTGATTAATAACGCGTGCCTCGGCAAAACTGCCCTTCTG
835	2866	KCCJBXE01CBNIC	CTGTGTTAACCAGGCGCGACTTTTGAACAGAGTAAGCCATCAAATCTCCCTAAACTTTACAGCAAACCGGCATGCTTAAGCGCCTCTCTGACCGTCTCACGACCACTGTCGGTGATTGGTGTCATTGGCAGGCGCAGCGTATCGGTCGCCACAAGACCCAGTTCCTTACATGCCCATTTCACCGGGATTGGATTGGGTTCGACAAATAGTTTGTTGTGTAATGGCATCAGACGCTGATTAATAACGCGTGCCTCGGCAAAACTGCCCTTCTG
1278	1077	KCCJBXE01DEH77	CGGGTATATTCAGGCGCGACTTTTGAACAGAGTAAGCCATCAAATCTCCCTAAACTTTACAGCAAACCGGCATGCTTAAGCGCCGCTCTGACCGTCTCACGACCACTGTCGGTGATTGGTGTCATTGGCAGGCGCAGCGTATCGGTCGCCACAAGACCCAGTTCCTTACATGCCCATTTCACCGGGATTGGATTGGGTTCGACAAATAGTTTGTTGTGTAATGGCATCAGACGCTGATTAATAACGCGTGCCTCGGNAAAACTGCCCTTCTG
90	2146	KCCJBXE01AH8DW	ACAGTTTAGACAGGCGCGACTTTTGAACAGAGTAAGCCATCAAATCTCCCTAAACTTTACAGCAAACCGGCATGCTTAAGCGCCGCTCTGACCGTCTCACGACCACTGTCGGTGATTGGTGTCATTGGCAGGCGCAGCGTATCGGTCGCCACAAGACCCAGTTCCTTACATGCCCATTTCACCGGGATTGGATTGGGTTCGACAAATAGTTTGTTGTGTAATGGCATCAGACGCTGATTAATAACGCGTGCCTCGGNAAAACTGCCCTTCTG
128	175	KCCJBXE01ALIYP	ACACCGGAGCCAGGCGCGACTTTTGAACAGAGTAAGCCATCAAATCTCCCTAAACTTTACAGCAAACCGGCATGCTTAAGCGCCGCTCTGACCGTCTCACGACCACTGTCGGTGATTGGTGTCATTGGCAGGCGCAGCGTATCGGTCGCCACAAGACCCAGTTCCTTACATGCCCATTTCACCGGGATTGGATTGGGTTCGACAAATAGTTTGTTGTGTAATGGCATCAGACGCTGATTAATAACGCGTGCCTCGGNAAAACTGCCCTTCTG
833	2606	KCCJBXE01CBGZK	AGCTGATTCTCAGGCGCGACTTTTGAACAGAGTAAGCCATCAAATCTCCCTAAACTTTACAGCAAACCGGCATGCTTAAGCGCCGCTCTGACCGTCTCACGACCACTGTAGGTGATTGGTGTCATTGGCAGGCGCAGCGTATCGGTCGCCACAAGACCCAGTTCCTTACATGCCCATTTCACCGGGATTGGATTGGGTTCGACAAATAGTTTGTTGTGTAATGGCATCAGACGCTGATTAATAACGCGTGCCTCGGCAAAACTGCCCTTCTG
1081	1236	KCCJBXE01CW7QE	CCGCGTTCGCCAGGCGCGACTTTTGAACAGAGTAAGCCATCAAATCTCCCTAAACTTTACAGCAAACCGGCATGCTTAAGCGCCGCTCTGACCGTCTCACGACCACTGTCGGTGATTGGTGTCATTGGCAGGCGCAGCGTATCGGTCGCCACAAGACCCAGTTCCTTACATGCCCATTTCACCGGGATTGGATTGGGTTCGACAAATAGTTTGTTGTGTAATGGCATCAGACGCTGATTAATAACGCGTGCCTCGGNAAAACTGCCCTTCTG
1386	3448	KCCJBXE01DN1D2	CGGTATTATTCAGGCGCGACTTTTGAACAGAGTAAGCCATCAAATCTCCCTAAACTTTACAGCAAACCGGCATGCTTAAGCGCCGCTCTGACCGTCTCACGACCACTGTCGGTGATTGGTGTCATTGGCAGGCGCAGCGTATCGGTCGCCACAAGACCCAGTTCCTTACATGCCCATTTCACCGGGATTGGATTGGGTTCGACAAATAGTTTGTTGTGTAATGGCATCAGACGCTGATTAATAACGCGTGCCTCGGNAAAACTGCCCTTCTG
1494	1759	KCCJBXE01DXHE5	TCGTACATAACAGGCGCGACTTTTGAACAGAGTAAGCCATCAAATCTCCCTAAACTTTACAGCAAACCGGCATGCTTAAGCGCCGCTCTGACCGTCTCACGACCACTGTCGGTGATTGGTGTCATTGGCAGGCGCAGCGTATCGGTCGCCACAAGACCCAGTTCCTTACATGCCCATTTCACCGGGATTGGATTGGGTTCGACAAATAGTTTGTTGTGTAATGGCATCAGACGCTGATTAATAACGCGTGCCTCGGNAAAACTGCCCTTCTG
1172	3398	KCCJBXE01C48Z8	CCGTGGAAGTCAGGCGCGACTTTTGAACAGAGTAAGCCATCAAATCTCCCTAAACTTTACAGCAAACCGGCATGCTTAAGCGCCGCTCTGACCGTCTCACGACCACTGTCGGTGATTGGTGTCATTGGCAGGCGCAGCGTATCGGTCGCCACAAGACCCAGTTCCTTACATGCCCATTTCACCGGGATTGGATTGGGTTCGACAAATAGTTTGTTGTGTAATGGCATCAGACGCTGATTAATAACGCGTGCCTCGGNAAAACTGCCCTTCTG
1262	3489	KCCJBXE01DC5IR	AGGTTGTTAGCAGGCGCGACTTTTGAACAGAGTAAGCCATCAAATCTCCCTAAACTTTACAGCAAACCGGCATGCTTAAGCGCCGCTCTGACCGTCTCACGACCACTGTCGGTGATTGGTGTCATTGGCAGGCGCAGCGTATCGGTCGCCACAAGACCCAGTTCCTTACATGCCCATTTCACCGGGATTGGATTGGGTTCTACAAATAGTTTGTTGTGTAATGGCATCAGACGCTGATTAATAACGCGTGCCTCGGCAAAACTGCCCTTCTG
945	582	KCCJBXE01CK9EG	TAGGTAAAGCCAGGCGCGACTTTTGAACAGAGTAAGCCATCAAATCTCCCTAAACTTTACAGCAAACCGGCATGCTTAAGCGCCGCTCTGACCGTCTCACGACCACTGTCGGTTATTGGTGTCATTGGCAGGCGCAGCGTATCGGTCGCCACAAGACCCAGTTCCTTACATGCCCATTTCACCGGGATTGGATTGGGTTCGACAAATAGTTTGTTGTGTAATGGCATCAGACGCTGATTAATAACGCGTGCCTCGGCAAAACTGCCTTCTG
1078	3225	KCCJBXE01CWZSB	AGGTGACCTACAGGCGCGACTTTTGAACAGAGTAAGCCATCAAATCTCCCTAAACTTTACAGCAAACCGGCATGCTTAAGCGCCGCTCTGACCGTCTCACGACCACTGTCGGTGATTGGTGTCATTGGCAGGCGCAGCGTATCGGTCGCCACAAGACCCAGTTCCTTACATGCCCATTTCACCGGGATTGGATTGGGTTCGACAAATAGTTTGTTGTGTAATGGCATCAGACGCTTATTAATAACGCGTGCCTCGGCAAATGCCCTTCTG
330	3033	KCCJBXE01A3BK7	CACGTCACGACAGGCGCGACTTTTGAACAGAGTAAGCCATCAAATCTCCCTAAACTTTACAGCAAACCGGCATGCTTAAGCGCCGCTCTGACCGTCTCACGACCACTGTAGGTGATTGGTGTCATTGGCAGGCGCAGCGTATCGGTCGCCACAAGACCCAGTTCCTTACATGCCCATTTCACCGGGATTGGATTGGGTTCGACAAATAGTTTGTTGTGTAATGGCATCAGACGCTGATTAATAACGCGTGCCTCGGCAAAACTGCCCTTCTG
504	1934	KCCJBXE01BIKN0	CGGATATTTACAGGCGCGACTTTTGAACAGAGTAAGCCATCAAATCTCCCTAAACTTTACAGCAAACCGGCATGCTTAAGCGCCGCTCTGACCGTCTCACGACCACTGTCGGTGATTGGTGTCATTGGCAGGCGCAGCGTATCGGTCGCCACAAGACCCAGTTCCTTACATGCCCATTTCACCGGGATTGGATTGGGTTCGACAAATAGTTTGTTGTGTAATGGCATCAGACGCTGATTAATAACGCGTGCCTCGGNAAAACTGCCCTTCTG
1486	1240	KCCJBXE01DWRQI	AGTCTTGGTCCAGGCGCGACTTTTGAACAGAGTAAGCCATCAAATCTCCCTAAACTTTACAGCAAACCGGCATGCTTAAGCGCCGCTCTGACCGTCTCACGACCACTGTCGGTGATTGGTGTCATTGGCAGGCGCAGCGTATCGGTCGCCACAAGACCCAGTTCCTTACATGCCCATTTCACCGGGATTGGATTGGGTTCGACAAATAGTTTGTTGTGTAATGGCATCAGACGCTGATTAATAACGCGTGCCTCGGNAAAACTGCCCTTCTG
1342	81	KCCJBXE01DJ3QB	CAGTTTCCACCAGGCGCGACTTTTGAACAGAGTAAGCCATCAAATCTCCCTAAACTTTACAGCAAACCGGCATGCTTAAGCGCCGCTCTGACCGTCTCACGACCACTGTCGGTGATTGGTGTCATTGGCAGGCGCAGCGTATCGGTCGCCACAAGACCCAGTTCCTTACATGCCCATTTCACCGGGATTGGATTGGGTTCGACAAATAGTTTGTTGTGTAATGGCATCAGACGCTGATTAATAACGCGTGCCTCGGNAAAACTGCCCTTCTG
71	950	KCCJBXE01AGJEW	AGGCGATAAACAGGCGCGACTTTTGAACAGAGTAAGCCATCAAATCTCCCTAAACTTTACAGCAAACCGGCATGCTTAAGCGCCGCTCTGACCGTCTCACGACCACTGTCGGTGATTGGTGTCATTGGCAGGCGCAGCGTATCGGTCGCCACAAGACCCAGTTCCTTACATGCCCATTTCACCGGGATTGGATTGGGTTCGACAAATAGTTTGTTGTGTAATGGCATCAGACGCTGATTAATAACGCGTGCCTCGGNAAAACTGCCCTTCTG
1420	3077	KCCJBXE01DQ0J7	TGTTGTCTGTCAGGCGCGACTTTTGAACAGAGTAAGCCATCAAATCTCCCTAAACTTTACAGCAAACCGGCATGCTTAAGCGCCGCTCTGACCGTCTCACGACCACTGTCGGTGATTGGTGTCATTGGCAGGCGCAGCGTATAGGTCGCCACAAGACCCAGTTCCTTACATGCCCATTTCACCGGGATTGGATTGGGTTCGACAAATAGTTTGTTGTGTAATGGCATCAGACGCTGATTAATAACGCGTGCCTGGCAAAACTGCCCTTCTG
116	625	KCCJBXE01AKHDV	TCAGACGTCTCAGGCGCGACTTTTGAACAGAGTAAGCCATCAAATCTCCCTAAACTTTACAGCAAACCGGCATGCTTAAGCGCCGCTCTGACCGTCTCACGACCACTGTCGGTGATTGGTGTCATTGGCAGGCGCAGCGTATCGGTAGCCACAAGACCCAGTTCCTTACATGCCCATTTCACCGGGATTGGATTGGGTTCGACAAATAGTTTGTTGTGTAATGGCATCAGACGCTGATTAATAACGCGTGCCTGGCAAAATGCCCTTCTG
1000	1052	KCCJBXE01CP3LA	CGAAGGAGTCCAGGCGCGACTTTTGAACAGAGTAAGCCATCAAATCTCCCTAAACTTTACAGCAAACCGGCATGCTTAAGCGCCGCTCTGACCGTCCCACGACCACTGTCGGTGATTGGTGTCATTGGCAGGCGCAGCGTATCGGTCGCCACAAGACCCAGTTCCTTACATGCCCATTTCACCGGGATTGGATTGGGTTCGACAAATAGTTTGTTGTGTAATGGCATCAGACGCTGATTAATAACGCGTGCCTCGGCAAAATGCCCTTCTG
1022	2577	KCCJBXE01CR2AR	TTGTACGACACAGGCGCTACTTTTGAACAGAGTAAGCCATCAAATCTCCCTAAACTTTACAGCAAACCGGCATGCTTAAGCGCCGCTCTGACCGTCTCACGACCACTGTCGGTGATTGGTGTCATTGGCAGGCGCAGCGTATCGGTCGCCACAAGACCCAGTTCCTTACATGCCCATTTCACCGGGATTGGATTGGGTTCGACAAATAGTTTGTTGTGTAATGGCATCAGACGCTGATTAATAACGCGTGCCTCGGCAAAACTGCCCTTCTG
294	1081	KCCJBXE01AZ4AZ	AGTCGAACTTCAGGCGCGACTTTTGAACAGAGTAAGCCATCAAATCTCCCTAAACTTTACAGCAAACCGGCATGCTTAAGCGCCGCTCTGACCGTCTCACGACCACTGTCGGTGATTGGTGTCATTGGCAGGCGCAGCGTATCGGTCGCCACAAGACCCAGTTCCTTACATGCCCATTTCACCGGGATTGGATTGGGTTCGACAAATAGTTTGTTGTGTAATGGCATCAGACGCTGATTAATAACGCGTGCCTCGGNAAAACTGCCCTTCTG
905	2174	KCCJBXE01CHR7K	AACTCGACCACAGGCGCGACTTTTGAACAGAGTAAGCCATCAAATCTCCCTAAACTTTACAGCAAACCGGCATGCTTAAGCGCCGCTCTGACCGTCTCACGACCACTGTCGGTGATTGGTGTCATTGGCAGGCGCAGCGTATCGGTCGCCACAAGACCCAGTTCCTTACATGCCCATTTCACCAGGATTGGATTGGGTTCGACAAATAGTTTGTTGTGTAATGGCATCAGACGCTGATTAATAACGCGTGCCTCGGCAAAACTGCCCTTCTG
1022	2542	KCCJBXE01CR19S	CGGGTACCATCAGGCGCGACTTTTGAACAGAGTAAGCCATCAAATCTCCCTAAACTTTACAGCAAACCGGCATGCTTAAGCGCCGCTCTGACCGTCTCACGACCACTGTCGGTGATTGGTGTCATTGGCAGGCGCAGCGTATCGGTCGCCACAAGACCCAGTTCCTTACATGCCCATTTCACCGGGATTGGATTGGGTTCGACAAATAGTTTGTTGTGTAATGGCATCAGACGCTGATTAATAACGCGTGCCTCGGNAAAACTGCCCTTCTG
423	3915	KCCJBXE01BBH61	AGAATCAAACCAGGCGCGACTTTTGAACAGAGTAAGCCATCAAATCTCCCTAAACTTTACAGCAAACCGGCATGCTTAAGCGCCGCTCTGACCGTCTCACGACCACTGTCGGTGATTGGTGTCATTGGCAGGCGCAGCGTATCGGTCGCCACAAGACCCAGTTCCTTACATGCCCATTTCACCGGGTATTGGATTGGGTTCGACAAATAGTTTGTTGTGTAATGGCATCAGACGCTGATTAATAACGCGTGCCTCGGNAAAACTGCCCTTCTG
26	1959	KCCJBXE01ACLYX	TTGAGCCTTCCAGGCGCGACTTTTGAACAGAGTAAGCCATCAAATCTCCCTAAACTTTACAGCAAACCGGCATGCTTAAGCGCCGCTCTGACCGTCTCACGACCACTGTCGGTGATTGGTGTCATTGGCAGGCGCAGCGTATCGGTCGCCACAAGACCCAGTTCCTTACATGCCCATTTCACCGGGATTGGATTGGGTTCGACAAATAGTTTGTTGTGTAATGGCATCAGACGCTGATTAATAACGCGTGCCTCGGNAAAACTGCCCTTCTG
438	1966	KCCJBXE01BCR3K	TATATAACTTCAGGCGCGACTTTTGAACAGAGTAAGCCATCAAATCTCCCTAAACTTTACAGCAAACCGGCATGCTTAAGCGCCGCTCTGACCGTCTCACGACCACTGTCGGTGATTGGTGTCATTGGCAGGCGCAGCGTATCGGTCGCCACAAGACCCAGTTCCTTACATGCCCATTTCACCGGGATTGGATTGGGTTCGACAAATAGTTTGTTGTGTAATGGCATCAGACGCTGATTAATAACGCGTGCCTCGGNAAAACTGCCCTTCTG
703	1716	KCCJBXE01BZ1FQ	CGACTTAATACAGGCGCGACTTTTGAACAGAGTAAGCCATCAAATCTCCCTAAACTTTACAGCAAACCGGCATGCTTAAGCGCCGCTCTGACCGTCTCACGACCACTGTCGGTGATTGGTGTCATTGGCAGGCGCAGCGTATCGGTCGCCACAAGACCCAGTTCCTTACATGCCCATTTCACCGGGATTGGATTGGGTTCGACAAATAGTTTGTTGTGTAATGGCATCAGACGCTGATTAATAACGCGTGCCTCGGNAAAACTGCCCTTCTG
1290	3140	KCCJBXE01DFLQU	TCTCTTCAAACAGGCGCGACTTTTGAACAGAGTAAGCCATCAAATCTCCCTAAACTTTACAGCAAACCGGCATGCTTAAGCGCCGCTCTGACCGTCTCACGACCACTGTCGGTGATTGGTGTCATTGGCAGGCGCAGCGTATCGGTCGCCACAAGACCCAGTTCCTTACATGCCCATTTCACCGGGATTGGATTGGGTTCGACAAATAGTTTGTTGTGTAATGGCATCAGACGCTGATTAATAACGCGTGCCTCGGNAAAACTGCCCTTCTG
1283	621	KCCJBXE01DEXOF	AAGTGTTAGTCAGGCGCGACTTTTGAACAGAGTAAGCCATCAAATCTCCCTAAACTTTACAGCAAACCGGCATGCTTAAGCGCCGCTCTGACCGTCTCACGACCACTGTCGGTGATTGGTGTCATTGGCAGGCGCAGCGTATCGGTCGCCACAAGACCCAGTTCCTTACATGCCCATTTCACCGGGATTGGATTGGGTTCGACAAATAGTTTGTTGTGTAATGGCATCAGACGCTGATTAATAACGCGTGCCTCGGNAAAACTGCCCTTCTG
574	1798	KCCJBXE01BOPSO	TTTCAAAGATCAGGCGCGACTTTTGAACAGAGTAAGCCATCAAATCTCCCTAAACTTTACAGCAAACCGGCATGCTTAAGCGCCGCTCTGACCGTCTCACGACCACTGTCGGTGATTGGTGTCATTGGCAGGCGCAGCGTATCGGTCGCCACAAGACCCAGTTCCTTACATGCCCATTTCACCGGGATTGGATTGGGTTCGACAAATAGTTTGTTGTGTAATGGCATCAGACGCTGATTAATAACGCGTGCCTCGGNAAAACTGCCCTTCTG
593	2557	KCCJBXE01BQEFJ	AGGTACGGGACAGGCGCGACTTTTGAACAGAGTAAGCCATCAAATCTCCCTAAACTTTACAGCAAACCGGCATGCTTAAGCGCCGCTCTGACCGTCTCACGACCACTGTCGGTGATTGGTGTCATTGGCAGGCGCAGCGTATCGGTCGCCACAAGACCCAGTTCCTTGCATGCCCATTTCACCGGGATTGGATTGGGTTCGACAAATAGTTTGTTGTGTAATGGCATCAGACGCTGATTAATAACGCGTGCCTCGGCAAAACTGCCCTTCTG
823	740	KCCJBXE01CAJXY	ATCGCCTTATCAGGCGCGACTTTTGAACAGAGTAAGCCATCAAATCTCCCTAAACTTTACAGCAAACCGGCATGCTTAAGCGCCGCTCTGACCGTCTCACGACCACTGTCGGTGATTGGTGTCATTGGCAGGCGCAGCGTATCGGTCGCCACAAGACCCAGTTCCTTACATGCCCATTTCACCGGGATTGGATTGGGTTCTACAAATAGTTTGTTGTGTAATGGCATCAGACGCTGATTAATAACGCGTGCCTGGCAAATGCCCTTCTG
534	776	KCCJBXE01BK6K6	AGGTAATTATCAGGCGCGACTTTTGAACAGAGTAAGCCATCAAATCTCCCTAAACTTTACAGCAAACCGGCATGCTTAAGCGCCGCTCTGACCGTCTCACGACCACTGTCGGTGATTGGTGTCATTGGCAGGCGCAGCGTATCGGTCGCCACAAGACCCAGTTCCTTACATGCCCATTTCACCGGGATTGGATTGGGTTCGACAAATAGTTTGTTGTGTAATGGCATCAGACGCTGATTAATAACGCGTGCCTCGGNAAAACTGCCCTTCTG
1069	3126	KCCJBXE01CV69K	AATTCGTGGCCAGGCGCTACTTTTGAACAGAGTAAGCCATCAAATCTCCCTAAACTTTACAGCAAACCGGCATGCTTAAGCGCCGCTCTGACCGTCTCACGACCACTGTCGGTGATTGGTGTCATTGGCAGGCGCAGCGTATCGGTCGCCACAAGACCCAGTTCCTTACATGCCCATTTCACCGGGATTGGATTGGGTTCGACAAATAGTTTGTTGTGTAATGGCATCAGACGCTGATTAATAACGCGTGCCTCGGCAAAACTGCCCTTCTG
1055	223	KCCJBXE01CUWR1	TTGTATCGGTCAGGCGCGACTTTTGAACAGAGTAAGCCATCAAATCTCCCTAAACTTTACAGCAAACCGGCATGCTTAAGCGCCGCTCTGACCGTCTCACGACCACTGTCGGTGATTGGTGTCATTGGCAGGCGCAGCGTATCGGTCGCCACAAGACCCAGTTCCTTACATGCCCATTTCATCGGGATTGGATTGGGTTCGACAAATAGTTTGTTGTGTAATGGCATCAGACGCTGATTAATAACGCGTGCCTGGCAAAACTGCCCTTCTG
376	1602	KCCJBXE01A7BU8	TCGTACTTTTCAGGCGCGACTTTTGAACAGAGTAAGCCATCAAATCTCCCTAAACTTTACAGCAAACCGGCATGCTTAAGCGCCGCTCTGACCGTCTCACGACCACTGTCGGTGATTGGTGTCATTGGCAGGCGCAGCGTATCGGTCGCCACAAGACCCAGTTACCTTACATGCCCATTTAACCGGGATTGGATTGGGTTCGACAAATAGTTTGTTGTGTAATGGCATCAGACGCTGATTAATAACGCGTGCCTCGGCAAAACTGCCCTTCTG
561	2187	KCCJBXE01BNK0D	ACGGTGCATACAGGCGCGACTTTTGAACAGAGTAAGCCATCAAATCTCCCTAAACTTTACAGCAAACCGGCATGCTTAAGCGCCGCTCTGACCGTCTCACGACCACTGTCGGTGATTGGTGTCATTTGCAGGCGCAGCGTATCGGTCGCCACAAGACCCAGTTCCTTACATGCCCATTTCACCGGGATTGGATTGGGTTCGACAAATAGTTTGTTGTGTAATGGCATCAGACGCTGATTAATAACGCGTGCCTGGCAAAACTGCCCTTCTG
330	2743	KCCJBXE01A3BC5	TCGATGGTCACAGGCGCGACTTTTGAACAGAGTAAGCCATCAAATCTCCCTAAACTTTACAGCAAACCGGCATGCTTAAGCGCCGCTCTGACCGTCTCACGACCACTGTCGGTGATTGGTGTCATTGGCAGGCGCAGCGTATCGGTCGCCACAAGACCCAGTTCCTTACATGCCCATTTCACCGGGATTGGATTGGGTTCGACAAATAGTTTGTTGTGTAATGGCATCATACGCTGATTAATAACGCGTGCCTCGGCAAAACTGCCCTTCTG
1490	3307	KCCJBXE01DW5Y1	CCAGCGTCCTCAGGCGCGACTTTTGAACAGAGTAAGCCATCAAATCTCCCTAAACTTTACAGCAAACCGGCATGCTTAAGCGCCGCTCTGACCGTCTCACGACCACTGTCGGTGATTGGTGTCATTGGCAGGCGCAGCGTATCGGTCGCCACAAGACCCAGTTCCTTACATGCCCATTTCACCGGGATTGGATTGGGTTCTACAAATAGTTTGTTGTGTAATGGCATCAGACGCTGATTAATAACGCGTGCCTGGCAAAACTGCCCTTCTG
549	2370	KCCJBXE01BMI74	CCGTTGAAGTCAGGCGCGACTTTTGAACAGAGTAAGCCATCAAATCTCCCTAAACTTTACAGCAAACCGGCATGCTTAAGCGCCGCTCTGACCGTCTCACGACCACTGTCGGTGATTGGTGTCATTGGCAGGCGCAGCGTATCGGTCGCCACAAGACCCAGTTCCTTACATGCCCATTTCACCGGGATTGGATTGGGTTCGACAAATAGTTTGTTGTGTAATGGCATCAGACGCTGATTAATAACGCGTGCCTCGGNAAAACTGCCCTTCTG
767	3600	KCCJBXE01B5O5U	TGCTGCCACCCAGGCGCGACTTTTGAACAGAGTAAGCCATCAAATCTCCCTAAACTTTACAGCAAACCGGCATGCTTAAGCGCCGCTCTGACCGTCTCACGACCACTGTCGGTGATTGGTGTCATTGGCAGGCGTAGCGTATCGGTCGCCACAAGACCCAGTTCCTTACATGCCCATTTCACCGGGGATTGGATTGGGTTCGACAAATAGTTTGTTGTGTAATGGCATCAGACGCTGATTAATAACGCGTGCCTCGGCAAAACTGCCCTTCTG
436	2788	KCCJBXE01BCMEU	AAGAAGGACCCAGGCGCGACTTTTGAACAGAGTAAGCCATCAAATCTCCCTAAACTTTACAGCAAACCGGCATGCTTAAGCGCCGCTCTGACCGTCTCACGACCACTGTCGGTTATGGTGTCATTGGCAGGCGCAGCGTATCGGTCGCCACAAGACCCAGTTCCTTACATGCCCATTTCACCGGGATTGGATTGGGTTCGACAAATAGTTTGTTGTGTAAATGGCATCAGACGCTGATTAATAACGCGTGCCTCGGCAAAACTGCCCTTCTG
871	2604	KCCJBXE01CES22	TGGAGCAGGACAGGCGCGACTTTGAACAGAGTAAGCCATCAAATCTCCCTAAACTTTACAGCAAACCGGCATGCTTAAGCGCCGCTCTTACCGTCTCACGACCACTGTCGGTGATTGGTGTCATTGGCAGGCGCAGCGTATCGGTCGCCACAAGACCCAGTTCCTTACATGCCCATTTCACCGGGATTGGATTGGGTTCGACAAATAGTTTGTTGTGTAATGGCATCAGACGCTGATTAATAACGCGTGCCTCGGCAAAATGCCCTTCTG
331	846	KCCJBXE01A3C18	CCAGAATACACAGGCGCTACTTTTGAACAGAGTAAGCCATCAAATCTCCCTAAACTTTACAGCAAACCGGCATGCTTAAGCGCCGCTCTGACCGTCTCACGACCACTGTCGGTGATTGGTGTCATTGGCAGGCGCAGCGTATCGGTCGCCACAAGACCCAGTTCCTTACATGCCCATTTCACCGGGTATTGGATTGGGTTCGACAAATAGTTTGTTGTGTAATGGCATCAGACGCTGATTAATAACGCGTGCCTGGCAAAACTGCCCTTCTG
84	3030	KCCJBXE01AHP3S	TACCAGGACACAGGCGCGACTTTTGAACAGAGTAAGCCATCAAATCTCCCTAAACTTTACAGCAAACCGGCATGCTTAAGCGCCGCTCTGACCGTCTCACGACCACTGTCGGTGATTGGTGTCATTGGCAGGCGCAGCGTATCGGTCGCCACAAGACCCAGTTCCTTACATGCCCATTTCACCGGGATTGGATTGGGTTCGACAAATAGTTTGTTGTGTAATGGCATCAGACGCTGATTAATAACGCGTGCCTCGGNAAAACTGCCCTTCTG
430	1617	KCCJBXE01BB2JN	ACGGTCGGTTCAGGCGCGACTTTTGAACAGAGTAAGCCATCAAATCTCCCTAAACTTTACAGCAAACCGGCATGCTTAAGCGCCGCTCTGACCGTCTCACGACCACTGTCGGTGATTGGTGTCATTGGCAGGCGCAGCGTATCGGTCGCCACAAGACCCAGTTCCTTACATGCCCATTTCACCGGGATTGGATTGGGTTCGACAAATAGTTTGTTGTGTAATGGCATCAGACGCTGATTAATAACGCGTGCCTCAGCAAAACTGCCCTTCTG
574	2144	KCCJBXE01BOP2A	ACTGAACAACAGGCGCGACTTTTGAACAGAGTAAGCCATCAAATCTCCCTAAACTTTACAGCAAACCGGCATGCTTAAGCGCCGCTCTGACCGTCTCACGACCACTGTCGGTGATTGGTGTCATTGGCAGGCGCAGCGTATCGGTCGCCACAAGACCCAGTTACTTACATGCCCATTTCACCGGGATTGGATTGGTTCGACAAATAGTTTGTTGTGTAATGGCATCAGACGCTGATTAATAACGCGTGCCTCGGCAAAACTGCCCTTCTG
810	1469	KCCJBXE01B9FE3	TGCTTAAGCCCAGGCGCGACTTTTGAACAGAGTAAGCCATCAAATCTCCCTAAACTTTACAGCAAACCGGCATGCTTAAGCGCCGCTCTGACCGTCTCACGACCACTGTCGGTGATTGGTGTCATTGGCAGGCGCAGCGTATCGGTCGCCACAAGACCCAGTTCCTTACATGCCCATTTCACCGGGATTGGATTGGGTTCGACAAATAGTTTGTTGTGTAATGGCATCAGACGCTGATTAATAACGCGTGCCTCGGCAAAATGCACTTCTG
614	920	KCCJBXE01BR7JE	TTGTAACTATCAGGCGCGACTTTTGAACAGAGTAAGCCATCAAATCTCCCTAAACTTTACAGCAAACCGGCATGCTTAAGCGCCGCTCTGACCGTCTCACGACCACTGTCGGTGATTGGTGTCATTGGCAGGCGCAGCGTATCGGTCGCCACAAGACCCAGTTCCTTACATGCCCATTTCACCGGGATTGGATTGGGTTCGACAAATAGTTTGTTGTGTAATGGCATCAGACGCTGATTAATAACGCGTGCCTCGGNAAAACTGCCCTTCTG
1462	567	KCCJBXE01DUNC5	TAGGAGCGTTCAGGCGCGACTTTTGAACAGAGTAAGCCATCAAATCTCCCTAAACTTTACAGCAAACCGGCATGCTTAAGCGCCGCTCTGACCGTCTCACGACCACTGTCGGTGATTGGTGTCATTGGCAGGCGCAGCGTATCGGTCGCCACAAGACCCAGTTCCTTACATGCCCATTTCACCGGGATTGGATTGGGTTCGACAAATAGTTTGTTGTGTAATGGCATCAGACGCTGATTAATAACGCGTGCCTCGGNAAAACTGCCCTTCTG
1222	1799	KCCJBXE01C9LSP	TACTCCGCACCAGGCGCGACTTTTGAACAGAGTAAGCCATCAAATCTCCCTAAACTTTACAGCAAACCGGCATGCTTAAGCGCCGCTCTGACCGTCTCACGACCACTGTCGGTGATTGGTGTCATTGGCAGGCGCAGCGTATCGGTCGCCACAAGACCCAGTTCCTTACATGCCCATTTCACCGGGATTGGATTGGGTTCGACAAATAGTTTGTTGTGTAATGGCATCAGACGCTGATTAATAACGCGTGCCTCGGNAAAACTGCCCTTCTG
129	776	KCCJBXE01ALMK6	CCGCGTGTTCCAGGCGCGACTTTTGAACAGAGTAAGCCATCAAATCTCCCTAAACTTTACAGCAAACCGGCATGCTTAAGCGCCGCTCTGACCGTCTCACGACCACTGTCGGTGATTGGTGTCATTGGCATGCGCAGCGTATCGGTCGCCACAAGACCCAGTTCCTTACATGCCCATTTCACCGGGATTGGATTGGGTTCGACAAATAGTTTGTTGTGTAATGGCATCAGACGCTGATTAATAACGCGTGCCTGGCAAAATGCCCTTCTG
33	127	KCCJBXE01AC6OH	CCGTTACGATCAGGCGCGACTTTTGAACAGAGTAAGCCATCAAATCTCCCTAAACTTTACAGCAAACCGGCATGCTTAAGCGCCGCTCTGACCGTCTCACGACCACTGTCTGTGATTGGTGTCATTGGCAGGCGCAGCGTATCGGTCGCCACAAGACCCAGTTCCTTACATGCCCATTTCACCGGGATTGGATTGGGTTCGACAAATAGTTTGTTGTGTAATGGCATCAGACGCTGATTAATAACGCGTGCCTGGCAAAACTGCCCTTCTG
693	2252	KCCJBXE01BY58U	TGGTAATTAACAGGCGCGACTTTTGAACAGAGTAAGCCATCAAATCTCCCTAAACTTTACAGCAAACCTGCATGCTTAAGCGCCGCTCTGACCGTCTCACGACCACTGTCGGTGATTGGTGTCATTGGCAGGCGCAGCGTATCGGTCGCCACAAGACCCAGTTCCTTACATGCCCATTTCACCGGGATTGGATTGGGTTCGACAAATAGTTTGTTGTGTAATGGCATCAGACGCTGATTAATAACGCGTGCCTCGGCAAAACTGCCCTTCTG
143	2499	KCCJBXE01AMV5X	CGGGGAGGCGCAGGCGCGACTTTTGAACAGAGTAAGCCATCAAATCTCCCTAAACTTTACAGCAAACCGGCATGCTTAAGCGCCGCTCTGACCGTCTCACGACCACTGTCGGTGATTGGTGTCATTGGCAGGCGCAGCGTATCGGTCGCCACAAGACCCAGTTCCTTACATGCCCATTTCACCGGGATTGGATTGGGTTCGACAAATAGTTTGTTGTGTAATGGCATCAGACGCTGATTAATAACGCGTGCCTCGGNAAAACTGCCCTTCTG
214	2688	KCCJBXE01AS4PE	ATACAATACCCAGGCGCGACTTTTGAACAGAGTAAGCCATCAAATCTCCCTAAACTTTACAGCAAACCGGCATGCTTAAGCGCCGCTCTGACCGTCTCACGACCACTGTCGGTGATTGGTGTCATTGGCAGGCGCAGCGTATCGGTCGCCACAAGACCCAATTCCTTACATGCCCATTTCACCGGGGATTGGATTGGGTTCGACAAATAGTTTGTTGTGTAATGGCATCAGACGCTGATTAATAACGCGTGCCTCGGCAAAACTGCCCTTCTG
221	2088	KCCJBXE01ATQC6	TAGGCTGGACCAGGCGCGACTTTTGAACAGAGTAAGCCATCAAATCTCCCTAAACTTTACAGCAAACCGGCATGCTTAAGCGCCGCTCTGACCGTCTCACGACCACTGTCGGTGATTGGTGTCATTGGCAGGCGCAGCGTATCGGTCGCCACAAGACCCAGTTCCTTACATGCCCATTTCACCGGGATTGGATTGGGTTCGACAAATAGTTTGTTGTGTAATGGCATCAGACGCTGATTAATAACGCGTGCCTCGGNAAAACTGCCCTTCTG
1399	1891	KCCJBXE01DO49X	TTGTCCTTAACAGGCGCGACTTTTGAACAGAGTAAGCCATCAAATCTCCCTAAACTTTACAGCAAACCGGCATGCTTAAGCGCCGCTCTGACCGTCTCACGACCACTGTCGGTGATTGGTGTCATTGGCAGGCGCAGCGTATCGGTCGCCACAAGACCCAGTTCCTTACATGCCCATTTCACCGGGTATTGGATTGGGTTCGACAAATAGTTTGTTGTGTAATGGCATCAGACGCTGATTAACTAACGCGTGCCTCGGCAAACTGCCCTTCTG
153	2429	KCCJBXE01ANRPR	AAGATTAACTCAGGCGCGACTTTTGAACAGAGTAAGCCATCAAATCTCCCTAAACTTTACAGCAAACCGGCATGCTTAAGCGCCGCTCTGACCTTCTCACGACCACTGTCGGTGATTGGTGTCATTGGCAGGCGCAGCGTATCGGTCGCCACAAGACCCAGTTCCTTACATGCCCATTTCACCGGGATTGGATTGGGTTCGACAAATAGTTTGTTGTGTAATGGCATCAGACGCTGATTAATAACGCGTGCCTCGGCAAAACTGCCCTTCTG
1349	3864	KCCJBXE01DKSRU	AGGTAATCAACAGGCGCGACTTTTGAACAGAGTAAGCCATCAAATCTCCCTAAACTTTACAGCAAACCGGCATGCTTAAGCGCCGCTCTGACCGTCTCACGACCACTGTCGGTGATTGGTGTCATTGGCAGGCGCAGCGTATCGGTCGCCACAAGACCCAGTTCCTTACATGCCCATTTCACCGGGATTGGATTGGGTTCTACAAATAGTTTGTTGTGTAATGGCATCAGACGCTGATTAATAACGCGTGCCTCGGCAAAACTGCCCTTCTG
1185	1371	KCCJBXE01C6CI1	AAGGAACAACCAGGCGTGACTTTTGAACAGAGTAAGCCATCAAATCTCCCTAAACTTTACAGCAAACCGGCATGCTTAAGCGCCGCTCTGACCGTCTCACGACCACTGTCGGTGATTGGTGTCATTGGCAGGCGCAGCGTATCGGTCGCCACAAGACCCAGTTCCTTACATGCCCATTTCACCGGGATTGGATTGGGTTCGACAAATAGTTTGTTGTGTAATGGCATCAGACGCTGATTAATAACGCGTGCCTCGGCAAAATGCCCTTCTG
500	2964	KCCJBXE01BH8TI	CAGCCTGATTCAGGCGCGACTTTTGGACAGAGTAAGCCATCAAATCTCCCTAAACTTTACAGCAAACCGGCATGCTTAAGCGCCGCTCTGACCGTCTCACGACCACTGTCGGTGATTGGTGTCATTGGCAGGCGCAGCGTATCGGTCGCCACAAGACCCAGTTCCTTACATGCCCATTTCACCGGGATTGGATTGGGTTCGACAAATAGTTTGTTGTGTAATGGCATCAGACGCTGATTAATAACGCGTGCCTCGGCAAAACTGCCCTTCTG
1002	1192	KCCJBXE01CP90Q	TGCTGCCACCCAGGCGCGACTTTTGAACAGAGTAAGCCATCAAATCTCCCTAAACTTTACAGCAAACCGGCATGCTTAAGCGCCGCTCTGACCGTCTCACGACCACTGTCGGTGATTGGTGTCATTGGCAGGCGTAGCGTATCGGTCGCCACAAGACCCAGTTCCTTACATGCCCATTTCACCGGGGATTGGATTGGGTTCGACAAATAGTTTGTTGTGTAATGGCATCAGACGCTGATTAATAACGCGTGCCTCGGCAAAACTGCCCTTCTG
395	1563	KCCJBXE01A8ZVX	CCCCTGCACCCAGGCGCGACTTTTGAACAGAGTAAGCCATCAAATCTCCCTAAACTTTACAGCAAACCGGCATGCTTAAGCGCCGCTCTGACCGTCTCACGACCACTGTCGGTGATTGGTGTCATTGGCAGGCGCAGCGTATCGGTCGCCACAAGACCCAGTTCCTTACATGCCCATTTCACCGGGATTGGATTGGGTTCGACAAATAGTTTGTTGTGTAATGGCATCAGACGCTGATTAATAACGCGTGCCTCGGNAAAACTGCCCTTCTG
277	2349	KCCJBXE01AYNJZ	TGATTACAATCAGGCGCGACTTTTGAACAGAGTAAGCCATCAAATCTCCCCAAACTTTACAGCAAACCGGCATGCTTAAGCGCCGCTCTGACCGTCTCACGACCACTGTCGGTGATTGGTGTCATTGGCAGGCGCAGCGTATCGGTCGCCACAAGACCCAGTTCCTTACATGCCCATTTCACCGGGATTGGATTGGGTTCGACAAATAGTTTGTTGTGTAATGGCATCAGACGCTGATTAATAACGCGTGCCTGGCAAAACTGCCCTTCTG
657	2561	KCCJBXE01BV0PF	TTCTAATAAACAGGCGCGACTTTTGAACAGAGTAAGCCATCAAATCTCCCTAAACTTTACAGCAAACCGGCATGCTTAAGCGCCTCTCTGACCGTCTCACGACCACTGTCGGTGATTGGTGTCATTGGCAGGCGCAGCGTATCGGTCGCCACAAGACCCAGTTCCTTACATGCCCATTTCACCGGGGATTGGATTGGGTTCGACAAATAGTTTGTTGTGTAATGGCATCAGACGCTGATTAATAACGCGTGCCTCGGCAAAATGCCCTTCTG
603	3193	KCCJBXE01BRAIZ	CGCATTCTCCCAGGCGCGACTTTTGAACAGAGTAAGCCATCAAATCTCCCTAAACTTTACAGCAAACCGGCATGCTTAAGCGCCCCTCTGACCGTCTCACGACCACTGTCGGTGATTGGTGTCATTGGCAGGCGCAGCGTATCGGTCGCCACAAGACCCAGTTCCTTACATGCCCATTTCACCGGGATTGGATTGGGTTCGACAAATAGTTTGTTGTGTAATGGCATCAGACGCTGATTAATAACGCGTGCCTCGGCAAAACTGCCCTTCTG
1337	616	KCCJBXE01DJOCA	CTCTGATAATCAGGCGCGACTTTTGAACAGAGTAAGCCATCAAATCTCCCTAAACTTTACAGCAAACCGGCATGCTTAAGCGCCGCTCTGACCGTCTCACGACCACTGTCGGTGATTTGTGTCATTGGCAGGCGCAGCGTATCGGTCGCCACAAGACCCAGTTCCTTACATGCCCATTTCACCGGGATTGGATTGGGTTCGACAAATAGTTTGTTGTGTAATGGCATCAGACGCTGATTAATAACGCGTGCCTCGGCAAAACTGCCCTTCTG
437	3585	KCCJBXE01BCP6R	CACTGGGGTCAGGCGCGACTTTTGAACAGAGTAAGCCATCAAATCTCCCTAAACTTTACAGCAAACCGGCATGCTTAAGCGCCGCTCTGACCGTCTAACGACCACTGTCGGTGATTGGTGTCATTGGCAGGCGCAGCGTATCGGTCGCCACAAGACCCAGTTCCTTACATGCCCATTTCACCGGGATTGGATTGGGTTCGACAAATAGTTTGTTGTGTAATGGCATCAGACGCTGATTAATAACGCGTGCCTCGGCAAAATGCCCTTCTG
523	1430	KCCJBXE01BJ8BS	CAGGTAGTAACAGGCGCGACTTTTGAACAGAGTAAGCCATCAAATCTCCCTAAACTTTACAGCAAACCGGCATGCTTAAGCGCCGCTCTGACCGTCTCACGACCACTGTCGGTGATTGGTGTCATTGGCAGGCGCAGCGTATCGGTCGCCACAAGACCCAGTTCCTTACATGCCCATTTCACCGGGATTGGATTGGGTTCGACAAATAGTTTGTTGTGTAATGGCATCAGACGCTGATTAATAACGCGTGCCTCGGNAAAACTGCCCTTCTG
831	2392	KCCJBXE01CBAH2	CGGGATTTCTCAGGCGCGACTTTTGAACAGAGTAAGCCATCAAATCTCCCTAAACTTTACAGCAAACCGGCATGCTTAAGCGCCGCTCTGACCGTCTCACGACCACTGTCGGTGATTGGTGTCATTGGCAGGCGCAGCGTATCGGTCGCCACAAGAACCAGTTCCTTACATGCCCATTTCACCGGGATTGGATTGGGTTCGACAAATAGTTTGTTGTGTAATGGCATCAGACGCTGATTAATAACGCGTGCCTCGGCAAAACTGCCCTTCTG
981	2402	KCCJBXE01COGK0	AAATAAAGGGCAGGCGCGACTTTTGAACAGAGTAAGCCATCAAATCTCCCTAAACTTTACAGCAAACCGGCATGCTTAAGCGCCGCTCTGACCGTCTCACGACCACTGTCGGTGATTGGTGTCATTGGCAGGCGCAGCGTATCGGTCGCCACAAGACCCAGTTCCTTACATGCCCATTTCACCGGGATTGGATTGGGTTCTACAAATAGTTTGTTGTGTAATGGCATCAGACGCTGATTAATAACGCGTGCCTCGGCAAATGCCCTTCTG
1029	1252	KCCJBXE01CSNEE	TTGGTCGTGCCAGGCGCGACTTTTGAACAGAGTAAGCCATCAAATCTCCCTAAACTTTACAGCAAACCGGCATGCTTAAGCGCCGCTCTGACCGTCTCACGACCACTGTCGGTGATTGGTGTCATTGGCAGGCGCAGCGTATCGGTCGCCACAAGACCCAGTTCCTTACATGCCCATTTCACCGGGATTGGATTGGGTTCGACAAATAGTTTGTTGTGTAATGGCATCAGACGCTGATTAATAACGCGTGCCTCGGNAAAACTGCCCTTCTG
1405	1540	KCCJBXE01DPNYU	AGATCAGGACCAGGCGCGACTTTTGAACAGAGTAAGCCATCAAATCTCCCTAAACTTTACAGCAAACCGGCATGCTTAAGCGCCGCTCTGACCGTCTCACGACCACTGTCGGTGATTGGTGTCATTGGCAGGCACAGCGTATCGGTCGCCACAAGACCCAGTTCCTTACATGCCCATTTCACCGGGATTGGATTGGGTTCGACAAATAGTTTGTTGTGTAATGGCATCAGACGCTGATTAATAACGCGTGCCTGGCAAAACTGCCCTTCTG
355	3860	KCCJBXE01A5I8M	TAATCGAGGACAGGCGCGACTTTTGAACAGAGTAAGCCATCAAATCTCCCTAAACTTTACAGCAAACCGGCATGCTTAAGCGCCGCTCTGACCGTCTCACGACCACTGTCGGTGATTGGTGTCATTGGCAGGCGCAGCGTATCGGTCGCCACAAGACCCAGTTCCTTACATGCCCATTTCACCGGGATTGGATTGGGTTCGACAAATAGTTTGTTGTGTAATGGCATCAGACGCTGATTAACTAACGCGTGCCTCGGNAAAACTGCCCTTCTG
293	3316	KCCJBXE01AZ2VA	TGATGTAACACAGGCGCGACTTTTGAACAGAGTAAGCCATCAAATCTCCCTAAACTTTACAGCAAACCGGCATGCTTAAGCGCCGCTCTGACCGTCTCACGACCACTGTCGGTGATTGGTGTCATTGGCAGGCGCAGCGTATCGGTCGCCACAAGACACAGTTCCTTACATGCCCATTTCACCGGGATTGGATTGGGTTCGACAAATAGTTTGTTGTGTAATGGCATCAGACGCTGATTAATAACGCGTGCCTCGGCAAAACTGCCCTTCTG
438	3722	KCCJBXE01BCTGC	TGAACGATAACAGGCGCGACTTTTGAACAGAGTAAGCCATCAAATCTCCCTAAACTTTACAGCAAACCGGCATGCTTAAGCGCCGCTCTGACCGTCTCACGACCACTGTCGGTGATTGGTGTCATTGGCAGGCGCAGCGTATCGGTCGCCACAAGACCCAGTTCCTTACATGCCCATTTCACCGGGATTGGATTGGGTTCGACAAATAGTTTGTTGTGTAATGGCATCAGACGCTGATTAACTAACGCGTGCCTCGGNAAAACTGCCCTTCTG
482	3036	KCCJBXE01BGNZI	TAGGTGGTTGCAGGCGCGACTTTTGAACAGAGTAAGCCATCAAATCTCCCTAAACTTTACAGCAAACCGGCATGCTTAAGCGCCGCTCTGACCGTCTCACGACCACTGTCGGTGATTGGTGTCATTGGTAGGCGCAGCGTATCGGTCGCCACAAGACCCAGTTCCTTACATGCCCATTTCACCGGGGATTGGATTGGGTTCGACAAATAGTTTGTTGTGTAATGGCATCAGACGCTGATTAATAACGCGTGCCTCGGCAAAATGCCCTTCTG
1283	1787	KCCJBXE01DEYKT	ATGAAAAAGACAGGCGCTACTTTTGAACAGAGTAAGCCATCAAATCTCCCTAAACTTTACAGCAAACCGGCATGCTTAAGCGCCGCTCTGACCGTCTCACGACCACTGTCGGTGATTGGTGTCATTGGCAGGCGCAGCGTATCGGTCGCCACAAGACCCAGTTCCTTACATGCCCATTTCACCGGGATTGGATTGGGTTCGACAAATAGTTTGTTGTGTAATGGCATCAGACGCTGATTAATAACGCGTGCCTCGGCAAAACTGCCCTTCTG
343	1989	KCCJBXE01A4FVB	TTAATTAGCACAGGCGCGACTTTTGAACAGAGTAAGCCATCAAATCTCCCTAAACTTTACAGCAAACCGGCATGCTTAAGCGCCGCTCTGACCGTCTCACGACCACTGTCGGTGATTGGTGTCATTGGCAGGCGCAGCGTATCGGTCGCCACAAGACCCAGTTCCTTACATGCCCATTTCACCGGGATTGGATTGGGTTCGACAAATAGTTTGTTGTGTAATGGCATCAGACGCTGATTAATAACGCGTGCCTCGGNAAAACTGCCCTTCTG
1328	2081	KCCJBXE01DIW0Z	AGGTAGGGCACAGGCGCGACTTTTGAACAGAGTAAGCCATCAAATCTCCCTAAACTTTACAGCAAACCGGCATGCTTAAGCGCCGCTCTGACCGTCTCACGACCACTGTCGGTGATTGGTGTCATTGGCAGGCGCAGCGTATCGGTCGCCACAAGACCCAGTTCCTTACATGCCCATTTCACCGGGATTGGATTGGGTTCGACAAATAGTTTGTTGTGTAATGGCATCAGACGCTGATTAATAACGCGTGCCTCGGNAAAACTGCCCTTCTG
231	2800	KCCJBXE01AUMIQ	TGGAAAGTATCAGGCGCGACTTTTGAACAGAGTAAGCCATCAAATCTCCCTAAACTTTACAGCAAACCGGCATGCTTAAGCGCCGCTCTGACCGTCTCACGACCACTGTCGGTGATTGGTGTCATTGGCAGGCGCAGCGTATCGGTCGCCACAAGACCCAGTTCCTTACATGCCCATTTCACCGGGATTGGATTGGGTTCGACAAATAGTTTGTTGTGTAATGGCATCAGACGCTGATTAATAACGCGTGCCTCGGNAAAACTGCCCTTCTG
1029	836	KCCJBXE01CSM2U	TAGTCCTATTCAGGCGCGACTTTTGAACAGAGTAAGCCATCAAATCTCCCTAAACTTTACAGCAAACCGGCATGCTTAAGCGCCGCTCTGACCGTCTCACTACCACTGTCGGTGATTGGTGTCATTGGCAGGCGCAGCGTATCGGTCGCCACAAGACCCAGTTCCTTACATGCCCATTTCACCGGGATTGGATTGGGTTCGACAAATAGTTTGTTGTGTAATGGCATCAGACGCTGATTAATAACGCGTGCCTCGGCAAAACTGCCCTTCTG
1134	1952	KCCJBXE01C1VSI	TTGAGCCTAACAGGCGCGACTTTTGAACAGAGTAAGCCATCAAATCTCCCTAAACTTTACAGCAAACCGGCATGCTTAAGCGCCGCTCTGACCGTCTCACGACCACTGTCGGTGATTGGTGTCATTGGCGGGCGCAGCGTATCGGTCGCCACAAGACCCAGTTCCTTACATGCCCATTTCACCGGGGATTGGATTGGGTTCGACAAATAGTTTGTTGTGTAATGGCATCAGACGCTGATTAATAACGCGTGCCTCGGCAAAATGCCCTTCTG
1406	1315	KCCJBXE01DPQYD	CTACACATCTCAGGCGCGTACTTTTGAACAGAGTAAGCCATCAAATCTCCCTAAACTTTACAGCAAACCGGCATGCTTAAGCGCCGCTCTGACCGTCTCACGACCACTGTCGGTGATTGGTGTCATTGGCAGGCGCAGCGTATCGGTCGCCACAAGACCCAGTTACTTACATGCCCATTTCACCGGGTATTGGATTGGGTTCGACAAATAGTTTGTTGTGTAATGGCATCAGCGCTGATTAATAACGCGTGCCTCGGCAAAACTGCCCTTCTG
108	533	KCCJBXE01AJR03	TGTAAGTAAACAGGCGCTACTTTTGAACAGAGTAAGCCATCAAATCTCCCTAAACTTTACAGCAAACCGGCATGCTTAAGCGCCGCTCTGACCGTCTCACGACCACTGTCGGTGATTGGTGTCATTGGCAGGCGCAGCGTATCGGTCGCCACAAGACCCAGTTCCTTACATGCCCATTTCACCGGGATTGGATTGGGTTCGACAAATAGTTTGTTGTGTAATGGCATCAGACGCTGATTAATAACGCGTGCCTCGGCAAAATGCCCTTCTG
114	2296	KCCJBXE01AKCCQ	CGGTTGCGCTCAGGCGCGACTTTTGAACAGAGTAAGCCATCAAATCTCCCTAAACTTTACAGCAAACCGGCATGCTTAAGCGCCGCTCTGACCGTCTCACGACCACTGTCGGTGATTGGTGTCATTGGCAGGCGCAGCGTATCGGTCGCCACAAGACCCAGTTCCTTACATGCCCATTTCACCGGGATTGGATTGGGTTCGACAAATAGTTTGTTGTGTAATGGCATCAGACGCTGATTAATAACGCGTGCCCCGGCAAAACTGCCCTTCTG
976	2708	KCCJBXE01CN00M	TTGACGGTATCAGGCGCGACTTTTGAACAGAGTAAGCCATCAAATATCCCTAAACTTTACAGCAAACCGGCATGCTTAAGCGCCGCTCTGACCGTCTCACGACCACTGTCGGTGATTGGTGTCATTGGCAGGCGCAGCGTATCGGTCGCCACAAGACCCAGTTCCTTACATGCCCATTTCACCGGGATTGGATTGGGTTCGACAAATAGTTTGTTGTGTAATGGCATCAGACGCTGATTAATAACGCGTGCCTCGGCAAAACTGCCCTTCTG
1267	486	KCCJBXE01DDIZ8	TCCCACATTTCAGGCGCGACTTTTGAACAGAGTAAGCCATCAAATCTCCCTAAACTTTACAGCAAACCGGCATGCTTAAGCGCCGCTCTGACCGTCTCACGACCACTGTCGGTGATTGGTGTCATTGGCAGGCGCAGCGTATCGGTCGCCACAAGACCCAGTTCCTTACATGCCCATTTCACCGGGATTGGATTGGGTTCGACAAATAGTTTGTTGTGTAATGGCATCAGACGCTGATTAATAACGCGTGCCTCGGNAAAACTGCCCTTCTG
1372	1032	KCCJBXE01DMQ92	AGAATTTATCCAGCGCGACTTTTGAACAGAGTAAGCCATCAAATCTCCCTAAACTTTACAGCAAACCGGCATGCTTAAGCGCCGCTCTGACCGTCTCACGACCACTGTCGGTGATTGGTGTCATTGGCAGGCGCAGCGTATCGGTCGCCACAAGACCCAGTTCCTTACATGCCCATTTCACCGGGATTGGATTGGGTTCGACAAATAGTTTGTTGTGTAATGGCATCAGACGCTGATTAATAACGCGTGCCTCGGNAAAACTGCCCTTCTG
443	387	KCCJBXE01BC6OL	TAGCAGTTACCAGGCGCGACTTTTGAACAGAGTAAGCCATCAAATCTCCCTAAACTTTACAGCAAACCGGCATGCTTAAGCGCCGCTCTGACCGTCTCACGACCACTGTCGGTGATTGGTGTCATTGGCAGGCGCAGCGTATCGGTCGCCACAAGACCCAGTTCCTTACATGCCCATTTCACCGGGATTGGATTGGGTTCGACAAATAGTTTGTTGTGTAATGGCATCAGACGCTGATTAATAACGCGTGCCTCGGNAAAACTGCCCTTCTG
1486	448	KCCJBXE01DWQ4I	CTGTTTTAGTCAGGCGCGATTTTGAACAGAGTAAGCCATCAAATCTCCCTAAACTTTACAGCAAACCGGCATGCTTAAGCGCCGCTCTGACCGTCTCACGACCACTGTCGGTGATTGGTGTCATTGGCAGGCGCAGCGTATCGGTCGCCACAAGACCCAGTTCCTTACATGCCCATTTCACCGGGATTGGATTGGGTTCGACAAATAGTTTGTTGTGTAATGGCATCAGACGCTGATTAACTAACGCGTGCCTCGGNAAAACTGCCCTTCTG
521	3071	KCCJBXE01BJ29T	AGGATAATAACAGGCGCGACTTTTGAACAGAGTAAGCCATCAAATCTCCCTAAACTTTACAGCAAACCGGCATGCTTAAGCGCCGCTCTGACCGTCTCACGACCACTGTCGGTGATTGGTGTCATTGGCAGGCGCAGCGTATCGGTCGCCACAAGACCCAGTTCCTTACATGCCCATTTCACCGGGATTGGATTGGGTTCGACAAATAGTTTGTTGTGTAATGGCATCAGACGCTGATTAATAACGCGTGCCTCGGNAAAACTGCCCTTCTG
888	4063	KCCJBXE01CGBXT	TCCGCCAGGTCAGGCGCGACTTTTGAACAGAGTAAGCCATCAAATCTCCCTAAACTTTACAGCAAACCGGCATGCTTAAGCGCCGCTCTGACCGTCTCACGACCACTGTCGGTGATTGGTGTCATTGGCAGGCGCAGCGTATCGGTCGCCACAAGACCCAGTTCCTTACATGCCCATTTCACCGGGATTGGATTGGGTTCGACAAATAGTTTGTTGTGTAATGGCATCAGACGCTGATTAATAACGCGTGCCTCGGNAAAACTGCCCTTCTG
532	3314	KCCJBXE01BK174	AATTAAGACACAGGCGCGACTTTTGAACAGAGTAAGCCATCAAATCTCCCTAAACTTTACAGCAAACCGGCATGCTTAAGCGCCGCTCTGACCGTCTCACGACCACTGTCGGTGATTGGTGTCATTGGCAGGCGCAGCGTATCGGTCGCCACAAGACCCAGTTCCTTACATGCCCATTTCACCGGGATTGGATTGGGTTCGACAAATAGTTTGTTGTGTAATGGCATCAGACGCTGATTAATAACGCGTGCCTCGGNAAAACTGCCCTTCTG
82	299	KCCJBXE01AHHOD	TTAATCTACACAGGCGCGACTTTTGAACAGAGTAAGCCATCAAATCTCCCTAAACTTTACAGCAAACCGGCATGCTTAAGCGCCGCTCTGACCGTCTCACGACCACTGTCGGTGATTGGTGTCATTGGCAGGCACAGCGTATCGGTCGCCACAAGACCCAGTTCCTTACATGCCCATTTCACCGGGATTGGATTGGGTTCGACAAATAGTTTGTTGTGTAATGGCATCAGACGCTGATTAATAACGCGTGCCTCGGCAAAATGCCCTTCTG
1173	400	KCCJBXE01C49UQ	TGAAGTTCCTCAGGCGCGACTTTTGAACAGAGTAAGCCATCAAATCTCCCTAAACTTTACAGCAAACCGGCATGCTTAAGCGCCGCTCTGACCGTCTCACGACCACTGTCGGTGATTGGTGTCATTGGCAGGCGCAGCGTATCGGTCGCCACAAGACCCAGTTCCTTACATGCCCATTTCACCGGGATTGGATTGGGTTCGACAAATAGTTTGTTGTGTAATGGCATCAGACGCTGATTAATAACGCGTGCCTCGGNAAAACTGCCCTTCTG
1456	3096	KCCJBXE01DT6CQ	TATCTTAGCTCAGGCGCTACTTTTGAACAGAGTAAGCCATCAAATCTCCCTAAACTTTACAGCAAACCGGCATGCTTAAGCGCCGCTCTGACCGTCTCACGACCACTGTCGGTGATTGGTGTCATTGGCAGGCGCAGCGTATCGGTCGCCACAAGACCCAGTTCCTTACATGCCCATTTCACCGGGATTGGATTGGGTTCGACAAATAGTTTGTTGTGTAATGGCATCAGACGCTGATTAATAACGCGTGCCTGGCAAAACTGCCCTTCTG
189	2433	KCCJBXE01AQXHV	AGTCTTGGTCCAGGCGCGACTTTTGAACAGAGTAAGCCATCAAATCTCCCTAAACTTTACAGCAAACCGGCATGCTTAAGCGCCGCTCTGACCGTCTCACGACCACTGTCGGTGATTGGTGTCATTGGCAGGCGCAGCGTATCGGTCGCCACAAGACCCAGTTCCTTACATGCCCATTTCACCGGGATTGGATTGGGTTCGACAAATAGTTTGTTGTGTAATGGCATCAGACGCTGATTAATAACGCGTGCCTCGGNAAAACTGCCCTTCTG
439	3437	KCCJBXE01BCWD7	AGCTGATTCTCAGGCGCGACTTTTGAACAGAGTAAGCCATCAAATCTCCCTAAACTTTACAGCAAACCGGCATGCTTAAGCGCCGCTCTGACCGTCTCACGACCACTGTAGGTGATTGGTGTCATTGGCAGGCGCAGCGTATCGGTCGCCACAAGACCCAGTTCCTTACATGCCCATTTCACCGGGATTGGATTGGGTTCGACAAATAGTTTGTTGTGTAATGGCATCAGACGCTGATTAATAACGCGTGCCTCGGCAAAACTGCCCTTCTG
805	2922	KCCJBXE01B80QK	CCGGCAGACACAGGCGCGACTTTTGAACAGAGTAAGCCATCAAATCTCCCTAAACTTTACAGCAAACCGGCATGCTTAAGCGCCGCTCTGACCGTCTCACGACCACTGTCGGTGATTGGTGTCATTGGCAGGTGCAGCGTATCGGTCGCCACAAGACCCAGTTCCTTACATGCCCATTTCACCGGGATTGGATTGGGTTCGACAAATAGTTTGTTGTGTAATGGCATCAGACGCTGATTAATAACGCGTGCCTCGGCAAAACTGCCCTTCTG
370	2969	KCCJBXE01A6TYJ	TGCGACTTTTCAGGCGCGACTTTTGAACAGAGTAAGCCATCAAATCTCCCTAAACTTTACAGCAAACCGGCATGCTTAAGCGCCGCTCTGACCGTCTCACGACCACTGTCGGTGATTGGTGTCATTGGCAGGCGCAGCGTATCGGTCGCCACAAGACCCAGTTCCTTACATGCCCATTTCACCGGGATTGGATTGGGTTCGACAAATAGTTTGTTGTGTAATGGCATCAGACGCTGATTAATAACGCGTGCCTCGGNAAAACTGCCCTTCTG
195	228	KCCJBXE01ARERA	CACTCTCATACAGGCGCGACTTTTGAACAGAGTAAGCCATCAAATCTCCCTAAACTTTACAGCAAACCGGCATGCTTAAGCGCCGCTCTGACCGTCTCACGACCACTGTCGGTGATTGGTGTCATTGGCAGGCGCAGCGTATCGGTCGCCACAAGACCCAGTTCCTTACATGCCCATTTCACCGGGATTGGATTGGGTTCGACAAATAGTTTGTTGTGCAATGGCATCAGACGCTGATTAATAACGCGTGCCTCGGCAAAACTGCCCTTCTG
747	1948	KCCJBXE01B3WOE	TCGATTCCGTCAGGCGCGACTTTTGAACAGAGTAAGCCATCAAATCTCCCTAAACTTTACAGCAAACCGGCATGCTTAAGCGCCGCTCTGACCGTCTCACGACCACTGTCGGTGATTGGTGTCATTGGCAGGCGCAGCGTATCGGTCGCCACAAGACCCAGTTCCTTACATGCCCATTTCACCGGGATTGGATTGGGTTCGACAAATAGTTTGTTGTGTAATGGCATCAGACGCTGATTAATAACGCGTGCCTCGGNAAAACTGCCCTTCTG
1210	3736	KCCJBXE01C8LC6	CAAAGGTGGGCAGGCGCGACTTTTGAACAGAGTAAGCCATCAAATCTCCCTAAACTTTACAGCAAACCGGCATGCTTAAGCGCCGCTCTGACCGTCTCACGACCACTGTCGGTGATTGGTGTCATTGGCAGGCGCAGCGTATCGGTCGCCACAAGACCCAGTTCCTTACATGCCCATTTCACCGGGATTGGATTGGGTTCGACAAATAGTTTGTTGTGTAATGGCATCAGACGCTGATTAATAACGCGTGCCTCGACAAAACTGCCCTTCTG
1000	174	KCCJBXE01CP2WW	CTATTGGGGCCAGGCGCGACTTTTGAACAGAGTAAGCCATCAAATCTCCCTAAACTTTACAGCAAACCGGCATGCTTAAGCGCCGCTCTGACCGTCTCACGACCACTGTCGGTGATTGGTGTCATTGGCAGGCGCAGCGTATCGGTCGCCACAAGACCCAGTTCCTTACATGCCCATTTCACCGGGATTGGATTGGGTTCGACAAATAGTTTGTTGTGTAATGGCATCAGACGCTGATTAATAACGCGTTCCTCGGCAAATGCCCTTCTG
220	3098	KCCJBXE01ATNZG	TCATTAAAGCCAGGCGCGACTTTTGAACAGAGTAAGCCATCAAATCTCCCTAAACTTTACAGCAAACCGGCATGCTTAAGCGCCGCTCTGACCGTCTCACGACCACTGTCGGTGATTGGTGTCATTGGCAGGCGCAGCGTATCGGTCGCCACAAGACCCAGTTCCTTACATGCCCATTTCACCGGGATTGGATTGGGTTCGACAAATAGTTTGTTGTGTAATGGCATCAGACGCTGATTAATAACGCGTGCCTCGGNAAAACTGCCCTTCTG
558	701	KCCJBXE01BNADR	ATGGTAGGTTCAGGCGCGACTTTTGAACAGAGTAAGCCATCAAATCTCCCTAAACTTTACAGCAAACCGGCATGCTTAAGCGCCGCTCTGACCGTCTCACGACCACTGTCGGTGATTGGTGTCATTGGCAGGCGCAGCGTATCGGTCGCCACAAGACCCAGTTCCTTACATGCCCATTTCACCGGGATTGTATTGGGTTCGACAAATAGTTTGTTGTGTAATGGCATCAGACGCTGATTAATAACGCGTGCCTCGGCAAAACTGCCCTTCTG
346	2613	KCCJBXE01A4PTZ	ACAGTGAGCTCAGGCGCGACTTTTGAACATAGTAAGCCATCAAATCTCCCTAAACTTTACAGCAAACCGGCATGCTTAAGCGCCGCTCTGACCGTCTCACGACCACTGTCGGTGATTGGTGTCATTGGCAGGCGCAGCGTATCGGTCGCCACAAGACCCAGTTCCTTACATGCCCATTTCACCGGGATTGGATTGGGTTCGACAAATAGTTTGTTGTGTAATGGCATCAGACGCTGATTAATAACGCGTGCCTCGGCAAAACTGCCCTTCTG
853	3388	KCCJBXE01CC8SU	TAGGCGCGCTCAGGCGCGACTTTTGAACAGAGTAAGCCATCAAATCTCCCTAAACTTTACAGCAAACCGGCATGCTTAAGCGCCGCTCTGACCGTCTCACGACCACTGTCGGTGATTGGTGTCATTGGCAGGAGCAGCGTATCGGTCGCCACAAGACCCAGTTCCTTACATGCCCATTTCACCGGGATTGGATTGGGTTCGACAAATAGTTTGTTGTGTAATGGCATCAGACGCTGATTAATAACGCGTGCCTGGCAAAACTGCCCTTCTG
100	865	KCCJBXE01AI2Z3	CGGCTTAAATCAGGCGCGACTTTTGAACACGAGTAAGCCATCAAATCTCCCTAAACTTTACAGCAAACCGGCATGCTTAAGCGCCGCTCTGACCCGTCTCACGACCACTGTCGGTGATTGGTGTCCATTGGCAGGCGCAGCGTATCGGTCGCCACAAGACCCAGTTCCTTACATGCCCATTTCACCGGGATTGGATTGGGTTCGACAAATAGTTTGTTGTGTAATGGCATCAGACGCTGATTAATAACGCGTGCCTCGGNAAAACTGCCCTTCTG
1388	1873	KCCJBXE01DN6HV	TAGATAAGGACAGGCGCGACTTTTGAACAGAGTAAGCCATCAAATCTCCCTAAACTTTACAGCAAACCGGCATGCTTAAGCGCCGCTCTGACCGTCTCACGACCACTGTCGGTGATTGGTGTCATTGGCAGGCGCAGCGTATCGGTCGCCACAAGACCCAGTTCCTTACATGCCCATTTCACCGGGATTGGATTGGGTTCGACAAATAGTTTGTTGTGTAATGGCATCAGACGCTGATTAATAACGCGTGCCTCGGNAAAACTGCCCTTCTG
392	1328	KCCJBXE01A8P72	TAGAGTACCGCAGGCGCGACTTTTGAACAGAGTAAGCCATCAAATCTCCCTAAACTTTACAGCAAACCGGCATGCTTAAGCGCCGCTCTGACCGTCTCACGACCACTGTCGGTGATTGGTGTCATTGGCAGGCGCAGCGTATCGGTCGCCACAAGACCCAGTTCCTTACATGCCCATTTCACCGGGATTGGATTGGGTTCGACAAATAGTTTGTTGTGTAATGGCATCAGACGCTGATTAATAACGCGTGCCTCGGNAAAACTGCCCTTCTG
758	664	KCCJBXE01B4UGA	TGGTGGGATCAGGCGCGACTTTTGAACAGAGTAAGCCATCAAATCTCCCTAAACTTTACAGCAAACCGGCATGCTTAAGCGCCGCTCTGACCGTCTCACGACCACTGTAGGTGATTGGTGTCATTGGCAGGCGCAGCGTATCGGTCGCCACAAGACCCAGTTCCTTACATGCCCATTTCACCGGGATTGGATTGGGTTCGACAAATAGTTTGTTGTGTAATGGCATCAGACGCTGATTAATAACGCGTGCCTCGGCAAAATGCCCTTCTG
927	877	KCCJBXE01CJOQN	CCGTATACCGCAGGCGCGACTTTTGAACAGAGTAAGCCATCAAATCTCCCTAAACTTTACAGCAAACCGGCATGCTTAAGCGCCGCTCTGACCGTCTCACGACCACTGTCGGTGATTGGTGTCATTGGCAGGCGCAGCGTATCGGTCGCCACAAGACCCAGTTCCTTACATGCCCATTTCACCGGGATTGGATTGGGTTCTACAAATAGTTTGTTGTGTAATGGCATCAGACGCTGATTAATAACGCGTGCCTCGGCAAAACTGCCCTTCTG
111	3486	KCCJBXE01AJ3SG	AAACGCATCTCAGGCGCGACTTTTGAACAGAGTAAGCCATCAAATCTCCCTAAACTTTACAGCAAACCGGCATGCTTAAGCGCCGCTCTGACCGTCTCACGACCACTGTCGGTGATTGGTGTCATTGGCAGGCGCAGCGTATCGGTCGCCACAAGACCCAGTTCCTTACATGCCCATTTCACCGGGTATTGGATTGGGTTCGACAAATAGTTTGTTGTGTAATGGCATCATACGCTGATTAATAACGCGTGCCTGGCAAAACTGCCCTTCTG
1117	717	KCCJBXE01C0C3Z	TAGAAAATATCAGGCGCGACTTTTGAACAGAGTAAGCCATCAAATCTCCCTAAACTTTACAGCAAACCGGCATGCTTAAGCGCCGCTCTGACCGTCTCACGACCACTGTCGGTGATTGGTGTCATTGGCAGGCGCAGCGTATCGGTCGCCACAAGACCCAGTTCCTTACATGCCCATTTCACCGGGATTGGATTGGGTTCGACAAATAGTTTGTTGTGTAATGGCATCAGACGCTGATTAATAACGCGTGCCTCGGNAAAACTGCCCTTCTG
367	2088	KCCJBXE01A6JSQ	TCCGCAATACCAGGCGCGACTTTTGAACAGAGTAAGCCATCAAATCTCCCTAAACTTTACAGCAAACCGGCATGCTTAAGCGCCGCTCTGACCGTCTCACGACCACTGTCGGTGATTGGTGTCATTGGCAGGCGCAGCGTATCGGTCGCCACAAGACCCAGTTCCTTACATGCCCATTTCACCGGGATTGGATTGGGTTCGACAAATAGTTTGTTGTGTAATGGCATCAGACGCTGATTAATAACGCGTGCCTCGGNAAAACTGCCCTTCTG
181	3399	KCCJBXE01AP8YH	CGTGTTTATTCAGGCGCGACTTTTGAACAGAGTAAGCCATCAAATCTCCCTAAACTTTACAGCAAACCGGCATGCTTAAGCGCCGCTCTGACCGTCTCACGACCACTGTCGGTGATTGGTGTCATTGGCAGGCGCAGCGTATCGGTCGCCACAAGACCCAGTTCCTTACATGCCCATTTCACCGGGATTGGATTGGGTTCGACAAATAGTTTGTTGTGTAATGGCATCAGACGCTGATTAATAACGCGTGCCTCGGNAAAACTGCCCTTCTG
388	2247	KCCJBXE01A8EAH	TTATTGTAGCCAGGCGCGACTTTTGAACAGAGTAAGCCATCAAATCTCCCTAAACTTTACAGCAAACCGGCATGCTTAAGCGCCGCTCTGACCGTCTCACGACCACTGTCGGTGATTGGTGTCATTGGCAGGCGCAGCGTATCGGTCGCCACAAGACCCAGTTCCTTACATGCCCATTTCACCGGGGATTGGATTGGGTTCGACAAATAGTTTGTTGTGTAATGGCATCAGACGCTTATAATAACGCGTGCTCGGCAAATGCCCTTCTG
1158	3871	KCCJBXE01C304H	AAGTTTTGAGCAGGCGCGACTTTTGAACAGAGTAAGCCATCAAATCTCCCTAAACTTTACAGCAAACCGGCATGCTTAAGCGCCGCTCTGACCGTCTCACGACCACTGTCGGTGATTGGTGTCATTGGCAGGCGCAGCGTATCGGTCGCTACAAGACCCAGTTCCTTACATGCCCATTTCACCGGGATTGGATTGGGTTCGACAAATAGTTTGTTGTGTAATGGCATCAGACGCTGATTAATAACGCGTGCCTCGGCAAAACTGCCCTTCTG
1231	605	KCCJBXE01DADBJ	TCTAACGGCTCAGGCGCGACTTTTGAACAGAGTAAGCCATCAAATCTCCCTAAACTTTACAGCAAACCGGCATGCTTAAGCGCCGCTCTGACCGTCTCACGACCACTGTCGGTGATTGGTGTCATTGGCAGGCGCAGCGTATCGGTCGCCACAAGACCCAGTTCCTTACATGCCCATTTCACCGGGATTGGATTGGGTTCGACAAATAGTTTGTTGTGTAATGGCATCAGACGCTGATTAATAACGCGTGCCTCGGNAAAACTGCCCTTCTG
676	3298	KCCJBXE01BXPBO	CTCTATTAAACAGGCGCGACTTTTGAACAGAGTAAGCCATCAAATCTCCCTAAACTTTACAGCAAACCGGCATGCTTAAGCGCCGCTCTGACCGTCTCACGACCACTGTCGGTGATTGGTGTCATTGGCAGGCGCAGCGTATCGGTCGCCACAAGACCCAGTTCCTTACATGCCCATTTCACCGGGATTGGATTGGGTTCGACAAATAGTTTGTTGTGTAATGGCATCAGACGCTGATTAATAACGCGTGCCTCGGNAAAACTGCCCTTCTG
1118	3373	KCCJBXE01C0IBJ	AGGGAACCATCAGGCGCGACTTTTGAACAGAGTAAGCCATCAAATCTCCCTAAACTTTACAGCAAACCGGCATGCTTAAGCGCCGCTCTGACCGTCTCACGACCACTGTCGGTGATTGGTGTCATTGGCAGGCGCAGCGTATCGGTCGCCACAAGACCCAGTTCCTTACATGCCCATTTCACCGGGATTGGATTGGGTTCGACAAATAGTTTGTTGTGTAATGGCATCAGACGCTGATTAATAACGCGTGCCTCGGNAAAACTGCCCTTCTG
142	266	KCCJBXE01AMQ94	CGGCTTTTGCCAGGCGCGACTTTTGAACAGAGTAAGCCATCAAATCTCCCTAAACTTTACAGCAAACCGGCATGCTTAAGCGCCGCTCTTACCGTCTCACGACCACTGTCGGTGATTGGTGTCATTGGCAGGCGCAGCGTATCGGTCGCCACAAGACCCAGTTCCTTACATGCCCATTTCACCGGGGATTGGATTGGGTTCGACAAATAGTTTGTTGTGTAATGGCATCAGACGCTGATTAATAACGCGTGCCTCGGCAAAATGCCCTTCTG
199	3167	KCCJBXE01ARTN1	TAACTACTATCAGGCGCGACTTTTGAACAGAGTAAGCCATCAAATCTCCCTAAACTTTACAGCAAACCGGCATGCTTAAGCGCCGCTCTGACCGTCTCACGACCACTGTCGGTGATTGGTGTCATTGGCAGGCGCAGCGTATCGGTCGCCACAAGACCCAGTTCCTTACATGCCCATTTCACCGGGATTGGATTGGGTTCGACAAATAGTTTGTTGTGTAATGGCATCAGACGCTGATTAATAACGCGTGCCTCGGNAAAACTGCCCTTCTG
428	242	KCCJBXE01BBU5W	TCGCTACTAACAGGCGCGACTTTTGAACAGAGTAAGCCATCAAATCTCCCTAAACTTTACAGCAAACCGGCATGCTTAAGCGCCGCTCTGACCGTCTCACGACCACTGTCGGTGATTGGTGTCATTGGCAGGCGCAGCGTATCGGTCGCCACAAGACCCAGTTCCTTACATGCCCATTTCACCGGGGATTGGATTGGGTTCGACAAATAGTTTGTTGTGTAATGGCATCAGACGCTGATTAATAACGCGTGCCTCGGNAAAACTGCCCTTCTG
1450	2797	KCCJBXE01DTM5R	TAGAGAAGCCCAGGCGCGACTTTTGAACAGAGTAAGCCATCAAATCTCCCTAAACTTTACAGCAAACCGGCATGCTTAAGCGCCGCTCTGACCGTCTCACGACCACTGTCGGTGATTGGTGTCATTGGCAGGCGCAGCGTATCGGTCGCCACAAGACCCAGTTCCTTACATGCCCATTTCACCGGGATTGGATTGGGTTCGACAAATAGTTTGTTGTGTAATGGCATCAGACGCTGATTAATAACGCGTGCCTCGGNAAAACTGCCCTTCTG
1294	2338	KCCJBXE01DFXRO	ACATCATAGTCAGGCGCGACTTTTGAACAGAGTAAGCCATCAAATCTCCCTAAACTTTACAGCAAACCGGCATGCTTAAGCGCCGCTCTGACCGTCTCACGACCACTGTCGGTGATTGGTGTCATTGGCAGGCGCAGCGTATCGGTCGCCACAAGACCCAGTTCCTTACATGCCCATTTAACCGGGATTGGATTGGGTTCGACAAATAGTTTGTTGTGTAATGGCATCAGACGCTGATTAATAACGCGTGCCTGGCAAAACTGCCCTTCTG
585	1900	KCCJBXE01BPOM2	CGGTTTGACACAGGCGCGACTTTTGAACAGAGTAAGCCATCAAATCTCCCTAAACTTTACAGCAAACCGGCATGCTTAAGCGCCGCTCTGACCGTCTCACGACCACTGTCGGTGATTGGTGTCATTGGCAGGCGCAGCGTATCGGTCGCCACAAGACCCAGTTCCTTACATGCCCATTTCACCGGGATTGGATTGGGTTCGACAAATAGTTTGTTGTGTAATGGCATCAGACGCTGATTAATAACGCGTGCCTCGGNAAAACTGCCCTTCTG
1428	3756	KCCJBXE01DRQDA	TGTTGTCTGTCAGGCGCGACTTTTGAACAGAGTAAGCCATCAAATCTCCCTAAACTTTACAGCAAACCGGCATGCTTAAGCGCCGCTCTGACCGTCTCACGACCACTGTCGGTGATTGGTGTCATTGGCAGGCGCAGCGTATAGGTCGCCACAAGACCCAGTTCCTTACATGCCCATTTCACCGGGATTGGATTGGGTTCGACAAATAGTTTGTTGTGTAATGGCATCAGACGCTGATTAATAACGCGTGCCTGGCAAAACTGCCCTTCTG
13	1668	KCCJBXE01ABGNQ	TGGTGTGACTCAGGAGCGACTTTTGAACAGAGTAAGCCATCAAATCTCCCTAAACTTTACAGCAAACCGGCATGCTTAAGCGCCGCTCTGACCGTCTCACGACCACTGTCGGTGATTGGTGTCATTGGCAGGCGCAGCGTATCGGTCGCCACAAGACCCAGTTCCTTACATGCCCATTTCACCGGGATTGGATTGGGTTCGACAAATAGTTTGTTGTGTAATGGCATCAGACGCTGATTAATAACGCGTGCCTGGCAAAACTGCCCTTCTG
1121	2488	KCCJBXE01C0Q4A	ACGGTAGAGCCAGGCGCTACTTTTGAACAGAGTAAGCCATCAAATCTCCCTAAACTTTACAGCAAACCGGCATGCTTAAGCGCCGCTCTGACCGTCTCACGACCACTGTCGGTGATTGGTGTCATTGGCAGGCGCAGCGTATCGGTCGCCACAAGACCCAGTTCCTTACATGCCCATTTCACCGGGGATTGGATTGGGTTCGACAAATAGTTTGTTGTGTAATGGCATCAGACGCTGATTAATAACGCGTGCCTCGGCAAAACTGCCCTTCTG
402	2182	KCCJBXE01A9MHK	CCGGCAGACACAGGCGCGACTTTTGAACAGAGTAAGCCATCAAATCTCCCTAAACTTTACAGCAAACCGGCATGCTTAAGCGCCGCTCTGACCGTCTCACGACCACTGTCGGTGATTGGTGTCATTGGCAGGTGCAGCGTATCGGTCGCCACAAGACCCAGTTCCTTACATGCCCATTTCACCGGGATTGGATTGGGTTCGACAAATAGTTTGTTGTGTAATGGCATCAGACGCTGATTAATAACGCGTGCCTGGCAAAACTGCCCTTCTG
625	514	KCCJBXE01BS5ZO	AAATGAGGGTCAGGCGCGACTTTTGAACAGAGTAAGCCATCAAATCTCCCTAAACTTTACAGCAAACCGGCATGCTTAAGCGCCGCTCTGACCGTCTCACGACCACTGTCGGTGATTGGTGTCATTGGCAGGCGCAGCGTATCGGTCGCCACAAGACCCAGTTCCTTACATGCCCATTTCACCGGGATTGGATTGGGTTCGACAAATAGTTTGTTGTGTAATGGCATCAGACGCTGATTAATAACGCGTGCCTCGGNAAAACTGCCCTTCTG
355	1093	KCCJBXE01A5G3R	ATCTTAGGGTCAGGCGCGACTTTTGAACAGAGTAAGCCATCAAATCTCCCTAAACTTTACAGCAAACCGGCATGCTTAAGCGCCGCTCTGACCGTCTCACGACCACTGTCGGTGATTGGTGTCATTGGCAGGCGCAGCGTATCGGTCGCCACAAGACCCAGTTCCTTACATGCCCATTTCACCGGGATTGGATTGGGTTCGACAAATAGTTTGTTGTGTAATGGCATCAGACGCTGATTAATAACGCGTGCCTCGGNAAAACTGCCCTTCTG
795	20	KCCJBXE01B72V6	CATCCCTACGCAGGCGCGACTTTTGAACAGAGTAAGCCATCAAATCTCCCTAAACTTTACAGCAAACCGGCATGCTTAAGCGCCGCTCTGACCGTCTCACGACCACTGTCGGTGATTGGTGTCATTGGCAGGCGCAGCGTATCGGTCGCCACAAGACCCAGTTCCTTACATGCCCATTTCACCGGGATTGGATTGGGTTCGACAAATAGTTTGTTGTGTAATGGNATCAGACGCTGATTAATAACGCGTGCCTCGGCAAAACTGCCCTTCCTG
779	3354	KCCJBXE01B6QWC	AGTATACACACAGGCGCGACTTTGAACAGAGTAAGCCATCAAATCTCCCTAAACTTTACAGCAAACCGGCATGCTTAAGCGCCGCTCTGACCGTCTCACGACCACTGTCGGTGATTGGTGTCATTTGCAGGCGCAGCGTATCGGTCGCCACAAGACCCAGTTCCTTACATGCCCATTTCACCGGGATTGGATTGGGTTCGACAAATAGTTTGTTGTGTAATGGCATCAGACGCTGATTAATAACGCGTGCCTCGGCAAAATGCCCTTCTG
154	3645	KCCJBXE01ANVTB	CCATAGGGTACAGGCGCGACTTTTGAACAGAGTAAGCCATCAAATCTCCCTAAACTTTACAGCAAACCGGCATGCTTAAGCGCCGCTCTGACCGTCTCACGACCACTGTCGGTGATTGGTGTCATTGGCAGGCGCAGCGTATCGGTCGCCACAAGACCCAGTTCCTTACATGCCCATTTCACCGGGGATTGGATTGGGTTCGACAAATAGTTTGTTGTGTAATGGCATCAGACGCTGATTAATAACGCGTGCCTCGGNAAAACTGCCCTTCTG
893	404	KCCJBXE01CGOW2	TGGTCAAGATGGCGCGACTTTTGAACAGAGTAAGCCATCAAATCTCCCTAAACTTTACAGCAAACCGGCATGCTTAAGCGCCGCTCTGACCGTCTCACGACCACTGTCGGTGATTGGTGTCATTGGCAGGCGCAGCGTATCGGTCGCCACAAGACCCAGTTCCTTACATGCCCATTTCACCGGGATTGGATTGGGTTCGACAAATAGTTTGTTGTGTAATGGCATCAGACGCTGATTAATAACGCGTGCCTCGCCAAAATGCCCTTCTG
1253	367	KCCJBXE01DCAN1	TGTTCAGTTACAGCGCGACTTTGAACAGAGTAAGCCATCAAATCTCCCTAAACTTTACAGCAAACCGGCATGCTTAAGCGCCGCTCTGACCGTCTCACGACCACTGTCGGTGATTGGTGTCATTGGCAGGCGCAGCGTATCGGTCGCCACAAGACCCAGTTCCTTACATGCCCATTTCACCGGGATTGGATTGGGTTCGACAAATAGTTTGTTGTGTAATGGCATCAGACGCTGATTAATAACGCGTGCCTCGGNAAAACTGCCCTTCTG
1336	1493	KCCJBXE01DJLUV	ATGCTTTTTACAGGCGCGACTTTTGAACAGAGTAAGCCATCAAATCTCCCTAAACTTTACAGCAAACCGGCATGCTTAAGCGCCGCTCTGACCGTCTCACGACCACTGTCGGTGATTGGTGTCATTGGCAGGCGCAGCGTATCGGTCGCCACAAGACCCAGTTCCTTACATGTCCATTTCACCGGGATTGGATTGGGTTCGACAAATAGTTTGTTGTGTAATGGCATCAGACGCTGATTAATAACGCGTGCCTCGGCAAAACTGCCCTTCTG
348	2209	KCCJBXE01A4VUB	CTTATACCGTCAGGCGCGACTTTTGAACAGAGTAAGCCATCAAATCTCCCTAAACTTTACAGCAAACCGGCATGCTTAAGCGCCGCTCTGACCGTCTCACGACCACTGTCGGTGATTGGTGTCATTGGCAGGCGCAGCGTATCGGTCGCCACAAGACCCAGTTCCTTACATGCCCATTTCACCGGGATTGGATTGGGTTCGACAAATAGTTTGTTGTGTAATGGCATCAGACGCTGATTAATAACGCGTGCCTCGGNAAAACTGCCCTTCTG
1297	2907	KCCJBXE01DF7OT	TATGGATTCACAGGCGCGACTTTTGAACATAGTAAGCCATCAAATCTCCCTAAACTTTACAGCAAACCGGCATGCTTAAGCGCCGCTCTGACCGTCTCACGACCACTGTCGGTGATTGGTGTCATTGGCAGGCGCAGCGTATCGGTCGCCACAAGACCCAGTTCCTTACATGCCCATTTCACCGGGATTGGATTGGGTTCGACAAATAGTTTGTTGTGTAATGGCATCAGACGCTGATTAATAACGCGTGCCTGGCAAAATGCCCTTCTG
733	2989	KCCJBXE01B2O8F	TGTCCACATGCAGGCGCGACTTTTGAACAGAGTAAGCCATCAAATCTCCCTAAACTTTACAGCAAACCGGCATGCTTAAGCGCCGCTCTGACCGTCTCACGACCACTGTCGGTGATTGGTGTCATTGGCGGGCGCAGCGTATCGGTCGCCACAAGACCCAGTTCCTTACATGCCCATTTCACCGGGATTGGATTGGGTTCGACAAATAGTTTGTTGTGTAATGGCATCAGACGCTGATTAATAACGCGTGCCTGGCAAAATGCCCTTCTG
836	1785	KCCJBXE01CBPT3	TGGAAAGACTCAGGCGCGACTTTTGAACAGAGTAAGCCATCAAATCTCCCTAAACTTTACAGCAAACCGGCATGCTTAAGCGCCGCTCTGACCGTCTCACGACCACTGTCGGTGATTGGTGTCATTGGCAGGCGCAGCGTATCGGTCGCCACAAGACCCAGTTCCTTACATGCCCATTTCACCGGGATTGGATTGGGTTCGACAAATAGTTTGTTGTGTAATGGCATCAGACGCTGATTAATAACGCGTGCCTCGGNAAAACTGCCCTTCTG
878	2982	KCCJBXE01CFFH0	CAGACATAAGCAGGCGCGACTTTTGAACAGAGTAAGCCATCAAATCTCCCTAAACTTTACAGCAAACCGGCATGCTTAAGCGCCGCTCTGACCGTCTCACGACCACTGTCGGTGATTGGTGTCATTGGCAGGCGCAGCGTATCGGTCGCCACAAGACCCAGTTCCTTACATGACCATTTCACCGGGATTGGATTGGGTTCGACAAATAGTTTGTTGTGTAATGGCATCAGACGCTGATTAATAACGCGTGCCTCGGCAAAACTGCCCTTCTG
122	1570	KCCJBXE01AK02S	TGCTTCAAGACAGGCGCGACTTTTGAACAGAGTAAGCCATCAAATCTCCCTAAACTTTACAGCAAACCGGCATGCTTAAGCGCCGCTCTGACCGTCTCACGACCACTGTCGGTGATTGGTGTCATTGGCAGGCGCAGCGTATCGGTAGCCACAAGACCCAGTTCCTTACATGCCCATTTCACCGGGATTGGATTGGGTTCGACAAATAGTTTGTTGTGTAATGGCATCAGACGCTGATTAATAACGCGTGCCTGGCAAAACTGCCCTTCTG
531	82	KCCJBXE01BKWKK	AGGCCAGGGGCAGGCGCGACTTTTGAACAGAGTAAGCCATCAAATCTCCCTAAACTTTACAGCAAACCGGCATGCTTAAGCGCCGCTCTGACCGTCTCACGACCACTGTCGGTGATTGGTGTCATTGGCAGGCGCAGCGTATCGGTCGCCACAAGACCCAGTTCCTTACATGCCCATTTCACCGGGATTGGATTGGGTTCGAAAAACTAGTTTGTTGTGTAATGGCATCAGACGCTGATTAATAACGCGTGCCTCGGCAAATGCCCTTCTG
1281	980	KCCJBXE01DERMU	CCGCTTAACACAGGCGCGACTTTTGAACAGAGTAAGCCATCAAATCTCCCTAAACTTTACAGCAAACCGGCATGCTTAAGCGCCGCTCTGACCGTCTCACGACCACTGTCGGTGATTGGTGTCATTGGCAGGCGCAGCGTATCGGTCGCCACAAGACCCAGTTCCTTACATGCCCATTTCACCGGGATTGGATTGGGTTCTACAAATAGTTTGTTGTGTAATGGCATCAGACGCTGATTAATAACGCGTGCCTCGGCAAAACTGCCCTTCTG
852	3051	KCCJBXE01CC5DP	ATTCTTCGCCCAGGCGCGACTTTTGAACAGAGTAAGCCATCAAATCTCCCTAAACTTTACAGCAAACCGGCATGCTTAAGCGCCGCTCTGACCGTCTCACGACCACTGTCGGTGATTGGTGTCATTGGCAGGCGCAGCGTATCGGTAGCCACAAGACCCAGTTCCTTACATGCCCATTTCACCGGGGATTGGATTGGGTTCGACAAATAGTTTGTTGTGTAATGGCATCAGACGCTGATTAATAACGCGTGCCTCGGCAAAACTGCCCTTCTG
1404	968	KCCJBXE01DPKC6	TTAATTCACGCAGGCGCGACTTTTGAACAGAGTAAGCCATCAAATCTCCCTAAACTTTACAGCAAACCGGCATGCTTAAGCGCCGCTCTGACCGTCTCACGACCACTGTCGGTGATTGGTGTCATTGGCAGGCGCAGCGTATCGGTCGCCACAAGACCCAGTTCCTTACATGCCCATTTCACCGGGATTGGATTGGGTTCGACAAATAGTTTGTTGTGTAATGGCATCAGACGCTGATTAATAACGCGTGCCTCGGNAAAACTGCCCTTCTG
151	859	KCCJBXE01ANJ6L	AATAGAAGTACAGGCGCGACTTTTGAACAGAGTAAGCCATCAAATCTCCCTAAACTTTACAGCAAACCGGCATGCTTAAGCGCCGCTCTGACCGTCTCACGACCACTGTCGGTGATTGGTGTCATTGGCAGGCGCAGCGTATCGGTCGCCACAAGACCCAGTTCCTTACATGCCCATTTCACCGGGATTGGATTGGGTTCGACAAATAGTTTGTTGTGTAATGGCATCAGACGCTGATTAATAACGCGTGCCTCGGNAAAACTGCCCTTCTG
1434	2389	KCCJBXE01DR79Z	CAGTTTCAACCAGGCGCGACTTTTGAACAGAGTAAGCCATCAAATCTCCCTAAACTTTACAGCAAACCGGCATGCTTAAGCGCCGCTCTGACCGTCTCACGACCACTGTCGGTGATTGGTGTCATTGGCAGGCGCAGCGTATCGGTCGCCACAAGACCCAGTTCCTTACATGCCCATTTCACCGGGATTGGATTGGGTTCGACAAATAGTTTGTTGTGTAATGGCATCAGACGCTGATTAATAACGCGTGCCTCGGNAAAACTGCCCTTCTG
228	908	KCCJBXE01AUBKU	TGGGAATAGACAGGCGCGACTTTTGAACAGAGTAAGCCATCAAATCTCCCTAAACTTTACAGCAAACCGGCATGCTTAAGCGCCGCTCTGACCGTCTCACGACCACTGTCGGTGATTGGTGTCATTGGCAGGCGCAGCGTATCGGTCGCCACAAGACCCAGTTCCTTACATGCCCATTTCACCGGGATTGGATTGGGTTCGACAAATAGTTTGTTGTGTAATGGCATCAGACGCTGATTAATAACGCGTGCCTCGGNAAAACTGCCCTTCTG
561	283	KCCJBXE01BNJJH	CCTCGATCTTCAGGCGCGACTTTTGAACAGAGTAAGCCATCAAATCTCCCTAAACTTTACAACAAACCGGCATGCTTAAGCGCCGCTCTGACCGTCTCACGACCACTGTCGGTGATTGGTGTCATTGGCAGGCGCAGCGTATCGGTCGCCACAAGACCCAGTTCCTTACATGCCCATTTCACCGGGATTGGATTGGGTTCGACAAATAGTTTGTTGTGTAATGGCATCAGACGCTGATTAATAACGCGTGCCTCGGCAAAACTGCCCTTCTG
577	3133	KCCJBXE01BO0A3	AGAAGTAGGCCAGGCGCGACTTTTGAACAGAGTAAGCCATCAAATCTCCCTAAACTTTACAGCAAACCGGCATGCTTAAGCGCCGCTCTGACCGTCTCACGACCACTGTCGGTGATTGGTGTCATTGGCAGGCGCAGCGTATCGGTCGCCACAAGACCCAGTTCCTTACATGCCCATTTCACCGGGATTGGATTGGGTTCGACAAATAGTTTGTTGTGTAATGGCATCAGACGCTGATTAATAACGCGTGCCTCGGNAAAACTGCCCTTCTG
1476	3382	KCCJBXE01DVXR8	TAGCATTAGACAGGCGCGACTTTTGAACAGAGTAAGCCATCAAATCTCCCTAAACTTTACAGCAAACCGGCATGCTTAAGCGCCGCTCTGACCGTCTCACGACCACTGTAGGTGATTGGTGTCATTGGCAGGCGCAGCGTATCGGTCGCCACAAGACCCAGTTCCTTACATGCCCATTTCACCGGGATTGGATTGGGTTCGACAAATAGTTTGTTGTGTAATGGCATCAGACGCTGATTAATAACGCGTGCCTGGCAAAACTGCCCTTCTG
513	138	KCCJBXE01BJBP4	TGTAAGCAGTCAGGCGCGACTTTTGAACAGAGTAAGCCATCAAATCTCCCTAAACTTTACAGCAAACCGGCATGCTTAAGCGCCGCTCTGACCGTCTCACGACCACTGTCGGTGATTGGTGTCATTGGCAGGCGCAGCGTATCGGTCGCCACAAGACCCAGTTCCTTACATGCCCATTTCACCAGGATTGGATTGGGTTCGACAAATAGTTTGTTGTGTAATGGCATCAGACGCTGATTAATAACGCGTGCCTCGGCAAAACTGCCCTTCTG
915	1725	KCCJBXE01CINGV	CAGGCGATTTCAGGCGCGACTTTTGAACAGAGTAAGCCATCAAATCTCCCTAAACTTTACAGCAAACCGGCATGCTTAAGCGCCGCTCTGACCGTCTCACGACCACTGTCGGTGATTGGTGTCATTGGCAGGCGCAGCGTATCAGTCGCCACAAGACCCAGTTCCTTACATGCCCATTTCACCGGGATTGGATTGGGTTCGACAAATAGTTTGTTGTGTAATGGCATCAGACGCTGATTAATAACGCGTGCCTCGGCAAAACTGCCCTTCTG
755	662	KCCJBXE01B4KYW	ACATTTTGGCCAGGCGCGACTTTTGAACAGAGTAAGCCATCAAATCTCCCTAAACTTTACAGCAAACCGGCATGCTTAAGCGCCGCTCTTACCGTCTCACGACCACTGTCGGTGATTGGTGTCATTGGCAGGCGCAGCGTATCGGTCGCCACAAGACCCAGTTCCTTACATGCCCATTTCACCGGGGATTGGATTGGGTTTCGTACAAATAGTTTGTTGTGTAATGGCATCAGACGCTGATTAATAACGCGTGCCTCGGCAAAATGCCCTTCTG
202	953	KCCJBXE01AR1FV	TAGCCTTTGTCAGGCGCGACTTTTGAACAGAGTAAGCCATCAAATCTCCCTAAACTTTACAGCAAACCGGCATGCTTAAGCGCCGCTCTGACCGTCTCACGACCACTGTCGGTGATTGGTGTCATTGGCAGGCGCAGCGTATCGGTCGCCACAAGACCCAGTTCCTTACATGCCCATTTCACCGGGGATTGGATTGGGTTCGACAAATAGTTTGTTGTGTAATGGCATCAGACGCTGATTAATAACGCGTGCCTCGGNAAAACTGCCCTTCTG
666	3907	KCCJBXE01BWT6T	CCGTGCTTTCCAGGCGCGACTTTTGAACATAGTAAGCCATCAAATCTCCCTAAACTTTACAGCAAACCGGCATGCTTAAGCGCCGCTCTGACCGTCTCACGACCACTGTCGGTGATTGGTGTCATTGGCAGGCGCAGCGTATCGGTCGCCACAAGACCCAGTTCCTTACATGCCCATTTCACCGGGGATTGGATTGGGTTCGACAAATAGTTTGTTGTGTAATGGCATCAGACGCTGATTAATAACGCGTGCCTCGGCAAAACTGCCCTTCT
126	2780	KCCJBXE01ALENI	TGCTGCCACCCAGGCGCGACTTTTGAACAGAGTAAGCCATCAAATCTCCCTAAACTTTACAGCAAACCGGCATGCTTAAGCGCCGCTCTGACCGTCTCACGACCACTGTCGGTGATTGGTGTCATTGGCAGGCGTAGCGTATCGGTCGCCACAAGACCCAGTTCCTTACATGCCCATTTCACCGGGGATTGGATTGGGTTCGACAAATAGTTTGTTGTGTAATGGCATCAGACGCTGATTAATAACGCGTGCCTCGGCAAAACTGCCCTTCTG
949	32	KCCJBXE01CLLMA	TGACCAGAACCAGGCGCGACTTTTGAACAGAGTAAGCCATCAAATCTCCCTAAACTTTACAGCAAACCGGCATGCTTAAGCGCCGCTCTGACCGTCTCACGACCACTGTCGGTGATTGGTGTCATTGGCAGGCGCAGCGTATCGGTCGCCACAAGACCCAGTTCCTTACATGCCCATTTCACCGGGATTGGATTGGGTTCGACAAATAGTTTGTTGTGTAATGGCATCAGACGCTGATTAATAACGCGTGCCTCGGNAAAACTGCCCTTCTG
573	688	KCCJBXE01BOLR2	AGCTGATTCTCAGGCGCGACTTTTGAACAGAGTAAGCCATCAAATCTCCCTAAACTTTACAGCAAACCGGCATGCTTAAGCGCCGCTCTGACCGTCTCACGACCACTGTAGGTGATTGGTGTCATTGGCAGGCGCAGCGTATCGGTCGCCACAAGACCCAGTTCCTTACATGCCCATTTCACCGGGATTGGATTGGGTTCGACAAATAGTTTGTTGTGTAATGGCATCAGACGCTGATTAATAACGCGTGCCTCGGCAAAACTGCCCTTCTG
1006	2219	KCCJBXE01CQNGD	CGGAGAGAGTCAGGCGCGACTTTTGAACAGAGTAAGCCATCAAATCTCCCTAAACTTTACAGCAAACCGGCATGCTTAAGCGCCGCTCTGACCGTCTCACGACCACTGTCGGTGATTGGTGTCATTGGCAGGCGCAGCGTATCGGTCGCCACAAGACCCAGTTCCTTACATGCCCATTTCACCGGGATTGGATTGGGTTCTACAAATAGTTTGTTGTGTAATGGCATCAGACGCTGATTAATAACGCGTGCCTGGCAAAACTGCCCTTCTG
1219	4031	KCCJBXE01C9D1D	ACGGCTGTTACAGGCGCGACTTTTGAACAGAGTAAGCCATCAAATCTCCCTAAACTTTACAGCAAACCGGCATGCTTAAGCGCCGCTCTGACCGTCTCACGACCACTGTCGGTGATTGGTGTCATTGGCAGGCGCAGCGTATCGGTCGCCACAAGACCCAGTTCCTTACATGCCCATTTCACCGGGATTGGATTGGGTTCGACAAATAGTTTGTTGTGTAATGGCATCAGACGCTGATTAACTAACGCGTGCCTCGGNAAAACTGCCCTTCTG
281	1260	KCCJBXE01AYZCU	TCGATGGTCACAGGCGCGACTTTTGAACAGAGTAAGCCATCAAATCTCCCTAAACTTTACAGCAAACCGGCATGCTTAAGCGCCGCTCTGACCGTCTCACGACCACTGTCGGTGATTGGTGTCATTGGCAGGCGCAGCGTATCGGTCGCCACAAGACCCAGTTCCTTACATGCCCATTTCACCGGGATTGGATTGGGTTCGACAAATAGTTTGTTGTGTAATGGCATCATACGCTGATTAATAACGCGTGCCTGGCAAAACTGCCCTTCTG
1424	3411	KCCJBXE01DRDGL	CGGGTCTGTTCAGGCGCGACTTTTGAACAGAGTAAGCCATCAAATCTCCCTAAACTTTACAGCAAACCGGCATGCTTAAGCGCCGCTCTGACCGTCTCACGACCACTGTCGGTGATTGGTGTCATTGGCAGGCGCAGCGTATCGGTCGCCACAAGACCCAGTTCCTTACATGCCCATTTCACCGGGGATTGGATTGGGTTCGACAAATAGTTTGTTGTGTAATGGCATCAGACGCTGATTAATAACGCGTGCCTCGGNAAAACTGCCCTTCTG
657	394	KCCJBXE01BVY08	AGGTAATCAACAGGCGCGACTTTTGAACAGAGTAAGCCATCAAATCTCCCTAAACTTTACAGCAAACCGGCATGCTTAAGCGCCGCTCTGACCGTCTCACGACCACTGTCGGTGATTGGTGTCATTGGCAGGCGCAGCGTATCGGTCGCCACAAGACCCAGTTCCTTACATGCCCATTTCACCGGGATTGGATTGGGTTCTACAAATAGTTTGTTGTGTAATGGCATCAGACGCTGATTAATAACGCGTGCCTCGGCAAAACTGCCCTTCTG
638	1685	KCCJBXE01BUBZB	CTACCGCTACCAGGCGCGACTTTTGAACAGAGTAAGCCATCAAATCTCCCTAAACTTTACAGCAAACCGGCATGCTTAAGCGCCGCTCTGACCGTCTCACGACCACTGTCGGTGATTGGTGTCATTGGCAGGCGCAGCGTATCGGTCGCCACAAGACCCAGTTCCTTACATGCCCATTTCACCGGGGATTGGATTGGGTTCGACAAATAGTTTGTTGTGTAATGGCATCAGACGCTGATTAATAACGCGTGCCTCGGNAAAACTGCCCTTCTG
428	3323	KCCJBXE01BBXJH	TCGTACCTATCAGGCGCGACTTTTGAACAGAGTAAGCCATCAAATCTCCCTAAACTTTACAGCAAACCGGCATGCTTAAGCGCCGCTCTGACCGTCTCACGACCACTGTCGGTGATTGGTGTCATTGGCAGGCGCAGCGTATCGGTCGCCACAAGACCCAGTTCCTTACATGCCCATTTCACCGGGATTGGATTGGGTTCGACAAATAGTTTGTTGTGTAATGGCATCAGACGCTGATTAATAACGCGTGCCTTCGGTAAAATGCCCTTCTG
1142	151	KCCJBXE01C2JOP	TCGACAGTCACAGGCGCGACTTTTGAACAGAGTAAGCAATCAAATCTCCCTAAACTTTACAGCAAACCGGCATGCTTAAGCGCCGCTCTGACCGTCTCACGACCACTGTCGGTGATTGGTGTCATTGGCAGGCGCAGCGTATCGGTCGCCACAAGACCCAGTTCCTTACATGCCCATTTCACCGGGATTGGATTGGGTTCGACAAATAGTTTGTTGTGTAATGGCATCAGACGCTGATTAATAACGCGTGCCTGGCAAAACTGCCCTTCTG
1175	3529	KCCJBXE01C5IK7	TTGACAGATTCAGGCGCGACTTTTGAACAGAGTAAGCCATCAAATCTCCCTAAACTTTACAGCAAACCGGCATGCTTAAGCGCCGCTCTGACCGTCTCACGACAACTGTCGGTGATTGGTGTCATTGGCAGGCGCAGCGTATCGGTCGCCACAAGACCCAGTTCCTTACATGCCCATTTCACCGGGATTGGATTGGGTTCGACAAATAGTTTGTTGTGTAATGGCATCAGACGCTGATTAATAACGCGTGCCTCGGCAAAACTGCCCTTCTG
852	3647	KCCJBXE01CC5T9	TAGCTTCGCACAGGCGCGACTTTTGAACAGAGTAAGCCATCAAATCTCCCTAAACTTTACAGCAAACCGGCATGCTTAAGCGCCGCTCTGACCGTCTCACGACCACTGTCGGTGATTGGTGCCATTGGCAGGCGCAGCGTATCGGTCGCCACAAGACCCAGTTCCTTACATGCCCATTTCACCGGGATTGGATTGGGTTCGACAAATAGTTTGTTGTGTAATGGCATCAGACGCTGATTAATAACGCGTGCCTCGGCAAAACTGCCCTTCTG
441	3677	KCCJBXE01BC2WF	CCGGAGTCTTCAGGCGCGACTTTTGAACAGAGTAAGCCATCAAATCTCCCTAAACTTTACAGCAAACCGGCATGCTTAAGCGCCGCTCTGACCGTCTCACGACCACTGTCGGTGATTGGTGTCATTGGCAGGCGCAGCGTATCGGTCGCCACAAGACCCAGTTCCTTACATGCCCATTTCACCGGGATTGGATTGGGTTCGACAAATAGTTTGTTGTGTAATGGCATCAGACGCTGATTAATAACGCGTGCCTCGGNAAAACTGCCCTTCTG
450	2223	KCCJBXE01BDT71	TATTTTCATACAGGCGCGACTTTTGAACAGAGTAAGCCATCAAATCTCCCTAAACTTTACAGCAAACCGGCATGCTTAAGCGCCGCTCTGACCGTCTCACGACCACTGTCGGTGATTGGTGTCATTGGCAGGCGCAGCGTATCGGTCGCCACAAGACCCAGTTCCTTACATGCCCATTTCACCGGGATTGGATTGGGTTCGACAAATAGTTTGTTGTGTAATGGCATCAGACGCTGATTAATAACGCGTGCCTCGGNAAAACTGCCCTTCTG
1106	3362	KCCJBXE01CZGDW	TTTTACACTACAGGCGCGACTTTTGAACAGAGTAAGCCATCAAATCTCCCTAAACTTTACAGCAAACCGGCATGCTTAAGCGCCGCTCTGACCGTCTCACGACCACTGTCGGTGATTTGTGTCATTGGCAGGCGCAGCGTATCGGTCGCCACAAGACCCAGTTCCTTACATGCCCATTTCACCGGGATTGGATTGGGTTCGACAAATAGTTTGTTGTGTAATGGCATCAGACGCTGATTAATAACGCGTGCCTCGGCAAAATGCCCTTCTG
1169	2475	KCCJBXE01C4YS9	ATTCTCCAGTCAGGCGCGACTTTTGAACAGAGTAAGCCATCAAATCTCCCTAAACTTTACAGCAAACCGGCATGCTTAAGCGCCGCTCTGACCGTCTCACGACCACTGTCGGTGATTGGTGTCATTGGCAGGCGCAGCGTATCGGTCGCCACAAGACCCAGTTCCTTACATGCCCATTTCACCGGGATTGGATTGGGTTCTACAAATAGTTTGTTGTGTAATGGCATCAGACGCTGATTAATAACGCGTGCCTCGGCAAAACTGCCCTTCTG
1190	1272	KCCJBXE01C6R86	TGGTATAGGTCAGGCGCGACTTTTGAACAGAGTAAGCCATCAAATCTCCCTAAACTTTACAGCAAACCGGCATGCTTAAGCGCCGCTCTGACCGTCTCACGACCACTGTCGGTGATTGGTGTCATTGGCAGGCGCAGCGCATCGGTCGCCACAAGACCCAGTTCCTTACATGCCCATTTCACCGGGATTGGATTGGGTTCGACAAATAGTTTGTTGTGTAATGGCATCAGACGCTGATTAATAACGCGTGCCTCGGCAAAACTGCCCTTCTG
1247	1455	KCCJBXE01DBSJL	CGCAGGCGCGACTTTTGAACAGAGTAAGCCATCAAATCTCCCTAAACTTTACAGCAAACCGGCATGCTTAAGCGCCGCTCTGACCGTCTCACGACCACTGTCGGTGATTGGTGTCATTGGCAGGCGCAGCGTATGGTAGCCACAAGACCCAGTTCCTTACATGCCCATTTCACCGGGATTGGATTGGGTTCGACAAATAGTTTGTTGTGTAATGGCATCAGACGCTGATTAATAACGCGTGCCTCGGCAAAATGCCCTTCTG
959	3374	KCCJBXE01CMJSW	TAGCCTTGGCCAGGCGCGACTTTTGAACAGAGTAAGCCATCAAATCTCCCTAAACTTTACAGCAAACCGGCATGCTTAAGCGCCGCTCTGACCGTCTCACGACCACTGTCGGTGATTGGTGTCATTGGCAGGCGCAGCGTATCGGTCGCCACAAGACCCAGTTCCTTACATGCCCATTTCACCGGGATTGGATTGGGTTCGACAAATAGTTTGTTGTGTAATAGCATCAGACGCTGATTAATAACGCGTGCCTCGGCAAAATGCCCTTCTG
1394	981	KCCJBXE01DOORR	TGGTTTATCACAGGCGCGACTTTTGAACAGAGTAAGCCATCAAATCTCCCTAAACTTTACAGCAAACCGGCATGCTTAAGCGCCGCTCTGACCGTCTCACGACCACTGTCGGTGATTGGTGTCATTGGCAGGCGCAGCGTATCGGTCGCCACAAGACCCAGTTCCTTACATGCCCATTTCACCGGGATTGGATTGGGTTCGACAAATAGTTTGTTGTGTAATGGCATCAGACGCTGATTAATAACGCGTGCCTCGGNAAAACTGCCCTTCTG
850	3622	KCCJBXE01CCZH0	CACGTTGATCAAGGCGCGACTTTTGAACAGAGTAAGCCATCAAATCTCCCTAAACTTTACAGCAAACCGGCATGCTTAAGCGCCGCTCTGACCGTCTCACGAACACTGTCGGTGATTGGTGTCATTGGCAGGCGCAGCGTATCGGTCGCCACAAGACCCAGTTCCTTACATGCCCATTTCACCGGGATTGGATTGGGTTCGACAAATAGTTTGTTGTGTAATGGCATCAGACGCTGATTAATAACGCGTGCCTCGGCAAAACTGCCCTTCTG
565	2388	KCCJBXE01BNXS2	CATTGGTTTACAGGCGCGACTTTTGAACAGAGTAAGCCATCAAATCTCCCTAAACTTTACAGCAAACCGGCATGCTTAAGCGCCGCTCTGACCGTCTCACGACCACTGTCGGTGATTGGTGTCATTGGCAGGCGCAGCGTATCGGTCGCCACAAGACCCAGTTCCTTACATGCCCATTTCACCGGGATTGGATTGGGTTCTACAAATAGTTTGTTGTGTAATGGCATCAGACGCTGATTAATAACGCGTGCCTCGGCAAAACTGCCCTTCTG
172	2140	KCCJBXE01APFJI	AGGCCAGGGGCAGGCGCGACTTTTGAACAGAGTAAGCCATCAAATCTCCCTAAACTTTACAGCAAACCGGCATGCTTAAGCGCCGCTCTGACCGTCTCACGACCACTGTCGGTGATTGGTGTCATTGGCAGGCGCAGCGTATCGGTCGCCACAAGACCCAGTTCCTTACATGCCCATTTCACCGGGATTGGATTGGGTTCGAAAAACTAGTTTGTTGTGTAATGGCATCAGACGCTGATTAATAACGCGTGCCTCGGCAAAATGCCCTTCTG
99	1133	KCCJBXE01AIZ1R	CCGGTCTACTCAGGCGCGACTTTTGAACAGAGTAAGCCATCAAATCTCCCTAAACTTTACAGCAAACCGGCATGCTTAAGCGCCGCTCTGACCGTCTCACGACCACTGTCGGTGATTGGTGTCATTGGCAGGCGCAGCGTATCGGTCGCCACAAGACCCAGTTCCTTACATGCCCATTTCACCGGGATTGGATTGGGTTCGACAAATAGTTTGTTGTGTAATGGCATCAGACGCTGATTAATAACGCGTGCCTCGGNAAAACTGCCCTTCTG
1199	1348	KCCJBXE01C7KRA	TGGGGCCTTTCAGGCGCGACTTTTGAACAGAGTAAGCCATCAAATCTCCCTAAACTTTACAGCAAACCGGCATGCTTAAGCGCCGCTCTGACCGTCTCACGGCCACTGTCGGTGATTGGTGTCATTGGCAGGCGCAGCGTATCGGTCGCCACAAGACCCAGTTCCTTACATGCCCATTTCACCGGGATTGGATTGGGTTCGACAAATAGTTTGTTGTGTAATGGCATCAGACGCTGATTAATAACGCGTGCCTCGGCAAAATGCCCTTCTG
338	1929	KCCJBXE01A3Z0R	TAGTAGCTCACAGGCGCGACTTTTGAACAGAGTAAGCCATCAAATCTCCCTAAACTTTACAGCAAACCGGCATGCTTAAGCGCCGCTCTGACCGTCTCACGACCACTGTCGGTGATTGGTGTCATTGGCAGGCGCAGCGTATCGGTCGCCACAAGACCCAGTTCCTTACATGCCCATTTGACCGGGATTGGATTGGGTTCGACAAATAGTTTGTTGTGTAATGGCATCAGACGCTGATTAATAACGCGTGCCTGGCAAAACTGCCCTTCTG
980	2060	KCCJBXE01COC5Q	AGGTTAATGTCAGGCGCGACTTTTGAACAGAGTAAGCCATCAAATCTCCCTAAACTTTACAGCAAACCGGCATGCTTAAGCGCCGCTCTGACCGTCTCACGACCACTGTCGGTGATTGGTGTCATTGGCAGGCGCAGCGTATCGGTCGCCACAAGACCCAGTTCCTTACATGCCCATTTCACCGGGATTGGATTGGGTTCGACAAATAGTTTGTTGTGTAATGGCATCAGACGCTGATTAATAACGCGTGCCTCGGNAAAACTGCCCTTCTG
287	3107	KCCJBXE01AZJQT	ACCCACTAGTCAGGCGCGACTTTTGAACAGAGTAAGCCATCAAATCTCCCTAAACTTTACAGCAAACCGGCATGCTTAAGCGCCGATCTGACCGTCTCACGACCACTGTCGGTGATTGGTGTCATTGGCAGGCGCAGCGTATCGGTCGCCACAAGACCCAGTTCCTTACATGCCCATTTCACCGGGATTGGATTGGGTTCGACAAATAGTTTGTTGTGTAATGGCATCAGACGCTGATTAATAACGCGTGCCTCGGCAAAACTGCCCTTCTG
1372	2700	KCCJBXE01DMSKE	CGCCTTGAACCAGGCGCGACTTTTGAACAGAGTAAGCCATCAAATCTCCCTAAACTTTACAGCAAACCGGCATGCTTAAGCGCCGCTCTGACCGTCTCACGACCACTGTCGGTGATTGGTGTCATTGGCAGGCGCAGCGTATCGGTCGCCACAAGACCCAGTTCCTTACATGCCCATTTCACCGGGGATTGGATTGGGTTCGACAAATAGTTTGTTGTGTAATGGCATCAGACGCTGATTAATAACGCGTGCCTCGGNAAAACTGCCCTTCTG
1168	1990	KCCJBXE01C4U90	CAGGCTTGCTCAGGCGCGACTTTTGAACAGAGTAAGCCATCAAATCTCCCTAAACTTTACAGCAAACCGGCATGCTTAAGCGCCGCTCTGACCGTCTCACGACCACTGTCGGTGATTGGTGTCATTGGCAGGCGCAGCGTATCGGTAGCCACAAGACCCAGTTCCTTACATGCCCATTTCACCGGGATTGGATTGGGTTCGACAAATAGTTTGTTGTGTAATGGCATCAGACGCTGATTAATAACGCGTGCCTCGGCAAAACTGCCCTTCTG
32	1263	KCCJBXE01AC4D9	AGGGGTGAATCAGGCGCGACTTTTGAACAGAGTAAGCCATCAAATCTCCCTAAACTTTACAGCAAACCGGCATGCTTAAGCGCCGCTCTGACCGTCTCACGACCACTGTCGGTGATTGGTGTCATTGGCAGGCGCAGCGTATCGGTCGCCACAAGACCCAGTTCCTTACATGCCCATTTCACCGGGATTGGATTGGGTTCGACAAATAGTTTGTTGTGTAATGGCATCAGACGCTGATTAATAACGCGTGCCTCGGNAAAACTGCCCTTCTG
727	3883	KCCJBXE01B16YL	AAGATGGCCCCAGGCGCGACTTTTGAACAGAGTAAGCCATCAAATCTCCCTAAACTTTACAGCAAACCGGCATGCTTAAGCGCCGCTCTGACCGTCTCACGACCACTGTCGGTGATTGGTGTCATTGGCAGGCGCAGCGTATCGGTCGCCACAAGACCCAGTTCCTTACATGCCCATTTCACCGGGATTGGATTGGGTTCGACAAATAGTTTGTTGTGTAATGGCATCAGACGCTGATTAATAACGCGTGCCTCGGNAAAACTGCCCTTCTG
443	2329	KCCJBXE01BC76J	TAATGCATTTCAGGCGCGACTTTTGAACAGAGTAAGCCATCAAATCTCCCTAAACTTTACAGCAAACCGGCATGCTTAAGCGCCGCTCTGACCGTCTCACGACCACTGTCGGTGATTGGTGTCATTGGCAGGCGCAGCGTATCTGTCGCCACAAGACCCAGTTCCTTACATGCCCATTTCACCGGGATTGGATTGGGTTCGACAAATAGTTTGTTGTGTAATGGCATCAGACGCTGATTAATAACGCGTGCCTCGGCAAAACTGCCCTTCTG
478	1327	KCCJBXE01BF90X	TGGCTCGTCACAGGCGCGACTTTTGAACAGAGTAAGCCATCAAATCTCCCTAAACTTTACAGCAAACCGGCATGCTTAAGCGCCGCTCTGACCGTCTCACGACCACTGTCGGTGATTGGTGTCATTGGCAGGCGCAGCGTATCGGTCGCCACAAGACCCAGTTCCTTACATGCCCATTTCACCGGGATTGGATTGGGTTTCGACAAATAGTTTGTTGTGTAATGGCATCAGACGCTGATTAATAACGCGTGCCCCGGCAAAACTGCCCTTCTG
250	3131	KCCJBXE01AWATP	ACGTTGTTGACAGGCGCGACTTTTGAACAGAGTAAGCCATCAAATCTCCCTAAACTTTACAGCAAACCGGCATGCTTAAGCGCCGCTCTGACCGTCTCACGACCACTGTCGGTGATTGGTGTCATTGGCAGGCGCAGCGTATCGGTCGCCACAAGACCCAGTTCCTTACATGCCCATTTCACCGGGATTGGATTGGGTTCGACAAATAGTTTGTTGTGTAATGGCATCAGACGCTGATTAATAACGCGTGCCTCGGNAAAACTGCCCTTCTG
1006	106	KCCJBXE01CQLTO	AGTTTAGACTCAGGCGCGACTTTTGAACAGAGTAAGCCATCAAATCTCCCTAAACTTTACAGCAAACCGGCATGCTTAAGCGCCGCTCTGACCGTCTCACGACCACTGTCGGTGATTGGTGTCATTGGCAGGCGCAGCGTATCGGTCGCCACAAGACCCAGTTCCTTACATGCCCATTTCACCGGGATTGGATTGGGTTCGACAAATAGTTTGTTGTGTAATGGCATCAGACGCTGATTAATAACGCGTGCCTCGGNAAAACTGCCCTTCTG
116	2193	KCCJBXE01AKILF	AGGTGACCTACAGGCGCGACTTTTGAACAGAGTAAGCCATCAAATCTCCCTAAACTTTACAGCAAACCGGCATGCTTAAGCGCCGCTCTGACCGTCTCACGACCACTGTCGGTGATTGGTGTCATTGGCAGGCGCAGCGTATCGGTCGCCACAAGACCCAGTTCCTTACATGCCCATTTCACCGGGATTGGATTGGGTTCGACAAATAGTTTGTTGTGTAATGGCATCAGACGCTTATTAATAACGCGTGCCTCGGCAAATGCCCTTCTG
433	2897	KCCJBXE01BCC0J	TTGTAGTAGTCAGGCGCGACTTTTGAACAGAGTAAGCCATCAAATCTCCCTAAACTTTACAGCAAACCGGCATGCTTAAGCGCCGCTCTGACCGTCTCACGACCACTGTCGGTGATTGGTGTCATTGGCAGGCGCAGCGTATCGGTCGCCACAAGACCCAGTTCCTTACATGCCCATTTCACCGGGATTGGATTGGGTTCGACAAATAGTTTGTTGTGTAATGGCATCAGACGCTGATTAATAACGCGTGCCTCGGNAAAACTGCCCTTCTG
1173	979	KCCJBXE01C5AAT	TAGTTACCATCAGGCGCGACTTTTGAACAGAGTAAGCCATCAAATCTCCCTAAACTTTACAGCAAACCGGCATGCTTAAGCGCCGCTCTGACCGTCTCACGACCATTGTCGGTGATTGGTGTCATTGGCAGGCGCAGCGTATCGGTCGCCACAAGACCCAGTTCCTTACATGCCCATTTCACCGGGATTGGATTGGGTTCGACAAATAGTTTGTTGTGTAATGGCATCAGACGCTGATTAATAACGCGTGCCTCGGCAAAACTGCCCTTCTG
1152	2924	KCCJBXE01C3HFI	TGGGGCAGGACAGGCGCGACTTTTGAACAGAGTAAGCCATCAAATCTCCCTAAACTTTACAGCAAACCGGCATGCTTAAGCGCCGCTCTGACCGTCTCACGACCACTGTCGGTGATTGGTGTCATTGGCAGGCGCAGCGTATCGGTCGCCACAAGACCCAGTTCCTTACATGCCCATTTCACCGGGGATTGGATTGGGTTCGACAAATAGTTTGTTGTGTAATGGCATCAGACGCTGATTAATAACGCGTGCCTCGACAAAACTGCCCTTCTG
35	3612	KCCJBXE01ADFOU	CCCTCTTAAACAGGCGCGACTTTTGAACAGAGTAAGCCATCAAATCTCCCTAAACTTTACAGCAAACCGGCATGCTTAAGCGCCGCTCTGACCGTCTCACGACCACTGTCGGTGATTGGTGTCATTGGCAGGCGCAGCGTATCGGTCGCCACAAGACCCAGTTCCTTACATGCCCATTTCACCGGGTATTGGATTGGGTTCGACAAATAGTTTGTTGTGTAATGGCATCAGACGCTGATTAATAACGCGTGCCTCGGCAAATTGCCCTTCTG
921	3280	KCCJBXE01CI7MQ	TAGTCCTATTCAGGCGCGACTTTTGAACAGAGTAAGCCATCAAATCTCCCTAAACTTTACAGCAAACCGGCATGCTTAAGCGCCGCTCTGACCGTCTCACTACCACTGTCGGTGATTGGTGTCATTGGCAGGCGCAGCGTATCGGTCGCCACAAGACCCAGTTCCTTACATGCCCATTTCACCGGGATTGGATTGGGTTCGACAAATAGTTTGTTGTGTAATGGCATCAGACGCTGATTAATAACGCGTGCCTCGGCAAAACTGCCCTTCTG
1460	3445	KCCJBXE01DUI9J	TCGAACAGACCAGGCGCGACTTTTGAACAGAGTAAGCCATCAAATCTCCCTAAACTTTACAGCAAACCGGCATGCTTAAGCGCCGCTCTGACCGTCTCACGACCACTGTCGGTGATTGGTGTCATTGGCAGGCGCAGCGTATCGGTCGCCACAAGACCCAGTTCCTTACATGCCCATTTCACCGGGGATTGGATTGGGTTCGACAAATAGTTTGTTGTGTAATGGCATCAGACGCTGATTAATAACGCGTGCCTCGGNAAAACTGCCCTTCTG
218	2757	KCCJBXE01ATHEF	CAGTTACCTACAGGCGCGACTTTTGAACAGAGTAAGCCATCAAATCTCCCTAAACTTTACAGCAAACCGGCATGCTTAAGCGCCGCTCTGACTGTCTCACGACCACTGTCGGTGATTGGTGTCATTGGCAGGCGCAGCGTATCGGTCGCCACAAGACCCAGTTCCTTACATGCCCATTTCACCGGGATTGGATTGGGTTCGACAAATAGTTTGTTGTGTAATGGCATCAGACGCTGATTAATAACGCGTGCCTGGCAAAACTGCCCTTCTG
1093	1348	KCCJBXE01CX9QU	TGAAAAGCCTCAGGCGCGACTTTTGAACAGAGTAAGCCATCAAATCTCCCTAAACTTTACAGCAAACCGGCATGCTTAAGCGCCGCTCTGACCGTCTCACGACCACTGTCGGTGATTGGTGTCATTGGCAGGCGCAGCGTATCGGTCGCCACAAGACCCAGTTCCTTACATGCCCATTTCACCGGGATTGGATTGGGTTCGACAAATAGTTTGTTGTGTAATGGCATCAGACGCTGATTAATAACGCGTGCCTCGGNAAAACTGCCCTTCTG
477	1190	KCCJBXE01BF6RC	TCCTTGAGTCCAGGCGCGACTTTTGAACAGAGTAAGCCATCAAATCTCCCTAAACTTTACAGCAAACCGGCATGCTTAAGCGCCGCTCTGACCGTCTCACGACCACTGTCGGTGATTGGTGTCATTGGCAGGCGCAGCGTATCGGTCGCCACAAGACCCAGTTCCTTACATGCCCATTTCACCGGGATTGGATTGGGTTCGACAAATAGTTTGTTGTGTAATGGCATCAGACGCTGATTAATAACGCGTGCCTCGGNAAAACTGCCCTTCTG
1473	3193	KCCJBXE01DVN5N	ACGTCGAACTCAGGCGCGACTTTTGAACAGAGTAAGCCATCAAATCTCCCTAAACTTTACAGCAAACCGGCATGCTTAAGCGCCGCTCTGACCGTCTCACGACCACTGTCGGTGATTTGTGTCATTGGCAGGCGCAGCGTATCGGTCGCCACAAGACCCAGTTCCTTACATGCCCATTTCACCGGGATTGGATTGGGTTCGACAAATAGTTTGTTGTGTAATGGCATCAGACGCTGATTAATAACGCGTGCCTCGGCAAAACTGCCCTTCTG
1480	942	KCCJBXE01DV8JK	TCGTAATGTTCAGGCGCGACTTTTGAACAGAGTAAGCCATCAAATCTCCCTAAACTTTACAGCAAACCGGCATGCTTAAGCGCCGCTCTGACCGTCTCACGACCACTGTCGGTGATTGGTGTCATTGGCAGGCGCAGCGTATCGGTCGCCACAAGACCCAGTTCCTTACATGCCCATTTCACCGGGATTGGATTGGGTTCGACAAATAGTTTGTTGTGTAATGGCATCAGACGCTGATTAATAACGCGTGCCTCGGNAAAACTGCCCTTCTG
268	5	KCCJBXE01AXTAV	TTGCGACTTTTGAACAGAGTAAGCCATCAAATCTCCCTAAACTTTACAGCAAACCGGCATGCTTAAGCGCCGCTCTGACCGTCTCACGACCACTGTCGGTGATTGGTGTCATTGGCAGGCGCGGCGTATCGGTCGCCACAAGACCCAGTTCCTTACATGCCCATTTCACCGGGATTGGATTGGGTTCGACAAATAGTTTGTTGTGTAATGGCATCAGACGCTGATTAATAACGCGTGCCTCGGCAAAATGCCCTTCTGA
247	2871	KCCJBXE01AV045	CCGTGTTGACCAGGCGCGACTTTTGAACAGAGTAAGCCATCAAATCTCCCTAAACTTTACAGCAAACCGGCATGCTTAAGCGCCGCTCTGACCGTCTCACGACCACTGTCGGTGATTGGTGTCATTGGCAGGCGCAGCGTATCGGTCGCCACAAGACCCAGTTCCTTACATGCCCATTTCACCGGGATTGGATTGGGTTCGACAAATAGTTTGTTGTGTAATGGCATCAGACGCTGATTAATAACGCGTGCCTCGGNAAAACTGCCCTTCTG
817	2727	KCCJBXE01B92IH	TGGTCTCTCCCAGGCGCGACTTTTGAACAGAGTAAGCCATCAAATCTCCCTAAACTTTACAGCAAACCGGCATGCTTAAGCGCCGCTCTGACCGTCTCACGACCACTGTCGGTGATTGGTGTCATTGGCAGGCGCAGCGTATCGGTCGCCACAAGACCCAGTTCCTTACATGCCCATTTCACCGGGATTGGATTGGGTTCGACAAATAGTTTGTTGTGTAATGGCATCAGACGCTGATTAATAACGCGTGCCTCGGNAAAACTGCCCTTCTG
912	684	KCCJBXE01CIC6M	ATTTTATGAACAGGCGCGACTTTTGAACAGAGTAAGCCATCAAATCTCCCTAAACTTTACAGCAAACCGGCATGCTTAAGCGCCGCTCTGACCGTCTCACGACCACTGTCGGTGATTGGTGTCATTGGCAGGCGCAGCGTATCGGTCGCCACAAGACCCAGTTCCTTACATGCCCATTTCACCGGGATTGGATTGGGTTCGACAAATAGTTTGTTGTGTAATGGCATCAGACGCTGATTAATAACGCGTGCCTCGGNAAAACTGCCCTTCTG
1377	352	KCCJBXE01DM6J2	ACGAAGTACTCAGGCGCGATTTTTGAACAGAGTAAGCCATCAAATCTCCCTAAACTTTACAGCAAACCGGCATGCTTAAGCGCCGCTCTGACCGTCTCACGACCACTGTCGGTGATTGGTGTCATTGGCAGGCGCAGCGTATCGGTCGCCACAAGACCCAGTTCCTTACATGCCCATTTCACCGGGATTGGATTGGGTTCGACAAATAGTTTGTTGTGTAATGGCATCAGACGCTGATTAATAACGCGTGCCTCGGCAAAACTGCCCTTCTG
1040	1332	KCCJBXE01CTL76	TAAAACATGACAGGCGCGACTTTTGAACAGAGTAAGCCATCAAATCTCCCTAAACTTTACAGCAAACCGGCATGCTTAAGCGCCGCTCTGACCGTCTCACGACCACTGTCGGTGATTGGTGTCATTGGCAGGCGCAGCGTATCGGTCGCCACAAGACCCAGTTCCTTACATGCCCATTTCACCGGGATTGGATTGGGTTCGACAAATAGTTTGTTGTGTAATGGCATCAGACGCTGATTAATAACGCGTGCCTCGGNAAAACTGCCCTTCTG
1044	3552	KCCJBXE01CT0KY	AGGAACTAACCAGGCGCGACTTTTGAACAGAGTAAGCCATCAAATCTCCCTAAACTTTACAGCAAACCGGCATGCTTAAGCGCCGCTCTGACCGTCTCACGACCACTGTCGGTGATTGGTGTCATTGGCAGGCGCAGCGTATCGGTCGCCACAAGACCCAGTTCCTTACATGCCCATTTAACCGGGATTGGATTGGGTTCGACAAATAGTTTGTTGTGTAATGGCATCAGACGCTGATTAATAACGCGTGCCTCGGCAAAACTGCCCTTCTG
895	1749	KCCJBXE01CGV9Z	AATAATTTCACAGGCGCGACTTTTGAACAGAGTAAGCCATCAAATCTCCCTAAACTTTACAGCAAACCGGCATGCTTAAGCGCCGCTCTGACCGTCTCACGACCACTGTCGGTGATTGGTGTCATTGGCAGGCGCAGCGTATCGGTCGCCACAAGACCCAGTTCCTTACATGCCCATTTCACCGGGATTGGATTGGGTTCGACAAATAGTTTGTTGTGTAATGGCATCAGACGCTGATTAATAACGCGTGCCTCGGNAAAACTGCCCTTCTG
164	3238	KCCJBXE01AOQ3S	CAGCGCTAACCAGGCGCGACTTTTGAACAGAGTAAGCCATCAAATCTCCCTAAACTTTACAGCAAATCGGCATGCTTAAGCGCCGCTCTGACCGTCTCACGACCACTGTCGGTGATTGGTGTCATTGGCAGGCGCAGCGTATCGGTCGCCACAAGACCCAGTTCCTTACATGCCCATTTCACCGGGATTGGATTGGGTTCGACAAATAGTTTGTTGTGTAATGGCATCAGACGCTGATTAATAACGCGTGCCTCGGCAAAACTGCCCTTCTG
673	2143	KCCJBXE01BXEX9	CGGGTGAGGTCAGGCGCGACTTTTGAACAGAGTAAGCCATCAAATCTCCCTAAACTTTACAGCAAACCGGCATGCTTAAGCGCCGCTCTGACCGTCTCACGACCACTGTCGGTGATTGGTGTCATTGGCAGGCGCAGCGTATCGGTCGCCACAAGACCCAGTTCCTTACATGCCCATTTCACCGGGATTGGATTGGGTTCGACAAATAGTTTGTTGTGTAATGGCATCAGACGCTTATTAATAACGCGTGCCTCGGCAAATGCCCTTCTG
1320	2385	KCCJBXE01DH7Y7	ATGGCTAACCAGGCGCACTTTTGAACAGAGTAAGCCATCAAATCTCCCTAAACTTTACAGCAAACCGGCATGCTTAAGCGCCGCTCTGACCGTCTCACGACCACTGTCGGTGATTGGTGTCATTGGCAGGCGCAGCGTATCGGTCGCCACAAGACCCAGTTCCTTACATGCCCATTTCACCGGGATTGGATTGGGTTCGACAAATAGTTTGTTGTGTAATGGCATCAGACGCTGATTAATAACGCGTGCCTCGGNAAAACTGCCCTTCTG
972	901	KCCJBXE01CNMZB	CATACGGTACCAGGCGCGACTTTTGAACAGAGTAAGCCATCAAATCTCCCTAAACTTTACAGCAAACCGGCATGCTTAAGCGCCGCTCTGACCGTCTCACGACCACTGTCGGTGATTGGTGTCATTGGCAGGCGCAGCGTATCGGTCGCCACAAGACCCAGTTCCTTACATGCCCATTTCACCGGGATTGGATTGGGTTCGACAAATAGTTTGTTGTGTAATGGCATCAGACGCTGATTAATAACGCGTGCCTCGGNAAAACTGCCCTTCTG
1251	1301	KCCJBXE01DB42F	ACCAGCAAACCAGGCGCGACTTTTGAACAGAGTAAGCCATCAAATCTCCCTAAACTTTACAGCAAACCGGCATGCTTAAGCGCCGCTCTGACCGTCTCACGACCACTGTCGGTGATTGGTGTCATTGGCAGGCGCAGCGTATCGGTCGCCACAAGACCCAGTTCCTTACATGCCCATTTCACCGGGATTGGATTGGGTTCGACAAATAGTTTGTTGTGTAATGGCATCAGACGCTGATTAATAACGCGTGCCTCGGNAAAACTGCCCTTCTG
1201	1561	KCCJBXE01C7Q8R	AGGTTATAGTCAGGCGCGACTTTTGAACAGAGTAAGCCATCAAATCTCCCTAAACTTTACAGCAAACCGGCATGCTTAAGCGCCGCTCTGACCGTCTCACGACCACTGTCGGTGATTGGTGTCATTGGCAGGCGCAGCGTATCGGTCGCCACAAGACCCAGTTCCTTACATGCCCATTTCACCGGGATTGGATTGGGTTCGACAAATAGTTTGTTGTGTAATGGCATCAGACGCTGATTAATAACGCGTGCCTCTGCAAAACTGCCCTTCTG
1049	3315	KCCJBXE01CUF69	CTGAATTGATCAGGCGCGACTTTTGGACAGAGTAAGCCATCAAATCTCCCTAAACTTTACAGCAAACCGGCATGCTTAAGCGCCGCTCTGACCGTCTCACGACCACTGTCGGTGATTGGTGTCATTGGCAGGCGCAGCGTATCGGTCGCCACAAGACCCAGTTCCTTACATGCCCATTTCACCGGGATTGGATTGGGTTCGACAAATAGTTTGTTGTGTAATGGCATCAGACGCTGATTAATAACGCGTGCCTCGGCAAAACTGCCCTTCTG
735	3577	KCCJBXE01B2V0B	TACACATAGTCAGGCGCGACTTTTGAACAGAGTAAGCCATCAAATCTCCCTAAACTTTACAGCAAACCGGCATGCTTAAGCGCCGCTCTGACCGTCTCACGACCACTGTCGGTGATTGGTGTCATTGGCAGGCGCAGCGTATCGGTCGCCACAAGACCCAGTTCCTTACATGCCCATTTCACCGGGATTGGATTGGGTTCGACAAATAGTTTGTTGTGTAATGACATCAGACGCTGATTAATAACGCGTGCCTGGCAAAACTGCCCTTCTG
401	1577	KCCJBXE01A9IUZ	TGCAAGATCCCAGGCGCGACTTTTGAACAGAGTAAGCCATCAAATCTCCCTAAACTTTACAGCAAACCGGCATGCTTAAGCGCCGCTCTGACCGTCTCACGACCACTGTCGGTGATTGGTGTCATTGGCAGGCGCAGCGTATCGGTAGCCACAAGACCCAGTTCCTTACATGCCCATTTCACCGGGATTGGATTGGGTTCGACAAATAGTTTGTTGTGTAATGGCATCAGACGCTGATTAATAACGCGTGCCTGGCAAAACTGCCCTTCTG
778	1974	KCCJBXE01B6MN8	CTGTTCGCGCCAGGCGCGACTTTTGAACAGAGTAAGCCATCAAATCTCCCTAAACTTTACAGCAAACCGGCATGCTTAAGCGCCGCTCTGACCGTCTCACGACCACTGTCGGTGATTGGTGTCATTGGCAGGCGCAGCGTATCGGTCGCCACAAGACCCAGTTCCTTACATGCCCATTTCACCGGGATTGGATTGGGTTCGACAAATAGTTTGTTGTGTAATGGCATCAGACGCTTATAATAACGACGTGCTCGGCAAACTAGCCTCCTG
682	2129	KCCJBXE01BX7DV	CGACTTGTCTCAGGCGCGACTTTTGAACAGAGTAAGCCATCAAATCTCCCTAAACTTTACAGCAAACCGGCATGCTTAAGCGCCGCTCTGACCGTCTCACGACCACTGTCGGTGATTGGTGTCATTGGCAGGCGCAGCGTATCGGTCGCCACAAGACCCAGTTCCTTACATGCCTATTTCACCGGGATTGGATTGGGTTCGACAAATAGTTTGTTGTGTAATGGCATCAGACGCTGATTAATAACGCGTGCCTGGCAAAACTGCCCTTCTG
594	1579	KCCJBXE01BQGT5	TCTGTCCGGTCAGGCGCGACTTTTGAACAGAGTAAGCCATCAAATCTCCCTAAACTTTACAGCAAACCGGCATGCTTAAGCGCCGCTCTGACCGTCTCACGACCACTGTCGGTGATTGGTGTCATTGGCAGGCGCAGCGTATCGGTCGCCACAAGACCCAGTTCCTTACATGCCCATTTCACCGGGATTGGATTGGGTTCGACAAATAGTTTGTTGTGTAATGGCATCAGACGCTGATTAATAACGCGTGCCTCGGNAAAACTGCCCTTCTG
1327	1154	KCCJBXE01DIS5G	CAGCAGTACACAGGCGCGACTTTTGAACAGAGTAAGCCATCAAATCTCCCTAAACTTTACAGCAAACCGGCATGCTTAAGCGCCGCTCTGACCGTCTCACGACCACTGTAGGTGATTGGTGTCATTGGCAGGCGCAGCGTATCGGTCGCCACAAGACCCAGTTCCTTACATGCCCATTTCACCGGGATTGGATTGGGTTCGACAAATAGTTTGTTGTGTAATGGCATCAGACGCTGATTAATAACGCGTGCCTCGGCAAAACTGCCCTTCTG
550	1461	KCCJBXE01BMLON	CGGTTCTAGTCAGGCGCGACTTTTGAACAGAGTAAGCCATCAAATCTCCCTAAACTTTACAGCAAACCGGCATGCTTAAGCGCCGCTCTGACCGTCTCACGACCACTGTCGGTGATTGGTGTCATTGGCAGGCGCAGCGTATCGGTCGCCACAAGACCCAGTTCCTTACATGCCCATTTCACCGGGGATTGGATTGGGTTCGACAAATAGTTTGTTGTGTAATGGCATCAGACGCTGATTAATAACGCGTGCCTCGGNAAAACTGCCCTTCTG
432	2466	KCCJBXE01BB9IS	TGACGTGCCCAGGCGCGACTTTTGAACAGAGTAAGCCATCAAATCTCCCTAAACTTTACAGCAAACCGGCATGCTTAAGCGCCGCTCTGACCGTCTCACGACCACTGTCGGTGATTGGTGTCATTGGCAGGCGCAGCGTATCGGTCGCCACAAGACCCAGTTCCTTACATGCCCATTTTACCGGGATTGGATTGGGTTCGACAAATAGTTTGTTGTGTAATGGCATCAGACGCTGATTAATAACGCGTGCCTCGGCAAAATGCCCTTCTG
1280	3124	KCCJBXE01DEP4M	ACAAAGGAGTCAGGCGCGACTTTTGAACAGAGTAAGCCATCAAATCTCCCTAAACTTTACAGCAAACCGGCATGCTTAAGCGCCGCTCTGACCGTCTCACGACCACTGTCGGTGATTGGTGTCATTGGCAGGCGCAGCGTATCGGTCGCCACAAGACCCAGTTCCTTACATGCCCATTTCACCGGGATTGGATTGGGTTCGACAAATAGTTTGTTGTGTAATGGCATCAGACGCTGATTAATAACGCGTGCCTCGGNAAAACTGCCCTTCTG
1003	3890	KCCJBXE01CQE9G	CTTCTACACCCAGGCGCGACTTTTGAACAGAGTAAGCCATCAAATCTCCCTAAACTTTACAGCAAACCGGCATGCTTAAGCGCCGCTCTGACCGTCTCACGACCACTGTCGGTGATTGGTGTCATTGGCAGGCGCAGCGTATCGGTCGCCACAAGACCCAGTTCCTTACATGCCCATTTCACCGGGATTGGATTGGGTTCGACAAATAGTTTGTTGTGTAATGGCATCAGACGCTGATTAATAACGCGTGCCTCGGNAAAACTGCCCTTCTG
1350	1452	KCCJBXE01DKT2M	TCCGTGGTGGCAGGCGCGACTTTTGAACAGAGTAAGCCATCAAATCTCCCTAAACTTTACAGCAAACCGGCATGCTTAAGCGCCGCTCTGACCGTCTCACGACCACTGTCGGTGATTGGTGTCATTGGCAGGCGCAGCGTATCGGTCGCCACAAGACCCAGTTCCTTACATGCCCATTTCACCGGGATTGGATTGGGTTCGACAAATAGTTTGTTGTGTAATGGCATCAGACGCTGATTAATAACGCGTGCCTCGGNAAAACTGCCCTTCTG
882	204	KCCJBXE01CFPZY	CAGCTAAACTCAGGCGCGACTTTTGAACAGAGTAAGCCATCAAATCTCCCTAAACTTTACAGCAAACCTGCATGCTTAAGCGCCGCTCTGACCGTCTCACGACCACTGTCGGTGATTGGTGTCATTGGCAGGCGCAGCGTATCGGTCGCCACAAGACCCAGTTCCTTACATGCCCATTTCACCGGGATTGGATTGGGTTCGACAAATAGTTTGTTGTGTAATGGCATCAGACGCTGATTAATAACGCGTGCCTCGGCAAAACTGCCCTTCTG
1217	1667	KCCJBXE01C85V5	TATAATGTTTCAGGCGCGACTTTTGAACAGAGTAAGCCATCAAATCTCCCTAAACTTTACAGCAAACCGGCATGCTTAAGCGCCGCTCTGACCGTCTCACGACCACTGTCGGTGATTGGTGTCATTGGCAGGCGCAGCGTATCGGTCGCCACAAGACCCAGTTCCTTACATGCCCATTTCACCGGGATTGGATTGGGTTCGACAAATAGTTTGTTGTGTAATGGCATCAGACGCTGATTAATAACGCGTGCCTCGGNAAAACTGCCCTTCTG
183	1583	KCCJBXE01AQDVL	CGAAGCCGGTCAGGCGCGACTTTTGAACAGAGTAAGCCATCAAATCTCCCTAAACTTTACAGCAAACCGGCATGCTTAAGCGCCGCTCTGACCGTCTCACGACCACTGTCGGTGATTGGTGTCATTGGCAGGCGCAGCGTATAGGTCGCCACAAGACCCAGTTCCTTACATGCCCATTTCACCGGGGATTGGATTGGGTTCGACAAATAGTTTGTTGTGTAATGGCATCAGACGCTGATTAATAACGCGTGCCTCGGCAAAACTGCCCTTCTG
434	968	KCCJBXE01BCEOQ	CCGTGAATCACAGGCGCGACTTTTGAACAGAGTAAGCCATCAAATCTCCCTAAACTTTACAGCAAACCGGCATGCTTAAGCGCCGCTCTGACCGTCTCACGACCACTGTCGGTGATTGGTGTCATTGGCAGGCGCAGCGTATCGGTCGCCACAAGACCCAGTTCCTTACATGCCCATTTCACCGGGATTTGATTGGGTTCGACAAATAGTTTGTTGTGTAATGGCATCAGACGCTGATTAATAACGCGTGCCTCGGCAAAACTGCCCTTCTG
808	1801	KCCJBXE01B89CR	TTGTAACTCTCAGGCGCGACTTTTGAACAGAGTAAGCCATCAAATCTCCCTAAACTTTACAGCAAACCGGCATGCTTAAGCGCCGCTCTGACCGTCTCACGACCACTGTCGGTGATTGGTGTCATTGGCAGGCGCAGCGTATCGGTCGCCACAAGACCCAGTTCCTTACATGCCCATTTCACCGGGATTGGATTGGGTTCGACAAATAGTTTGTTGTGTAATGGCATCAGACGCTGATTAATAACGCGTGCCTCGGNAAAACTGCCCTTCTG
1005	593	KCCJBXE01CQI1F	CTGTTAGACCCAGGCGCGACTTTTGCACAGAGTAAGCCATCAAATCTCCCTAAACTTTACAGCAAACCGGCATGCTTAAGCGCCGCTCTGACCGTCTCACGACCACTGTCGGTGATTGGTGTCATTGGCAGGCGCAGCGTATCGGTCGCCACAAGACCCAGTTCCTTACATGCCCATTTCACCGGGATTGGATTGGGTTCGACAAATAGTTTGTTGTGTAATGGCATCAGACGCTGATTAATAACGCGTGCCTCGGCAAAACTGCCCTTCTG
869	182	KCCJBXE01CEKV8	CAGGTCTAGTCAGGCGCGACTTTTGAACAGAGTAAGCCATCAAATCTCCCTAAACTTTACAGCAAACCGGCATGCTTAAGCGCCGCTCTGACCGTCTCACGACCACTGTCGGTGATTGGTGTCATTGGCAGGCGCAGCGTATCGGTCGCCACAAGACCCAGTTCCTTACATGCCCATTTCACCGGGTATTGGATTGGGTTCCACAAATAGTTTGTTGTGTAATGGCATCAGACGCTGATTAATAACGCGTGCCTGGCAAAATGCCCTTCTG
634	2772	KCCJBXE01BTZ6E	CGGACGCGATCAGGCGCGACTTTTGAACAGAGTAAGCCATCAAATCTCCCTAAACTTTACAGCAAACCGGCATGCTTAAGCGCCGCTCTGACCGTCTCACGACCACTGTCGGTGATTGGTGTCATTGGCAGGCGCAGCGTATCGGTCGCCACAAGACCCAGTTACTTACATGCCCATTTCACCGGGATTGGATTGGGTTCGACAAATAGTTTGTTGTGTAATGGCATCAGACGCTGATTAATAACGCGTGCCTGGCAAAATGCCCTTCTG
214	791	KCCJBXE01AS28P	CAGAAGACATCAGGCGCGACTTTTGAACAGAGTAAGCCATCAAATCTCCCTAAACTTTACAGCAAACCGGCATGCTTAAGCGCCGCTCTGACCGTCTCACGACCACTGTCGGTGATTGGTGTCATTGGCAGGTGCAGCGTATCGGTCGCCACAAGACCCAGTTCCTTACATGCCCATTTCACCGGGATTGGATTGGGTTCGACAAATAGTTTGTTGTGTAATGGCATCAGACGCTGATTAATAACGCGTGCCTCGGCAAAACTGCCCTTCTG
1311	636	KCCJBXE01DHD6M	AAGTGGTATACAGGCGCGACTTTTTGAACAGAGTAAGCCATCAAATCTCCCTAAACTTTACAGCAAACCGGCATGCTTAAGCGCCGCTCTGACCGTCTCACGACCACTGTCGGTGATTGGTGTCATTGGCAGGCGCAGCGTATCGGTCGCCACAAGACCCAGTTCCTTACATGCCCATTTCACCGGGATTGGATTGGGTTCGACAAATAGTTTGTTGTGTAATGGCATCAGACGCTGATTAATAACGCGTGCCTCGGNAAAACTGCCCTTCTG
474	3685	KCCJBXE01BFY7B	TGTACAAGCCCAGGCGCGACTTTTGAACAGAGTAAGCCATCAAATCTCCCTAAACTTTACAGCAAACCGGCATGCTTAAGCGCCGCTCTGACCGTCTCACGACCACTGTCGGTGATTGGTGTCATTGGCAGGCGCAGCGTATCGGTCGCCACAAGACCCAGTTCCTTACATGCCCATTTCACCGGGATTGGATTGGGTTCGACAAATAGTTTGTTGTGTAATGGCATCATACGCTGATTAATAACGCGTGCCTCGGCAAAACTGCCCTTCTG
989	945	KCCJBXE01CO4QR	TGGAATATTTCAGGCGCGACTTTTGAACAGAGTAAGCCATCAAATCTCCCTAAACTTTACAGCAAACCGGCATGCTTAAGCGCCGCTCTGACCGTCTCACGACCACTGTCGGTGATTGGTGTCATTGGCAGGCGCAGCGTATCGGTCGCCACAAGACCCAGTTCCTTACATGCCCATTTCACCGGGATTGGATTGGGTTCGACAAATAGTTTGTTGTGTAATGGCATCAGACGCTTATTAATAACGCGTGCCTCGGCAAATGCCCTTCTG
1153	4033	KCCJBXE01C3LF3	AGGATTCAACCAGGCGCGACTTTTGAACAGAGTAAGCCATCAAATCTCCCTAAACTTTACAGCAAACCGGCATGCTTAAGCGCCGCTCTGACCGTCTCACGACCACTGTCGGTGATTGGTGTCATTGGCAGGCGCAGCGTATCGGTCGCCACAAGACCCAGTTCCTTACATGCCCATTTCACCGGGATTGGATTGGGTTCGACAAATAGTTTGTTGTGTAATGGCATCAGACGCTGATTAATAACGCGTGCCTCGGNAAAACTGCCCTTCTG
1306	1801	KCCJBXE01DGY93	TAGCACAAGTGGCGCGACTTTTGAACAGAGTAAGCCATCAAATCTCCCTAAACTTTACAGCAAACCGGCATGCTTAAGCGCCGCTCTGACCGTCTCACGACCACTGTCGGTGATTGGTGTCATTGGCAGGCGCAGCGTATCGGTCGCCACAAGACCCAGTTCCTTACATGCCCATTTCACCGGGATTGGATTGGGTTCGACAAATAGTTTGTTGTGTAATGGCATCAGACGCTGATTAATAACGCGTGCCTCGGNAAAACTGCCCTTCTG
1494	3007	KCCJBXE01DXIDT	TGGTAGAGAACAGGCGCGACTTTTGAACAGAGTAAGCCATCAAATCTCCCTAAACTTTACAGCAAACCGGCATGCTTAAGCGCCGCTCTGACCGTCTCACGACCACTGTCGGTGATTGGTGTCATTGGCAGGCGCAGCGTATCGGTCGCCACAAGACCCAGTTCCTTACATGCCCATTTCACCGGGATTGGATTGGGTTCGACAAATAGTTTGTTGTGTAATGGCATCAGACGCTGATTAATAACGCGTGCCTCGGNAAAACTGCCCTTCTG
1089	1639	KCCJBXE01CXXBT	CGGGCCTTGACAGGCGCGACTTTTGAACAGAGTAAGCCATCAAATCTCCCTAAACTTTACAGCAAACCGGCATGCTTAAGCGCCGCTCTGACCGTCTCACGACCACTGTCGGTGATTGGTGTCATTGGCAGGCGCAGCGTATCGGTCGCCACAAGACCCAGTTCCTTACATGCCCATTTCACCGGGATTGGATTGGGTTCGACAAATAGTTTGTTGTGTAATGGCATCAGACGCTGATTAATAACGCGTGCCTCGGNAAAACTGCCCTTCTG
1477	2151	KCCJBXE01DVZZT	CAGGCCAGCTCGCGACTTTTGAACAGAGTAAGCCATCAAATCTCCCTAAACTTTACAGCAAACCGGCATGCTTAAGCGCCGCTCTGACCGTCTCACGACCACTGTCGGTGATTGGTGTCATTGGCAGGCGCAGCGTATCGGTCGCCACAAGACCCAGTTCCTTACATGCCCATTTCACCGGGATTGGATTGGGTTCGACAAATAGTTTGTTGTGTAATGGCATCAGACGCTGATTAATAACGCGTGCCTCGGNAAAACTGCCCTTCTG
1391	1320	KCCJBXE01DOFJU	CAGCGTTTCTAAGGCGCGACTTTTGAACAGAGTAAGCCATCAAATCTCCCTAAACTTTACAGCAAACCGGCATGCTTAAGCGCCGCTCTGACCGTCTCACGACCACTGTCGGTGATTGGTGTCATTGGCAGGCGCAGCGTATCGGTCGCCACAAGACCCAGTTCCTTACATGCCCATTTCACCGGGATTGGATTGGGTTCGACAAATAGTTTGTTGTGTAATGGCATCAGACGCTGATTAATAACGCGTGCCTCGGNAAAACTGCCCTTCTG
822	3885	KCCJBXE01CAI7J	ACGATTCGGTCAGGCGCGACTTTTGAACAGAGTAAGCCATCAAATCTCCCTAAACTTTACAGCAAACCGGCATGCTTAAGCGCCGCTCTGACCGTCTCACGACCACTGTCGGTGATTGGTGTCATTGGCAGGCGCAGCGTATCGGTCGCCACAAGACCCAGTTCCTTACATGCCCATTTCACCGGGATTGGATTGGGTTCGACAAATAGTTTGTTGTGTAATGGCATCAGACGCTGATTAATAACGCGTGCCTCGGNAAAACTGCCCTTCTG
1032	3033	KCCJBXE01CSX87	TCGGGTCCTACAGGCGCTACTTTTGAACAGAGTAAGCCATCAAATCTCCCTAAACTTTACAGCAAACCGGCATGCTTAAGCGCCGCTCTGACCGTCTCACGACCACTGTCGGTGATTGGTGTCATTGGCAGGCGCAGCGTATCGGTCGCCACAAGACCCAGTTCCTTACATGCCCATTTCACCGGGATTGGATTGGGTTCGACAAATAGTTTGTTGTGTAATGGCATCAGACGCTGATTAATAACGCGTGCCTCGGCAAAATGCCCTTCTG
541	3051	KCCJBXE01BLUGT	TCGAGTCACCCAGGCGCGACTTTTGAACAGAGTAAGCCATCAAATCTCCCTAAACTTTACAGCAAACCGGCATGCTTAAGCGCCGCTCTGACCGTCTCACGACCACTGTCGGTTATTGGTGTCATTGGCAGGCGCAGCGTATCGGTCGCCACAAGACCCAGTTCCTTACATGCCCATTTCACCGGGGATTGGATTGGGTTCGACAAATAGTTTGTTGTGTAATGGCATCAGACGCTGATTAATAACGCGTGCCTCGGCAAAATGCCCTTCTG
1366	892	KCCJBXE01DL77I	TAAATGTTCCAGGCGCGACTTTTGAACAGAGTAAGCCATCAAATCTCCCTAAACTTTACAGCAAACAGGCATGCTTAAGCGCCGCTCTGACCGTCTCACGACCACTGTCGGTGATTGGTGTCATTGGCAGGCGCAGCGTATCGGTCGCCACAAGACCCAGTTCCTTACATGCCCATTTCACCGGGATTGGATTGGGTTCGACAAATAGTTTGTTGTGTAATGGCATCAGACGCTGATTAATAACGCGTGCCTCGGCAAAACTGCCCTTCT
385	1139	KCCJBXE01A73YD	TGGGGCCTTTCAGGCGCGACTTTTGAACAGAGTAAGCCATCAAATCTCCCTAAACTTTACAGCAAACCGGCATGCTTAAGCGCCGCTCTGACCGTCTCACGGCCACTGTCGGTGATTGGTGTCATTGGCAGGCGCAGCGTATCGGTCGCCACAAGACCCAGTTCCTTACATGCCCATTTCACCGGGATTGGATTGGGTTCGACAAATAGTTTGTTGTGTAATGGCATCAGACGCTGATTAATAACGCGTGCCTCGGCAAATGCCCTTCTG
1272	2544	KCCJBXE01DD0EA	ANACCGAGTTCAGGCGCGACTTTTGAACAGAGTAAGCCATCAAATCTCCCTAAACTTTACAGCAAACCGGCATGCTTAAGCGCCGCTCTGACCGTCTCACGACCACTGTCGGTGATTGGTGTCATTGGCAGGCGCAGCGTATCGGTCGCCACAAGACCCAGTTCCTTACATGCCCATTTCACCGGGATTGGATTGGGTTCGACAAATAGTTTGTTGTGTAATGGCATCAGACGCTGATTAATAACGCGTGCCTCGGNAAAACTGCCCTTCTG
487	3169	KCCJBXE01BG3V3	TAGGACCGTCCAGGCGCGACTTTTGAACAGAGTAAGCCATCAAATCTCCCTAAACTTTACAGCAAACCGGCATGCTTAAGCGCCGCTCTGACCGTCTCACGACCACTGTCGGTGATTGGTGTCATTGGCAGGCGCAGCGTATCGGTCGCCACAAGACCCAGTTCCTTACATGCCCATTTCACCGGGATTGTATTGGGTTCGACAAATAGTTTGTTGTGTAATGGCATCAGACGCTGATTAATAACGCGTGCCTCGGCAAATGCCCTTCTG
1044	3218	KCCJBXE01CT0BO	CGGTGACAATCAGGCGCGACTTTTGAACAGAGTAAGCCATCAAATATCCCTAAACTTTACAGCAAACCGGCATGCTTAAGCGCCGCTCTGACCGTCTCACGACCACTGTCGGTGATTGGTGTCATTGGCAGGCGCAGCGTATCGGTCGCCACAAGACCCAGTTCCTTACATGCCCATTTCACCGGGATTGGATTGGGTTCGACAAATAGTTTGTTGTGTAATGGCATCAGACGCTGATTAATAACGCGTGCCTGGCAAAACTGCCCTTCTG
533	1952	KCCJBXE01BK4B2	TAGGGATTGTCAGGCGCGACTTTTGAACAGAGTAAGCCATCAAATCTCCCTAAACTTTACAGCAAACCGGCATGCTTAAGCGCCGCTCTGACCGTCTCACGACCACTGTCGGTGATTGGTGTCATTGGCAGGCGCAGCGTATCGGTCGCCACAAGACCCAGTTCCTTACATGCCCATTTCACCGGGATTGGATTGGGTTCGACAAATAGTTTGTTGTGTAATGGCATCAGACGCTGATTAATAACGCGTGCCTCGGNAAAACTGCCCTTCTG
614	159	KCCJBXE01BR6X9	AATTTCGATTCAGGCGCGACTTTTGAACAGAGTAAGCCATCAAATCTCCCTAAACTTTACAGCAAACCGGCATGCTTAAGCGCCGCTCTGACCGTCTCACGACCACTGTCGGTTATTGGTGTCATTGGCAGGCGCAGCGTATCGGTCGCCACAAGACCCAGTTCCTTACATGCCCATTTCACCGGGATTGGATTGGGTTCGACAAATAGTTTGTTGTGTAATGGCATCAGACGCTGATTAATAACGCGTGCCTCGGCAAAATGCCCTTCTG
702	3256	KCCJBXE01BZZGQ	ACAGTGAGGCCAGGCGCGACTTTTGAACAGAGTAAGCCATCAAATCTCCCTAAACCTTTACAGCAAACCGGCATGCTTAAGCGCCGCTCTTACCGTCTCACGACCACTGTCGGTGATTGGTGTCATTGGCAGGCGCAGCGTATCGGTCGCCACAAGACCCAGTTCCTTACATGCCCATTTCACCGGGGATTGGATTGGGTTCGACAAATAGTTTGTTGTGTAATGGCATCAGACGCTGATTAATAACGCGTGCCTCGGCAAAACTGCCCTTCTG
416	1090	KCCJBXE01BATV4	TGGGTAAGCACAGGCGCGACTTTTGAACAGAGTAAGCCATCAAATCTCCCTAAACTTTACAGCAAACCGGCATGCTTAAGCGCCGCTCTGACCGTCTCACGACCACTGTCGGTGATTGGTGTCATTGGCAGGCGCAGCGTATCGGTCGCCACAAGACCCAGTTCCTTACATGCCCATTTCACCGGGATTGGATTGGGTTCGACAAATAGTTTGTTGTGTAATGGCATCAGACGCTGATTAATAACGCGTGCCTCGGNAAAACTGCCCTTCTG
1437	2105	KCCJBXE01DSHJF	AATCTGAAACCAGGCGCGACTTTTGAACAGAGTAAGCCATCAAATCTCCCTAAACTTTACAGCAAACCGGCATGCTTAAGCGCCGCTCTGACCGTCTCACGACCACTGTCGGTGATTGGTGTCATTGGCAGGCGCAGCGTATCGGTCGCCACAAGACCCAGTTCCTTACATGCCCATTTCACCGGGATTGGATTGGGTTCGACAAATAGTTTGTTGTGTAATGGCATCAGACGCTGATTAATAACGCGTGCCTCGGNAAAACTGCCCTTCTG
810	2786	KCCJBXE01B9GFO	AAAATGTTCACAGGCGCGACTTTTGAACAGAGTAAGCCATCAAATCTCCCTAAACTTTACAGCAAACCGGCATGCTTAAGCGCCGCTCTGACCGTCTCACGACCACTGTCGGTGATTGGTGTCATTGGCAGGCGCAGCGTATCGGTCGCCACAAGACCCAGTTCCTTACATGCCCATTTCACCGGGATTGGATTGGGTTCGACAAATAGTTTGTTGTGTAATGGCATCAGACGCTGATTAATAACGCGTGCCTCGGNAAAACTGCCCTTCTG
782	2743	KCCJBXE01B6ZWP	TAAGGATCCACAGGCGCGACTTTTGAACAGAGTAAGCCATCAAATCTCCCTAAACTTTACAGCAAACCGGCATGCTTAAGCGCCGCTCTGACCGTCTCACGACCACTGTCGGTGATTGGTGTCATTGGCAGGCGCAGCGTATCGGTCGCCACAAGACCCAGTTCCTTACATGCCAATTTCACCGGGATTGGATTGGGTTCGACAAATAGTTTGTTGTGTAATGGCATCAGACGCTGATTAATAACGCGTGCCTCGGCAAAACTGCCCTTCTG
363	2737	KCCJBXE01A57NN	ACCGGGATGTCAGGCGCGACTTTTGAACAGAGTAAGCCATCAAATCTCCCTAAACTTTACAGCAAACCGGCATGCTTAAGCGCCGCTCTGACCGTCTCACGACCACTGTCGGTGATTGGTGTCATTGGCAGGCGCAGCGTATCGGTCGCCACAAGACCCAGTTCCTTACATGCCCATTTCACCGGGATTGGATTGGGTTCGACAAATAGTTTGTTGTGTAATGGCATCAGACGCTGATTAATAACGCGTGCCTCGGCAAAATGCCCGTCTG
1412	2398	KCCJBXE01DQAQ4	AGGGTGAACTCAGGCGCGACTTTTGAACAGAGTAAGCCATCAAATCTCCCTAAACTTTACAGCAAACCGGCATGCTTAAGCGCCGCTCTGACCGTCTCACGACCACTGTCGGTGATTGGTGTCATTGGCAGGCGCAGCGTATCGGTCGCCACAAGACCCAGTTCCTTACATGCCCATTTCACCGGGATTGGATTGGGTTCGACAAATAGTTTGTTGTGTAATGGCATCAGACGCTGATTAATAACGCGTGCCTCGGNAAAACTGCCCTTCTG
1186	2467	KCCJBXE01C6GI9	CCGTTCATCCCAGGCGCGACTTTTGAACAGAGTAAGCCATCAAATCTCCCTAAACTTTACAGCAAACCGGCATGCTTAAGCGCCGCTCTGACCGTCTCACGACCACTGTCGGTGATTGGTGTCATTGGCAGGCGCAGCGTATCGGTCGCCACAAGACCCAGTTCCTTACATGCCCATTTCACCGGGATTGGATTGGGTTCGACAAATAGTTTGTTGTGTAATGGCATCAGACGCTGATTAATAACGCGTGCCTCGGNAAAACTGCCCTTCTG
591	1034	KCCJBXE01BP6XO	TTGGTACAGCCAGGCGCGACTTTTGAACAGAGTAAGCCATCAAATCTCCCTAAACTTTACAGCAAACCGGCATGCTTAAGCGCCGCTCTGACCGTCTCACGACCACTGTCGGTGATTGGTGTCATTGGCAGGCGCAGCGTATCGGTCGCCACAAGACCCAGTTCCTTACATGCCCATTTCACCGGGATTGGATTGGGTTCGACAAATAGTTTGTTGTGTAATGGCATCAGACGCTGATTAATAACGCGTGCCTCGGNAAAACTGCCCTTCTG
406	3594	KCCJBXE01A9Z7W	TAGCGACACCCAGGCGCACTTTTGAACAGAGTAAGCCATCAAATCTCCCTAAACTTTACAGCAAACCGGCATGCTTAAGCGCCGCTCTGACCGTCTCACGACCACTGTCGGTGATTGGTGTCATTGGCAGGCGCAGCGTATCGGTCGCCACAAGACCCAGTTCCTTACATGCCCATTTCACCGGGATTGGATTGGGTTCGACAAATAGTTTGTTGTGTAATGGCATCAGACGCTGATTAATAACGCGTGCCTCGGNAAAACTGCCCTTCTG
395	1498	KCCJBXE01A8ZT4	CGGGTAAGATCAGGCGCGACTTTTGAACAGAGTAAGCCATCAAATCTCCCTAAACTTTACAGCAAACCGGCATGCTTAAGCGCCGCTCTGACCGTCTCACGACCACTGTCGGTGATTGGTGTCATTGGCAGGCGCAGCGTATCGGTCGCCACAAGACCCAGTTCCTTACATGCCCATTTCACCGGGATTGGATTGGGTTCGACAAATAGTTTGTTGTGTAATGGCATCAGACGCTGATTAATAACGCGTGCCTCGGNAAAACTGCCCTTCT
502	3335	KCCJBXE01BIFFD	TCTCAGGTTACAGGCGCGACTTTTGAACAGAGTAAGCCATCAAATCTCCCTAAACTTTACAGCAAACCGGCATGCTTAAGCGCCGCTCTGACCGTCTCACGACCACTGTCGGTGATTGGTGTCATTGGCAGGCGCAGCGTATCGGTCGCCACAAGACCCAGTTCCTTACATGCCCATTTCACCGGGATTGGATTGGGTTCGACAAATAGTTTGTTGTGTAATGGCATCAGACGCTGATTAATAACGCGTGCCTCGGNAAAACTGCCCTTCTG
341	551	KCCJBXE01A38FT	TCGAGGGGACCAGGCGCTACTTTTGAACAGAGTAAGCCATCAAATCTCCCTAAACTTTACAGCAAACCGGCATGCTTAAGCGCCGCTCTGACCGTCTCACGACCACTGTCGGTGATTGGTGTCATTGGCAGGCGCAGCGTATCGGTCGCCACAAGACCCAGTTCCTTACATGCCCATTTCACCGGGATTGGATTGGGTTCGACAAATAGTTTGTTGTGTAATGGCATCAGACGCTGATTAATAACGCGTGCCTCGGCAAATGCCCTTCTG
426	1171	KCCJBXE01BBPJ5	TCTTGTGGTACAGGCGCGACTTTTGAACAGAGTAAGCCATCAAATCTCCCTAAACTTTACAGCAAACCGGCATGCTTAAGCGCCGCTCTGACCGTCTCACGACCACTGTCGGTGATTGGTGTCATTGGCAGGCGCAGCGTATCGGTCGCCACAAGACCCAGTTCCTTACATGCCCATTTCACCGGGATTGGATTGGGTTCGACAAATAGTTTGTTGTGTAATGGCATCAGACGCTGATTAATAACGCGTGCCTCGGNAAAACTGCCCTTCTG
520	1074	KCCJBXE01BJYKK	GCGCGACTTTTGAACAGAGTAAGCCATCAAATCTCCCTAAACTTTACAGCAAACCGGCATGCTTAAGCGCAGCTCTGACCGTCTCACGACCACTGTCGGTGATTGGTGTCATTGGCAGGCGCAGCGTATCGGTCGCCACAAGACCCAGTTCCTTACATGCCCATTTCACCGGGATTGGATTGGGTTCGACAAATAGTTTGTTGTGTAATGGCATCAGACGCTGATTAATAACGCGTGCCTCGGCAAAACTGCCCTTCTG
699	1147	KCCJBXE01BZOCT	TTCGTAGTGGCAGGCGCGACTTTTGAACAGAGTAAGCCATCAAATCTCCCTAAACTTTACAGCAAACCGGCATGCTTAAGCGCCGCTCTGACCGTCTCACGACCACTGTCGGTGATTGGTGTCATTGGCAGGCGCAGCGTATCGGTCGCCACAAGACCCAGTTCCTTACATGCCCATTTCACCGGGATTGGATTGGGTTCGACAAATAGTTTGTTGTGTAATGGCATCAGACGCTGATTAATAACGCGTGCCTCGGNAAAACTGCCCTTCTG
161	2860	KCCJBXE01AOHBY	TTGTGCTTACCAGGCGCTACTTTTGAACAGAGTAAGCCATCAAATCTCCCTAAACTTTACAGCAAACCGGCATGCTTAAGCGCCGCTCTGACCGTCTCACGACCACTGTCGGTGATTGGTGTCATTGGCAGGCGCAGCGTATCGGTCGCCACAAGACCCAGTTCCTTACATGCCCATTTCACCGGGATTGGATTGGGTTCGACAAATAGTTTGTTGTGTAATGGCATCAGACGCTGATTAACTAACGCGTGCCTCGGCAAAACTGCCCTTCTG
941	3559	KCCJBXE01CKY11	TAGTTGAGCACAGGCGCGACTTTTGAACAGAGTAAGCCATCAAATCTCCCTAAACTTTACAGCAAACCTGCATGCTTAAGCGCCGCTCTGACCGTCTCACGACCACTGTCGGTGATTGGTGTCATTGGCAGGCGCAGCGTATCGGTCGCCACAAGACCCAGTTCCTTACATGCCCATTTCACCGGGATTGGATTGGGTTCGACAAATAGTTTGTTGTGTAATGGCATCAGACGCTGATTAATAACGCGTGCCTCGGCAAAATGCCCTTCTG
232	3474	KCCJBXE01AUP68	CAGTAAAAGTCAGGCGCGACTTTTGAACAGAGTAAGCCATCAAATCTCCCTAAACTTTACAGCAAACCGGCATGCTTAAGCGCCGCTCTGACCGTCTCACGACCACTGTCGGTGATTGGTGTCATTGGCAGGCGCAGCGTATCGGTCGCCACAAGACCCAGTTCCTTACATGCCCATTTCACCGGGATTGGATTGGGTTCGACAAATAGTTTGTTGTGTAATGGCATCAGACGCTGATTAATAACGCGTGCCTCGGNAAAACTGCCCTTCT
253	2484	KCCJBXE01AWJS2	TGGTAGTGGTCAGGCGCGACTTTTGAACAGAGTAAGCCATCAAATCTCCCTAAACTTTACAGCAAACCGGCATGCTTAAGCGCCGCTCTGACCGTCTCACGACCACTGTCGGTGATTGGTGTCATTGGCAGGCGCAGCGTATCGGTCGCCACAAGACCCAGTTCCTTACATGCCCATTTCACCGGGATTGGATTGGGTTCGACAAATAGTTTGTTGTGTAATGGCATCAGACGCTGATTAATAACGCGTGCCTCGGNAAAACTGCCCTTCTG
366	3100	KCCJBXE01A6HE2	TACTCCCCAACAGGCGCGACTTTTGAACAGAGTAATCCATCAAATCTCCCTAAACTTTACAGCAAACCGGCATGCTTAAGCGCCGCTCTGACCGTCTCACGACCACTGTCGGTGATTGGTGTCATTGGCAGGCGCAGCGTATCGGTCGCCACAAGACCCAGTTCCTTACATGCCCATTTCACCGGGATTGGATTGGGTTCGACAAATAGTTTGTTGTGTAATGGCATCAGACGCTGATTAATAACGCGTGCCTCGGCAAAATGCCCTTCTG
1109	3515	KCCJBXE01CZPZH	TGAAAAGCCTCAGGCGCGACTTTTGAACAGAGTAAGCCATCAAATCTCCCTAAACTTTACAGCAAACCGGCATGCTTAAGCGCCGCTCTGACCGTCTCACGACCACTGTCGGTGATTGGTGTCATTGGCAGGCGCAGCGTATCGGTCGCCACAAGACCCAGTTCCTTACATGCCCATTTCACCGGGATTGGATTGGGTTCGACAAATAGTTTGTTGTGTAATGGCATCAGACGCTGATTAATAACGCGTGCCTCGGNAAAACTGCCCTTCTG
1326	1582	KCCJBXE01DIQBK	AGGGCGATACAGGCGCGACTTTTGAACAGAGTAAGCCATCAAATCTCCCTAAACTTTACAGCAAACCGGCATGCTTAAGCGCCGCTCTGACCGTCTCACGACCACTGTCGGTGATTGGTGTCATTGGCAGGCGCAGCGTATCGGTCGCCACAAGACCCAGTTCCTTACATGCCCATTTCACCGGGATTGGATTGGGTTCGACAAATAGTTTGTTGTGTAATGGCATCAGACGCTGATTAATAACGCGTGCCTCGGNAAAACTGCCCTTCTG
1165	4037	KCCJBXE01C4NDJ	TGGGTCAACTCAGGCGCGACTTTTGAACAGAGTAAGCCATCAAATCTCCCTAAACTTTACAGCAAACCGGCATGCTTAAGCGCCGCTCTGACCGTCTCACGACCACTGTCGGTGATTGGTGTCATTGGCAGGCGCAGCGTATCGGTCGCCACAAGACCCAGTTCCTTACATGCCCATTTCACCGGGATTGGATTGGGTTCGACAAATAGTTTGTTGTGTAATGGCATCAGACGCTGATTAACTAACGCGTGCCTCGGCAAAACGCCCTTCTG
1128	2395	KCCJBXE01C1C55	TCTTTTGTCACAGGCGCGACTTTTGAACAGAGTAAGCCATCAAATCTCCCTAAACTTTACAGCAAACCGGCATGCTTAAGCGCCGCTCTGACCGTCTCACGACCACTGTCGGTGATTGGTGTCATTGGCAGGCGCAGCGTATCGGTCGCCACAAGACCCAGTTCCTTACATGCCCATTTCACCGGGATTGGATTGGGTTCGACAAATAGTTTGTTGTGTAATGGCATCAGACGCTGATTAATAACGCGTGCCTCGGTAAAATGCCCTTCTG
598	1677	KCCJBXE01BQTJZ	CGGTTGCAGACAGGCGCGACTTTTGAACAGAGTAAGCCATCAAATCTCCCTAAACTTTACAGCAAACCGGCATGCTTAAGCGCCGCTCTGACCGTCTCACGACCACTGTCGGTGATTGGTGTCATTGGCAGGCGCAGCGTATCGGTCGCCACAAGACCCAGTTCCTTACATGCCCATTTCACCGGGATTGGATTGGGTTCGACAAATAGTTTGTTGTGTAATGGCATCAGACGCTTATTAATAACGCGTGCCTCGGCAAAACTGCCCTTCTG
542	1929	KCCJBXE01BLWRF	TAACGTAAAACAGGCGCGACTTTTGAACAGAGTAAGCCATCAAATCTCCCTAAACTTTACAGCAAACCGGCATGCTTAAGCGCCGCTCTTACCGTCTCACGACCACTGTCGGTGATTGGTGTCATTGGCAGGCGCAGCGTATCGGTCGCCACAAGACCCAGTTCCTTACATGCCCATTTCACCGGGATTGGATTGGGTTCGACAAATAGTTTGTTGTGTAATGGCATCAGACGCTGATTAATAACGCGTGCCTCGGCAAAACTGCCCTTCTG
1066	3775	KCCJBXE01CVX99	TCGATGGTCACAGGCGCGACTTTTGAACAGAGTAAGCCATCAAATCTCCCTAAACTTTACAGCAAACCGGCATGCTTAAGCGCCGCTCTGACCGTCTCACGACCACTGTCGGTGATTGGTGTCATTGGCAGGCGCAGCGTATCGGTCGCCACAAGACCCAGTTCCTTACATGCCCATTTCACCGGGATTGGATTGGGTTCGACAAATAGTTTGTTGTGTAATGGCATCATACGCTGATTAATAACGCGTGCCTCGGCAAAACTGCCCTTCTG
657	2451	KCCJBXE01BV0MD	AGACGGTTTCCAGGCGCGACTTTTGAACAGAGTAAGCCATCAAATCTCCCTAAACTTTACAGCAAACCGGCATGCTTAAGCGCCGCTCTGACCGTCTCACGACCACTGTCGGTGATTGGTATCATTGGCAGGCGCAGCGTATCGGTCGCCACAAGACCCAGTTCCTTACATGCCCATTTCACCGGGATTGGATTGGGTTCGACAAATAGTTTGTTGTGTAATGGCATCAGACGCTGATTAATAACGCGTGCCTCGGCAAAATGCCCTTCTG
1113	2660	KCCJBXE01CZ1YU	CCCCTCACACCAGGCGCGACTTTTGAACAGAGTAAGCCATCAAATCTCCCTAAACTTTACAGCAAACCGGCATGCTTAAGCGCCGCTCTGACCGTCTCACGACCACTGTCGGTGATTGGTGTCATTGGCAGGCGCAGCGTATCGGTCGCCACAAGACCCAGTTCCTTACATGCCCATTTCACCGGGTATTGGATTGGGTTCGACAAATAGTTTGTTGTGTAATGGCATCAGACGCTGATTAATAACGCGTGCCTCGGNAAAACTGCCCTTCTG
1143	161	KCCJBXE01C2MUR	CCGACTAGTTCCAGGCGCGACTTTTGAACAGAGTAAGCCATCAAATCTCCCTAAACTTTACAGCAAACCGGCATGCTTAAGCGCCGCTCTGACCGTCTCACGACCACTGTCGGTGATTGGTGTCATTGGCAGGCGCAGCGTATCGGTCGCCACAAGACCCAGTTCCTTACATGCCCATTTCACCGGGATTGGATTGGGTTCGACAAATAGTTTGTTGTGTAATGGCATCAGACGCTGATTAATAACGCGTGCCTCGGNAAAACTGCCCTTCTG
260	625	KCCJBXE01AW4HV	TAGGAGAATTCAGGCGCGACTTTTGAACAGAGTAAGCCATCAAATCTCCCTAAACTTTACAGCAAACCGGCATGCTTAAGCGCCGCTCTGACCGTCTCACGACCACTGTCGGTGATTGGTGTCATTGGCAGGCGCAGCGTATCGGTCGCCACAAGACCCAGTTCCTTACATGCCCATTTCACCGGGATTGGATTGGGTTCGACAAATAGTTTGTTGTGTAATGGCATCAGACGCTGATTAATAACGCGTGCCTCGGNAAAACTGCCCTTCTG
724	2715	KCCJBXE01B1WKT	ATGTTTCAGACAGGCGCGACTTTTGAACAGAGTAAGCCATCAAATCTCCCTAAACTTTACAGCAAACCGGCATGCTTAAGCGCCGCTCTGACCGTCTCACGACCACTGTAGGTGATTGGTGTCATTGGCAGGCGCAGCGTATCGGTCGCCACAAGACCCAGTTCCTTACATGCCCATTTCACCGGGATTGGATTGGGTTCGACAAATAGTTTGTTGTGTAATGGCATCAGACGCTGATTAATAACGCGTGCCTGGCAAAATGCCCTTCTG
750	2895	KCCJBXE01B36V1	TCCCAACGAACAGGCGCGACTTTTGAACAGAGTAAGCCATCAAATCTCCCTAAACTTTACAGCAAACCGGCATGCTTAAGCGCCGCTCTGACCGTCTCACGACCACTGTCGGTGATTGGTGTCATTGGCAGGCGCAGCGTATCGGTCGCCACAAGACCCAGTTCCTTACATGCCCATTTCACCGGGATTGGATTGGGTTCTACAAATAGTTTGTTGTGTAATGGCATCAGACGCTGATTAATAACGCGTGCCTCGGCAAATGCCCTTCTG
113	3116	KCCJBXE01AJ9TQ	TTGGATTTCCCAGGCGCGACTTTTGAACAGAGTAAGCCATCAAATCTCGCTAAACTTTACAGCAAACCGGCATGCTTAAGCGCCGCTCTGACCGTCTCACGACCACTGTCGGTGATTGGTGTCATTGGCAGGCGCAGCGTATCGGTCGCCACAAGACCCAGTTCCTTACATGCCCATTTCACCGGGATTGGATTGGGTTCGACAAATAGTTTGTTGTGTAATGGCATCAGACGCTGATTAATAACGCGTGCCTCGGCAAAACTGCCCTTCTG
1038	1294	KCCJBXE01CTFVK	TTTTCGGCACAGGCGCTACTTTTGAACAGAGTAAGCCATCAAATCTCCCTAAACTTTACAGCAAACCGGCATGCTTAAGCGCCGCTCTGACCGTCTCACGACCACTGTCGGTGATTGGTGTCATTGGCAGGCGCAGCGTATCGGTCGCCACAAGACCCAGTTCCTTACATGCCCATTTCACCGGGTATTGGATTGGGTTCGACAAATAGTTTGTTGTGTAATGGCATCAGACGCTGATTAATAACGCGTGCCTCGGCAAATGCCCTTCTG
1338	2201	KCCJBXE01DJSP3	TGACTGCGATCAGGCGCGACTTTTGAACAGAGTAAGCCATCAAATCTCCCTAAACTTTACAGCAAACCGGCATGCTTAAGCGCCGCTCTGACCGTCTCACGACCACTGTCGGTGATTGGTGTCATTGGCAGGCGCAGCGTATCGGTCGCCACAAGACCCAGTTCCTTACATGCCCATTTCATCGGGATTGGATTGGGTTCGACAAATAGTTTGTTGTGTAATGGCATCAGACGCTGATTAATAACGCGTGCCTCGGCAAAACTGCCCTTCTG
803	3070	KCCJBXE01B8UI4	TACCTAAGCTCAGGCGCGACTTTTGAACAGAGTAAGCCATCAAATCTCCCTAAACTTTACAGCAAACCGGCATGCTTAAGCGCCGCTCTGACCGTCTCACGACCACTGTCGGTGATTGGTGTCATTGGCAGGCGCAGCGTATCGGTCGCCACAAGACCCAGTTCCTTACATGCCCATTTCACCGGGATTGGATTGGGTTCGACAAATAGTTTGTTGTGTAATGGCATCAGACGCTGATTAATAACGCGTGCCTCGGNAAAACTGCCCTTCTG
726	3577	KCCJBXE01B13KB	TAGTTGTCACCAGGCGCGACTTTTGAACAGAGTAAGCCATCAAATCTCCCTAAACTTTACAGCAAACCGGCATGCTTAAGCGCCGCTCTGACCGTCTCACGACCACTGTCGGTGATTGGTGTCATTGGCAGGCGCAGCGTATCGGTCGCCACAAGACCCAGTTCCTTACATGCCCATTTCACCGGGATTGGATTGGGTTCGACAAATAGTTTGTTGTGTAATGGCATCAGACGCTGATTAATAACGCGTGCCTCGGNAAAACTGCCCTTCTG
531	3393	KCCJBXE01BKY4J	TCGTTCTGGCCAGGCGCTACTTTGAACAGAGTAAGCCATCAAATCTCCCTAAACTTTACAGCAAACCGGCATGCTTAAGCGCCGCTCTGACCGTCTCACGACCACTGTCGGTGATTGGTGTCATTGGCAGGCGCAGCGTATCGGTCGCCACAAGACCCAGTTCCTTACATGCCCATTTCACCGGGATTGGATTGGGTTCGACAAATAGTTTGTTGTGTAATGGCATCAGACGCTGATTAATAACGCGTGCCTCGGCAAAACTGCCCTTCTG
527	2667	KCCJBXE01BKLW9	TGGTTATGACCAGGCGCGACTTTTGAACAGAGTAAGCCATCAAATCTCCCTAAACTTTACAGCAAACCGGCATACTTAAGCGCCGCTCTGACCGTCTCACGACCACTGTCGGTGATTGGTGTCATTGGCAGGCGCAGCGTATCGGTCGCCACAAGACCCAGTTCCTTACATGCCCATTTCACCGGGATTGGATTGGGTTCGACAAATAGTTTGTTGTGTAATGGCATCAGACGCTGATTAATAACGCGTGCCTCGGCAAAATGCCCTTCTG
220	152	KCCJBXE01ATLPM	TAGATAGGTCCAGGCGCGACTTTTGAACAGAGTAAGCCATCAAATCTCCCTAAACTTTACAGCAAACCGGCATGCTTAAGCGCCGCTCTGACCGTCTCACGACCACTGTCGGTGATTGGTGTCATTGGCAGGCGCAGCGTATCGGTCGCCACAAGACCCAGTTCCTTACATGCCCATTTCACCGGGATTGGATTGGGTTCGACAAATAGTTTGTTGTGTAATGGCATCAGACGCTGATTAATAACGCGTGCCTCGGNAAAACTGCCCTTCTG
751	1836	KCCJBXE01B388E	CTTCCGGTTACAGGCGCGACTTTTGAACAGAGTAAGCCATCAAATCTCCCTAAACTTTACAGCAAACCGGCATGCTTAAGCGCCGCTCTGACCGTCTCACGACCACTGTCGGTGATTGGTGTCATTGGCAGGCGCAGCGTATCGGTCGCCACAAGACCCAGTTCCTTACATGCCCATTTCACCGGGATTGGATTGGGTTCTACAAATAGTTTGTTGTGTAATGGCATCAGACGCTGATTAATAACGCGTGCCTCGGCAAAATGCCCTTCTG
322	3930	KCCJBXE01A2MZW	CCGTCCCTGACAGGCGCGACTTTTGAACAGAGTAAGCCATCAAATCTCCCTAAACTTTACAGCAAACCGGCATGCTTAAGCGCCGCTCTGACCGTCTCACGACCACTGTCGGTGATTGGTGTCATTGGCAGGCGCAGCGTATCGGTCGCCACAAGACCCAGTTCCTTACATGCCCATTTCACCGGGATTGGATTGGGTTCGACAAATAGTTTGTTGTGTAATGGCATCAGACGCTGATTAATAACGCGTGCCTCGGNAAAACTGCCCTTCTG
1068	1479	KCCJBXE01CV2T1	TTGGCTGGGTCAGGCGCGACTTTTGAACAGAGTAAGCCATCAAATCTCCCTAAACTTTACAGCAAACCGGCATGCTTAAGCGCCGCTCTGACCGTCTCACGACCACTGTCGGTGATTGGTGTCATTGGCAGGCGCAGCGTATCGGTCGCCACAAGACCCAGTTCCTTACATGCCCATTTCACCGGGATTGGATTGGGTTCGACAAATAGTTTGTTGTGTAATGGCATCAGACGCTGATTAATAACGCGTGCCTCGGNAAAACTGCCCTTCTG
1050	1378	KCCJBXE01CUHU8	CCTTCGAATACAGGCGCGACTTTTGAACAGAGTAAGCCATCAAATCTCCCTAAACTTTACAGCAAACCGGCATGCTTAAGCGCCGCTCTGACCGTCTCACGACCACTGTCGGTGATTGGTGTCATTGGCAGGTGCAGCGTATCGGTCGCCACAAGACCCAGTTCCTTACATGCCCATTTCACCGGGGATTGGATTGGGTTCGACAAATAGTTTGTTGTGTAATGGCATCAGACGCTGATTAATAACGCGTGCCTCGGCAAAACTGCCCTTCTG
660	3247	KCCJBXE01BWAPT	CCGTGGTTCTCAGGCGCGACTTTTGAACAGAGTAAGCCATCAAATCTCCCTAAACTTTACAGCAAACCGGCATGCTTAAGCGCCGCTCTGACCGTCTCACGACCACTGTCGGTGATTGGTGTCATTGGCAGGCGCAGCGTATCGGTCGCCACAAGACCCAGTTCCTTACATGCCCATTTCACCGGGATTGGATTGGGTTCGACAAATAGTTTGTTGTGTAATGGCATCAGACGCTGATTAATAACGCGTGCATCGGCAAAACTGCCCTTCTG
361	2070	KCCJBXE01A50TK	AGGGGGTGATCAGGCGCGACTTTTGAACAGAGTAAGCCATCAAATCTCCCTAAACTTTACAGCAAACCGGCATGCTTAAGCGCCGCTCTGACCGTCTCACGACCACTGTCGGTGATTGGTGTCATTGGCAGGCGCAGCGTATCGGTCGCCACAAGACCCAGTTCCTTACATGCCCATTTCACCGGGATTGGATTGGGTTCGACAAATAGTTTGTTGTGTAATGGCATCAGACGCTGATTAATAACGCGTGCCTCGGNAAAACTGCCCTTCTG
1427	957	KCCJBXE01DRK1R	CCGGGCAAGACAGGCGCGACTTTTGAACAGAGTAAGCCATCAAATCTCCCTAAACTTTACAGCAAACCGGCATGCTTAAGCGCCGCTCTGACCGTCTCACGACCACTGTCGGTGATTGGTGTCATTGGCAGGCGCAGCGTATCGGTCGCCACAAGACCCAGTTCCTTACATGCCCATTTCACCGGGATTGGATTGGGTTCGACAAATAGTTTGTTGTGTAATGGCATCAGACGCTGATTAATAACGCGTGCCTCGGNAAAACTGCCCTTCTG
340	1443	KCCJBXE01A35YT	ACAAACAGGCGCGACTTTTGAACAGAGTAAGCCATCAAATCTCCCTAAACTTTACAGCAAACCGGCATGCTTAAGCGCCGCTCTGACCGTCTCACGACCACTGTCGGTGATTGGTGTCATTTGCAGGCGCAGCGTATCGGTCGCCACAAGACCCAGTTCCTTACATGCCCATTTCACCGGGATTGGATTGGGTTCGACAAATAGTTTGTTGTGTAATGGCATCAGACGCTGATTAATAACGCGTGCCTCGGCAAAACTGCCCTTCT
864	3040	KCCJBXE01CD7AQ	TACCACAGGTCAGGCGCGACTTTTGAACAGAGTAAGCCATCAAATCTCCCTAAACTTTACAGCAAACCGGCATGCTTAAGCGCCGCTCTGACCGTCTCACGACCACTGTCGGTGATTGGTGTCATTGGCAGGCGCAGCGTATCGGTCGCCACAAGACCCAGTTCCTTACATGCCCATTTCACCGGGATTGGATTGGGTTCGACAAATAGTTTGTTGTGTAATGGCATCAGACGCTGATTAATAACGCGTGCCTCGGNAAAACTGCCCTTCTG
1337	1438	KCCJBXE01DJOY4	CGGATACTCTCAGGCGCGACTTTGAACAGAGTAAGCCATCAAATCTCCCTAAACTTTACAGCAAACAGGCATGCTTAAGCGCCGCTCTGACCGTCTCACGACCACTGTCGGTGATTGGTGTCATTGGCAGGCGCAGCGTATCGGTCGCCACAAGACCCAGTTCCTTACATGCCCATTTCACCGGGATTGGATTGGGTTCGACAAATAGTTTGTTGTGTAATGGCAT
960	3760	KCCJBXE01CMM9E	TAGGTGTAGTCAGGCGCGACTTTTGAACAGAGTAAGCCATCAAATCTCCCTAAACTTTACAGCAAACCGGCATGCTTAAGCGCCGCTCTGACCGTCTCACGACCACTGTCGGTGATTGGTGTCATTGGCAGGCGCAGCGTATCGGTCGCCACAAGACCCAGTTCCTTACATGCCCATTTCACCGGGATTGGATTGGGTTCGACAAATAGTTTGTTGTGTAATGGCATCAGACGCTGATTAATAACGCGTGCCTCGGNAAAACTGCCCTTCTG
1357	975	KCCJBXE01DLFTT	TTGTTCTGGACAGGCGCGACTTTTGAACAGAGTAAGCCATCAAATCTCCCTAAACTTTACAGCAAACCGGCATGCTTAAGCGCCGCTCTGACCGTCTCACGACCACTGTCGGTGATTGGTGTCATTGGCAGGCGCAGCGTATCGGTCGCCACAAGACCCAGTTCCTTACATGCCCATTTCACCGGGATTGGATTGGGTTCGACAAATAGTTTGTTGTGTAATGGCATCAGACGCTGATTAATAACGCGTGCCTCGGNAAAACTGCCCTTCTG
507	1060	KCCJBXE01BITG2	CTTGGTGGGAACAGGCGCGACTTTTGAACAGAGTAAGCCATCAAATCTCCCTAAACTTTACAGCAAACCGGCATGCTTAAGCGCCGCTCTGACCGTCTCACGACCACTGTCGGTGATTGGTGTCATTGGCAGGCGCAGCGTATCGGTCGCCACAAGACCCAGTTCCTTACATGCCCATTTCACCGGGGATTGGATTGGGTTCGACAAATAGTTTGTTGTGTAATGGCATCAGACGCTGATTAATAACGCGTGCTCGGCAAACTAGCCCTTCTG
1339	755	KCCJBXE01DJURP	TAGAGTAGACCAGGCGCGACTTTTGAACAGAGTAAGCCATCAAATCTCCCTAAACTTTACAGCAAACCGGCATGCTTAAGCGCCGCTCTGACCGTCTCACGACCACTGTCGGTGATTGGTGTCATTGGCAGGCGCAGCGTATCGGTCGCCACAAGACCCAGTTCCTTACATGCCCATTTCACCGGGATTGGATTGGGTTCGACAAATAGTTTGTTGTGTAATGGCATCAGACGCTGATTAATAACGCGTGCCTCGGNAAAACTGCCCTTCTG
1422	1444	KCCJBXE01DQ5ME	CAGGTCCACCCAGGCGCGACTTTTGAACAGAGTAAGCCATCAAATCTCCCTAAACTTTACAGCAAACCGGCATGCTTAAGCGCCGCTCTGACCGTCTCACGACCACTGTCGGTGATTGGTGTCATTGGCAGGCGCAGCGTATCGGTCGCCACAAGACCCAGTTCCTTACATGCCCATTTCACCGGGATTGGATTGGGTTCGACAAATAGTTTGTTGTGTAATGGCATCAGACGCTGATTAATAACGCGTGCCTCGGNAAAACTGCCCTTCTG
813	3042	KCCJBXE01B9P34	TGGCTAAAATCAGGCGCGACTTTTGAACAGAGTAAGCCATCAAATCTCCCTAAACTTTACAGCAAACCGGCATGCTTAAGCGCCGCTCTGACCGTCTCACGACCACTGTCGGTGATTGGTGTCATTGGCAGGCGCAGCGTATCGGTCGCCACAAGACCCAGTTCCTTACATGCCCATTTCACCGGGATTGGATTGGGTTCGACAAATAGTTTGTTGTGTAATGGCATCAGACGCTGATTAATAACGCGTGCCTCGGNAAAACTGCCCTTCTG
372	1522	KCCJBXE01A6Y5W	ACATAAAACACAGGCGCGACTTTTGAACAGAGTAAGCTATCAAATCTCCCTAAACTTTACAGCAAACCGGCATGCTTAAGCGCCGCTCTGACCGTCTCACGACCACTGTCGGTGATTGGTGTCATTGGCAGGCGCAGCGTATCGGTCGCCACAAGACCCAGTTCCTTACATGCCCATTTCACCGGGATTGGATTGGGTTCGACAAATAGTTTGTTGTGTAATGGCATCAGACGCTGATTAATAACGCGTGCCTCGGCAAAACTGCCCTTCTG
135	1535	KCCJBXE01AL54X	TACGCCAGGACAGGCGCGACTTTTTGAACAGAGTAAGCCATCAAATCTCCCTAAACTTTACAGCAAACCGGCATGCTTAAGCGCCGCTCTGACCGTCTCACGACCACTGTCGGTGATTGGTGTCATTGGCAGGCGCAGCGTATCGGTCGCCACAAGACCCAGTTCCTTACATGCCCATTTCACCGGGATTGGATTGGGTTCGACAAATAGTTTGTTGTGTAATGGCATCAGACGCTGATTAATAACGCGTGCCTCGGNAAAACTGCCCTTCTG
181	2239	KCCJBXE01AP719	ACGGTCACGTCAGGCGCGACTTTTGAACAGAGTAAGCCATCAAATCTCCCTAAACTTTACAGCAAACCGGCATGCTTAAGCGCCGCTCTGACCGTCTCACGACCACTGTCGGTGATTGGTGTCATTGGCAGGCGCAGCGTATCGGTCGCCACAAGACCCAGTTCCTTACATGCCCATTTCACCGGGATTGGATTGGGTTCGACAAATAGTTTGTTGTGTAATGGCATCAGACGCTGATTAATAACGCGTGCCTCGGNAAAACTGCCCTTCTG
150	1822	KCCJBXE01ANHRK	TACCCGAGGGCAGGCGCGACTTTTGAACAGAGTAAGCCATCAAATCTCCCTAAACTTTACAGCAAACCGGCATGCTTAAGCGCCGCTCTGACCGTCTCACGACCACTGTCGGTGATTGGTGTCATTTGCAGGCGCAGCGTATCGGTCGCCACAAGACCCAGTTCCTTACATGCCCATTTCACCGGGATTGGATTGGGTTCGACAAATAGTTTGTTGTGTAATGGCATCAGACGCTGATTAACTAACGCGTGCCTCGGCAAAATGCCCTTCTG
1301	2172	KCCJBXE01DGJRI	TTCGTTATTGCAGGCGCGACTTTTGAACAGAGTAAGCCATCAAATCTCCCTAAACTTTACAGCAAACCGGCATGCTTAAGCGCCGCTATGACCGTCTCACGACCACTGTCGGTGATTGGTGTCATTGGCAGGCGCAGCGTATCGGTCGCCACAAGACCCAGTTCCTTACATGCCCATTTCACCGGGATTGGATTGGGTTCGACAAATAGTTTGTTGTGTAATGGCATCAGACGCTGATTAATAACGCGTGCCTCGGCAAAACTGCCCTTCTG
405	165	KCCJBXE01A9UEV	TGGTTGTGGTCAGGCGCGACTTTTGAACAGAGTAAGCCATCAAATCTCCCTAAACTTTACAGCAAACCGGCATGCTTAAGCGCCGCTCTGACCGTCTCACGACCACTGTCGGTGATTGGTGTCATTGGCAGGCGCAGCGTATCGGTCGCCACAAGACCCAGTTCCTTACATGCCCATTTCACCGGGATTGGATTGGGTTCGACAAATAGTTTGTTGTGTAATGGCATCAGACGCTGATTAATAACGCGTGCCTCGGNAAAACTGCCCTTCTG
577	936	KCCJBXE01BOYL2	TTGAGAACGACAGGCGCGACTTTTGAACAGAGTAAGCCATCAAATCTCCCTAAACTTTACAGCAAACCGGCATGCTTAAGCGCCGCTCTGACCGTCTCACGACCACTGTCGGTGATTGGTGTCATTGGCAGGCGCAGCGTATCGGTCGCCACAAGACCCAGTTCCTTACATGCCCATTTCACCGGGATTGGATTGGGTTCGACAAATAGTTTGTTGTGTAATGGCATCAGACGCTGATTAATAACGCGTGCCTCGGNAAAACTGCCCTTCTG
755	3934	KCCJBXE01B4NHS	CCGGCAGACACAGGCGCGACTTTTGAACAGAGTAAGCCATCAAATCTCCCTAAACTTTACAGCAAACCGGCATGCTTAAGCGCCGCTCTGACCGTCTCACGACCACTGTCGGTGATTGGTGTCATTGGCAGGTGCAGCGTATCGGTCGCCACAAGACCCAGTTCCTTACATGCCCATTTCACCGGGATTGGATTGGGTTCGACAAATAGTTTGTTGTGTAATGGCATCAGACGCTGATTAATAACGCGTGCCTGGCAAAATGCCCTTCTG
1485	1855	KCCJBXE01DWO1T	CTCCCGAAGACAGGCGCGACTTTTGAACAGAGTAAGCCATCAAATCTCCCTAAACTTTACAGCAAACCGGCATGCTTAAGCGCCGCTCTGACCGTCTCACGACCACTGTCGGTGATTGGTGTCATTGGCAGGCGCAGCGTATCGGTCGCCACAAGACCCAGTTCCTTACATGCCCATTTCACCGGGATTGGATTGGGTTCGACAAATAGTTTGTTGTGTAATGGCATCAGACGCTGATTAATAACGCGTGCCTCGGNAAAACTGCCCTTCTG
481	602	KCCJBXE01BGIX4	ATGTAGCTACCAGGCGCGACTTTTGAACAGAGTAAGCCATCAAATCTCCCTAAACTTTACAGCAAACCGGCATGCTTAAGCGCCGCTCTGACCGTCTCACGACCACTGTAGGTGATTGGTGTCATTGGCAGGCGCAGCGTATCGGTCGCCACAAGACCCAGTTCCTTACATGCCCATTTCACCGGGATTGGATTGGGTTCGACAAATAGTTTGTTGTGTAATGGCATCAGACGCTGATTAATAACGCGTGCCTGGCAAAATGCCCTTCTG
1200	2761	KCCJBXE01C7O0B	AGGTACGGGACAGGCGCGACTTTTGAACAGAGTAAGCCATCAAATCTCCCTAAACTTTACAGCAAACCGGCATGCTTAAGCGCCGCTCTGACCGTCTCACGACCACTGTCGGTGATTGGTGTCATTGGCAGGCGCAGCGTATCGGTCGCCACAAGACCCAGTTCCTTGCATGCCCATTTCACCGGGATTGGATTGGGTTCGACAAATAGTTTGTTGTGTAATGGCATCAGACGCTGATTAATAACGCGTGCCTCGGCAAAACTGCCCTTCTG
1275	2621	KCCJBXE01DD9XR	AGGTGCGTAACAGGCGCGACTTTTGAACAGAGTAAGCCATCAAATCTCCCTAAACTTTACAGCAAACCGGCATGCTTAAGCGCCGCTCTGACCGTCTCACGACCACTGTCGGTGATTGGTGTCATTGGCAGGCGCAGCGTATCGGTCGCCACAAGACCCAGTTCCTTACATGCCCATTTCACCGGGATTGGATTGGGTTCGACAAATAGTTTGTTGTGTAATGGCATCAGACGCTGATTAATAACGCGTGCCTCGGNAAAACTGCCCTTCTG
950	1221	KCCJBXE01CLPO3	CCCACCATCCCAGGCGCGACTTTTGAACAGAGTAAGCCATCAAATCTCCCTAAACTTTACAGCAAACCGGCATGCTTAAGCGCCGCTCTGACCGTCTCACGACCACTGTCGGTGATTGGTGTCATTGGCAGGCGCAGCGTATCGGTCGCCACAAGACCCAGTTCCTTACATGCCCATTTCACCGGGATTGGATTGGGTTCGACAAATAGTTTGTTGTGTAATGGCATCAGACGCTGATTAATAACGCGTGCCTCGGNAAAACTGCCCTTCTG
1346	2452	KCCJBXE01DKH7A	CCGTTCGAGGCAGGCGCGACTTTTGAACAGAGTAAGCCATCAAATCTCCCTAAACTTTACAGCAAACCGGCATGCTTAAGCGCCGCTCTGACCGTCTCACGACCACTGTCGGTGATTGGTGTCATTGGCAGGCGCAGCGTATCGGTCGCCACAAGACCCAGTTCCTTACATGCCCATTTCACCGGGATTGGATTGGGTTCGACAAATAGTTTGTTGTGTAATGGCATCAGACGCTGATTAATAACTCGTGCCTCGGCAAAACTGCCCTTCTG
1273	2952	KCCJBXE01DD3VE	TTTGAACGGTCAGGCGCGACTTTTGAACAGAGTAAGCCATCAAATCTCCCTAAACTTTACAGCAAACCGGCATGCTTAAGCGCCGCTCTGACCGTCTCACGACCACTGTCGGTGATTGGTGTCATTGGCAGGCGCAGCGTATCGGTCGCCACAAGACCCAGTTCCTTACATGCCCATTTCACCGGGATTGGATTGGGTTCGACAAATAGTTTGTTGTGTAATGACATCAGACGCTGATTAATAACGCGTGCCTCGGCAAATGCCCTTCTG
780	2504	KCCJBXE01B6TEI	TCAGCGATAACAGGCGCGACTTTTGAACAGAGTAAGCCATCAAATCTCCCTAAACTTTACAGCAAACCGGCATGCTTAAGTGCCGCTCTGACCGTCTCACGACCACTGTCGGTGATTGGTGTCATTGGCAGGCGCAGCGTATCGGTCGCCACAAGACCCAGTTCCTTACATGCCCATTTCACCGGGATTGGATTGGGTTCGACAAATAGTTTGTTGTGTAATGGCATCAGACGCTGATTAATAACGCGTGCCTGGCAAAACTGCCCTTCTG
445	3095	KCCJBXE01BDE3D	TTCATTTACACAGGCGCGACTTTTGAACAGAGTAAGCCATCAAATCTCCCTAAACTTTACAGCAAACCGGCATGCTTAAGCGCCGCTCTGACCGTCTCACGACCACTGTCGGTGATTGGTGTCATTGGCAGGCGCAGCGTATCGGTCGCCACAAGACCCAGTTCCTTACATGCCCATTTCACCGGGATTGGATTGGGTTCGACAAATAGTTTGTTGTGTAATGGCATCAGACGCTGATTAATAACGCGTGCCTCGGNAAAACTGCCCTTCTG
1000	329	KCCJBXE01CP207	TTAATCGCGCCAGGCGCGACTTTTGAACAGAGTAAGCCATCAAATCTCCCTAAACTTTACAGCAAACCGGCATGCTTAAGCGCCGCTCTGACCGTCTCACGACCACTGTCGGTGATTGGTGTCATTGGCAGGCGCAGCGTATCGGTCGCCACAAGACCCAGTTCCTTACATGCCCATTTCACCGGGATTGGATTGGGTTCGACAAATAGTTTGTTGTGTAATTGCATCAGACGCTGATTAATAACGCGTGCCTCGGCAAAACTGCCCTTCTG
733	2428	KCCJBXE01B2OSU	CCGTATACCGCAGGCGCGACTTTTGAACAGAGTAAGCCATCAAATCTCCCTAAACTTTACAGCAAACCGGCATGCTTAAGCGCCGCTCTGACCGTCTCACGACCACTGTCGGTGATTGGTGTCATTGGCAGGCGCAGCGTATCGGTCGCCACAAGACCCAGTTCCTTACATGCCCATTTCACCGGGATTGGATTGGGTTCTACAAATAGTTTGTTGTGTAATGGCATCAGACGCTGATTAATAACGCGTGCCTCGGCAAAACTGCCCTTCTG
1492	870	KCCJBXE01DXAEW	CCGCCCAATTCAGGCGCGACTTTTGAACAGAGTAAGCCATCAAATCTCCCTAAACTTTACAGCAAACCGGCATGCTTAAGCGCCGCTCTGACCGTCTCACGACCACTGTCGGTGATTGGTGTCATTGGCAGGCGCAGCGTATCGGTCGCCACAAGACCCAGTTCCTTACATGCCCATTTCACCGGGATTGGATTGGGTTCGACAAATAGTTTGTTGTGTAATGGCATCAGACGCTGATTAATAACGCGTGCCTCGGNAAAACTGCCCTTCTG
1481	2461	KCCJBXE01DWCVJ	TGAGTTTATACAGGCGCGACTTTTGAACAGAGTAAGCCATCAAATCTCCCTAAACTTTACAGCAAACCGGCATGCTTAAGCGCCGCTCTGACCGTCTCACGACCACTGTCGGTGATTGGTGTCATTGGCAGGCGCAGCGTATCGGTCGCCACAAGACCCAGTTCCTTACATGCCCATTTCACCGGGATTGGATTGGGTTCGACAAATAGTTTGTTGTGTAATGGCATCAGACGCTGATTAATAACGCGTGCCTCGGNAAAACTGCCCTTCTG
175	3495	KCCJBXE01APP2H	CCATAAAGATCAGGCGCTACTTTTGAACAGAGTAAGCCATCAAATCTCCCTAAACTTTACAGCAAACCGGCATGCTTAAGCGCCGCTCTGACCGTCTCACGACCACTGTCGGTGATTGGTGTCATTGGCAGGCGCAGCGTATCGGTCGCCACAAGACCCAGTTCCTTACATGCCCATTTCACCGGGTATTGGATTGGGTTCGACAAATAGTTTGTTGTGTAATGGCATCAGACGCTGATTAATAACGCGTGCCTGGCAAAACTGCCCTTCTG
685	420	KCCJBXE01BYFJQ	ACGTGTGAGACAGGCGCGACTTTTGAACAGAGTAAGCCATCAAATCTCCCTAAACTTTACAGCAAACCGGCATGCTTAAGCGCCGCTCTGACCGTCTCACGACCACTGTCGGTGATTGGTGTCATTGGCAGGCGCAGCGTATCGGTCGCCACAAGACCCAGTTCCTTACATGCCCATTTCACCGGGATTGGATTGGGTTCTACAAATAGTTTGTTGTGTAATGGCATCAGACGCTGATTAATAACGCGTGCCTCGGCAAAACTGCCCTTCTG
125	3106	KCCJBXE01ALBQS	CTGACGTTCCCAGGCGCGACTTTTGAACAGAGTAAGCCATCAAATCTCCCTAAACTTTACAGCAAACCGGCATGCTTAAGCGCCGCTCTGACCGTCTCACGACCACTGTCGGTGATTGGTGTCATTGGCAGGCGCAGCGTATCGGTCGCCACAAGACCCAGTTCCTTACATGCCCATTTCACCGGGATTGGATTGGGTTCGACAAATAGTTTGTTGTGTAATGGCATCAGACGCTGATTAATAACGCGTGCCTCGGNAAAACTGCCCTTCTG
1470	3525	KCCJBXE01DVEXJ	TACTGTTTGTCAGGCGCGACTTTTGAACAGAGTAAGCCATCAAATCTCCCTAAACTTTACAGCAAACCGGCATGCTTAAGCGCCGCTCTGACCGTCTCACGACCACTGTCGGTGATTGGTGTCATTGGCAGGCGCAGCGTATCGGTCGCCACAAGACCCAGTTCCTTACATGCCCATTTCACCGGGTATTGGATTGGGTTCGACAAATAGTTTGTTGTGTAATGGCATCAGACGCTGATTAATAACGCGTGCCTCGGNAAAACTGCCCTTCTG
308	3310	KCCJBXE01A1D9S	TATATAAGGTCAGGCGCGACTTTTGAACAGAGTAAGCCATCAAATCTCCCTAAACTTTACAGCAAACCGGCATGCTTAAGCGCCGCTCTGACCGTCTCACGACCACTGTCGGTGATTGGTGTCATTGGCAGGCGCAGCGTATCGGTCGCCACAAGACCCAGTTCCTTACATGCCCATTTCACCGGGATTGGATTGGGTTCGACAAATAGTTTGTTGTGTAATGGCATCAGACGCTGATTAATAACGCGTGCCTCGGNAAAACTGCCCTTCTG
1000	154	KCCJBXE01CP2WC	CCCATGCCCCAGGCGCGACTTTTGAACAGAGTAAGCCATCAAATCTCCCTAAACTTTACAGCAAACCGGCATGCTTAAGCGCCGCTCTGACCGTCTCACGACCACTGTCGGTGATTGGTGTCATTGGCAGGCGCAGCGTATCGGTCGCCACAAGACCCAGTTCCTTACATGCCCATTTCACCGGGATTGGATTGGGTTCGACAAATAGTTTGTTGTGTAATGGCATCAGACGCTGATTAATAACGCGTGCCTCGGNAAAACTGCCCTTCTG
231	279	KCCJBXE01AUKKP	TGGTTAGACACAGGCGCGACTTTTGAACAGAGTAAGCCATCAAATCTCCCTAAACTTTACAGCAAACCGGCATGCTTAAGCGCCGCTCTGACCGTCTCACGACCACTGTCGGTGATTGGTGTCATTGGCAGGCGCAGCGTATCGGTCGCCACAAGACCCAGTTCCTTACATGCCCATTTCACCGGGATTGGATTGGGTTCTACAAATAGTTTGTTGTGTAATGGCATCAGACGCTGATTAATAACGCGTGCCTCGGCAAAACTGCCCTTCTG
1367	1814	KCCJBXE01DMB2W	CTGTAACTGCCAGGCGCGACTTTTGAACAGAGTAAGCCATCAAATCTCCCTAAACTTTACAGCAAACCGGCATGCTTAAGCGCCGCTCTGACCGTCTCACGACCACTGTCGGTGATTGGTGTCATTGGCAGGCGCAGCGTATCGGTCGCCACAAGACCCAGTTACTTACATGCCCATTTCACCGGGATTGGATTGGGTTCGACAAATAGTTTGTTGTGTAATGGCATCAGACGCTGATTAATAACGCGTGCCTCGGCAAAACTGCCCTTCTG
1045	2915	KCCJBXE01CT281	TGATGTAACACAGGCGCGACTTTTGAACAGAGTAAGCCATCAAATCTCCCTAAACTTTACAGCAAACCGGCATGCTTAAGCGCCGCTCTGACCGTCTCACGACCACTGTCGGTGATTGGTGTCATTGGCAGGCGCAGCGTATCGGTCGCCACAAGACACAGTTCCTTACATGCCCATTTCACCGGGATTGGATTGGGTTCGACAAATAGTTTGTTGTGTAATGGCATCAGACGCTGATTAATAACGCGTGCCTCGGCAAAATGCCCTTCTG
1221	2719	KCCJBXE01C9JCH	CACCCCCGTACAGGCGCGACTTTTGAACAGAGTAAGCCATCAAATCTCCCTAAACTTTACAGCAAACCGGCATGCTTAAGCGCCGCTCTGACCGTCTCACGAACACTGTCGGTGATTGGTGTCATTGGCAGGCGCAGCGTATCGGTCGCCACAAGACCCAGTTCCTTACATGCCCATTTCACCGGGATTGGATTGGGTTCGACAAATAGTTTGTTGTGTAATGGCATCAGACGCTGATTAATAACGCGTGCCTCGGCAAAATGCCCTTCTG
118	926	KCCJBXE01AKNXS	TCCACGCCTTCAGGCGCGACTTTTGAACAGAGTAAGCCATCAAATCTCCCTAAACTTTACAGCAAACCGGCATGCTTAAGCGCCGCTCTGACCGTCTCACGACCACTGTCGGTGATTGGTGTCATTGGCAGGCGCAGCGTATCGGTCGCCACAAGACCCAGTTCCTTACATGCCCATTTCACCGGGATTGGATTGGGTTCGACAAATAGTTTGTTGTGTAATGGCATCAGACGCTGATTAATAACGCGTGCCTCGGNAAAACTGCCCTTCTG
1385	2395	KCCJBXE01DNXE1	TTGCCTTAGTCAGGCGCGACTTTTGAACAGAGTAAGCCATCAAATCTCCCTAAACTTTACAGCAAACCGGCATGCTTAAGCGCCGCTCTGACCGTCTCACGACCACTGTCGGTGATTGGTGTCATTGGCAGGCGCAGCGTATCGGTCGCCACAAGACCCAGTTCCTTACATGCCCATTTCACCGGGATTGGATTGGGTTCGACAAATAGTTTGTTGTGTAATGGCATCAGACGCTGATTAATAACGCGTGCCTCGGNAAAACTGCCCTTCTG
128	2078	KCCJBXE01ALKFK	CCGTACCACCCAGGCGCGACTTTTGAACAGAGTAAGCCATCAAATCTCCCTAAACTTTACAGCAAACCGGCATGCTTAAGCGCCGCTCTGACCGTCTCACGACCACTGTCTGTGATTGGTGTCATTGGCAGGCGCAGCGTATCGGTCGCCACAACGACCCAGTTCCTTACATGCCCATTTCACCGGGTATTGGATTGGGTTCGACAAATAGTTTGTTGTGTAATGGCATCAGACGCTGATTAACTAACGCGTGCCTGGCAAAATGCCCTTCTG
1419	1666	KCCJBXE01DQWA8	ACGGAAAGATCAGGCGCGACTTTTGAACAGAGTAAGCCATCAAATCTCCCTAAACTTTACAGCAAACCGGCATGCTTAAGCGCCGCTCTGACCGTCTCACGACCACTGTCGGTGATTGGTGTCATTGGCAGGCGCAGCGTATCGGTCGCCACAAGACCCAGTTCCTTACATGCCCATTTCACCGGGATTGGATTGGGTTCGACAAATAGTTTGTTGTGTAATGGCATCAGACGCTGATTAATAACGCGTGCCTCGGNAAAACTGCCCTTCTG
111	1174	KCCJBXE01AJ1Z8	TGGTTTATCACAGGCGCGACTTTTGAACAGAGTAAGCCATCAAATCTCCCTAAACTTTACAGCAAACCGGCATGCTTAAGCGCCGCTCTGACCGTCTCACGACCACTGTCGGTGATTGGTGTCATTGGCAGGCGCAGCGTATCGGTCGCCACAAGACCCAGTTCCTTACATGCCCATTTCACCGGGATTGGATTGGGTTCGACAAATAGTTTGTTGTGTAATGGCATCAGACGCTGATTAATAACGCGTGCCTCGGNAAAACTGCCCTTCTG
1182	3458	KCCJBXE01C54NO	TGGTCATTATCAGGCGCGACTTTTGAACAGAGTAAGCCATCAAATCTCCCTAAACTTTACAGCAAACCGGCATGCTTAAGCGCCGCTCTGACCGTCTCACGACCACTGTCGGTGATTGGTGTCATTGGCAGGCGCAGCGTATCGGTCGCCACAAGACCCAGTTCCTTACATGCCCATTTCACCGGGATTGGATTGGGTTCGACAAATAGTTTGTTGTGTAATGGCATCAGACGCTGATTAATAACGCGTGCCTGGCAAACTAGCCCTTCTG
576	2088	KCCJBXE01BOWCA	AGCCTAAGCCCAGGCGCGACTTTTGAACAGAGTAAGCCATCAAATCTCCCTAAACTTTACAGCAAACCGGCATGCTTAAGCGCCGCTCTGACCGTCTCACGACCACTGTCGGTGATTGGTGTCATTGGCAGGCGCAGCGTATCGGTCGCCACAAGACCCAGTTCCTTACATGCCCATTTCACCGGGATTGGATTGGGTTCGACAAATAGTTTGTTGTGTAATGGCATCAGACGCTGATTAATAACGCGTGCCTCGGNAAAACTGCCCTTCTG
1128	457	KCCJBXE01C1BOB	AGAACGGCCTCAGGCGCGACTTTTGAACAGAGTAAGCCATCAAATCTCCCTAAACTTTACAGCAAACCGGCATGCTTAAGCGCCGCTCTGACCGTCTCACGACCACCTGTCGGTGATTGGTGTCATTGGCAGGCGCAGCGTATCGGTCGCCACAAGACCCAGTTCCTTACATGCCCATTTCACCGGGTATTGGATTGGGTTCTACAAATAGTTTGTTGTGTAATGGCATCAGACGCTGATTAATAACGCGTGCCTCGGCAAAATGCCCTTCTG
48	3265	KCCJBXE01AEKIB	TCACTTACCGCAGGCGCGACTTTTGAACAGAGTAAGCCATCAAATCTCCCTAAACTTTACAGCAAACCGGCATGCTTAAGCGCCGCTCTGACCGTCTCACGACCACTGTCGGTGATTGGTGTCATTGGCAGGCGCAGCGTATCGGTCGCCACAAGACCCAGTTCCTTACATGCCCATTTCACCGGGATTGGATTGGGTTCGACAAATAGTTTGTTGTGTAATGGCATCAGACGCTGATTAATAACGCGTGCCTCGGNAAAACTGCCCTTCTG
134	2825	KCCJBXE01AL3YZ	TAGTTCAGTTCAGGCGCGACTTTTGAACAGAGTAAGCCATCAAATCTCCCTAAACTTTACAGCAAACCGGCATGCTTAAGCGCCGCTCTGACCGTCTCACGACCACTGTCGGTGATTGGTGTCATTGGCAGGCGCAGCGTATCGGTCGCCACAAGACCCAGTTCCTTACATGCCCATTTCACCGGGATTGGATTGGGTTCGACAAATAGTTTGTTGTGTAATGGCATCAGACGCTGATTAATAACGCGTGCCTCGGNAAAACTGCCCTTCTG
1366	646	KCCJBXE01DL70O	CCGCAACTAACAGGCGCGACTTTTGAACAGAGTAAGCCATCAAATCTCCCTAAACTTTACAGCAAACCGGCATGCTTAAGCGCCGCTCTGACCGTCTCACGACCACTGTCGGTGATTGGTGTCATTGGCAGGCGCAGCGTATCGGTCGCCACAAGACCCAGTTCCTTACATGCCCATTTCACCGGGATTGGATTGGGTTCGACAAATAGTTTGTTGTGTAATGGCATCAGACGCTGATTAATAACGCGTGCCTCGGNAAAACTGCCCTTCTG
1452	2762	KCCJBXE01DTTGC	TAACCGCACACAGGCGCGACTTTTGAACAGAGTAAGCCATCAAATCTCCCTAAACTTTACAGCAAACCGGCATGCTTAAGCGCCGCTCTGACCGTCTCACGACCACTGTCGGTGATTGGTGTCATTGGCAGGCGCAGCGTATCGGTCGCCACAAGACCCAGTTCCTTACATGCCCATTTCACCGGGATTGGATTGGGTTCGACAAATAGTTTGTTGTGTAATGGCATCAGACGCTGATTAATAACGCGTGCCTCGGNAAAACTGCCCTTCTG
1250	443	KCCJBXE01DB08T	AGTATGAACCCAGGCGCGACTTTTGAACAGAGTAAGCCATCAAATCTCCCTAAACTTTACAGCAAACCGGCATGCTTAAGCGCCGCTCTGACCGTCTCACGACCACTGTCGGTGATTGGTGTCATTGGCAGGCGCAGCGTATCGGTCGCCACAAGACCCAGTTCCTTACATGCCCATTTCACCGGGATTGGATTGGGTTCTACAAATAGTTTGTTGTGTAATGGCATCAGACGCTGATTAATAACGCGTGCCTCGGCAAAACTGCCCTTCTG
1296	3519	KCCJBXE01DF4Z1	AGGGTGCGCCCAGGCGCGACTTTTGAACAGAGTAAGCCATCAAATCTCCCTAAACTTTACAGCAAACCGGCATGCTTAAGCGCCGCTCTGACCGTCTCACGACCACTGTCGGTGATTGGTGTCATTGGCAGGCGCAGCGTATCGGTCGCCACAAGACCCAGTTCCTTACATGCCCATTTCACCGGGTATTGGATTGGGTTCACAAATAGTTTGTTGTGTAATGGCATCAGACGCTGATTAATAACGCGTGCCTCGGNAAAACTGCCCTTCTG
322	2703	KCCJBXE01A2L1T	AGGTCGGGACCAGGCGCGACTTTTTAACAGAGTAAGCCATCAAATCTCCCTAAACTTTACAGCAAACCGGCATGCTTAAGCGCCGCTCTGACCGTCTCACGACCACTGTCGGTGATTGGTGTCATTGGCAGGCGCAGCGTATCGGTCGCCACAAGACCCAGTTCCTTACATGCCCATTTCACCGGGGATTGGATTGGGTTCGACAAATAGTTTGTTGTGTAAATGGCATCAGACGCTGATTAAATAACGCGTGCCTCGGCAAAACTGCCCTTCTG
663	1795	KCCJBXE01BWI2T	ACCACACTGCCAGGCGCGACTTTTGAACAGAGTAAGCCATCAAATCTCCCTAAACTTTACAGCAAACCGGCATGCTTAAGCGCCGCTCTGACCGTCTCACGACCACTGTAGGTGATTGGTGTCATTGGCAGGCGCAGCGTATCGGTCGCCACAAGACCCAGTTCCTTACATGCCCATTTCACCGGGATTGGATTGGGTTCGACAAATAGTTTGTTGTGTAATGGCATCAGACGCTGATTAATAACGCGTGCCTCGGCAAAACTGCCCTTCTG
517	2910	KCCJBXE01BJQH8	AACTAGCGGACAGGCGCGACTTTTGAACAGAGTAAGCCATCAAATCTCCCTAAACTTTACAGCAAACCGGCATGCTTAAGCGCCGCTCTGACCGTCTCACGACCACTGTCGGTTATTGGTGTCATTGGCAGGCGCAGCGTATCGGTCGCCACAAGACCCAGTTCCTTACATGCCCATTTCACCGGGGATTGGATTGGGTTCGACAAATAGTTTGTTGTGTAATGGCATCAGACGCTGATTAATAACGCGTGCCTCGGCAAAATGCCCTTCTG
1452	1544	KCCJBXE01DTSII	TCTACCTATCCAGGCGCGACTTTTGAACAGAGTAAGCCATCAAATCTCCCTAAACTTTACAGCAAACCGGCATGCTTAAGCGCCGCTCTGACCGTCTCACGACCACTGTCGGTGATTGGTGTCATTGGCAGGCGCAGCGTATCGGTCGCCACAAGACCCAGTTCCTTACATGCCCATTTCACCGGGATTGGATTGGGTTCGACAAATAGTTTGTTGTGTAATGGCATCAGACGCTGATTAACTAACGCGTGCCTCGGNAAAACTGCCCTTCTG
987	3827	KCCJBXE01CO0M9	AAGTCAGTCCCAGGCGCGACTTTTGAACAGAGTAAGCCATCAAATCTCCCTAAACTTTACAGCAAACCGGCATGCTTAAGCGCCGCTCTGACCGTCTCACGACCACTGTCGGTGATTGGTGTCATTGGCAGGCGCAGCGTATCGGTCGCCACAAGACCCAGTTCCTTACATGCCCATTTCACCGGGATTGGATTGGGTTCGACAAATAGTTTGTTGTGTAATGGCATCAGACGCTGATTAATAACGCGTGCCTCGGNAAAACTGCCCTTCTG
925	2389	KCCJBXE01CJJK3	TGATACCCAACAGGCGCGACTTTTGAACAGAGTAAGCCATCAAATCTCCCTAAACTTTACAGCAAACCGGCATGCTTAAGCGCCGCTCTGACCGTCTCACGACCACTGTCGGTGATTGGTGTCATTGGCAGGCGCAGCGTATCGGTCGCCACAAGACCCAGTTCCTTACATGCCCATTTCACCGGGATTGGATTGGGTTCGACAAATAGTTTGTTGTGTAATGGCATCAGACGCTGATTAATAACGCGTGCCTCGGNAAAACTGCCCTTCTG
1312	2774	KCCJBXE01DHIZS	ATCCGATAAACAGGCGCGACTTTTGAACAGAGTAAGCCATCAAATCTCCCTAAACTTTACAGCAAACCGGCATGCTTAAGCGCCGCTCTGACCGTCTCACGACCACTGTCGGTGATTGGTGTCATTGGCAGGCGCAGCGTATCGGTCGCCACAAGACCCAGTTCCTTACATGCCCATTTCACCGGGATTGGATTGGGTTCGACAAATAGTTTGTTGTGTAATGGCATCAGACGCTGATTAATAACGCGTGCCTCGGNAAAACTGCCCTTCTG
698	1997	KCCJBXE01BZLUN	CCGTAGAATACAGGCGCGACTTTTGAACAGAGTAAGCCATCAAATCTCCCTAAACTTTACAGCAAACCGGCATGCTTAAGCGCCGCTCTGACCGTCTCACGACCACTGTCGGTGATTGGTGTCATTGGCAGGCGCAGCGTATCGGTCGCCACAAGACCCAGTTCCTTACATGCCCATTTCACCGGGATTGGATTGGGTTCGACAAATAGTTTGTTGTGTAATGGCATCAGACGCTGATTAATAACGCGTGCCTCGGNAAAACTGCCCTTCTG
1206	1193	KCCJBXE01C76RF	TGGTCAGGGACAGGCGCGACTTTTGAACAGAGTAAGCCATCAAATCTCCCTAAACTTTACAGCAAACCGGCATGCTTAAGCGCCGCTCTGACCGTCTCACGACCACTGTCGGTGATTGGTGTCATTGGCAGGCGCAGCGTATCGGTCGCCACAAGACCCAGTTCCTTACATGCCCATTTCACCGGGATTGTATTGGGTTCGACAAATAGTTTGTTGTGTAATGGCATCAGACGCTGATTAATAACGCGTGCCTCGGCAAAACTGCCCTTCTG
1316	299	KCCJBXE01DHTP5	ACTTTCACCACAGGCGCGACTTTTGAACAGAGTAAGCCATCAAATCTCCCTAAACTTTACAGCAAACCGGCATGCTTAAGCGCCGCTCTGATCGTCTCACGACCACTGTCGGTGATTGGTGTCATTGGCAGGCGCAGCGTATCGGTCGCCACAAGACCCAGTTCCTTACATGCCCATTTCACCGGGATTGGATTGGGTTCGACAAATAGTTTGTTGTGTAATGGCATCAGACGCTGATTAATAACGCGTGCCTGGCAAAACTGCCCTTCTG
1378	3558	KCCJBXE01DNB6W	CACCCCACATCAGGCGCGACTTTTGAACAGAGTAAGCCATCAAATCTCCCTAAACTTTACAGCAAACCGGCATGCTTAAGCGCCGCTCTGACCGTCTCACGACCACTGTCGGTGATTGGTGTCATTGGCAGGCGCAGCGTATCGGTCGCCACAAGACCCAGTTCCTTACATGCCCATTTCACCGGGGATTGGATTGGGTTTCGACAAATAGTTTGTTGTGTAATGGCATCAGACGCTTATAATAACGACGTGCTCGGCAAACTAGCCTTCCTG
1330	3926	KCCJBXE01DI4RS	CAAAGGTGGGCAGGCGCGACTTTTGAACAGAGTAAGCCATCAAATCTCCCTAAACTTTACAGCAAACCGGCATGCTTAAGCGCCGCTCTGACCGTCTCACGACCACTGTCGGTGATTGGTGTCATTGGCAGGCGCAGCGTATCGGTCGCCACAAGACCCAGTTCCTTACATGCCCATTTCACCGGGATTGGATTGGGTTCGACAAATAGTTTGTTGTGTAATGGCATCAGACGCTGATTAACTAACGCGTGCCTCGACAAAACTGCCCTTCTG
1467	3495	KCCJBXE01DU5FD	TAAGGCAACACAGGCGCGACTTTTGAACATAGTAAGCCATCAAATCTCCCTAAACTTTACAGCAAACCGGCATGCTTAAGCGCCGCTCTGACCGTCTCACGACCACTGTCGGTGATTGGTGTCATTGGCAGGCGCAGCGTATCGGTCGCCACAAGACCCAGTTCCTTACATGCCCATTTCACCGGGATTGGATTGGGTTCGACAAATAGTTTGTTGTGTAATGGCATCAGACGCTGATTAATAACGCGTGCCTCGGCAAAACTGCCCTTCTG
1128	1462	KCCJBXE01C1CF8	TAGCCTTATTCAGGCGCGACTTTTGAACAGAGTAAGCCATCAAATCTCCCTAAACTTTACAGCAAACCGGCATGCTTAAGCGCCGCTCTGACCGTCTCACGACCACTGTCGGTGATTGGTGTCATTGGCAGGCGCAGCGTATCGGTCGCCACAAGACCCAGTTCCTTACATGCCCATTTCACCGGGTATTGGATTGGGTTCGACAAATAGTTTGTTGTGTAATGGCATCAGACGCTGATTAATAACGCGTGCCTCGGNAAAACTGCCCTTCTG
629	558	KCCJBXE01BTIN0	TGGAACTGTTCAGGCGCGACTTTTGAACAGAGTAAGCCATCAAATCTCCCTAAACTTTACAGCAAACCGGCATGCTTAAGCGCCGCTCTGACCGTCTCACGACCACTGTCGGTGATTGGTGTCATTGGCAGGCGCAGCGTATCGGTCGCCACAAGACCCAGTTCCTTACATGCCCATTTCACCGGGATTGGATTGGGTTCGACAAATAGTTTGTTGTGTAATGGCATCAGACGCTGATTAATAACGCGTGCCTCGGNAAAACTGCCTTCTG
818	2769	KCCJBXE01B95PF	TGGGTTATCTCAGGCGCGACTTTTGAACAGAGTAAGCCATCAAATCTCCCTAAACTTTACAGCAAACCGGCATGCTTAAGCGCCGCTCTGACCGTCTCACGACCACTGTCGGTGATTGGTGTCATTGGCAGGCGCAGCGTATTGGTCGCCACAAGACCCAGTTCCTTACATGCCCATTTCACCGGGATTGGATTGGGTTCGACAAATAGTTTGTTGTGTAATGGCATCAGACGCTGATTAATAACGCGTGCCTCGGCAAAATGCCCTTCTG
1088	399	KCCJBXE01CXS7L	TACTCTCGGACAGGCGCGACTTTTGAACAGAGTAAGCCATCAAATCTCCCTAAACTTTACAGCAAACCGGCATGCTTAAGCGCCGCTCTGACCGTCTCACGACCACTGTCGGTGATTGGTGTCATTGGCAGGCGCAGCGTATCGGTCGCCACAAGACCCAGTTCCTTACATGCCCATTTCACCGGGATTGGATTGGGTTCGACAAATAGTTTGTTGTGTAATGGCATCAGACGCTGATTAATAACGCGTGCCTCGGNAAAACTGCCCTTCTG
1003	4014	KCCJBXE01CQFCW	AAGACAAAAACAGGCGCGACTTTTGAACAGAGTAAGCCATCAAATCTCCCTAAACTTTACAGCAAACCGGCATGCTTAAGCGCCGCTATGACCGTCTCACGACCACTGTCGGTGATTGGTGTCATTGGCAGGCGCAGCGTATCGGTCGCCACAAGACCCAGTTCCTTACATGCCCATTTCACCGGGGATTGGATTGGGTTCGACAAATAGTTTGTTGTGTAATGGCATCAGACGCTGATTAATAACGCGTGCCTCGGCAAATGCCCTTCTG
678	1266	KCCJBXE01BXT2S	CACTCTTGGGCAGGCGCTACTTTTGAACAGAGTAAGCCATCAAATCTCCCTAAACTTTACAGCAAACCGGCATGCTTAAGCGCCGCTCTGACCGTCTCACGACCACTGTCGGTGATTGGTGTCATTGGCAGGCGCAGCGTATCGGTCGCCACAAGACCCAGTTCCTTACATGCCCATTTCACCGGGATTGGATTGGGTTCGACAAATAGTTTGTTGTGTAATGGCATCAGACGCTGATTAATAACGCGTGCCTGGCAAAATGCCCTTCTG
1442	2293	KCCJBXE01DSXHJ	TCGGCGTTATCAGGCGCGACTTTTGAACAGAGTAAGCCATCAAATCTCCCTAAACTTTACAGCAAACCGGCATGCTTAAGCGCCGCTCTGACCGTCTCACGACCACTGTCGGTGATTGGTGTCATTGGCAGGCGCAGCGTATCGGTCGCCACAAGACCCAGTTCCTTACATGCCCATTTCACCGGGATTGGATTGGGTTCGACAAATAGTTTGTTGTGTAATGGCATCAGACGCTGATTAATAACGCGTGCCTCGGNAAAACTGCCCTTCTG
84	569	KCCJBXE01AHN7F	TGGGATAGACCAGGCGCGACTTTTGAACAGAGTAAGCCATCAAATCTCCCTAAACTTTACAGCAAACCGGCATGCTTAAGCGCCGCTCTGACCGTCTCACGACCACTGTCGGTGATTGGTGTCATTGGCAGGCGCAGCGTATCGGTCGCCACAAGACCCAGTTCCTTACATGCCCATTTCACCGGGATTGGATTGGGTTCGACAAATAGTTTGTTGTGTAATGGCATCAGACGCTGATTAATAACGCGTGCCTCGGNAAAACTGCCCTTCTG
440	2237	KCCJBXE01BCYMN	CGGAAAAGCTCAGGCGCGACTTTTGAACAGAGTAAGCCATCAAATCTCCCTAAACTTTACAGCAAACCGGCATGCTTAAGCGCCGCTCTGACCGTCTCACGACCACTGTCGGTGATTGGTGTCATTGGCAGGCGCAGCGTATCGGTCGCCACAAGACCCAGTTCCTTACATGCCCATTTCACCGGGATTGGATTGGGTTCGACAAATAGTTTGTTGTGTAATGGCATCAGACGCTGATTAATAACGCGTGCCTCGGNAAAACTG
1362	1873	KCCJBXE01DLWBN	TAATTGAATACAGGCGCGACTTTTGAACAGAGTAAGCCATCAAATCTCCCTAAACTTTACAGCAAACCGGCATGCTTAAGCGCCGCTCTGACCGTCTCACGACCACTGTCGGTGATTGGTGTCATTGGCAGGCGCAGCGTATCGGTCGCCACAAGACCCAGTTCCTTACATGCCCATTTCACCGGGATTGGATTGGGTTCGACAAATAGTTTGTTGTGTAATGGCATCAGACGCTGATTAATAACGCGTGCCTCGGNAAAACTGCCCTTCTG
611	699	KCCJBXE01BRXVX	TAATGCCAGCCAGGCGCGACTTTTGAACAGAGTAAGCCATCAAATCTCCCTAAACTTTACAGCAAACCGGCATGCTTAAGCGCCGCTCTGACCGTCTCACGACCACTGTCGGTGATTGGTGTCATTGGCGGGCGCAGCGTATCGGTCGCCACAAGACCCAGTTCCTTACATGCCCATTTCACCGGGGATTGGATTGGGTTCGACAAATAGTTTGTTGTGTAATGGCATCAGACGCTGATTAATAACGCGTGCCTCGGCAAAACTGCCCTTCTG
1056	1036	KCCJBXE01CU0KE	CTGGTCTTCCCAGGCGCGACTTTTGAACAGAGTAAGCCATCAAATCTCCCTAAACTTTACAGCAAACCGGCATGCTTAAGCGCCGCTCTGACCGTCTCACGACCACTGTCGGTGATTGGTGTCATTGGCAGGCGCAGCGTATCGGTCGCCACAAGACCCAGTTCCTTACATGCCCATTTCACCGGGATTGGATTGGGTTCGACAAATAGTTTGTTGTGTAATGGCATCAGACGCTGATTAATAACGCGTGCCTCGGNAAAACTGCCCTTCTG
1076	2095	KCCJBXE01CWSLD	TGTCCGAAGACAGGCGCGACTTTTGAACAGAGTAAGCCATCAAATCTCCCTAAACTTTACAGCAAACCGGCATGCTTAAGCGCCGCTCTGACCGTCTCACGACCACTGTCGGTGATTGGTGTCATTGGCAGGCGCAGCGTATCGGTCGCCACAAGACCCAGTTCCTTACATGCCCATTTCACCGGGATTGGATTGGGTTCGACAAATAGTTTGTTGTGTAATGGCATCAGACGCTGATTAATAACGCGTGCCTCGGNAAAACTGCCCTTCTG
1392	1726	KCCJBXE01DOI0W	TAATTACTCACAGGCGCGACTTTTGAACAGAGTAAGCCATCAAATCTCCCTAAACTTTACAGCAAACCGGCATGCTTAAGCGCCGCTCTGACCGTCTCACGACCACTGTCGGTGATTGGTGTCATTGGCAGGCGCAGCGTATCGGTCGCCACAAGACCCAGTTCCTTACATGCCCATTTCACCGGGATTGGATTGGGTTCGACAAATAGTTTGTTGTGTAATGGCATCAGACGCTGATTAATAACGCGTGCCTCGGNAAAACTGCCCTTCTG
62	3266	KCCJBXE01AFSQ8	TGGTTTGCTTCAGGCGCGACTTTTGAACAGAGTAAGCCATCAAATCTCCCTAAACTTTACAGCAAACCGGCATGCTTAAGCGCCGCTCTGACCGTCTCACGACCACTGTCGGTGATTGGTGTCATTGGCAGGCGCAGCGTATCGGTCGCCACAAGACCCAGTTCCTTACATGCCCATTTCACCGGGTATTGGATTGGGTTCGACAAATAGTTTGTTGTGTAATGGCATCAGACGCTGATTAATAACGCGTGCCTCGGNAAAACTGCCCTTCTG
1342	583	KCCJBXE01DJ339	TGCTGCCACCCAGGCGCGACTTTTGAACAGAGTAAGCCATCAAATCTCCCTAAACTTTACAGCAAACCGGCATGCTTAAGCGCCGCTCTGACCGTCTCACGACCACTGTCGGTGATTGGTGTCATTGGCAGGCGTAGCGTATCGGTCGCCACAAGACCCAGTTCCTTACATGCCCATTTCACCGGGGATTGGATTGGGTTCGACAAATAGTTTGTTGTGTAATGGCATCAGACGCTGATTAATAACGCGTGCCTCGGCAAAACTGCCCTTCTG
1228	3547	KCCJBXE01C953X	TACTGCGGTTCAGGCGCGACTTTTGAACAGAGTAAGCCATCAAATCTCCCTAAACTTTACAGCAAACCGGCATGCTTAAGCGCCGCTCTGACCGTCTCACGACCACTGTCGGTGATTGGTGTCATTGGCAGGCGCAGCGTATCGGTCGCCACAAGACCCAGTTCCTTACATGCCCATTTCACCGGGATTGGATTGGGTTCGACAAATAGTTTGTTGTGTAATGGCATCAGACGCTGATTAATAACGCGTGCCTCGGNAAAACTGCCCTTCTG
747	1552	KCCJBXE01B3WDE	CAGGTAGATCAGGCGCGACTTTTGAACAGAGTAAGCCATCAAATCTCCCTAAACTTTACAGCAAACCAGCATGCTTAAGCGCCGCTCTGACCGTCTCACGACCACTGTCGGTGATTGGTGTCATTGGCAGGCGCAGCGTATCGGTCGCCACAAGACCCAGTTCCTTACATGCCCATTTCACCGGGATTGGATTGGGTTCGACAAATAGTTTGTTGTGTAATGGCATCAGACGCTGATTAATAACGCGTGCCTCGGCAAAACTGCCCTTCTG
1181	3329	KCCJBXE01C51EB	CAGTTAGGATCAGGCGCGACTTTTGAACAGAGTAAGCCATCAAATCTCCCTAAACTTTACAGCAAACCGGCATGCTTAAGCGCCGCTCTGACCGTCTCACGACCACTGTCGGTGATTGGTGTCATTGGCAGGCGCAGCGTATCGGTCGCCACAAGACCCAGTTCCTTACATGCCCATTTCACCGGGATTGGATTGGGTTCGACAAATAGTTTGTTGTGTAATGGCATCAGACGCTGATTAATGACGCGTGCCTCGGCAAAACTGCCCTTCTG
548	3118	KCCJBXE01BMGM4	TACCACAGGTCAGGCGCGACTTTTGAACAGAGTAAGCCATCAAATCTCCCTAAACTTTACAGCAAACCGGCATGCTTAAGCGCCGCTCTGACCGTCTCACGACCACTGTCGGTGATTGGTGTCATTGGCAGGCGCAGCGTATCGGTCGCCACAAGACCCAGTTCCTTACATGCCCATTTCACCGGGATTGGATTGGGTTCGACAAATAGTTTGTTGTGTAATGGCATCAGACGCTGATTAATAACGCGTGCCTCGGNAAAACTGCCCTTCTG
884	1745	KCCJBXE01CFXIB	TTTGACCAGCCAGGCGCGACTTTTGAACAGAGTAAGCCATCAAATCTCCCTAAACTTTACAGCAAACCGGCATGCTTAAGCGCCGCTCTGACCGTCTCACGACCACTGTCGGTGATTGGTGTCATTGGCAGGCGCAGCGTATCGGTCGCCACAAGACCCAGTTCCTTACATGCCCATTTCACCGGGATTGGATTGGGTTCGACAAATAGTTTGTTGTGTAATGGCATCAGACGCTGATTAATAACGCGTGCCTCGGTAAAATGCCCTTCTG
1319	664	KCCJBXE01DH3HM	TTGTAGGTGTCAGGCGCGACTTTTGAACAGAGTAAGCCATCAAATCTCCCTAAACTTTACAGCAAACCGGCATGCTTAAGCGCCGCTCTGACCGTCTCACGACCACTGTCGGTGATTGGTGTCATTGGCAGGCGCAGCGTATCGGTCGCCACAAGACCCAGTTCCTTACATGCCCATTTCACCGGGATTGGATTGGGTTCGACAAATAGTTTGTTGTGTAATGGCATCAGACGCTGATTAATAACGCGTGCCTCGGNAAAACTGCCCTTCTG
1456	1151	KCCJBXE01DT4UP	TGGAAACTTACAGGCGCGACTTTTGAACAGAGTAAGCCATCAAATCTCCCTAAACTTTACAGCAAACCGGCATGCTTAAGCGCCGCTCTGACCGTCTCACGACCACTGTCGGTGATTGGTGTCATTGGCAGGCGCAGCGTATCGGTCGCCACAAGACCCAGTTCCTTACATGCCCATTTCACCGGGATTGGATTGGGTTCGACAAATAGTTTGTTGTGTAATAGCATCAGACGCTGATTAATAACGCGTGCCTCGGCAAAATGCCCTTCTG
568	2041	KCCJBXE01BN60R	TAGACCCTTTCAGGCGCGACTTTTGAACAGAGTAAGCCATCAAATCTCCCTAAACTTTACAGCAAACCGGCATGCTTAAGCGCCGCTCTGACCGTCTCACGACCACTGTCGGTGATTGGTGTCATTGGCAGGCGCAGCGTATCGGTCGCCACAAGACCCAGTTCCTTACATGCCCATTTCACCGGGATTGGATTGGGTTCGACAAATAGTTTGTTGTGTAATGGCATCATACGCTGATTAATAACGCGTGCCTCGGCAAAATGCCCTTCTG
316	2989	KCCJBXE01A13A3	TAGAGAAGCCCAGGCGCGACTTTTGAACAGAGTAAGCCATCAAATCTCCCTAAACTTTACAGCAAACCGGCATGCTTAAGCGCCGCTCTGACCGTCTCACGACCACTGTCGGTGATTGGTGTCATTGGCAGGCGCAGCGTATCGGTCGCCACAAGACCCAGTTCCTTACATGCCCATTTCACCGGGATTGGATTGGGTTCGACAAATAGTTTGTTGTGTAATGGCATCAGACGCTGATTAATAACGCGTGCCTCGGNAAAACTGCCCTTCTG
1011	4012	KCCJBXE01CQ4M2	TTTTATCACACAGGCGCGACTTTTGAACAGAGTAAGCCATCAAATCTCCCTAAACTTTACAGCAAACCGGCATGCTTAAGCGCCGCTCTGACCGTCTCACGACCACTGTCGGTGATTGGTGTCATTGGCAGGCGCAGCGTATCGGTCGCCACAAGACCCAGTTCCTTACATGCCCATTTCACCGGGATTGGATTGGGTTCGACAAATAGTTTGTTGTGTAATGGCATCAGACGCTGATTAATAACGCGTGCCTCGGNAAAACTGCCCTTCTG
425	1611	KCCJBXE01BBMQL	CTTAAGCCTACAGGCGCGACTTTTGAACAGAGTAAGCCATCAAATCTCCCTAAACTTTACAGCAAACCGGCATGCTTAAGCGCCGCTCTGACCGTCTCACGACCACTGTCGGTGATTGGTGTCATTGGCAGGCGCAGCGTATCGGTCGCCACAAGACCCAGTTCCTTACATGCCCATTTAACCGGGATTGGATTGGGTTCGACAAATAGTTTGTTGTGTAATGGCATCAGACGCTGATTAATAACGCGTGCCTCGGCAAAATGCCCTTCTG
93	1288	KCCJBXE01AIG7E	TGGGTCCTCACAGGCGCGACTTTTGAACAGAGTAAGCCATCAAATCTCCCTAAACTTTACAGCAAACCGGCATGCTTAAGCGCCGCTCTGACCGTCTCACGACCACTGTCGGTGATTGGTGTCATTGGCAGGCGCAGCGTATCGGTCGCCACAAGACCCAGTTCCTTACATGCCCATTTCACCGGGATTGGATTGGGTTCGACAAATAGTTTGTTGTGTAATGGCATCAGACGCTGATTAATAACGCGTGCCTCGGNAAAACTGCCCTTCTG
1036	3760	KCCJBXE01CTBGI	TTATTACCATCAGGCGCGACTTTTGAACAGAGTAAGCCATCAAATCTCCCTAAACTTTACAGCAAACCGGCATGCTTAAGCGCCGCTCTGACCGTCTCACGACCACTGTCGGTGATTGGTGTCATTGGCAGGCGCAGCGTATCGGTCGCCACAAGACCCAGTTCCTTACATGCCCATTTCACCGGGATTGGATTGGGTTCGACAAATAGTTTGTTGTGTAATGGCATCAGACGCTGATTAATAACGCGTGCCTCGGNAAAACTGCCCTTCTG
102	655	KCCJBXE01AI85T	CTAAAGCGAACAGGCGCGACTTTTGAACAGAGTAAGCCATCAAATCTCCCTAAACTTTACAGCAAACCGGCATGCTTAAGCGCCGCTCTGACCGTCTCACGACCACTGTCGGTGATTGGTGTCATTGGCAGGCGCAGCATATCGGTCGCCACAAGACCCAGTTCCTTACATGCCCATTTCACCGGGATTGGATTGGGTTCGACAAATAGTTTGTTGTGTAATGGCATCAGACGCTGATTAATAACGCGTGCCTGGCAAAACTGCCCTTCTG
145	2301	KCCJBXE01AM2BZ	CCCCAGAAGTCAGGCGCGACTTTTGAACAGAGTAAGCCATCAAATCTCCCTAAACTTTACAGCAAACCGGCATGCTTAAGCGCCGCTCTGACCGTCTCACGACCACTGTCGGTGATTGGTGTAATTGGCAGGCGCAGCGTATCGGTCGCCACAAGACCCAGTTCCTTACATGCCCATTTCACCGGGATTGGATTGGGTTCGACAAATAGTTTGTTGTGTAATGGCATCAGACGCTGATTAACTAACGCGTGCCTCGGCAAAATGCCCTTCTG
441	2663	KCCJBXE01BC139	TCGATCTGATCAGGCGCGACTTTTGAACAGAGTAAGCCATCAAATCTCCCTAAACTTTACAGCAAACCGGCATGCTTAAGCGCCGCTCTTACCGTCTCACGACCACTGTCGGTGATTGGTGTCATTGGCAGGCGCAGCGTATCGGTCGCCACAAGACCCAGTTCCTTACATGCCCATTTCACCGGGATTGGATTGGGTTCGACAAATAGTTTGTTGTGTAATGGCATCAGACGCTGATTAATAACGCGTGCCTGGCAAAACTGCCCTTCTG
1031	76	KCCJBXE01CSSTA	TAGCTTCGCACAGGCGCGACTTTTGAACAGAGTAAGCCATCAAATCTCCCTAAACTTTACAGCAAACCGGCATGCTTAAGCGCCGCTCTGACCGTCTCACGACCACTGTCGGTGATTGGTGCCATTGGCAGGCGCAGCGTATCGGTCGCCACAAGACCCAGTTCCTTACATGCCCATTTCACCGGGATTGGATTGGGTTCGACAAATAGTTTGTTGTGTAATGGCATCAGACGCTGATTAATAACGCGTGCCTCGGCAAAACTGCCCTTCTG
129	2697	KCCJBXE01ALN2J	AGTGTTCAGGCAGGCGCGACTTTTGAACAGAGTAAGCCATCAAATCTCCCTAAACTTTACAGCAAACCGGCATGCTTAAGCGCCGCTCTGACCGTCTCACGACAACTGTCGGTGATTGGTGTCATTGGCAGGCGCAGCGTATCGGTCGCCACAAGACCCAGTTCCTTACATGCCCATTTCACCGGGATTGGATTGGGTTCGACAAATAGTTTGTTGTGTAATGGCATCAGACGCTGATTAATAACGCGTGCCTCGGCAAAACTGCCCTTCTG
1160	2692	KCCJBXE01C36JA	AGGTCTCACTCAGGCGCGACTTTTGAACAGAGTAAGCCATCAAATCTCCCTAAACTTTACAGCAAACCGGCATGCTTAAGCGCCGCTCTGACCGTCTCACTACCACTGTCGGTGATTGGTGTCATTGGCAGGCGCAGCGTATCGGTCGCCACAAGACCCAGTTCCTTACATGCCCATTTCACCGGGATTGGATTGGGTTCGACAAATAGTTTGTTGTGTAATGGCATCAGACGCTGATTAATAACGCGTGCCTCGGCAAAACTGCCCTTCTG
812	3506	KCCJBXE01B9NA8	CTTACTAATTCAGGCGCGACTTTTGAACAGAGTAAGCCATCAAATCTCCCTAAACTTTACAGCAAACCGGCATGCTTAAGCGCCGCTCTGACCGTCTCACGACCACTGTCGGTGATTGGTGTCATTGGCAGGCGCAGCGTATCGGTCGCCACAAGACCCAGTTCCTTACATGCCCATTTCACCGGGATTGGATTGGGTTTGACAAATAGTTTGTTGTGTAATGGCATCAGACGCTGATTAATAACGCGTGCCTCGGCAAAACTGCCCTTCTG
398	2042	KCCJBXE01A89QK	TAAGGCAACACAGGCGCGACTTTTGAACATAGTAAGCCATCAAATCTCCCTAAACTTTACAGCAAACCGGCATGCTTAAGCGCCGCTCTGACCGTCTCACGACCACTGTCGGTGATTGGTGTCATTGGCAGGCGCAGCGTATCGGTCGCCACAAGACCCAGTTCCTTACATGCCCATTTCACCGGGATTGGATTGGGTTCGACAAATAGTTTGTTGTGTAATGGCATCAGACGCTGATTAATAACGCGTGCCTCGGCAAAACTGCCCTTCTG
1197	3239	KCCJBXE01C7FV9	CGCCGGTCCACAGGCGCGACTTTTGAACAGAGTAAGCCATCAAATCTCCCTAAACTTTACAGCAAACCGGCATGCTTAAGCGCCGCTCTGACCGTCTCACGACCACTGTCGGTGATTGGTGTCATTGGCAGGCGCAGCGTATCGGTCGCCACAAGACCCAGTTCCTTACATGCCCATTTCACCGGGATTGGATTGGGTTCGACAAATAGTTTGTTGTGTAATGGCATCAGACGCTGATTAATAACGCGTGCCTCGGNAAAACTGCCCTTCTG
557	872	KCCJBXE01BM7CQ	TTGGTATCGTCAGGCGCTACTTTTGAACAGAGTAAGCCATCAAATCTCCCTAAACTTTACAGCAAACCGGCATGCTTAAGCGCCGCTCTGACCGTCTCACGACCACTGTCGGTGATTGGTGTCATTGGCAGGCGCAGCGTATCGGTCGCCACAAGACCCAGTTCCTTACATGCCCATTTCACCGGGATTGGATTGGGTTCGACAAATAGTTTGTTGTGTAATGGCATCAGACGCTGATTAATAACGCGTGCCTCGGCAAAACTGCCCTTCTG
186	1625	KCCJBXE01AQND3	CAGGTTACCGCAGGCGCGACTTTTGAACAGAGTAAGCCATCAAATCTCCCTAAACTTTACAGCAAACCGGCATGCTTAAGCGCCGCTCTGACCGTCTCACGACCACTGTCGGTGATTGGTGTCATTGGCAGGCGCAGCGTATCGGTCGCCACAAGACCCAGTTCCTTACATGCCCATTTCACCGGGATTGGATTGGGTTCGACAAATAGTTTGTTGTGTAATGGCATCAGACGCTGATTAATAACGCGTGCCTCGGNAAAACTGCCCTTCTG
1266	225	KCCJBXE01DDFM7	TTCTCCAACACAGGGCGCGACTTTTGAACAGAGTAAGCCATCAAATCTCCCTAAACTTTACAGCAAACCGGCATGCTTAAGCGCCGCTCTGACCGTCTCACGACCACTGTCGGTGATTGGTGTCATTGGCAGGCGCAGCGTATCGGTCGCCACAAGACCCAGTTCCTTACATGCCCATTTCACCGGGATTGGATTGGGTTCGACAAATAGTTTGTTGTGTAATGGCATCAGACGCTGATTAATAACGCGTGCCTCGGNAAAACTGCCCTTCTG
1439	3514	KCCJBXE01DSOX4	TAATTAGTGTAAGGCGCGACTTTTGAACAGAGTAAGCCATCAAATCTCCCTAAACTTTACAGCAAACCGGCATGCTTAAGCGCCGCTCTGACCGTCTCACGACCACTGTCGGTGATTGGTGTCATTGGCAGGCGCAGCGTATCGGTCGCCACAAGACCCAGTTCCTTACATGCCCATTTCACCGGGATTGGATTGGGTTCGACAAATAGTTTGTTGTGTAATGGCATCAGACGCTGATTAATAACGCGTGCCTCGACAAATGCCCTTCTG
853	1400	KCCJBXE01CC69M	TGGAGGGCCTCAGGCGCGACTTTTGAACAGAGTAAGCCATCAAATCTCCCTAAACTTTACAGCAAACCGGCATGCTTAAGCGCCGCTCTGACCGTCTCACGACCACTGTCGGTGATTGGTGTCATTGGCAGGCGCAGCGTATCGGTCGCCACAAGACCCAGTTCCTTACATGCCCATTTCACCGGGATTGGATTGGGTTCGACAAATAGTTTGTTGTGTAATGGCATCAGACGCTGATTAATAACGCGTGCCTCGGNAAAACTGCCCTTCTG
1113	3536	KCCJBXE01CZ2M6	CGGGACACACCAGGCGCGACTTTTGAACAGAGTAAGCCATCAAATCTCCCTAAACTTTACAGCAAACCGGCATGCCTAAGCGCCGCTCTGACCGTCTCACGACCACTGTCGGTGATTGGTGTCATTGGCAGGCGCAGCGTATCGGTCGCCACAAGACCCAGTTCCTTACATGCCCATTTCACCGGGATTGGATTGGGTTCGACAAATAGTTTGTTGTGTAATGGCATCAGACGCTGATTAATAACGCGTGCCTCGGCAAAACTGCCCTTCTG
1257	59	KCCJBXE01DCM2L	TTATATAATACAGGCGCGACTTTTGAACAGAGTAAGCCATCAAATCTCCCTAAACTTTACAGCAAACCGGCATGCTTAAGCGCCGCTCTGACCGTCTCACGACCACTGTCGGTGATTGGTGTCATTGGCAGGCGCAGCGTATCGGTCGCCACAAGACCCAGTTCCTTACATGCCCATTTCACCGGGATTGGATTGGGTTCGACAAATAGTTTGTTGTGTAATGGCATCAGACGCTGATTAACTAACGCGTGCCTCGGNAAAACTGCCCTTCTG
199	300	KCCJBXE01ARRGE	TAGTTAGAGGCAGGCGCGACTTTTGAACAGAGTAAGCCATCAAATCTCCCTAAACTTTACAGCAAACCGGCATGCTTAAGCGCCGCTCTGACCGTCTCACGACCACTGTCGGTGATTGGTGTCATTGGCAGGCGCAGCGTATCGGTCGCCACAAGACCCAGTTCCTTACATGCCCATTTCACCGGGATTGGATTGGGTTCGACAAATAGTTTGTTGTGTAATGGCATCAGACGCTGATTAATAACGCGTGCCTCGGNAAAACTGCCCTTCTG
388	1554	KCCJBXE01A8DQ8	CAGGTTCTGTCAGGCGCGACTTTTGAACAGAGTAAGCCATCAAATCTCCCTAAACTTTACAGCAAACCGGCATGCTTAAGCGCCGCTCTGACCGTCTCACGACCACTGTCGGTGATTGGTGTCATTGGCAGGCGCAGCGTATCGGTCGCCACAAGACCCAGTTACTTACATGCCCATTTCACCGGGATTGGATTGGGTTCGACAAATAGTTTGTTGTGTAATGGCATCAGACGCTGATTAATAACGCGTGCCTGGCAAAACTGCCCTTCTG
795	3697	KCCJBXE01B75QB	ATAACGAGTTCAGGCGCGACTTTTGAACAGAGTAAGCCATCAAATCTCCCTAAACTTTACAGCAAACCGGCATGCTTAAGCGCCGCTCTGACCGTCTCACGACCACTGTCGGTGATTGGTGTCATTGGCAGGCGCAGCGTATCGGTCGCCACAAGACCCAGTTCCTTACATGCCCATTTCACCGGGATTTGGATTGGGTTCGACAAATAGTTTGTTGTGTAATGGCATCAGACGCTGATTAATAACGCGTGCCTCGGNAAAACTGCCCTTCTG
1397	3648	KCCJBXE01DO0A6	CGGAACCAGTCAGGCGCGACTTTTGAACAGAGTAAGCCATCAAATCTCCCTAAACTTTACAGCAAACCGGCATGCTTAAGCGCCGCTCTGACCGTCTCACGACCACTGTCGGTGATTGGTGTCATTGGCAGGCGCAGCGTATCGGTCGCCACAAGACCCAGTTCCTTACATGCCCATTTCACCGGGATTGGATTGGGTTCGACAAATAGTTTGTTGTGTAATGGCATCAGACGCTGATTAATAACGCGTGCCTCGGNAAAACTGCCCTTCTG
1326	3640	KCCJBXE01DIRWQ	CATTTAACAACAGGCGCGACTTTTGAACAGAGTAAGCCATCAAATCTCCCTAAACTTTACAGCAAACCGGCATGCTTAAGCGCCGCTCTGACCGTCTCACGACCACTGTCGGTGATTGGTGTCATTGGCAGGCGCAGCGTATCGGTCGCCACAAGACCCAGTTCCTTACATGCCCATTTCACCGGGGATTGGATTGGGTTCGACAAATAGTTTGTTGTGTAATGGCATCAGACGCTGATTAATAACGCGTGCCTCGGNAAAACTGCCCTTCTG
1141	1448	KCCJBXE01C2HIY	TTGTGTAGTTCAGGCGCGACTTTTGAACAGAGTAAGCCATCAAATCTCCCTAAACTTTACAGCAAACCGGCATGCTTAAGCGCCGCTCTGACCGTCTCACGACCACTGTCGGTGATTGGTGTCATTGGCAGGCGCAGCGTATCGGTCGCCACAAGACCCAGTTCCTTACATGCCCATTTCACCGGGATTGGATTGGGTTCTACAAATAGTTTGTTGTGTAATGGCATCAGACGCTGATTAATAACGCGTGCCTCGGCAAAACTGCCCTTCTG
613	954	KCCJBXE01BR4EK	CGATTTTACTCAGGCGCGACTTTTGAACAGAGTAAGCCATCAAATCTCCCTAAACTTTACAGCAAACCGGCATGCTTAAGCGCCGCTCTGACCGTCTCACGACCACTGTCGGTGATTGGTGTCATTGGCAGGCGCAGCGTATCGGTCGCCACAAGACCCAGTTCCTTACATGCCCATTTCACCGGGATTGTATTGGGTTCGACAAATAGTTTGTTGTGTAATGGCATCAGACGCTGATTAATAACGCGTGCCTCGGCAAAACTGCCCTTCTG
484	2783	KCCJBXE01BGT31	CGGGCGAATACAGGCGCGACTTTTGAACAGAGTAAGCCATCAAATCTCCCTAAACTTTACAGCAAACCGGCATGCTTAAGCGCCGCTCTGACCGTCTCACGACCACTGTCGGTGATTGGTGTCATTGGCAGGCGCAGCGTATCGGTCGCCACAAGACCCAGTTCCTTACATGCCCATTTCACCGGGATTGGATTGGGTTCGACAAATAGTTTGTTGTGTAATGGCATCAGACGCTGATTAATAACGCGTGCCTCGGNAAAACTGCCCTTCTG
1265	345	KCCJBXE01DDCKR	TACCTTCATACAGGCGCGACTTTTGAACAGAGTAAGCCATCAAATCTCCCTAAACTTTACAGCAAACCGGCATGCTTAAGCGCCGCTCTGACCGTCTCACGACCACTGTCGGTGATTGGTGTCATTGGCAGGCGCAGCGTATCGGTCGCCACAAGACCCAGTTCCTTACATGCCCATTTCACCGGGATTGGATTGGGTTCGACAAATAGTTTGTTGTGTAATGGCATCAGACGCTGATTAATAACGCGTGCCTCGGNAAAACTGCCCTTCTG
415	2422	KCCJBXE01BARRC	ACGTTGAAGACAGGCGCGACTTTTGAACAGAGTAAGCCATCAAATCTCCCTAAACTTTACAGCAAACCGGCATGCTTAAGCGCCGCTCTGACCGTCTCACGACCACTGTCGGTGATTGGTGTCATTGGCAGGCGCAGCGTATCGGTCGCCACAAGACCCAGTTCCTTACATGCCCATTTCACCGGGATTGGATTGGGTTCGACAAATAGTTTGTTGTGTAATGGCATCAGACGCTGATTAATAACGCGTGCCTCGGNAAAACTGCCCTTCTG
905	2108	KCCJBXE01CHR5Q	TGGCTGTCGTCAGGCGCTACTTTTGAACAGAGTAAGCCATCAAATCTCCCTAAACTTTACAGCAAACCGGCATGCTTAAGCGCCGCTCTGACCGTCTCACGACCACTGTCGGTGATTGGTGTCATTGGCAGGCGCAGCGTATCGGTCGCCACAAGACCCAGTTCCTTACATGCCCATTTCACCGGGATTGGATTGGGTTCGACAAATAGTTTGTTGTGTAATGGCATCAGACGCTGATTAATAACGCGTGCCTGGCAAAATGCCCTTCTG
582	2291	KCCJBXE01BPFGL	TTATGAAGCCCAGGCGCGACTTTTGAACAGAGTAAGCCATCAAATCTCCCTAAACTTTACAGCAAACCGGCATGCTTAAGCGCCGCTCTGACCGTCTCACGACCACTGTCGGTGATTGGTGTCATTGGCAGGCGCAGCGTATCGGTCGCCACAAGACCCAGTTCCTTACATGCCCATTTCACCGGGATTGGATTGGGTTCGACAAATAGTTTGTTGTGTAATGGCATCAGACGCTGATTAATAACGCGTGCCTCGGNAAAACTGCCCTTCTG
889	2377	KCCJBXE01CGDSR	TTATGGGAGCCAGGCGCGACTTTTGAACAGAGTAAGCCATCAAATCTCCCTAAACTTTACAGCAAACCGGCATGCTTAAGCGCCGCTCTGACCGTCTCACGACCACTGTCGGTGATTGGTGTCATTGGCAGGCGCAGCGTATCGGTCGCCACAAGACCCAGTTCCTTACATGCCCATTTCACCGGGATTGGATTGGGTTCGACAAATAGTTTGTTGTGTAATGGCATCAGACGCTGATTAATAACGCGTGCCTCGGNAAAACTGCCCTTCTG
58	2771	KCCJBXE01AFFQD	TCGAAATGAACAGGCGCGACTTTTGAACAGAGTAAGCCATCAAATCTCCCTAAACTTTACAGCAAACCGGCATGCTTAAGCGCCGCTCTGACCGTCTCACGACCACTGTCGGTGATTGGTGTCATTGGCAGGCGCAGCGTATCGGTCGCCACAAGACCCAGTTCCTTACATGCCCATTTCACCGGGATTGGATTGGGTTCGACAAATAGTTTGTTGTGTAATGGCATCAGACGCTGATTAATAACGCGTGCCTCGGNAAAACTGCCCTTCTG
36	2614	KCCJBXE01ADH2W	TAGCGTTTCACAGGCGCGACTTTTGAACAGAGTAAGCCATCAAATCTCCCTAAACTTTACAGCAAACCGGCATGCTTAAGCGCCGCTCTGACCGTCTCACGACCACTGTCGGTGATTGGTGTCATTGGCAGGCGCAGCGTATCGGTCGCCACAAGACCCAGTTCCTTACATGCCCATTTCACCGGGATTGGATTGGGTTCGACAAATAGTTTGTTGTGTAATGGCATCAGACGCTGATTAATAACGCGTGCCTCGGNAAAACTGCCCTTCTG
1446	3574	KCCJBXE01DTA38	CCTGGTTTCCCAGGCGCGACTTTTGAACAGAGTAAGCCATCAAATCTCCCTAAACTTTACAGCAAACCGGCATGCTTAAGCGCCGCTCTGACCGTCTCACGACCACTGTCGGTGATTGGTGTCATTGGCAGGCGCAGCGTATCGGTCGCCACAAGACCCAGTTCCTTACATGCCCATTTCACCGGGATTGGATTGGGTTCTACAAATAGTTTGTTGTGTAATGGCATCAGACGCTGATTAATAACGCGTGCCTCGGCAAATGCCCTTCTG
70	1495	KCCJBXE01AGGN9	CGACTTCCAACAGGCGCGACTTTTGAACAGAGTAAGCCATCAAATCTCCCTAAACTTTACAGCAAACCGGCATGCTTAAGCGCCGCTCTGACCGTCTCACGACCACTGTCGGTGATTGGTGTCATTGGCAGGCGCAGCGTATCGGTCGCCACAAGACCCAGTTCCTTACATGCCCATTTCACCGGGATTGGATTGGGTTCGACAAATAGTTTGTTGTGTAATGGCATCAGACGCTGATTAATAACGCGTGCCTCGGNAAAACTGCCCTTCTG
43	2748	KCCJBXE01AD4A2	AAGTAGAGGTCAGGCGCGACTTTTGAACAGAGTAAGCCATCAAATCTCCCTAAACTTTACAGCAAACCGGCATGCTTAAGCGCCGCTCTGACCGTCTCACGACCACTGTCGGTGATTGGTGTCATTGGCAGGCGCAGCGTATCGGTCGCCACAAGACCCAGTTCCTTACATGCCCATTTCACCGGGATTGGATTGGGTTCGACAAATAGTTTGTTGTGTAATGGCATCAGACGCTGATTAATAACGCGTGCCTCGGNAAAACTGCCCTTCTG
1276	592	KCCJBXE01DEBI6	TCGTACGTATCAGGCGCGACTTTTGAACAGAGTAAGCCATCAAATCTCCCTAAACTTTACAGCAAACCGGCATGCTTAAGCGCCGCTCTGACCGTCTCACGACCACTGTCGGTGATTGGTGTCATTGGCAGGCGCAGCGTATCGGTCGCCACAAGACCCAGTTCCTTACATGCCCATTTCACCGGGGATTGGATTGGGTTCGACAAATAGTTTGTTGTGTAATGGCATCAGACGCTGATTAATAACGCGTGCCTCGGCAAAAGGCCCTTCTG
885	3068	KCCJBXE01CF1OU	CCACGGCCAACAGGCGCGACTTTTGAACAGAGTAAGCCATCAAATCTCCCTAAACTTTACAGCAAACCGGCATGCTTAAGCGCCGCTCTGACCGTCTCACGACCACTGTCGGTGATTGGTGTCATTGGCAGGCGCAGCGTATCGGTCGCCACAAGACCCAGTTCCTTACATGCCCATTTCACCGGGATTGGATTGGGTTCGACAAATAGTTTGTTGTGTAATGGCATCAGACGCTGATTAATAACGCGTGCCTCGGNAAAACTGCCCTTCTG
670	2734	KCCJBXE01BW5XC	AGTTAGCGATCAGGCGCGACTTTTGAACAGAGTAAGCCATCAAATCTCCCTAAACTTTACAGCAAACCGGCATGCTTAAGCGCCGCTCTGACCGTCTCACGACCACTGTCGGTGATTGGTGTCATTGGCAGGCGCAGCGTATCGGTCGCCACAAGACCCAGTTCCTTACATGCCCATTTCACCGGGATTGGATTGGGTTCTACAAATAGTTTGTTGTGTAATGGCATCAGACGCTGATTAATAACGCGTGCCTCGGCAAAACTGCCCTTCTG
884	1856	KCCJBXE01CFXLE	CACTAGTAACCAGGCGCGACTTTTGAACAGAGTAAGCCATCAAATCTCCCTAAACTTTACAGCAAACCGGCATGCTTAAGCGCCGCTCTGACCGTCTCACGACCACTGTCGGTGATTGGTGTCATTGGCAGGCGCAGCGTATCGGTCACCACAAGACCCAGTTCCTTACATGCCCATTTCACCGGGATTGGATTGGGTTCGACAAATAGTTTGTTGTGTAATGGCATCAGACGCTGATTAATAACGCGTGCCTCGGCAAAACTGCCCTTCTG
397	2097	KCCJBXE01A86MB	AGACTTCCAACAGGCGCGACTTTTGAACAGAGTAAGCCATCAAATCTCCCTAAACTTTACAGCAAACCGGCATGCTTAAGTGCCGCTCTGACCGTCTCACGACCACTGTCGGTGATTGGTGTCATTGGCAGGCGCAGCGTATCGGTCGCCACAAGACCCAGTTCCTTACATGCCCATTTCACCGGGGATTGGATTGGGTTCGACAAATAGTTTGTTGTGTAATGGCATCAGACGCTGATTAATAACGCGTGCCTCGGCAAAACTGCCCTTCTGCTGAGACCGCCAGGCACACAGGGGATTAGG
143	2325	KCCJBXE01AMV03	CAATTTTGCACAGGCGCGACTTTTGAACAGAGTAAGCCATCAAATCTCCCTAAACTTTACAGCAAACCGGCATGCTTAAGCGCCGCTCTGACCGTCTCACGACCACTGTCGGTGATTGGTGTCATTGGCAGGCGCAGCGTATCGGTCGCCACAAGACCCAGTTCCTTACATGCCCATTTCACCTGGATTGGATTGGGTTCGACAAATAGTTTGTTGTGTAATGGCATCAGACGCTGATTAATAACGCGTGCCTCGGCAAAACTGCCCTTCTG
501	2565	KCCJBXE01BIBN7	CGGAGGCAAACAGGCGCGACTTTTGAACAGAGTAAGCCATCAAATCTCCCTAAACTTTACAGCAAACCGGCATGCTTAAGCGCCGCTCTGACCGTCTCACGACCACTGTCGGTGATTGGTGTCATTGGCAGGCGCAGCGTATCGGTCGCCACAAGACCCAGTTCCTTACATGCCCATTTCACCGGGATTGGATTGGGTTCGACAAATAGTTTGTTGTGTAATGGCATCAGACGCTGATTAATAACGCGTGCCTCGGNAAAACTGCCCTTCTG
323	1705	KCCJBXE01A2OFV	ACCTTGGTGTCAGGCGCGACTTTTGAACAGAGTAAGCCATCAAATCTCCCTAAACTTTACAGCAAACCGGCATGCTTAAGCGCCGCTCTGACCGTCTCACGACCACTGTCGGTGATTGGTGTCATTGGCAGGCGCAGCGTATCGGTCGCCACAAGACCCAGTTCCTTACATGCCCATTTCACCGGGATTGGATTGGGTTCGACAAATAGTTTGTTGTGTAATGGCATCAGACGCTGATTAATAACGCGTGCCTCGGNAAAACTGCCCTTCTG
1016	346	KCCJBXE01CRHL4	TCCCCGTGTTCAGGCGCGACTTTTGAACAGAGTAAGCCATCAAATCTCCCTAAACTTTACAGCAAACCGGCATGCTTAAGCGCCGCTCTGACCGTCTCACGACCACTGTCGGTGATTGGTGTCATTGGCAGGCGCAGCGTATCGGTCGCTACAAGACCCAGTTCCTTACATGCCCATTTCACCGGGATTGGATTGGGTTCACAAATAGTTTGTTGTGTAATGGCATCAGACGCTGATTAATAACGCGTGCCTCGGCAAAATGCCCTTCTG
181	1354	KCCJBXE01AP7DO	TAATTGAATACAGGCGCGACTTTTGAACAGAGTAAGCCATCAAATCTCCCTAAACTTTACAGCAAACCGGCATGCTTAAGCGCCGCTCTGACCGTCTCACGACCACTGTCGGTGATTGGTGTCATTGGCAGGCGCAGCGTATCGGTCGCCACAAGACCCAGTTCCTTACATGCCCATTTCACCGGGATTGGATTGGGTTCGACAAATAGTTTGTTGTGTAATGGCATCAGACGCTGATTAATAACGCGTGCCTCGGNAAAACTGCCCTTCTG
556	3545	KCCJBXE01BM587	TAAAGAGAAACAGGCGCGACTTTTTAACAGAGTAAGCCATCAAATCTCCCTAAACTTTACAGCAAACCGGCATGCTTAAGCGCCGCTCTGACCGTCTCACGACCACTGTCGGTGATTGGTGTCATTGGCAGGCGCAGCGTATCGGTCGCCACAAGACCCAGTTCCTTACATGCCCATTTCACCGGGATTGGATTGGGTTCGACAAATAGTTTGTTGTGTAATGGCATCAGACGCTGATTAATAACGCGTGCCTCGGCAAAACTGCCCTTCTG
525	2435	KCCJBXE01BKFE9	CAGTAGCTTTCAGGCGCGACTTTTGAACAGAGTAAGCCATCAAATCTCCCTAAACTTTACAGCAAACCGGCATGCTTAAGCGCCGCTCTGACCGTCTCACGACCACTGTCGGTGATTGGTGTCATTGGCAGGCGCAGCGTATCGGTCGCCACAAGACCCAGTTCCTTACATGCCCATTTCACCGGGATTGGATTGGGTTCGACAAATAGTTTGTTGTGTAATAGCATCAGACGCTGATTAATAACGCGTGCCTCGGCAAAACTGCCCTTCTG
978	241	KCCJBXE01CN5FN	TCAGTTATTTCAGGCGCGACTTTTGAACAGAGTAAGCCATCAAATCTCCCTAAACTTTACAGCAAACCGGCATGCTTAAGCGCCGCTCTGACCGTCTCACGACCACTGTCGGTGATTGGTGTCATTGGCAGGCGCAGCGTATCGGTCGCCACAAGACCCAGTTCCTTACATGCCCATTTCACCGGGATTGGATTTGGTTCGACAAATAGTTTGTTGTGTAATGGCATCAGACGCTGATTAATAACGCGTGCCTCGGCAAAACTGCCCTTCTG
111	544	KCCJBXE01AJ1IQ	AGGCGAATACCAGGCGCGACTTTTGAACAGAGTAAGCCATCAAATCTCCCTAAACTTTACGGCAAACCGGCATGCTTAAGCGCCGCTCTGACCGTCTCACGACCACTGTCGGTGATTGGTGTCATTGGCAGGCGCAGCGTATCGGTCGCCACAAGACCCAGTTCCTTACATGCCCATTTCACCGGGATTGGATTGGGTTCGACAAATAGTTTGTTGTGTAATGGCATCAGACGCTGATTAATAACGCGTGCCTCGGCAAAATGCCCTTCTG
148	2755	KCCJBXE01ANB5X	TGGGCGCGACCAGGCGCGACTTTTGAACAGAGTAAGCCATCAAATCTCCCTAAACTTTACAGCAAACCGGCATGCTTAAGCGCCGCTCTGACCGTCTCACGACCACTGTCGGTGATTGGTGTCATTGGCAGGCGCAGCGTATCGGTCGCCACAAGACCCAGTTCCTTACATGCCCATTTCACCGGGATTGGATTGGGTTCGACAAATAGTTTGTTGTGTAATGGCATCAGACGCTGATTAATAACGCGTGCCTCGGNAAAACTGCCCTTCTG
628	1793	KCCJBXE01BTGGJ	AAGTGCTTAACAGGCGCGACTTTTGAACAGAGTAAGCCATCAAATCTCCCTAAACTTTACAGCAAACCGGCATGCTTAAGCGCCGCTCTGACCGTCTCACGACCACTGTCGGTGATTGGTGTCATTGGCAGGCGCAGCGTATCGGTCGCCACAAGACCCAGTTCCTTACATGCCCATTTCACCGGGATTGGATTGGGTTCGACAAATAGTTTGTTGTGTAATGGCATCAGACGCTGATTAATAACGCGTGCCTCGGNAAAACTGCCCTTCTG
852	918	KCCJBXE01CC3QG	AGGCAGTAGACAGGCGCGACTTTTGAACAGAGTAAGCCATCAAATCTCCCTAAACTTTACAGCAAACCGACATGCTTAAGCGCCGCTCTGACCGTCTCACGACCACTGTCGGTGATTGGTGTCATTGGCAGGCGCAGCGTATCGGTCGCCACAAGACCCAGTTCCTTACATGCCCATTTCACCGGGATTGGATTGGGTTCGACAAATAGTTTGTTGTGTAATGGCATCAGACGCTGATTAATAACGCGTGCCTGGCAAAACTGCCCTTCTG
269	970	KCCJBXE01AXW7G	TCCTTGGCATCAGGAGCGACTTTTGAACAGAGTAAGCCATCAAATCTCCCTAAACTTTACAGCAAACCGGCATGCTTAAGCGCCGCTCTGACCGTCTCACGACCACTGTCGGTGATTGGTGTCATTGGCAGGCGCAGCGTATCGGTCGCCACAAGACCCAGTTCCTTACATGCCCATTTCACCGGGATTGGATTGGGTTCGACAAATAGTTTGTTGTGTAATGGCATCAGACGCTGATTAATAACGCGTGCCTGGCAAAACTGCCCTTCTG
905	1535	KCCJBXE01CHRPT	ACGAATCCCTCAGGCGCGACTTTTGAACAGAGTAAGCCATCAAATCTCCCTAAACTTTACAGCAAACCGGCATGCTTAAGCGCCGCTCTGACCGTCTCACGACCACTGTCGGTGATTGGTGTCATTGGCAGGCGCAGCGTATCGGTCGCCACAAGACCCAGTTCCTTACATGCCCATTTCACCGGGATTGGATTGGGTTCGACAAATAGTTTGTTGTGTAATGGCATCAGACGCTGATTAATAACGCGTGCCTCGGNAAAACTGCCCTTCTG
995	257	KCCJBXE01CPM6B	CCGTCGAAATCAGGCGCGACTTTTGAACAGAGTAAGCCATCAAATCTCCCTAAACTTTACAGCAAACCGGCATGCTTAAGCGCCGCTCTGACCGTCTCACGACCACTGTCGGTGATTGGTGTCATTGGCAGGCGCAGCGTATCGGTCGCCACAAGACCCAGTTCCTTACATGCCCATTTCACCGGGATTGGATTGGGTTCGACAAATAGTTTGTTGTGTAATGGCATCAGACGCTGATTAATAACGCGTGCCTCGGNAAAACTGCCCTTCTG
1081	3822	KCCJBXE01CW9P8	TTCGAGTAGTCAGGCGCACTTTTGAACAGAGTAAGCCATCAAATCTCCCTAAACTTTACAGCAAACCGGCATGCTTAAGCGCCGCTCTGACCGTCTCACGACCACTGTCGGTGATTGGTGTCATTGGCAGGCGCAGCGTATCGGTCGCCACAAGACCCAGTTCCTTACATGCCCATTTCACCGGGATTGGATTGGGTTCGACAAATAGTTTGTTGTGTAATGGCATCAGACGCTGATTAATAACGCGTGCCTCGGNAAAACTGCCCTTCTG
164	728	KCCJBXE01AOO52	TGGTTGTACTCAGGCGCGACTTTTGAACAGAGTAAGCCATCAAATCTCCCTAAACTTTACAGCAAACCGGCATGCTTAAGCGCCGCTCTGACCGTCTCACGACCACTGTCGGTGATTGGTGTCATTGGCAGGCGCAGCGTATCGGTCGCCACAAGACCCAGTTCCTTACATGCCCATTTCACCGGGATTGGATTGGGTTCGACAAATAGTTTGTTGTGTAATGGCATCAGACGCTGATTAATAACGCGTGCCTCGGNAAAACTGCCCTTCTG
1447	580	KCCJBXE01DTBYU	AGGTAGACCTCAGGCGCGACTTTTGAACAGAGTAAGCCATCAAATCTCCCTAAACTTTACAGCAAACCGGCATGCTTAAGCGCCGCTCTGACCGTCTCACGACCACTGTCGGTGATTGGTGTCATTGGCAGGCGCAGCGTATCGGTCGCCACAAGACCCAGTTCCTTACATGCCCATTTCACCGGGATTGGATTGGGTTCGACAAATAGTTTGTTGTGTAATGGCATCAGACGCTGATTAATAACGCGTGCCTCGTGACAAACTCGCCCTTCTG
796	3053	KCCJBXE01B78D7	AAACGTATGGCAGGCGCGACTTTTGAACAGAGTAAGCCATCAAATCTCCCTAAACTTTACAGCAAACCGGCATGCTTAAGCGCCGCTCTGACCGTCTCACGACCACTGTCGGTGATTGGTGTCATTGGCAGGCGCAGCGTATCGGTCGCCACAAGACCCAGTTCCTTACATGCCCATTTCACCGGGATTGGATTGGGTTCGACAAATAGTTTGTTGTGTAATGGCATCAGACGCTTATAATAACGCGTGCCTCGGCAAATGCCTTCTG
235	1449	KCCJBXE01AUX4B	CTTCAAAGGCCAGGCGCGACTTTTGAACAGAGTAAGCCATCAAATCTCCCTAAACTTTACAGCAAACCGGCATGCTTAAGCGCCGCTCTGACCGTCTCACGACCACTGTCGGTGATTGGTGTCATTGGCAGGCGCAGCGTATCGGTCGCCACAACGACCCAGTTCCTTACATGCCCATTTCGACCGGGTATTGGATTGGGTTCGACAATAGTTTGTTGTGTAATGGCATCAGCGCTGATTAACTAACGCGTGCCTCGGNAAAACTGCCCTTCTG
980	3956	KCCJBXE01COEME	TATTCGTCAACAGGCGCGACTTTTGAACAGAGTAAGCCATCAAATCTCCCTAAACTTTACAGCAAACCGGCATGCTTAAGCGCCGCTCTGACCGTCTCACGACCACTGTCGGTGATTGGTGTCATTGGCAGGCGCAGCGTATCGGTCGCCACAAGACCCAGTTCCTTACATGCCCATTTCACCGGGATTGGATTGGGTTCGACAAATAGTTTGTTGTGTAATGGCATCAGACGCTGATTAATAACGCGTGCCTCGGNAAAACTGCCCTTCTG
551	3230	KCCJBXE01BMP7K	AGATAGGATACAGGCGCGACTTTTGAACAGAGTAAGCCATCAAATCTCCCTAAACTTTACAGCAAACCGGCATGCTTAAGCGCCGCTCTGACCGTCTCACGACCACTGTCGGTGATTGGTGTAATTGGCAGGCGCAGCGTATCGGTCGCCACAAGACCCAGTTCCTTACATGCCCATTTCACCGGGATTGGATTGGGTTCGACAAATAGTTTGTTGTGTAATGGCATCAGACGCTGATTAATAACGCGTGCCTCGGCAAAACTGCCCTTCTG
362	2174	KCCJBXE01A5318	TAGCGGGTCGCAGGCGCGACTTTTGAACAGAGTAAGCCATCAAATCTCCCTAAACTTTACAGCAAACCGGCATGCTTAAGCGCCGCTCTGACCGTCTCACGACCACTGTCGGTGATTGGTGTCATTGGCAGGCGCAGCGTATCGGTCGCCACAAGACCCAGTTCCTTACATGCCCATTTCACCGGGATTGGATTGGGTTCGACAAATAGTTTGTTGTGTAATGGCATCAGACGCTGATTAATAACGCGTGCCTCGGNAAAACTGCCCTTCTG
263	3114	KCCJBXE01AXFWC	AGGTCCAACTCAGGCGCGACTTTTGAACAGAGTAAGCCATCAAATCTCCCTAAACTTTACAGCAAACCGGCATGCTTAAGCGCCGCTCTGACCGTCTCACGACCACTGTCGGTGATTGGTGTCATTGGCAGGCGCAGCGTATCGGTCGCCACAAGACCCAGTTCCTTACATGCCCATTTCACCGGGATTGGATTGGGTTCGACAAATAGTTTGTTGTGTAATGGCATCAGACGCTGATTAATAACGCGTGCCTCGGNAAAACTGCCCTTCTG
749	1305	KCCJBXE01B32H3	TTACCCCGTTCAGGCGCGACTTTTGAACAGAGTAAGCCATCAAATCTCCCTAAACTTTACAGCAAACCGGCATGCTTAAGCGCCGCTCTGACCGTCTCACTACCACTGTCGGTGATTGGTGTCATTGGCAGGCGCAGCGTATCGGTCGCCACAAGACCCAGTTCCTTACATGCCCATTTCACCGGGATTGGATTGGGTTCGACAATAGTTTGTTGTGTAATGGCATCAGACGCTGATTAATAACGCGTGCCTCGGCAAAACTGCCCTTCTG
483	3313	KCCJBXE01BGRCZ	AAACCTGTCGCAGGCGCGACTTTTGAACAGAGTAAGCCATCAAATCTCCCTAAACTTTACAGCAAACCGGCATGCTTAAGCGCCGCTCTGACCGTCTCACGACCACTGTCGGTGATTGGTGTCATTGGCAGGCGCAGCGTATCGGTCGCCACAAGACCCAGTTCCTTACATGCCCATTTCACCGGGGATTGGATTGGGTTCGACAAATAGTTTGTTGTGTAATGGCATCAGACGCTGATTAATAACGCGTGCCTCGGNAAAACTGCCCTTCTG
725	3150	KCCJBXE01B1Z2O	ATGGGGTCAGCAGGCGCGACTTTTGAACAGAGTAAGCCATCAAATCTCCCTAAACTTTACAGCAAACCGGCATGCTTAAGCGCCGCTCTGACCGTCTCACGACCACTGTCGGTGATTGGTGTCATTGGCAGGCGCAGCGTATCGGTAGCCACAAGACCCAGTTCCTTACATGCCCATTTCACCGGGATTGGATTGGGTTCGACAAATAGTTTGTTGTGTAATGGCATCAGACGCTGATTAATAACGCGTGCCTCGGCAAAACTGCCCTTCTG
306	2787	KCCJBXE01A07JP	AAGGTCAAGTCAGGCGCGACTTTTGAACAGAGTAAGCCATCAAATCTCCCTAAACTTTACAGCAAACCGGCATGCTTAAGCGCCGCTCTGACCGTCTCACGACCACTGTCGGTGATTGGTGTCATTGGCAGGCGCAGCGTATCGGTCGCCACAAGACCCAGTTCCTTACATGCCCATTTCACCGGGATTGGATTGGGTTCGACAAATAGTTTGTTGTGTAATGGCATCAGACGCTGATTAATAACGCGTGCCTCGGNAAAACTGCCCTTCTG
412	1936	KCCJBXE01BAHWI	CACGGGAGGTCAGGCGCGACTTTTGAACAGAGTAAGCCATCAAATCTCCCTAAACTTTACAGCAAACCGGCATGCTTAAGCGCCGCTCTGACCGTCTCACGACCACTGTCGGTGATTGGTGTCATTGGCAGGCGCAGCGTATCGGTCGCCACAAGACCCAGTTCCTTACATGCCCATTTCACCGGGATTGGATTGGGTTCTACAAATAGTTTGTTGTGTAATGGCATCAGACGCTGATTAATAACGCGTGCCTCGGCAAAACTGCCCTTCTG
663	1046	KCCJBXE01BWIH0	TAGCAATTTTCAGGCGCGACTTTTGAACAGAGTAAGCCATCAAATCTCCCTAAACTTTACAGCAAACCGGCATGCTTAAGCGCCGCTCTGACCGTCTCACGACCACTGTCGGTGATTGGTGTCATTGGCAGGCGCAGCGTATCGGTCGCCACAAGACCCAGTTCCTTACATGCCCATTTCACCGGGATTGGATTGGGTTCTACAAATAGTTTGTTGTGTAATGGCATCAGACGCTGATTAATAACGCGTGCCTCGGCAAAACTGCCCTTCTG
43	662	KCCJBXE01AD2O4	CAGAGTTATTCAGGCGCGACTTTTGAACAGAGTAAGCCATCAAATCTCCCTAAACTTTACAGCAAACCGGCATGCTTAAGCGCCGCTCTGACCGTCTCACGACCACTGTCGGTGATTGGTGTCATTGGCAGGCGCAGCGTATCGGTCGCCACAAGACCCAGTTCCTTACATGCCCATTTCACCGGGATTTGATTGGGTTCGACAAATAGTTTGTTGTGTAATGGCATCAGACGCTGATTAATAACGCGTGCCTGGCAAAACTGCCCTTCTG
930	2375	KCCJBXE01CJZDL	ATGTTGATCCCAGGCGCGACTTTTGAACAGAGTAAGCCATCAAATCTCCCTAAACTTTACAGCAAACCGGCATGCTTAAGCGCCGCTCTGACCGTCTCACGACCACTGTCGGTGATTGGTGTCATTGGCAGGCGCAGCGTATCGGTCGCCACAAGACCCAGTTCCTTACATGCCCATTTCACCGGGATTGGATTGGGTTCTACAAATAGTTTGTTGTGTAATGGCATCAGACGCTGATTAATAACGCGTGCCTGGCAAAACTGCCCTTCTG
761	755	KCCJBXE01B43Z5	AAACCCCACCCAGGCGCGACTTTTGAACAGAGTAAGCCATCAAATCTCCCTAAACTTTACAGCAAACCGGCATGCTTAAGCGCCGCTCTGACCGTCTCACGACCACTGTCGGTGATTGGTGTCATTGGCAGGCGCAGCGTATCGGTCNCCACAAGACCCAGTTCCTTACATGCCCATTTCACCGGGATTGGATTGGGTTCGACAAATAGTTTGTTGTGTAATGGCATCAGACGCTGATTAATAACGCGTGCCTCGGCAAAACTGCCTTCTG
1075	1548	KCCJBXE01CWO0E	TAGTGTATGTCAGGCGCGACTTTTGAACAGAGTAAGCCATCAAATCTCCCTAAACTTTACAGCAAACCGGCATGCTTAAGCGCCGCTCTGACCGTCTCACGACCACTGTCGGTGATTGGTGTCATTGGCAGGCGCAGCGTATCGGTCGCCACAAGACCCAGTTCCTTACATGCCAATTTCACCGGGATTGGATTGGGTTCGACAAATAGTTTGTTGTGTAATGGCATCAGACGCTGATTAATAACGCGTGCCTGGCAAAACTGCCCTTCTG
291	2077	KCCJBXE01AZVLB	TACTCCCCAACAGGCGCGACTTTTGAACAGAGTAATCCATCAAATCTCCCTAAACTTTACAGCAAACCGGCATGCTTAAGCGCCGCTCTGACCGTCTCACGACCACTGTCGGTGATTGGTGTCATTGGCAGGCGCAGCGTATCGGTCGCCACAAGACCCAGTTCCTTACATGCCCATTTCACCGGGATTGGATTGGGTTCGACAAATAGTTTGTTGTGTAATGGCATCAGACGCTGATTAATAACGCGTGCCTCGGCAAAATGCCCTTCTG
293	3302	KCCJBXE01AZ2UW	CCGCGTTCGCCAGGCGCGACTTTTGAACAGAGTAAGCCATCAAATCTCCCTAAACTTTACAGCAAACCGGCATGCTTAAGCGCCGCTCTGACCGTCTCACGACCACTGTCGGTGATTGGTGTCATTGGCAGGCGCAGCGTATCGGTCGCCACAAGACCCAGTTCCTTACATGCCCATTTCACCGGGATTGGATTGGGTTCGACAAATAGTTTGTTGTGTAATGGCATCAGACGCTGATTAATAACGCGTGCCTCGGNAAAACTGCCCTTCTG
1251	3320	KCCJBXE01DB6MI	ACGGCGTGTTCAGGCGCACTTTTGAACAGAGTAAGCCATCAAATCTCCCTAAACTTTACAGCAAACCGGCATGCTTAAGCGCCGCTCTGACCGTCTCACGACCACTGTCGGTGATTGGTGTCATTGGCAGGCGCAGCGTATCGGTCGCCACAAGACCCAGTTCCTTACATGCCCATTTCACCGGGATTGTATTGGGTTCGACAAATAGTTTGTTGTGTAATGGCATCAGACGCTGATTAATAACGCGTGCCTCGGCAAAACTGCCCTTCTG
827	2734	KCCJBXE01CAX4G	CAGCACTGAACAGGCGCGACTTTTGAACAGAGTAAGCCATCAAATCTCCCTAAACTTTACAGCAAACCGGCATGCTTAAGCGCCGCTCTGACCGTCTCACGACCACTGTCGGTGATTGGTGTCATTGGCAGGCGCAGCGTATCGGTCGCCACAAGACCCAGTTCCTTACATGCCCATTTCACCGGGATTGGATTGGGTTCGACAAATAGTTTGTTGTGTAATGGCATCAGACGCTGATTAATAGCGCGTGCCTCGGCAAAACTGCCCTTCTG
913	2894	KCCJBXE01CIH1S	TAACTACTATCAGGCGCGACTTTTGAACAGAGTAAGCCATCAAATCTCCCTAAACTTTACAGCAAACCGGCATGCTTAAGCGCCGCTCTGACCGTCTCACGACCACTGTCGGTGATTGGTGTCATTGGCAGGCGCAGCGTATCGGTCGCCACAAGACCCAGTTCCTTACATGCCCATTTCACCGGGATTGGATTGGGTTCGACAAATAGTTTGTTGTGTAATGGCATCAGACGCTGATTAATAACGCGTGCCTCGGNAAAACTGCCCTTCTG
901	4018	KCCJBXE01CHGZO	AGCAAATAACCAGGCGCGACTTTTGAACAGAGTAAGCCATCAAATCTCCCTAAACTTTACAGCAAACCGGCATGCTTAAGCGCCGCTCTGACCGTCTCACGACCACTGTCGGTGATTGGTGTCATTGGCAGGCGCAGCGTATCGGTCGCCACAAGACCCAGTTCCTTACATGCCCATTTCACCGGGGATTGGATTGGGTTCGACAAATAGTTTGTTGTGTAATGGCATCAGACGCTGATTAATAACGCGTGCCTCGGNAAAACTGCCCTTCTG
613	3528	KCCJBXE01BR6D2	AGCCTGAACCCAGGCGCGACTTTTGAACAGAGTAAGCCATCAAATCTCCCTAAACTTTACAGCAAACCGGCATGCTTAAGCGCCGCTCTGACCGTCTCACGACCACTGTCGGTGATTGGTGTCATTGGCAGGCGCAGCGTATCGGTCGCCACAAGACCCAGTTCCTTACATGCCCATTTCACCGGGATTGGATTGGGTTCGACAAATAGTTTGTTGTGTAATGGCATCAGACGCTGATTAATAACGCGTGCCTCGGNAAAACTGCCCTTCTG
1359	3152	KCCJBXE01DLNTU	TTCTGGCATACAGGCGCGACTTTTGAACAGAGTAAGCCATCAAATCTCCCTAAACTTTACAGCAAACCGGCATGCTTAAGCGCCGCTCTGACCGTCTCACGACCACTGTCGGTGATTGGTGTCATTGGCAGGCGCAGCGTATCGGTCGCCACAAGACCCAGTTCCTTACATGCCCATTTCACCGGGATTGGATTGGGTTCTACAAATAGTTTGTTGTGTAATGGCATCAGACGCTGATTAATAACGCGTGCCTGGCAAAACTGCCCTTCTG
362	958	KCCJBXE01A524G	CGGATCCGCTCAGGCGCGACTTTTGAACAGAGTAAGCCATCAAATCTCCCTAAACTTTACAGCAAACCGGCATGCTTAAGCGCCGCTCTGACCGTCTCACGACCACTGTCGGTGATTGGTGTCATTGGCAGGCGCAGCGTATCGGTCGCCACAAGACCCAGTTCCTTACATGCCCATTTCACCGGGATTAGATTGGGTTCGACAAATAGTTTGTTGTGTAATGGCATCAGACGCTGATTAATAACGCGTGCCTGGCAAAACTGCCCTTCTG
769	2980	KCCJBXE01B5UZ6	CAGGACTTAACAGGCGCGACTTTTGAACAGAGTAAGCCATCAAATCTCCCTAAACTTTACAGCAAACCGGCATGCTTAAGCGCCGCTCTGATCGTCTCACGACCACTGTCGGTGATTGGTGTCATTGGCAGGCGCAGCGTATCGGTCGCCACAAGACCCAGTTCCTTACATGCCCATTTCACCGGGATTGGATTGGGTTCGACAAATAGTTTGTTGTGTAATGGCATCAGACGCTGATTAATAACGCGTGCCTCGGCAAAACTGCCCTTCTG
1025	1984	KCCJBXE01CSBBM	TCAGTTAACTCAGGCGCGACTTTTGAACAGAGTAAGCCATAAAATCTCCCTAAACTTTACAGCAAACCGGCATGCTTAAGCGCCGCTCTGACCGTCTCACGACCACTGTCGGTGATTGGTGTCATTGGCAGGCGCAGCGTATCGGTCGCCACAAGACCCAGTTCCTTACATGCCCATTTCACCGGGATTGGATTGGGTTCGACAAATAGTTTGTTGTGTAATGGCATCAGACGCTGATTAATAACGCGTGCCTCGGCAAAATGCCCTTCTG
638	2157	KCCJBXE01BUCCF	CAGCAACACACAGGCGCTACTTTTGAACAGAGTAAGCCATCAAATCTCCCTAAACTTTACAGCAAACCGGCATGCTTAAGCGCCGCTCTGACCGTCTCACGACCACTGTCGGTGATTGGTGTCATTGGCAGGCGCAGCGTATCGGTCGCCACAAGACCCAGTTCCTTACATGCCCATTTCACCGGGATTGGATTGGGTTCGACAAATAGTTTGTTGTGTAATGGCATCAGACGCTGATTAATAACGCGTGCCTCGGCAAAACTGCCCTTCTG
576	2245	KCCJBXE01BOWGN	ATCCGATAAACAGGCGCGACTTTTGAACAGAGTAAGCCATCAAATCTCCCTAAACTTTACAGCAAACCGGCATGCTTAAGCGCCGCTCTGACCGTCTCACGACCACTGTCGGTGATTGGTGTCATTGGCAGGCGCAGCGTATCGGTCGCCACAAGACCCAGTTCCTTACATGCCCATTTCACCGGGATTGGATTGGGTTCGACAAATAGTTTGTTGTGTAATGGCATCAGACGCTGATTAACTAACGCGTGCCTCGGNAAAACTGCCCTTCTG
830	2195	KCCJBXE01CA66T	TGCCTAAGCCCAGGCGCGACTTTTGAACAGAGTAAGCCATCAAATCTCCCTAAACTTTACAGCAAACCGGCATGCTTAAGCGCCGCTCTGACCGTCTCACGACCACTGTCGGTGATTGGTGTCATTGGCAGGCGCAGCGTATCGGTCGCCACAAGACCCAGTTCCTTACATGCCCATTTCACCGGGATTGGATTGGGTTCGACAAATAGTTTGTTGTGTAATGGCATCAGACGCTGATTAATAACGCGTGCCTCGGNAAAACTGCCCTTCTG
89	3289	KCCJBXE01AH53V	TCGGTCATGGCAGTCGCGACTTTTGAACAGAGTAAGCCATCAAATCTCCCTAAACTTTACAGCAAACCGGCATGCTTAAGCGCCGCTCTGACCGTCTCACGACCACTGTCGGTGATTGGTGTCATTGGCAGGCGCAGCGTATCGGTCGCCACAAGACCCAGTTCCTTACATGCCCATTTCACCGGGATTGGATTGGGTTCGACAAATAGTTTGTTGTGTAATGGCATCAGACGCTGATTAATAACGCGTGCCTCGGCAAAACTGCCCTTCTG
239	286	KCCJBXE01AU9U4	CGTGTGAAAACAGGCGCGACTTTTGAACAGAGTAAGCCATCAAATCTCCCTAAACTTTACAGCAAACCGGCATGCTTAAGCGCCGCTCTGACCGTCTCACGACCACTGTCGGTGATTGGTGTCATTGGCAGGCGCAGCGTATCGGTCGCCACGAGACCCAGTTCCTTACATGCCCATTTCACCGGGATTGGATTGGGTTCGACAAATAGTTTGTTGTGTAATGGCATCAGACGCTGATTAATAACGCGTGCCTCGGCAAAATGCCCTTCTG
1264	868	KCCJBXE01DC9TI	ACATACAAAACAGGCGCGACTTTTGAACAGAGTAAGCCATCAAATCTCCCTAAACTTTACAGCAAACCGGCATGCTTAAGCGCCGCTCTGACCGTCTCACGACCACTGTCGGTGATTGGTGTCATTGGCAGGCGCAGCGTATCGGTCGCCACAAGACCCAGTTCCTTACATGCCCATTTCACCGGGATTGGATTGGGTTCGACAAATAGTTTGTTGTGTAATGGCATCAGACGCTGATTAATAACGCGTGCCTCGGNAAAACTGCCCTTCTG
1241	1860	KCCJBXE01DA9V6	TTATGGTACTCAGGCGCGACTTTTGAACAGAGTAAGCCATCAAATCTCCCTAAACTTTACAGCAAACCGGCATGCTTAAGCGCCGCTCTGACCGTCTCACGACCACTGTCGGTGATTGGTGTCATTGGCAGGCGCAGCGTATCGGTCGCCACAAGACCCAGTTCCTTACATGCCCATTTCACCGGGATTGGATTGGGTTCGACAAATAGTTTGTTGTGTAATGGCATCAGACGCTGATTAATAACGCGTGCCTCGGNAAAACTGCCCTTCTG
904	1871	KCCJBXE01CHOTD	TAGACAACAACAGGCGCGACTTTTGAACAGAGTAAGCCATCAAATCTCCCTAAACTTTACAGCAAACCGGCATGCTTAAGCGCCGCTCTGACCGTCTCACGACCACTGTCGGTGATTGGTGTCATTGGCAGGCGCAGCGTATCGGTCGCCACAAGACCCAGTTCCTTACATGCCCATTTCACCGGGATTGGATTGGGTTCGACAAATAGTTTGTTGTGTAATGGCATCAGACGCTGATTAATAACGCGTGCCTCGGNAAAACTGCCCTTCTG
30	322	KCCJBXE01ACXCK	ACATTAAGTACAGGCGCGACTTTTGAACAGAGTAAGCCATCAAATCTCCCTAAACTTTACAGCAAACCGGCATGCTTAAGCGCCGCTCTGACCGTCTCACGACCACTGTCGGTGATTGGTGTCATTGGCAGGCGCAGCGTATCGGTCGCCACAAGACCCAGTTCCTTACATGCCCATTTCACCGGGATTGGATTGGGTTCGACAAATAGTTTGTTGTGTAATGGCATCAGACGCTGATTAATAACGCGTGCCACGGCAAAACTGCCCTTCTG
717	2176	KCCJBXE01B091E	ACGTTTATGGCAGGCGCGACTTTTGAACAGAGTAAGCCATCAAATCTCCCTAAACTTTACAGCAAACCGGCATGCTTAAGCGCCGCTCTGACCGTCTCACGACCACTGTCGGTGATTGGTGTCATTGGCAGGCGCAGCGTATCGGTAGCCACAAGACCCAGTTCCTTACATGCCCATTTCACCGGGATTGGATTGGGTTCGACAAATAGTTTGTTGTGTAATGGCATCAGACGCTGATTAATAACGCGTGCCTCGGCAAAACTGCCCTTCTG
1156	2552	KCCJBXE01C3TSA	TATCTTAGCTCAGGCGCTACTTTTGAACAGAGTAAGCCATCAAATCTCCCTAAACTTTACAGCAAACCGGCATGCTTAAGCGCCGCTCTGACCGTCTCACGACCACTGTCGGTGATTGGTGTCATTGGCAGGCGCAGCGTATCGGTCGCCACAAGACCCAGTTCCTTACATGCCCATTTCACCGGGATTGGATTGGGTTCGACAAATAGTTTGTTGTGTAATGGCATCAGACGCTGATTAATAACGCGTGCCTGGCAAAACTGCCCTTCTG
1270	1810	KCCJBXE01DDTIC	TAGTGTATGTCAGGCGCGACTTTTGAACAGAGTAAGCCATCAAATCTCCCTAAACTTTACAGCAAACCGGCATGCTTAAGCGCCGCTCTGACCGTCTCACGACCACTGTCGGTGATTGGTGTCATTGGCAGGCGCAGCGTATCGGTCGCCACAAGACCCAGTTCCTTACATGCCAATTTCACCGGGATTGGATTGGGTTCGACAAATAGTTTGTTGTGTAATGGCATCAGACGCTGATTAATAACGCGTGCCTGGCAAAATGCCCTTCTG
590	3647	KCCJBXE01BP5SH	CGACCCCCTGCAGGCGCGACTTTTGAACAGAGTAAGCCATCAAATCTCCCTAAACTTTACAGCAAACCGGCATGCTTAAGCGCCGCTCTGACCGTCTCACGACCACTGTCGGTGATTGGTGTCATTGGCAGGCGCAGCGTATCGGTCGCCACAAGACCCAGTTCCTTACATGCCCATTTCACCGGGATTGGATTGGGTTCGACAAATAGTTTGTTGTGTAATGGCATCAGACGCTGATTAATAACGCGTGCCTCGGNAAAACTGCCCTTCTG
501	3033	KCCJBXE01BIB07	TGGTTGATCACAGGCGCGACTTTTGAACAGAGTAAGCCATCAAATCTCCCTAAACTTTACAGCAAACCGGCATGCTTAAGCGCCGCTCTGACCGTCTCACGACCACTGTCGGTGATTGGTGTCATTGGCAGGCGCAGCGTATCGGTCGCCACAAGACCCAGTTCCTTACATGCCCACTTCACCGGGATTGGATTGGGTTCGACAAATAGTTTGTTGTGTAATGGCATCAGACGCTGATTAATAACGCGTGCCTGGCAAAACTGCCCTTCTG
753	1767	KCCJBXE01B4FH1	AGGCCACGGTCAGGCGCGACTTTTGAACAGAGTAAGCCATCAAATCTCCCTAAACTTTACAGCAAACCGGCATGCTTAAGCGCCGCTCTGACCGTCTCACGACCACTGTCGGTGATTGGTGTCATTGGCAGGCGCAGCGTATCGGTCGCCACAAGACCCAGTTCCTTACATGCCCATTTCACCGGGATTGGATTGGGTTCTACAAATAGTTTGTTGTGTAATGGCATCAGACGCTGATTAATAACGCGTGCCTCGGCAAAATGCCCTTCTG
1172	3630	KCCJBXE01C486O	CGCCTTTCAGGCGCGACTTTTGAACAGAGTAAGCCATCAAATCTCCCTAAACTTTACAGCAAACCGGCATGCTTAAGCGCCGCTCTGACCGTCTCACGACCACTGTCGGTGATTGGTGTCATTGGCAGGCGCAGCGTATCGGTCGCCACAAGACCCAGTTCCTTACATGCCCATTTCACCGGGATTTGATTGGGTTCACAAATAGTTTGTTGTGTAATGGCATCAGACGCTGATTAATAACGCGTGCCTCGGCAAAATGCCCTTCTG
765	2325	KCCJBXE01B5HUV	TACAGAGAGTCAGGCGCGACTTTTGAACAGAGTAAGCCATCAAATCTCCCTAAACTTTACAGCAAACCGGCATGCTTAAGCGCCGCTCTGACCGTCTCACGACCACTGTCGGTGATTGGTGTCATTGGCAGGCGCAGCGTATCGGTCGCCACAAGACCCAGTTCCTTACATGCCCATTTCACCGGGATTGGATTGGGTTCTACAAATAGTTTGTTGTGTAATGGCATCAGACGCTGATTAATAACGCGTGCCTGGCAAAATGCCCTTCTG
1445	2282	KCCJBXE01DS6YK	TATTCAAGGACAGGCGCGACTTTTGAACAGAGTAAGCCATCAAATCTCCCTAAACTTTACAGCAAACCGGCATGCTTAAGCGCCGCTCTGACCGTCTCACGACCACTGTCGGTGATTGGTGTCATTGGCAGGCGCAGCGTATCGGTCGCCACAAGACCCAGTTCCTTACATGCCCATTTCACCGGGATTGGATTGGGTTCGACAAATAGTTTGTTGTGTAATGGCATCAGACGCTGATTAATAACGCGTGCCTCGGNAAAACTGCCCTTCTG
853	1382	KCCJBXE01CC684	TTGCAGACATCAGGCGCGACTTTTGAACAGAGTAAGCCATCAAATCTCCCTAAACTTTACAGCAAACCGGCATGCTTAAGCGCCGCTCTGACCGTCTCACGACCACTGTCTGTGATTGGTGTCATTGGCAGGCGCAGCGTATCGGTCGCCACAAGACCCAGTTCCTTACATGCCCATTTCACCGGGATTGGATTGGGTTCGACAAATAGTTTGTTGTGTAATGGCATCAGACGCTGATTAATAACGCGTGCCTCGGCAAAACTGCCCTTCTG
1081	3277	KCCJBXE01CW9A3	TTAGTGGAGACAGGCGCGACTTTTGAACAGAGTAAGCCATCAAATCTCCCTAAACTTTACAGCAAACCGGCATGCTTAAGCGCCGCTCTGACCGTCTCACGACCACTGTCGGTGATTGGTGTCATTGGCAGGCGCAGCGTATCGGTCGCCACAAGACCCAGTTCCTTACATGCCCATTTCACCGGGATTGGATTGGGTTCGACAAATAGTTTGTTGTGTAATGGCATCAGACGCTGATTAATAACGCGTGCCTCGGNAAAACTGCCCTTCTG
42	149	KCCJBXE01ADY43	CGAAAGCGGACAGGCGCGACTTTTGAACAGAGTAAGCCATCAAATCTCCCTAAACTTTACAGCAAACCGGCATGCTTAAGCGCCGCTCTGACCGTCTCACGACCACTGTCGGTGATTGGTGTCATTGGCAGGCGCAGCGTATCGGTCGCCACAAGACCCAGTTCCTTACATGCCCATTTCACCGGGATTGGATTGGGTTCGACAAATAGTTTGTTGTGTAATGGCATCAGACGCTGATTAATAACGCGTGCCTCGGNAAAACTGCCCTTCTG
309	2569	KCCJBXE01A1GUZ	TTATATAGCTCAGGCGCGACTTTTGAACAGAGTAAGCCATCAAATCTCCCTAAACTTTACAGCAAACCGGCATGCTTAAGCGCCGCTCTGACCGTCTCACGACCACTGTAGGTGATTGGTGTCATTGGCAGGCGCAGCGTATCGGTCGCCACAAGACCCAGTTCCTTACATGCCCATTTCACCGGGATTGGATTGGGTTCGACAAATAGTTTGTTGTGTAATGGCATCAGACGCTGATTAATAACGCGTGCCTCGGCAAAACTGCCCTTCTG
40	3410	KCCJBXE01ADVB4	CAGTCAAAACCAGGCGCGACTTTTGAACAGAGTAAGCCATCAAATCTCCCTAAACTTTACAGCAAACCGGCATGCTTAAGCGCCGCTCTGACCGTCTCACGACCACTGTCGGTGATTGGTGTCATTGGCAGGCGCAGCGTATCGGTCGCCACAAGACCCAGTTCCTTACATGCCCATTTCACCGGGTATTGGATTGGGTTCGACAAATAGTTTGTTGTGTAATGGCATCAGACGCTGATTAATAACGCGTGCCTCGGNAAAACTGCCCTTCTG
1199	2111	KCCJBXE01C7LCH	CCCGTCATTTCAGGCGCGACTTTTGAACAGAGTAAGCCATCAAATCTCCCTAAACTTTACAGCAAACCGGCATGCTTAAGCGCCGCTCTGACCGTCTCACGACCACTGTCGGTGATTGGTGTCATTGGCAGGCGCAGCGTATCGGTCGCCACAAGACCCAGTTCCTTACATGCCCATTTCACCGGGATTGGATTGGGTTCGACAAATAGTTTGTTGTGTAATGGCATCAGACGCTGATTAATAACGCGTGCCTCGGNAAAACTGCCCTTCTG
978	2548	KCCJBXE01CN67Q	TAGATCGTCACAGGCGCGACTTTTGAACAGAGTAAGCCATCAAATATCCCTAAACTTTACAGCAAACCGGCATGCTTAAGCGCCGCTCTGACCGTCTCACGACCACTGTCGGTGATTGGTGTCATTGGCAGGCGCAGCGTATCGGTCGCCACAAGACCCAGTTCCTTACATGCCCATTTCACCGGGATTGGATTGGGTTCGACAAATAGTTTGTTGTGTAATGGCATCAGACGCTGATTAATAACGCGTGCCTCGGCAAAACTGCCCTTCTG
1041	2302	KCCJBXE01CTP4W	CCGGCTAACCCAGGCGCGACTTTTGAACAGAGTAAGCCATCAAATCTCCCTAAACTTTACAGCAAACCGGCATGCTTAAGCGCCGCTCTTACCGTCTCACGACCACTGTCGGTGATTGGTGTCATTGGCAGGCGCAGCGTATCGGTCGCCACAAGACCCAGTTCCTTACATGCCCATTTCACCGGGATTGGATTGGGTTCGACAAATAGTTTGTTGTGTAAATGGCATCAGACGCTGATTAATAACGCGTGCCTCGGCAAAATGCCCTTCTG
495	2453	KCCJBXE01BHSMF	CAAGTAAAGACAGGCGCGACTTTTGAACAGAGTAAGCCATCAAATCTCCCTAAACTTTACAGCAAACCGGCATGCTTAAGCGCCGCTCTGACCGTCTCACGACCACTGTCGGTGATTGGTGTCATTGGCAGGCGCAGCGTATCGGTCGCCACAAGACCCAGTTCCTTACATGCCCATTTCACCGGGATTGGATTGGGTTCGACAAATAGTTTGTTGTGTAATGGCATCAGACGCTGATTAATAACGCGTGCCTCGGNAAAACTGCCCTTCTG
1401	2997	KCCJBXE01DPCF7	TAGCCGTGTCCAGGCGCGACTTTTGAACAGAGTAAGCCATCAAATCTCCCTAAACTTTACAGCAAACCGGCATGCTTAAGCGCCGCTCTGACCGTCTCACGACCACTGTCGGTGATTGGTGTCATTGGCAGGCGCAGCGTATCGGTCGCCACAAGACCCAGTTCCTTACATGCCCATTTCACCGGGATTGGATTGGGTTCGACAAATAGTTTGTTGTGTAATGGCATCAGACGCTGATTAATAACGCGTGCCTCGGNAAAACTGCCCTTCTG
1085	3571	KCCJBXE01CXL6D	CAGTAAGAAGCAGGCGCGACTTTTGAACAGAGTAAGCCATCAAATCTCCCTAAACTTTACAGCAAACCGGCATGCTTAAGCGCCGCTCTGACCGTCTCACGACCACTGTCGGTGATTGGTGTCATTGGCAGGCGCAGCGTATCGGTCGCCACAATACCCAGTTCCTTACATGCCCATTTCACCGGGATTGGATTGGGTTCGACAAATAGTTTGTTGTGTAATGGCATCAGACGCTGATTAATAACGCGTGCCTGGCAAAACTGCCCTTCTG
656	1486	KCCJBXE01BVWPS	ACTTTATTCTCAGGCGCGACTTTTTGAACAGAGTAAGCCATCAAATCTCCCTAAACTTTACAGCAAACCGGCATGCTTAAGCGCCGCTCTGACCGTCTCACGACCACTGTCGGTGATTGGTGTCATTGGCAGGCGCAGCGTATCGGTCGCCACAAGACCCAGTTCCTTACATGCCCATTTCACCGGGATTGGATTGGGTTCGACAAATAGTTTGTTGTGTAATGGCATCAGACGCTGATTAATAACGCGTGCCTCGGNAAAACTGCCCTTCTG
146	164	KCCJBXE01AM3UE	TCGGAAAGTGCAGGCGCGACTTTTGAACAGAGTAAGCCATCAAATCTCCCTAAACTTTACAGCAAACCGGCATGCTTAAGCGCCGCTCTGACCGTCTCACGACCACTGTCGGTGATTGGTGTCATTGGCAGGCGCAGCGTATCGGTCGCCACAAGACCCAGTTCCTTACATGCCCATTTCACCGGGATTGGATTGGGTTCGACAAATAGTTTGTTGTGTAATGGCATCAGACGCTGATTAATAACGCGTGCCTCGGNAAAACTGCCCTTCTG
133	2051	KCCJBXE01ALZ7P	CACTGGGGGTCAGGCGCGACTTTTGAACAGAGTAAGCCATCAAATCTCCCTAAACTTTACAGCAAACCGGCATGCTTAAGCGCCGCTCTGACCGTCTAACGACCACTGTCGGTGATTGGTGTCATTGGCAGGCGCAGCGTATCGGTCGCCACAAGACCCAGTTCCTTACATGCCCATTTCACCGGGATTGGATTGGGTTCGACAAATAGTTTGTTGTGTAATGGCATCAGACGCTGATTAATAACGCGTGCCTCGGCAAATGCCCTTCTG
1204	2594	KCCJBXE01C71IS	TTCGTAGTGGCAGGCGCGACTTTTGAACAGAGTAAGCCATCAAATCTCCCTAAACTTTACAGCAAACCGGCATGCTTAAGCGCCGCTCTGACCGTCTCACGACCACTGTCGGTGATTGGTGTCATTGGCAGGCGCAGCGTATCGGTCGCCACAAGACCCAGTTCCTTACATGCCCATTTCACCGGGGATTGGATTGGGTTCGACAAATAGTTTGTTGTGTAATGGCATCAGACGCTGATTAATAACGCGTGCCTCGGNAAAACTGCCCTTCTG
940	745	KCCJBXE01CKTP3	CAGTAGTGGTCAGGCGCTACTTTTGAACAGAGTAAGCCATCAAATCTCCCTAAACTTTACAGCAAACCGGCATGCTTAAGCGCCGCTCTGACCGTCTCACGACCACTGTCGGTGATTGGTGTCATTGGCAGGCGCAGCGTATCGGTCGCCACAAGACCCAGTTCCTTACATGCCCATTTCACCGGGATTGGATTGGGTTCGACAAATAGTTTGTTGTGTAATGGCATCAGACGCTGATTAATAACGCGTGCCTGGCAAAATGCCCTTCTG
920	2777	KCCJBXE01CI32Z	ACGCTGATGTCAGGCGCGACTTTTGAACAGAGTAAGCCATCAAATCTCCCTAAACTTTACAGCAAACCGGCATGCTTAAGCGCCGCTCTGACCGTCTCGCGACCACTGTCGGTGATTGGTGTCATTGGCAGGCGCAGCGTATCGGTCGCCACAAGACCCAGTTCCTTACATGCCCATTTCACCGGGATTGGATTGGGTTCGACAAATAGTTTGTTGTGTAATGGCATCAGACGCTGATTAATAACGCGTGCCTCGGCAAAACTGCCCTTCTG
949	1112	KCCJBXE01CLMGA	ATGTACAGCTCGGCGNGACTTTTGAACAGAGTAAGCCATCAAATCTCCCTAAACTTTACAGCAAACCGGCATGCTTAAGCGCCGCTCTGACCGTCTCACGACCACTGTCGGTGATTGGTGTCATTGGCAGGCGCAGCGTATCGGTCGCCACAAGACCCAGTTCCTTACATGCCCATTTCACCGGGATTGGATTGGGTTCGACAAATAGTTTGTTGTGTAATGGCATCAGACGCTGATTAATAACGCGTGCCTGGCAAAATGCCCTTCTG
560	3013	KCCJBXE01BNIHJ	TGCTTCAAGACAGGCGCGACTTTTGAACAGAGTAAGCCATCAAATCTCCCTAAACTTTACAGCAAACCGGCATGCTTAAGCGCCGCTCTGACCGTCTCACGACCACTGTCGGTGATTGGTGTCATTGGCAGGCGCAGCGTATCGGTAGCCACAAGACCCAGTTCCTTACATGCCCATTTCACCGGGATTGGATTGGGTTCGACAAATAGTTTGTTGTGTAATGGCATCAGACGCTGATTAATAACGCGTGCCTGGCAAAACTGCCCTTCTG
1248	1941	KCCJBXE01DBV2V	CAGTTTCGACCAGGCGCGACTTTTGAACAGAGTAAGCCATCAAATCTCCCTAAACTTTACAGCAAACCGGCATGCTTAAGCGCCGCTCTGACCGTCTCACGACCACTGTCGGTGATTGGTGTCATTGGCAGGCGCAGCGTATCGGTCGCCACAAGACCCAGTTCCTTACATGCCCATTTCACCGGGATTGGATTGGGTTCGACAAATAGTTTGTTGTGTAATGGCATCAGACGCTGATTAATAACGCGTGCCTCGGNAAAACTGCCCTTCTG
803	1829	KCCJBXE01B8TKN	TTAAGCAGCTCAGGCGCGACTTTTGAACAGAGTAAGCCATCAAATCTCCCTAAACTTTACAGCAAACCGGCATGCTTAAGCGCCGCTCTGACCGTCTCACGACCACTGTCGGTGATTGGTGTCATTGGCAGGCGCAGCGTATCGGTCGCCACAAGACCCAGTTCCTTACATGCCCATTTCACCGGGATTGTATTGGGTTCGACAAATAGTTTGTTGTGTAATGGCATCAGACGCTGATTAATAACGCGTGCCTGGCAAAATGCCCTTCTG
1319	295	KCCJBXE01DH27D	CCCGTGTATCCAGGCGCGACTTTTGAACAGAGTAAGCCATCAAATCTCCCTAAACTTTACAGCAAACCGGCATGCTTAAGCGCCGCTCTGACCGTCTCACGACCACTGTCGGTGATTGGTGTCATTGGCAGGCGCAGCGTATCGGTCGCCACAAGACCCAGTTCCTTACATGCCCATTTCACCGGGATTGGATTGGGTTCGACAAATAGTTTGTTGTGTAATGGCATCAGACGCTGATTAATAACGCGTGCCTCGGNAAAACTGCCCTTCTG
650	583	KCCJBXE01BVC11	AATAATTCTACAGGCGCGACTTTTGAACAGAGTAAGCCATCAAATCTCCCTAAACTTTACAGCAAACCGGCATGCTTAAGCGCCGCTCTGACCGTCTCACGACCACTGTCGGTGATTGGTGTCATTGGCAGGCGCAGCGTATCGGTCGCCACAAGACCCAGTTCCTTACATGCCCATTTCACCGGGATTGGATTGGGTTCGACAAATAGTTTGTTGTGTAATGGCATCAGACGCTGATTAATAACGCGTGCCTCGGNAAAACTGCCCTTCTG
581	2475	KCCJBXE01BPCFX	ACGGGAATGACAGGCGCGACTTTTGAACAGAGTAAGCCATCAAATCTCCCTAAACTTTACAGCAAACCGGCATGCTTAAGCGCCGCTCTGACCGTCTCACGACCACTGTCGGTGATTGGTGTCATTGGCAGGCGCAGCGTATCGGTCGCCACAAGACCCAGTTCCTTACATGCCCATTTCACCGGGATTGGATTGGGTTCGACAAATAGTTTGTTGTGTAATGGCATCAGACGCTGATTAATAACGCGTGCCTCGGNAAAACTGCCCTTCTG
1131	2331	KCCJBXE01C1MLP	ATATTGCTGCCAGGCGCGACTTTTGAACAGAGTAAGCCATCAAATCTCCCTAAACTTTACAGCAAACCGGCATGCTTAAGCGCCGCTCTGACCGTCTCACGACCACTGTCGGTGATTGGTGTCATTGGCAGGCGCAGCGTATCGGTCGCCACAAGACCCAGTTCCTTACATGCCCATTTCACCGGGATTGGATTGGGTTCGACAAATAGTTTGTTGTGTAATGGCATCGGACGCTGATTAATAACGCGTGCCTGGCAAAACTGCCCTTCTG
476	3858	KCCJBXE01BF5NO	ACACCTCCAACAGGCGCGACTTTTGAACAGAGTAAGCCATCAAATCTCCCTAAACTTTACAGCAAACCGGCATGCTTAAGCGCCGCTCTGACCGTCTCACGACCACTGTCGGTGATTGGTGTCATTGGCAGGCGCAGCGTATCGGTCGCCACAAGCCCAGTTCCTTACATGCCCATTTCACCGGGATTGGATTGGGTTCGACAAATAGTTTGTTGTGTAATGGCATCAGACGCTGATTAACTAACGCGTGCCTCGGNAAAACTGCCCGTTCTG
1271	1040	KCCJBXE01DDV2Q	AGCGGCCGACCAGGCGCGACTTTTGAACAGAGTAAGCCATCAAATCTCCCTAAACTTTACAGCAAACCGGCATGCTTAAGCGCCGCTCTGACCGTCTCACGACCACTGTCGGTGATTGGTGTCATTGGCAGGCGCAGCGTATCGGTCGCCACAAGACCCAGTTCCTTACATGCCCATTTCACCGGGATTGGATTGGGTTCGACAAATAGTTTGTTGTGTAATGGCATCAGACGCTGATTAATAACGCGTGCCTCGGNAAAACTGCCCTTCTG
916	3446	KCCJBXE01CIRYG	TACGGCCCGCCAGGCGCGACTTTTGAACAGAGTAAGCCATCAAATCTCCCTAAACTTTACAGCAAACCGGCATGCTTAAGCGCCGCTCTGACCGTCTCACGACCACTGTCGGTGATTGGTGTCATTGGCAGGCGCAGCGTATCGGTCGCCACAAGACCCAGTTCCTTACATGCCCATTTCACCGGGATTTGATTGGGTTCGACAAATAGTTTGTTGTGTAATGGCATCAGACGCTGATTAATAACGCGTGCCTCGGCAAATGCCCTTCTG
619	1145	KCCJBXE01BSNIJ	TGGTCGCACTCAGGCGCGACTTTTGAACAGAGTAAGCCATCAAATCTCCCTAAAACTTTACAGCAAACCGGCATGCTTAAGCGCCGCTCTTACCGTCTCACGACCACTGTCGGTGATTGGTGTCATTGGCAGGCGCAGCGTATCGGTCGCCACCAAGACCCAGTTCCTTACATGCCCATTTCACCGGGATTGGATTGGGTTCGACAAATAGTTTGTTGTGTAATGGCATCAGACGCTGATTAATAACGCGTGCCTCGGCAAAACTGCCCTTCTG
793	492	KCCJBXE01B7WXQ	CATGTCAATTCAGGCGCGACTTTTGAACAGAGTAAGCCATCAAATCTCCCTAAACTTTACAGCAAACCGGCATGCTTAAGCGCCGCTCTGACCGTCTCACGACCACTGTCGGTGATTGGTGTCATTGGCAGGCGCAGCGTATCGGTCGCCACAAGACCCAGTTCCTTACATGCCCATTTCACCGGGATTGGATTGGGTTCGACAAATAGTTTGTTGTGTAATGGCATCAGATGCTGATTAATAACGCGTGCCTCGCAAAACTGCCCTTCTG
1464	2397	KCCJBXE01DUU3J	CTTTGGTTCTCAGGCGCGACTTTTGAACAGAGTAAGCCATCAAATCTCCCTAAACTTTACAGCAAACCGGCATGCTTAAGCGCCGCTCTGACCGTCTCACGACCACTGTCGGTGATTGGTGTCATTGGCAGGCGCAGCGTATCGGTCGCCACAAGACCCAGTTCCTTACATGCCCATTTCACCGGGATTGGATTGGGTTCGACAAATAGTTTGTTGTGTAATGGCATCAGACGCTGATTAATAACGCGTGCCTCGGNAAAACTGCCCTTCTG
1332	1841	KCCJBXE01DI9HF	AGCCTAACAACAGGCGCGACTTTTGAACAGAGTAAGCCATCAAATCTCCCTAAACTTTACAGCAAACCGGCATGCTTAAGCGCCGCTCTGACCGTCTCACGACCACTGTCGGTGATTGGTGTCATTGGCAGGCGCAGCGTATCGGTCGCCACAAGACCCAGTTCCTTACATGCCCATTTCACCGGGATTGGATTGGGTTCGACAAATAGTTTGTTGTGTAATGGCATCAGACGCTGATTAATAACGCGTGCCTCGGNAAAACTGCCCTTCTG
493	3083	KCCJBXE01BHMSD	CAAGTCTGGACAGGCGCGACTTTTGAACAGAGTAAGCCATCAAATCTCCCTAAACTTTACAGCAAACCGGCATGCTTAAGCGCCGCTCTGACCGTCTCACGAACACTGTCGGTGATTGGTGTCATTGGCAGGCGCAGCGTATCGGTCGCCACAAGACCCAGTTCCTTACATGCCCATTTCACCGGGATTGGATTGGGTTCGACAAATAGTTTGTTGTGTAATGGCATCAGACGCTGATTAATAACGCGTGCCTGGCAAAACTGCCCTTCTG
6	2329	KCCJBXE01AAU1N	TAATCACCGACAGGCGCGACTTTTGAACAGAGTAAGCCATCAAATCTCCCTAAACTTTACAGCAAACCGGCATGCTTAAGCGCCGCTCTGACCGTCTCACGACCACTGTCGGTGATTGGTGTCATTGGCAGGCGCAGCGTATCGGTCGCCACAAGACCCAGTTCCTTACATGCCCATTTCACCGGGATTGGATTGGGTTCGACAAATAGTTTGTTGTGTAATGGCATCAGACGCTTATAATAACGCGTGCCTCGGCAAATGCCCTTCTG
807	3520	KCCJBXE01B87IQ	TCAGTCCCATCAGGCGCGACTTTTGAACAGAGTAAGCCATCAAATCTCCCTAAACTTTACAGCAAACCGGCATGCTTAAGCGCCGCTCTGACCGTCTCACGACCACTGTCGGTGATTGGTGTCATTGGCAGGCGCAGCGTATCGGTCGCCACAAGACCCAGTTCCTTACATGCCCATTTCACCGGGATTGGATTGGGTTCGACAAATAGTTTGTTGTGTAATGGTATCAGACGCTGATTAATAACGCGTGCCTCGGCAAAACTGCCCTTCTG
649	1211	KCCJBXE01BVADP	TCCTTCAACTCAGGCGCGACTTTTGAACAGAGTAAGCCATCAAATCTCCCTAAACTTTACAGCAAACCGGCATGCTTAAGCGCCGCTCTGACCGTCTCACGACCACTGTCGGTGATTGGTGTCATTGGCAGGCGCAGCGTATCGGTCGCCACAAGACCCAGTTCCTTACATGCCCATTTCACCGGGATTGGATTGGGTTCGACAAATAGTTTGTTGTGTAATGGCATCAGACGCTGATTAATAACGCGTGCCTCGGNAAAACTGCCCTTCTG
1078	773	KCCJBXE01CWXV7	TAGCTAAGGACAGGCGCGACTTTTGAACAGAGTAAGCCATCAAATCTCCCTAAACTTTACAGCAAACCGGCATGCTTAAGCGCCGCTCTGACCGTCTCACGACCACTGTCGGTGATTGGTGTCATTGGCAGGCGCAGCGTATCGGTCGCCACAAGACCCAGTTCCTTACATGCCCATTTCACCGGGATTGGATTGGGTTCGACAAATAGTTTGTTGTGTAATGGCATCAGACGCTGATTAACTAACGCGTGCCTCGGNAAAACTGCCCTTCTG
1368	2034	KCCJBXE01DMFES	CACGTACGCTCAGGCGCGACTTTTGAACAGAGTAAGCCATCAAAATCTCCCTAAAACTTTACAGCAAACCGGACATGCTTAAGCGCCGCTCTGACCGTCTCACGACCACTGTCGGTGATTGGTGTCATTGGCAGGCGCAGCATATCGGTCGCCACAAGACCCAGTTCCTTACATGCCCATTTCACCGGGATTGGATTGGGTTCGACAAATAGTTTGTTGTGTAATGGCATCAGACGCTGATTAACTAACGCGTGCCTCGGCAAAACTGCCCTTCTG
123	2297	KCCJBXE01AK4SR	TACAGTCACCCAGGCGCGACTTTTGAACAGAGTAAGCCATCAAATCTCCCTAAACTTTACAGCAAACCGGCATGCTTAAGCGCCGCTCTGACCGTCTCACGACCACTGTCGGTGATTGGTGTCATTGGCAGGCGCAGCGTATCGGTCGCCACAAGACCCAGTTCCTTACATGCCCATTTCACCGGGATTGGATTGGGTTCGACAAATAGTTTGTTGTGTAATGGCATCAGACGCTGATTAATAACGCGTGCCTCGGNAAAACTGCCCTTCTG
1386	2722	KCCJBXE01DN0TW	ACGGCTCATTCAGGCGCGACTTTTGAACAGAGTAAGCCATCAAATCTCCCTAAACTTTACAGCAAACCGGCATGCTTAAGCGCCGCTCTGACCGTCTCACGACCACTGTAGGTGATTGGTGTCATTGGCAGGCGCAGCGTATCGGTCGCCACAAGACCCAGTTCCTTACATGCCCATTTCACCGGGATTGGATTGGGTTCGACAAATAGTTTGTTGTGTAATGGCATCAGACGCTGATTAATAACGCGTGCCTGGCAAAACTGCCCTTCT
371	3093	KCCJBXE01A6W7R	ATCCTCGAACCAGGCGCGACTTTTGAACAGAGTAAGCCATCAAATCTCCCTAAACTTTACAGCAAACCGGCATGCTTAAGCGCCGCTCTGACCGTCTCACGACCACTGTCGGTGATTGGTGTCATTGGCAGGCGCAGCGTATCGGTCGCCACAAGACCCAGTTCCTTACATGCCCATTTCACCGGGGATTGGATTGGGTTCGACAAATAGTTTGTTGTGTAATGGCATCAGACGCTGATTAATAACGCGTGCCTCGGNAAAACTGCCCTTCTG
33	3122	KCCJBXE01AC8ZO	TGGGAGTGACCAGGCGGCGACTTTTGAACAGAGTAAGCCATCAAATCTCCCTAAACTTTACAGCAAACCGGCATGCTTAAGCGCCGCTCTGACCGTCTCACGACCACTGTCGGTGATTGGTGTCATTGGCAGGCGCAGCGTATCGGTCGCCACAAGACCCAGTTCCTTACATGCCCATTTCACCGGGGATTGGATTGGGTTCGACAAATAGTTTGTTGTGTAATGGCATCAGACGCTGATTAATAACGCGTGCCTCGGNAAAACTGCCCTTCTG
335	1054	KCCJBXE01A3PU4	TGGTCCGTTACAGGCGCGACTTTTGAACAGAGTAAGCCATCAAATCTCCCTAAACTTTACAGCAAACCGGCATGCTTAAGCGCCGCTCTGACCGTCTCACGACCACTGTCGGTGATTGGTGTCATTGGCAGGCGCAGCGTATCGGTCGCCACAAGACCCAGTTCCTTACATGCCCATTTCACCGGGATTGGATTGGGTTCTACAAATAGTTTGTTGTGTAATGGCATCAGACGCTGATTAATAACGCGTGCCTCGGCAAATGCCCTTCTG
107	587	KCCJBXE01AJOWT	CAGTTGTGCTCAGGCGCGACTTTTTAACAGAGTAAGCCATCAAATCTCCCTAAACTTTACAGCAAACCGGCATGCTTAAGCGCCGCTCTGACCGTCTCACGACCACTGTCGGTGATTGGTGTCATTGGCAGGCGCAGCGTATCGGTCGCCACAAGACCCAGTTCCTTACATGCCCATTTCACCGGGATTGGATTGGGTTCGACAAATAGTTTGTTGTGTAATGGCATCAGACGCTGATTAATAACGCGTGCCTGGCAAAACTGCCCTTCTG
1462	198	KCCJBXE01DUM2W	CCTTGGGTGTCAGGCGCGACTTTTGAACAGAGTAAGCCATCAAATCTCCCTAAACTTTACAGCAAACCGGCATGCTTAAGCGCCGCTCTGACCGTCTCACGACCACTGTCGGTGATTGGTGTCATTGGCAGGCGCAGCGTATCGGTCGCCACAAGACCCAGTTCCTTACATGCCCATTTCACCGGGATTGGATTGGGTTCGACAAATAGTTTGTTGTGTAATGGCATCAGACGCTGATTAACTAACGCGTGCCTCGGNAAAACTGCCCTTCTG
280	3879	KCCJBXE01AYX7T	CCTGCACCCACAGGCGCGACTTTTGAACAGAGTAAGCCATCAAATCTCCCTAAACTTTACAGCAAACCGGCATGCTTAAGCGCCGCTCTGACCGTCTCACGACCACTGTCGGTGATTGGTGTCATTGGCAGGCGCAGCGTATCGGTCGCCACAAGACCCAGTTCCTTACATGCCCATTTCACCGGGATTGGATTGGGTTCTACAAATAGTTTGTTGTGTAATGGCATCAGACGCTGATTAATAACGCGTGCCTGGCAAAACTGCCCTTCTG
937	2320	KCCJBXE01CKLGI	TAGTACCGTTCAGGCGCGACTTTTTAACAGAGTAAGCCATCAAATCTCCCTAAACTTTACAGCAAACCGGCATGCTTAAGCGCCGCTCTGACCGTCTCACGACCACTGTCGGTGATTGGTGTCATTGGCAGGCGCAGCGTATCGGTCGCCACAAGACCCAGTTCCTTACATGCCCATTTCACCGGGATTGGATTGGGTTCGACAAATAGTTTGTTGTGTAATGGCATCAGACGCTGATTAATAACGCGTGCCTCGGCAAAACTGCCCTTCTG
36	1752	KCCJBXE01ADHEY	CGGGGCGTTGTCAGGCGCGACTTTTGAACAGAGTAAGCCATCAAATCTCCCTAAACTTTACAGCAAACCGGCATGCTTAAGCGCCGCTCTGACCGTCTCACGACCACTGTCGGTGATTGGTGTCATTGGCAGGCGCAGCGTATCGGTCGCCACAAGACCCAGTTCCTTACATGCCCATTTCACCGGGATTGGATTGGGTTCGACAAATAGTTTGTTGTGTAATGGCATCAGACGCTGATTAATAACGCGTGCCTCGGNAAAACTGCCCTTCTG
1042	4030	KCCJBXE01CTUMO	TGGTCACTTTCAGGCGCGACTTTTGAACAGAGTAAGCCATCAAATCTCCCTAAACTTTACAGCAAACCGGCATGCTTAAGCGCCGCTCTGACCGTCTCACGACCACTGTCGGTGATTGGTGTCATTGGCAGGCGCAGCGTATCGGTCGCCACAAGACCCAGTTCCTTACATGCCCATTTCACCGGGGATTGGATTGGGTTCGACAAATAGTTTGTTGTGTAATGGCATCAGACGCTGATTAATAACGCGTGCCTCGGNAAAACTGCCCTTCTG
892	986	KCCJBXE01CGL7G	TCGTCCGAAACAGGCGCGACTTTTGAACAGAGTAAGCCATCAAATCTCCCTAAACTTTACAGCAAACCGGCATGCTTAAGCGCCGCTCTGACCGTCTCACGACCACTGTCGGTGATTGGTGTCATTGGCAGGCGCAGCGTATCGGTCGCTACAAGACCCAGTTCCTTACATGCCCATTTCACCGGGATTGGATTGGGTTCGACAAATAGTTTGTTGTGTAATGGCATCAGACGCTGATTAATAACGCGTGCCTCGGCAAATGCCCTTCTG
736	1713	KCCJBXE01B2XQB	TAATTCTGCTCAGGCGCGACTTTTGAACAGAGTAAGCCATCAAATCTCCCTAAACTTTACAGCAAACCGGCATGCTTAAGCGCCGCTCTGACCGTCTCACGACCACTGTCGGTGATTGGTGTCATTGGCAGGCGCAGCGTATCGGTCGCCACAAGACCCAGTTCCTTACATGCCTATTTCACCGGGATTGGATTGGGTTCGACAAATAGTTTGTTGTGTAATGGCATCAGACGCTGATTAATAACGCGTGCCTGGCAAAACTGCCCTTCTG
1007	3738	KCCJBXE01CQRSC	TCCGACTTTTGAACAGAGTAAGCCATCAAATCTCCCTAAACTTTACAGCAAACCGGCATGCTTAAGCGCCGCTCTGACCGTCTCACGACCACTGTCGGTGATTGGTGTCATTGGCAGGCGCAGCGTATCGGTCGCCACAAGACCCAGTTCCTTACATGCCCATTTCACCGGGGATTGGATTGGGTTCGACAAATAGTTTGTTGTGTAAATGGCATCAGACTCTGATTAATAACGCGTGCCTCGGCAAAACTGCCCTTCTG
129	3241	KCCJBXE01ALOHN	TGGCTCGGAACAGGCGCGACTTTTGAACAGAGTAAGCCATCAAATCTCCCTAAACTTTACAGCAAACCGGCATGCTTAAGCGCCGCTCTGACCGTCTCACGACCACTGTCGGTGATTGGTGTCATTGGCAGGCGCAGCGTATCGGTCGCCACAAGACCCAGTTCCTTACATGTCCATTTCACCGGGATTGGATTGGGTTCGACAAATAGTTTGTTGTGTAATGGCATCAGACGCTGATTAATAACGCGTGCCTCGGCAAAACTGCCCTTCTG
869	1967	KCCJBXE01CEL9T	AGCTGATTCTCAGGCGCGACTTTTGAACAGAGTAAGCCATCAAATCTCCCTAAACTTTACAGCAAACCGGCATGCTTAAGCGCCGCTCTGACCGTCTCACGACCACTGTAGGTGATTGGTGTCATTGGCAGGCGCAGCGTATCGGTCGCCACAAGACCCAGTTCCTTACATGCCCATTTCACCGGGATTGGATTGGGTTCGACAAATAGTTTGTTGTGTAATGGCATCAGACGCTGATTAATAACGCGTGCCTCGGCAAAACTGCCCTTCTG
736	3189	KCCJBXE01B2YVB	ATAAGTTATACAGGCGCGACTTTTGAACAGAGTAAGCCATCAAATCTCCCTAAACTTTACAGCAAACCGGCATGCTTAAGCGCCGCTCTGACCGTCTCACGACCACTGTCGGTGATTGGTGTCATTGGCAGGCGCAGCGTATAGGTCGCCACAAGACCCAGTTCCTTACATGCCCATTTCACCGGGATTGGATTGGGTTCGACAAATAGTTTGTTGTGTAATGGCATCAGACGCTGATTAATAACGCGTGCCTCGGCAAAACTGCCCTTCTG
466	3642	KCCJBXE01BE9VW	TACAAAGCTTCAGGCGCGACTTTTGAACAGAGTAAGCCATCAAATCTCCCTAAACTTTACAGCAAACCGGCATGCTTAAGCGCCGCTCTGACCGTCTCACGACCACTGTCGGTGATTGGTGTCATTGGCAGGCGCAGCGTATCGGTCGCCACAAGACCCAGTTCCTTACATGCCCATTTCACCGGGATTGGATTGGGTTCGACAAATAGTTTGTTGTGTAATGGCATCAGACGCTGATTAATAACGCGTGCCTCGGNAAAACTGCCCTTCTG
1342	3526	KCCJBXE01DJ6D0	AAGGCGCCTCCAGGCGCGACTTTTGAACAGAGTAAGCCATCAAATCTCCCTAAACTTTACAGCAAACCGGCATGCTTAAGCGCCGCTCTGACCGTCTCACGACCACTGTCGGTGATTGGTGTCATTGGCAGGCGCAGCGTATCGGTCGCCACAAGACCCAGTTCCTTACATGCCCATTTCACCGGGATTGGATTGGGTTCGACAAATAGTTTGTTGTGTAATGGCATCAGACGCTGATTAATAACGCGTGCCTCGGNAAAACTGCCCTTCTG
787	3231	KCCJBXE01B7F25	AGGTGACCTACAGGCGCGACTTTTGAACAGAGTAAGCCATCAAATCTCCCTAAACTTTACAGCAAACCGGCATGCTTAAGCGCCGCTCTGACCGTCTCACGACCACTGTCGGTGATTGGTGTCATTGGCAGGCGCAGCGTATCGGTCGCCACAAGACCCAGTTCCTTACATGCCCATTTCACCGGGATTGGATTGGGTTCGACAAATAGTTTGTTGTGTAATGGCATCAGACGCTTATTAATAACGCGTGCCTCGGCAAAACTGCCCTTCTG
248	2021	KCCJBXE01AV3NB	AGGTCAAGTTCAGGCGCGACTTTTGAACAGAGTAAGCCATCAAATCTCCCTAAACTTTACAGCAAACCGGCATGCTTAAGCGCCGCTCTGACCGTCTCACGACCACTGTCGGTGATTGGTGTCATTGGCAGGCGCAGCGTATCGGTCGCCACAAGACCCAGTTCCTTACATGCCCATTTCACCGGGATTGGATTGGGTTCGACAAATAGTTTGTTGTGTAATGGCATCAGACGCTGATTAATAACGCGTGCCTCGGNAAAACTGCCCTTCTG
1432	607	KCCJBXE01DR0KX	AAGAGAAGGGCAGGCGCGACTTTTGAACAGAGTAAGCCATCAAATCTCCCTAAACTTTACAGCAAACCGGCATGCTTAAGCGCCGCTCTGACCGTCTCACGACCACTGTCGGTGATTGGTGTCATTGGCAGGCGCAGCGTATCGGTCGCCACAAGACCCAGTTCCTTACATGCCCATTTCACCGGGATTGGATTGGGTTAGACAAATAGTTTGTTGTGTAATGGCATCAGACGCTGATTAATAACGCGTGCCTCGGCAAAACTGCCCTTCTG
236	2292	KCCJBXE01AU1XI	ACTGTTAGGTCAGGCGCGACTTTTGAACAGAGTAAGCCATCAAATCTCCCTAAACTTTACAGCAAACCGGCATGCTTAAGCGCCGCTCTGACCGTCTCACGACCACTGTCGGTGATTGGTGTCATTGGCAGGCGCAGCGTATCGGTCGCCACAAGACCCAGTTCCTTACATGCCCATTTCACCGGGATTGGATTGGGTTCGACAAATAGTTTGTTGTGTAATGGCATCAGACGCTGATTAATAACGCGTGCCTCGGNAAAACTGCCCTTCTG
1431	3809	KCCJBXE01DRZV3	TAGTCATTTCAGGCGCGACTTTTGAACAGAGTAAGCCATCAAATCTCCCTAAACTTTACAGCAAACCGGCATGCTTAAGCGCCGCTCTGACCGTCTCACGACCACTGTCGGTGATTGGTGTCATTGGCAGGCGCAGCGTATCGGTCGCCACAAGACCCAGTTCCTTACATGCCCATTTCACCGGGATTGGATTGGGTTCGACAAATAGTTTGTTGTGTAATGGCATCAGACGCTGATTAATAACGCGTGCCTCGGNAAAACTGCCCTTCTG
1412	3088	KCCJBXE01DQBAA	CAGCTAACCTCAGGCGCGACTTTTGAACAGAGTAAGCCATCAAATCTCCCTAAACTTTACAGCAAACCGGCATGCTTAAGCGCCGCTCTGACCGTCTCACGACCACTGTCGGTGATTGGTGTCATTGGCAGGCGCAGCGTATCGGTCGCCACAAGACCCAGTTCCTTACATGCCCATTTCACCGGGATTGGATTGGGTTCTACAAATAGTTTGTTGTGTAATGGCATCAGACGCTGATTAATAACGCGTGCCTGGCAAAACTGCCCTTCTG
189	2579	KCCJBXE01AQXLX	TGGTCCTGGACAGGCGCGACTTTTGAACAGAGTAAGCCATCAAATCTCCCTAAACTTTACAGCAAACCGGCATGCTTAAGCGCCGCTCTGACCGTCTCACGACCACTGTCGGTGATTGGTGTCATTGGCAGGCGCAGCGTATCGGTCGCCACAAGACCCAGTTCCTTACATGCCCATTTCACCGGGATTGGATTGGGTTCGACAAATAGTTTGTTGTGTAATGGCATCAGACGCTGATTAATAACGCGTGCCTCGGNAAAACTGCCCTTCTG
382	3876	KCCJBXE01A7WK2	TCGAGCCTGCCAGGCGCGACTTTTGAACAGAGTAAGCCATCAAATCTCCCTAAACTTTACAGCAAACCGGCATGCTTAAGCGCCGCTCTGACCGTCTCACGACCACTGTCGGTGATTGGTGTCATTGGCAGGCGCAGCGTATCGGTCGCCACAAGACCCAGTTCCTTACATGCCCATTTCACCGGGATTGGATTGGGTTCGACAAATAGTTTGTTGTGTAATGGCATCAGACGCTGATTAATGACGCGTGCCTCGGCAAAACTGCCCTTCTG
1398	1693	KCCJBXE01DO1YN	CTGTTAATAACAGGCGCGACTTTTGAACAGAGTAAGCCATCAAATCTCCCTAAACTTTACAGCAAACCGGCATGCTTAAGCGCCGCTCTGACCGTCTCACGACCACTGTCGGTGATTGGTGTCATTGGCAGGCGCAGCGTATCGGTCGCCACAAGACCCAGTTCCTTACATGCCCATTTCACCGGGATTGGATTGGGTTCGACAAATAGTTTGTTGTGTAATGGCATCAGACGCTGATTAATAACGCGTGCCTCGGNAAAACTGCCCTTCTG
72	42	KCCJBXE01AGLVG	CTATAGGTAAACAGGCGCGACTTTGAACAGAGTAAGCCATCAAATCTCCCTAAACTTTACAGCAAACCGGCATGCTTAAGCGCCGCTCTGACCGTCTCACGACCACTGTCGGTGATTGGTGTCATTGGCAGGCGCAGCGTATCGGTCGCCACAAGACCCAGTTCCTTACATGCCCATTTCACCGGGATTGGATTGGGTTCGACAAATAGTTTGTTGTGTAATGGCATCAGACGCTGATTAATAACGCGTGCCTCTGCAAAATGCCCTTCTG
458	1146	KCCJBXE01BEIOC	TAGGCTTGCACAGGCGCGACTTTTGAACAGAGTAAGCCATCAAATCTCCCTAAACTTTACAGCAAACCGGCATGCTTAAGCGCCGCTCTGACCGTCTCACGACCACTGTCGGTGATTGGTATCATTGGCAGGCGCAGCGTATCGGTCGCCACAAGACCCAGTTCCTTACATGCCCATTTCACCGGGATTGGATTGGGTTCGACAAATAGTTTGTTGTGTAATGGCATCAGACGCTGATTAATAACGCGTGCCTGGCAAAATGCCCTTCTG
241	2446	KCCJBXE01AVHUO	ACGCGCGTGTCAGGCGCGACTTTTGAACAGAGTAAGCCATCAAATCTCCCTAAACTTTACAGCAAACCGGCATGCTTAAGCGCCGCTCTGACCGTCTCACGACCACTGTCGGTGATTGGTGTCATTGGCAGGCGCAGCGTATCGGTCGCCACAAGACCCAGTTCCTTACATGCCCATTTCACCGGGATTGGATTGGGTTCTACAAATAGTTTGTTGTGTAATGGCATCAGACGCTGATTAATAACGCGTGCCTGGCAAAACTGCCCTTCTG
1290	3657	KCCJBXE01DFL47	TTGTAAATAACAGGCGCGACTTTTGAACAGAGTAAGCCATCAAATCTCCCTAAACTTTACAGCAAACCGGCATGCTTAAGCGCCGCTCTGACCGTCTCACGACCACTGTCGGTGATTGGTGTAATTGGCAGGCGCAGCGTATCGGTCGCCACAAGACCCAGTTCCTTACATGCCCATTTCACCGGGATTGGATTGGGTTCGACAAATAGTTTGTTGTGTAATGGCATCAGACGCTGATTAATAACGCGTGCCTGGCAAAATGCCCTTATG
248	1790	KCCJBXE01AV3GW	CGATTGTTTCAGGCGCGACTTTTGAACAGAGTAAGCCATCAAATCTCCCTAAACTTTACAGCAAACCGGCATGCTTAAGCGCCGCTCTGACCGTCTCACGACCACTGTCGGTGATTGGTGTCATTGGCAGGCGCAGCGTATCGGTCGCCACAAGACCCAGTTCCTTACATGCCCATTTCACCGGGATTGGATTGGGTTCGACAAATAGTTTGTTGTGTAATGGCATCAGACGCTGATTAATAACGCGTGCCTCGGNAAAACTGCCCTTCTG
224	3802	KCCJBXE01AT054	TGGGCGAAGCCAGGCGCGACTTTTTGAACAGAGTAAGCCATCAAATCTCCCTAAACCTTTACAGCAAACCGGCATGCTTAAGCGCCGCTCTGACCGTCTCACGACCACTGTCGGTGATTGGTGTCATTGGCAGGCGCAGCGTATCGGTCGCCACAAGACCCAGTTCCTTACATGCCCATTTCACCGGGGATTGGATTGGGTTCGACAAATAGTTTGTTGTGTAATGGCATCAGACGCTGATTAATAACGCGTGCCTCGGNAAAACTGCCCTTCTG
970	1482	KCCJBXE01CNG3W	TGGGCTGGTCAGGCGCGACTTTTGAACAGAGTAAGCCATCAAATCTCCCTAAACTTTACAGCAAACCGGCATGCTTAAGCGCCGCTCTGACCGTCTCACGACCACTGTCGGTGATTGGTGTCATTGGCAGGCGCAGCGTATCGGTCGCCACAAGACCCAGTTCCTTACATGCCCATTTCACCGGGATTGGATTGGGTTCGACAAATAGTTTGTTGTGTAATGGCATCAGACGCTGATTAACTAACGCGTGCCTCGGNAAAACTGCCCTTCTG
1061	921	KCCJBXE01CVF93	AAGCCAACACCAGGCGCGACTTTTGAACAGAGTAAGCCATCAAATCTCCCTAAACTTTACAGCAAACCGGCATGCTTAAGCGCCGCTCTGACCGTCTCACGACCACTGTCGGTGATTGGTGTCATTGGCAGGCGCAGCGTATCGGTCGCCACAAGACCCAGTTCCTTACATGCCCATTTCACCGGGATTGGATTGGGTTCGACAAATAGTTTGTTGTGTAATGGCATCAGACGCTGATTAATAACGCGTGCCTCGGNAAAACTGCCCTTCTG
16	3438	KCCJBXE01ABRH8	AGGGTCAGCCCAGGCGCGACTTTTGAACAGAGTAAGCCATCAAATCTCCCTAAACTTTACAGCAAACCGGCATGCTTAAGCGCCGCTCTGACCGTCTCACGACCACTGTCGGTGATTGGTGTCATTGGCAGGCGCAGCGTATCGGTCGCCACAAGACCCAGTTCCTTACATGCCCATTTCACCGGGATTGGATTGGGTTCGACAAATAGTTTGTTGTGTAATGGCATCAGACGCTGATTAATAACGCGTGCCTCGGNAAAACTGCCCTTCTG
1257	2027	KCCJBXE01DCOK9	TGCTTCGGCCCAGGCGCGACTTTTGAACAGAGTAAGCCATCAAATCTCCCTAAACTTTACAGCAAACCGGCATGCTTAAGCGCCGCTCTGACCGTCTCACGACCACTGTCGGTGATTGGTGTCATTGGCAGGCGCAGCGTATCGGTCGCCACAAGACCCAGTTCCTTACATGCCCATTTCACCGGGATTGGATTGGGTTCGACAAATAGTTTGTTGTGTAATGGCATCAGACGCTGATTAATAACGCGTGCCTCGGNAAAACTGCCCTTCTG
1062	867	KCCJBXE01CVJED	AAATCTGTTCCAGGCGCGACTTTTGAACAGAGTAAGCCATCAAATCTCCCTAAACTTTACAGCAAACCGGCATGCTTAAGCGCCGCTCTGACCGTCTCACGACCACTGTCGGTGATTGGTGTCATTGGCAGGCGCAGCGTATCGGTCGCCACAAGACCCAGTTCCTTACATGCCCATTTCACCGGGATTGGATTGGGTTCGACAAATAGTTTGTTGTGTAATGGCATCAGACGCTGATTAATAACGCGTGCCTCGGNAAAACTGCCCTCTG
1257	2074	KCCJBXE01DCOMK	TATATTCGCCCAGGCGCGACTTTTGAACAGAGTAAGCCATCAAATCTCCCTAAACTTTACAGCAAACCGGCATGCTTAAGCGCCGCTCTGACCGTCTCACGACCACTGTCGGTGATTGGTGTCATTGGCAGGCGCAGCGTATCGGTCGCCACAAGACCCAGTTCCTTACATGCCCATTTCACCGGGATTGGATTGGGTTCGACAAATAGTTTGTTGTGTAATGGCATCAGACGCTGATTAATAACGCGTGCCTCGGNAAAACTGCCCTTCTG
328	2761	KCCJBXE01A2413	TAGCTTAGGCCAGGCGCGACTTTTGAACAGAGTAAGCCATCAAATCTCCCTAAACTTTACAGCAAACCGGCATGCTTAAGCGCCGCTCTGACCGTCTCACGACCACTGTCGGTGATTGGTGTCATTGGCAGGCGCAGCGTATCGGTCGCCACAAGACCCAGTTCCTTACATGCCCATTTCACCGGGATTGGATTGGGTTCGACAAATAGTTTGTTGTGTAATGGCATCAGACGCTGATTAATAACGCGTGCCTCGGNAAAACTGCCCTTCTG
739	1192	KCCJBXE01B26S6	TGGTAATTGCCAGGCGCGACTTTTGAACAGAGTAAGCCATCAAATCTCCCTAAACTTTACAGCAAACCGGCATGCTTAAGCGCCGCTCTGACCGTCTCACGACCACTGTCGGTGATTGGTGTCATTGGCAGGCGCAGCGTATCGGTCGCCACAAGACCCAGTTCCTTACATGCCCATTTCACCGGGATTGGATTGGGTTCGACAAATAGTTTGTTGTGTAATGGCATCAGACGCTGATTAATAACGCGTGCCTCGGNAAAACTGCCCTTCTG
596	1789	KCCJBXE01BQNBJ	ACGCGCGTGTCAGGCGCGACTTTTGAACAGAGTAAGCCATCAAATCTCCCTAAACTTTACAGCAAACCGGCATGCTTAAGCGCCGCTCTGACCGTCTCACGACCACTGTCGGTGATTGGTGTCATTGGCAGGCGCAGCGTATCGGTCGCCACAAGACCCAGTTCCTTACATGCCCATTTCACCGGGATTGGATTGGGTTCTACAAATAGTTTGTTGTGTAATGGCATCAGACGCTGATTAATAACGCGTGCCTCGGCAAAACTGCCCTTCTG
44	1783	KCCJBXE01AD6P1	TGGAATTGTACAGGCGCGACTTTTGAACAGAGTAAGCCATCAAATCTCCCTAAACTTTACAGCAAACCGGCATGCTTAAGCGCCGCTCTGACCGTCTCACGACCACTGTCGGTGATTGGTGTCATTGGCAGGCGCAGCGTATCGGTCGCCACAAGACCCAGTTCCTTACATGCCCATTTCACCGGGGATTGGATTGGGTTCGACAAATAGTTTGTTGTGTAATGGCATCAGACGCTGATTAATAACGCGTGCCTCGGNAAAACTGCCCTTCTG
318	1628	KCCJBXE01A18KU	TCCGTGTCTCCAGGCGCGACTTTTGAACAGAGTAAGCCATCAAATCTCCCTAAACTTTACAGCAAACCGGCATGCTTAAGCGCCGCTCTGACCGTCTCACGACCACTGTCGGTGATTGGTGTCATTGGCAGGCGCAGCGTATCGGTCGCCACAAGACCCAGTTCCTTACATGCCCATTTCACCGGGATTGGATTGGGTTCGACAAATAGTTTGTTGTGTAATGGCATCAGACGCTGATTAATAACGCGTGCCTCGGNAAAACTGCCCTTCTG
861	2165	KCCJBXE01CDW43	TGGTGGGGTTCAGGCGCGACTTTTGAACAGAGTAAGCCATCAAATCTCCCTAAACTTTACAGCAAACCGGCATGCTTAAGCGCCGCTCTGACCGTCTCACGACCACTGTCGGTGATTGGTGTCATTGGCAGGCGCAGCGTATCGGTCGCCACAAGACCCAGTTCCTTACATGCCCATTTCATCGGGATTGGATTGGGTTCGACAAATAGTTTGTTGTGTAATGGCATCAGACGCTGATTAATAACGCGTGCCTCGGCAAATGCCCTTCTG
123	863	KCCJBXE01AK3OX	TCGGGTCGAGTCAGGCGCGACTTTTGAACAGAGTAAGCCATCAAATCTCCCTAAACTTTACAGCAAACCGGCATGCTTAAGCGCCGCTCTGACCGTCTCACGACCACTGTCGGTGATTGGTGTCATTGGCAGGCGCAGCGTATCGGTCGCCACAAGACCCAGTTCCTTACATGCCCATTTCACCGGGATTGGATTGGGTTCGACAAATAGTTTGTTGTGTAATGGCATCAGACGCTGATTAATAACGCGTGCCTCGGNAAAACTGCCCTTCTG
833	2416	KCCJBXE01CBGUA	CCTAACAATTCAGGCGCGACTTTTGAACAGAGTAAGCCATCAAATCTCCCTAAACTTTACAGCAAACCGGCATGCTTAAGCGCCGCTCTGACCGTCTCACGACCACTGTAGGTGATTGGTGTCATTGGCAGGCGCAGCGTATCGGTCGCCACAAGACCCAGTTCCTTACATGCCCATTTCACCGGGATTGGATTGGGTTCGACAAATAGTTTGTTGTGTAATGGCATCAGACGCTGATTAATAACGCGTGCCTCGGCAAAACTGCCCTTCTG
58	1467	KCCJBXE01AFEP5	TCGAAGTAGCCAGGCGCGACTTTTGAACAGAGTAAGCCATCAAATCTCCCTAAACTTTACAGCAAACCGGCATGCTTAAGCGCCGCTCTGACCGTCTCACGACCACTGTCGGTGATTGGTGTCATTGGCAGGCGCAGCGTATCGGTCGCCACAAGACCCAGTTCCTTACATGCCCATTTCACCGGGATTGGATTGGGTTCGACAAATAGTTTGTTGTGTAATGGCATCAGACGCTGATTAATAACGCGTGCCTCGGNAAAACTGCCCTTCTG
643	181	KCCJBXE01BUQMF	CTAGCCAAGTCAGGCGCGACTTTTGAACAGAGTAAGCCATCAAATCTCCCTAAACTTTACAGCAAACCGGCATGCTTAAGCGCCGCTCTGACCGTCTCACGACCACTGTCGGTGATTGGTTTCATTGGCAGGCGCAGCGTATCGGTCGCCACAAGACCCAGTTCCTTACATGCCCATTTCACCGGGATTGGATTGGGTTCGACAAATAGTTTGTTGTGTAATGGCATCAGACGCTGATTAATAACGCGTGCCTCGGCAAAACTGCCCTTCTG
1209	2105	KCCJBXE01C8GX3	CAACATTGATCAGGCGCTACTTTTGAACAGAGTAAGCCATCAAATCTCCCTAAACTTTACAGCAAACCGGCATGCTTAAGCGCCGCTCTGACCGTCTCACGACCACTGTCGGTGATTGGTGTCATTGGCAGGCGCAGCGTATCGGTCGCCACAAGACCCAGTTCCTTACATGCCCATTTCACCGGGATTGGATTGGGTTCGACAAATAGTTTGTTGTGTAATGGCATCAGACGCTGATTAATAACGCGTGCCTCGGCAAAACTGCCCTTCTG
322	2343	KCCJBXE01A2LRT	AACACTAGTACAGGCGCGACTTTTGAACAGAGTAAGCCATCAAATCTCCCTAAACTTTACAGCAAACCGGCATGCTTAAGCGCCGCTCTGACCGTCTCACGACCACTGTCGGTGATTGGTGTCATTGGCAGGCGCAGCGTATCGGTCGCCACAAGACCCAGTTCCTTACATGCCCATTTCACCGGGATTGGATTGGGTTCGACAAATAGTTTGTTGTGTAATGGCATCAGACGCTGATTAATAACGCGTGCCTCGGNAAAACTGCCCTTCTG
474	2827	KCCJBXE01BFYJH	CAATGGGAATCAGTCGCGACTTTTGAACAGAGTAAGCCATCAAATCTCCCTAAACTTTACAGCAAACCGGCATGCTTAAGCGCCGCTCTGACCGTCTCACGACCACTGTCGGTGATTGGTGTCATTGGCAGGCGCAGCGTATCGGTCGCCACAAGACCCAGTTCCTTACATGCCCATTTCACCGGGATTGGATTGGGTTCGACAAATAGTTTGTTGTGTAATGGCATCAGACGCTGATTAATAACGCGTGCCTGGCAAAACTGCCCTTCTG
778	2931	KCCJBXE01B6NET	CGGTGGCTGTCAGGTGCGACTTTTGAACAGAGTAAGCCATCAAATCTCCCTAAACTTTACAGCAAACCGGCATGCTTAAGCGCCGCTCTGACCGTCTCACGACCACTGTCGGTGATTGGTGTCATTGGCAGGCGCAGCGTATCGGTGCCACAAGACCCAGTTCCTTACATGCCCATTTCACCGGGATTGGATTGGGTTCGACAAATAGTTTGTTGTGTAATGGCATCAGACGCTGATTAATAACGCGTGCCTGCAAAATGCCCTTATG
210	3206	KCCJBXE01ASSGO	ACTTACAAGTCAGGCGCGACTTTTGAACAGAGTAAGCCATCAAATCTCCCTAAACTTTACAGCAAACCGGCATGCTTAAGCGCCGCTCTGACCGTCTCACGACCACTGTCGGTGATTGGTGTCATTGGCAGGCGCAGCGTATCGGTCGCCACAAGACCCAGTTCCTTACATGCCCATTTCACCGGGGATTGGATTGGGTTCGACAAATAGTTTGTTGTGTAATGGCATCAGACGCTGATTAATAACGCGTGCCTCGGNAAAACTGCCCTTCTG
319	3561	KCCJBXE01A2C8B	CGGGAGTGTTCAGGCGCGACTTTTGAACAGAGTAAGCCATCAAATCTCCCTAAACTTTACAGCAAACCGGCATGCTTAAGCGCCGCTCTGACCGTCTCACGACCACTGTCGGTGATTGGTGTCATTGGCAGGCGCAGCGTATCGGTCGCCACAAGACCCAGTTCCTTACATGCCCATTTCACCGGGGATTGGATTGGGTTCGACAAATAGTTTGTTGTGTAATGGCATCAGACGCTGATTAATAACGCGTGCCTCGGNAAAACTGCCCTTCTG
610	521	KCCJBXE01BRUK7	TGGTCCAACACAGGCGCGACTTTTGAACAGAGTAAGCCATCAAATCTCCCTAAACTTTACAGCAAACCGGCATGCTTAAGCGCCGCTCTGACCGTCTCACGACCACTGTCGGTGATTGGTGTCATTGGCAGGCGCAGCGTATCGGTCGCCACAAGACCCAGTTCCTTACATGCCCATTTCACCGGGATTGGATTGGGTTCGACAAATAGTTTGTTGTGTAATGGCATCAGACGCTTATAATAACGCGTGCCTCGGCAAATGCCCTTCTG
[truncated: 1,859 more rows]

## Sheet: KAPA
Target reads for measuring PCR-induced error with barcode-free NGS error validation
X	Y	ID	Sequence
[truncated: 4,037 more rows]

## Sheet: Q5
Target reads for measuring PCR-induced error with barcode-free NGS error validation
[truncated: 3,683 more rows]
