# Supplementary material for: Barcode-free next-generation sequencing error validation for ultra-rare variant detection
Source: Nat Commun. 2019 Feb 28;10:977. doi: 10.1038/s41467-019-08941-4 (PMC6395625; doi:10.1038/s41467-019-08941-4)
Supplement: Supplementary file 8 — Source Data [file 41467_2019_8941_MOESM8_ESM.xlsx]

## Sheet: Figure 1a
Figure 1a
	Data	Parameters
	454 raw data	Ideal	Variant frequencies were calculated from splitted files that were divided according to sample indexes.
		NGS result before validation	Each variant frequencies were calculated by counting the number of variants from BLAST results of raw data.
	Source_Data_sensitivity_re-sequencing_repeat4	NGS result after validation	Each variant frequencies were calculated by counting the number of real variants from this file.
	Source_Data_sensitivity_re-sequencing_repeat4
	Barcode	Pos	Ref	Var(454)	Var(re-sequencing)	VarFreq(ill)
	3_H10	75	G	A	A	1

## Sheet: Figure 2a
Figure 2a
	Data	Parameters
	454 raw data	Error-free case	The number of bases of error-free were counted from this file.
	Supplementary Data 1	NGS error case	The number of bases of NGS error were counted from this file.
	Source_Data_specificity_re-sequencing	Real variant case	The number of bases of real variant were counted from this file.
	Source_Data_specificity_re-sequencing
	C	G	94	12_A12
	A	G	33	16_F1
	C	T	71	16_F4
	A	G	62	16_H11
	C	T	61	16_H6
	A	+C	89	17_H6
	A	G	33	3_H9
	G	A	60	6_C3
	T	C	63	8_G11
	A	G	54	8_G2

## Sheet: Figure 2b
Figure 2b
	Data	Parameters
	Supplementary Data 1	Before validation	The number of bases of variant were counted from this file.
	Source_Data_specificity_re-sequencing	After validation	The number of bases of real variant were counted from this file.
	Source_Data_specificity_re-sequencing
	C	G	94	12_A12
	A	G	33	16_F1
	C	T	71	16_F4
	A	G	62	16_H11
	C	T	61	16_H6
	A	+C	89	17_H6
	A	G	33	3_H9
	G	A	60	6_C3
	T	C	63	8_G11
	A	G	54	8_G2

## Sheet: Figure 2c
Figure 2c
	Data	Parameters
	Source_Data_specificity_re-sequencing	Error type
	Source_Data_specificity_re-sequencing
	C	G	94	12_A12
	A	G	33	16_F1
	C	T	71	16_F4
	A	G	62	16_H11
	C	T	61	16_H6
	A	+C	89	17_H6
	A	G	33	3_H9
	G	A	60	6_C3
	T	C	63	8_G11
	A	G	54	8_G2

## Sheet: Figure 3a
Figure 3a
	Data	Parameters
	454 raw data	Before validation	Variant frequencies were calculated by counting the number of variants from BLAST results of raw data.
	Source_Data_sensitivity_re-sequencing_repeat3	After validation	Variant frequencies were calculated by counting the number of real variants from this file.
	Source_Data_sensitivity_re-sequencing_repeat3
	Barcode	Pos	Ref	Var(454)	Var(re-sequencing)	VarFreq(ill)
	1_D1	50	C	G	G	0.9123

## Sheet: Figure 3b
Figure 3b
	Data	Parameters
	Source_Data_sensitivity_re-sequencing_repeat1 Source_Data_sensitivity_re-sequencing_repeat2 Source_Data_sensitivity_re-sequencing_repeat3 Source_Data_sensitivity_re-sequencing_repeat4	Points	Variant frequencies were calculated from these files.
		R_square value
	Source_Data_sensitivity_re-sequencing_repeat1							Source_Data_sensitivity_re-sequencing_repeat2							Source_Data_sensitivity_re-sequencing_repeat3							Source_Data_sensitivity_re-sequencing_repeat4
	Barcode	Pos	Ref	Var(454)	Var(re-sequencing)	VarFreq(ill)		Barcode	Pos	Ref	Var(454)	Var(re-sequencing)	VarFreq(ill)		Barcode	Pos	Ref	Var(454)	Var(re-sequencing)	VarFreq(ill)		Barcode	Pos	Ref	Var(454)	Var(re-sequencing)	VarFreq(ill)
	1_A5	75	G	A	A	0.943		4_B4	75	G	A	A	0.9209		1_D1	50	C	G	G	0.9123		3_H10	75	G	A	A	1
	1_A7	75	G	A	A	0.9631		4_B7	75	G	A	A	0.9359
	1_B4	75	G	A	A	0.9629		4_B9	75	G	A	A	0.9054
	1_B5	75	G	A	A	0.9431		4_C2	75	G	T	T	0.9023
	1_B7	75	G	A	A	0.9606		4_C3	75	G	T	T	0.9119
	1_C3	75	G	A	A	0.9707		4_C4	75	G	A	A	0.9286
	1_C4	75	G	A	A	0.9347		4_C5	75	G	T	T	0.9256
	1_C5	75	G	A	A	0.9727		4_C6	75	G	A	A	0.9263
	1_C6	75	G	A	A	0.9483		4_C9	75	G	A	A	0.9037
	1_C7	75	G	A	A	0.962		4_C11	75	G	A	A	0.9421
	1_C9	75	G	T	T	0.9072		4_D3	75	G	A	A	0.9164
	1_C10	75	G	A	A	0.9396		4_D5	75	G	A	A	0.9664
	1_C11	75	G	T	T	0.968		4_D6	75	G	A	A	0.9329
	1_D3	75	G	A	A	0.955		4_D9	75	G	A	A	0.9201
	1_D5	75	G	A	A	0.9803		4_D11	75	G	A	A	0.9101
	1_D6	75	G	T	T	0.9302		4_D12	75	G	A	A	0.9564
	1_D7	75	G	A	A	0.9761		4_E2	75	G	A	A	0.9049
	1_D8	75	G	A	A	0.972		4_E3	75	G	A	A	0.9316
	1_E4	75	G	A	A	0.9111		4_E4	75	G	A	A	0.9355
	1_E5	75	G	A	A	0.9672		4_E7	75	G	A	A	0.9454
	1_E7	75	G	A	A	0.9728		4_E9	75	G	A	A	0.934
	1_E8	75	G	A	A	0.9		4_E10	75	G	A	A	0.9612
	1_E9	75	G	T	T	0.9738		4_E12	50	C	A	A	0.9044
	1_E10	50	C	T	T	0.9394		4_F3	50	C	T	T	0.9057
	1_E12	50	C	T	T	0.9469		4_F4	50	C	T	T	0.9247
	1_F4	50	C	T	T	0.967		4_F7	50	C	T	T	0.913
	1_F5	50	C	G	G	0.9636		4_G6	50	C	T	T	0.9412
	1_F8	50	C	T	T	0.9517		4_H5	31	C	A	A	0.926
	1_F11	50	C	T	T	0.9381		5_A1	31	C	A	A	0.9373
	1_G6	50	C	T	T	0.9562		5_A3	31	C	A	A	0.9157
	1_G7	50	C	A	A	0.9439		5_A5	31	C	A	A	0.908
	1_G12	50	C	T	T	0.9224		5_A6	31	C	A	A	0.9495
	1_H10	50	C	T	T	0.9456		5_A7	31	C	A	A	0.9261
	2_A2	31	C	A	A	0.9647		5_A8	31	C	A	A	0.9298
	2_A4	31	C	A	A	0.9773		5_A10	31	C	A	A	0.9516
	2_A5	31	C	A	A	0.9736		5_A11	31	C	A	A	0.9568
	2_A5	58	C	T	T	0.9633		5_A12	31	C	A	A	0.9646
	2_A6	31	C	A	A	0.9331		5_A12	58	C	T	T	0.9461
	2_A7	31	C	A	A	0.9499		5_B1	31	C	A	A	0.9231
	2_A8	31	C	A	A	0.9708		5_B5	31	C	A	A	0.9563
	2_A11	31	C	A	A	0.9199		5_B7	31	C	A	A	0.9526
	2_B5	31	C	A	A	0.9589		5_B12	31	C	A	A	0.9333
	2_B7	31	C	A	A	0.9905		5_C2	31	C	T	T	0.9132
	2_B8	31	C	A	A	0.9008		5_C4	31	C	A	A	0.9027
	2_B12	31	C	A	A	0.9113		5_C6	31	C	T	T	0.9083
	2_C2	31	C	A	A	0.9308		5_C9	31	C	T	T	0.9221
	2_C3	31	C	A	A	0.9426		5_C12	31	C	A	A	0.9697
	2_C4	31	C	A	A	0.9784		5_D2	31	C	A	A	0.9583
	2_C11	31	C	A	A	0.9365		5_D5	31	C	A	A	0.9594
	2_C11	58	C	T	T	0.903		5_D7	31	C	A	A	0.9368
	2_C12	31	C	A	A	0.982		5_D9	31	C	T	T	0.9371
	2_D2	31	C	A	A	1		5_D10	31	C	A	A	0.9247
	2_D3	31	C	A	A	0.9211		5_D12	31	C	A	A	0.9413
	2_D5	31	C	A	A	0.962		5_E4	31	C	T	T	0.9107
	2_D6	31	C	A	A	0.958		5_E6	31	C	A	A	0.9489
	2_D7	31	C	T	T	0.9293		5_E8	31	C	T	T	0.9044
	2_D9	31	C	T	T	0.9628		5_E11	31	C	T	T	0.9208
	2_D12	31	C	T	T	0.9155		5_E12	31	C	A	A	0.973
	2_E5	31	C	T	T	0.9151		5_F1	31	C	A	A	0.9091
	2_E6	31	C	A	A	0.9499		5_F3	31	C	A	A	0.9193
	2_E6	58	C	T	T	0.9102		5_F5	31	C	A	A	0.9693
	2_E7	31	C	A	A	0.9735		5_F7	31	C	A	A	0.9179
	2_E8	31	C	A	A	0.9461		5_F12	31	C	A	A	0.9852
	2_E12	31	C	A	A	0.9634		5_G1	31	C	A	A	0.9691
	2_F5	31	C	A	A	0.9531		5_G3	31	C	A	A	0.9647
	2_F7	31	C	A	A	0.963		5_G4	31	C	A	A	0.9846
	2_F10	31	C	A	A	0.9463		5_G5	31	C	A	A	0.9754
	2_F12	31	C	A	A	0.907		5_G6	31	C	A	A	0.9183
	2_G4	31	C	T	T	0.9037		5_G7	31	C	A	A	0.9625
	2_G5	31	C	A	A	0.9038		5_G8	31	C	A	A	0.962
	2_G6	31	C	T	T	0.9368		5_G9	58	C	T	T	0.9399
	2_G8	31	C	A	A	0.9623		5_H4	58	C	T	T	0.9433
	2_G8	58	C	T	T	0.9465		5_H6	58	C	T	T	0.9574
	2_G9	31	C	A	A	0.9638		5_H9	58	C	T	T	0.9502
	2_G12	68	A	G	G	0.9272		6_A2	58	C	T	T	0.9761
	2_H3	68	A	G	G	0.9053		6_A5	58	C	T	T	0.9553
	2_H4	68	A	G	G	0.9528		6_A10	58	C	T	T	0.9234
	2_H10	68	A	G	G	0.9058		6_A11	58	C	T	T	0.9745
	3_A1	68	A	G	G	0.963		6_A12	58	C	T	T	0.9887
	3_A2	68	A	G	G	0.9761		6_B1	58	C	T	T	0.9786
	3_A3	38	C	T	T	0.993		6_B2	58	C	A	A	0.9625
	3_A4	38	C	T	T	0.9881		6_B3	58	C	T	T	0.9407
	3_A5	38	C	T	T	0.9838		6_B4	58	C	A	A	0.9639
	3_A6	38	C	T	T	0.9837		6_B7	58	C	T	T	0.9827
	3_A8	38	C	A	A	1		6_B9	58	C	A	A	0.9839
								6_C3	58	C	A	A	0.9703
								6_C5	58	C	T	T	0.9467
								6_C6	58	C	A	A	0.9868
								6_C8	58	C	T	T	0.9758
								6_C9	38	C	T	T	0.9568
								6_C10	38	C	A	A	1

## Sheet: Figure 4a
Figure 4a
	Data	Parameters
	Supplementary Data 3	Before validation	The number of variants in each positions was calculated from this file.
	Source_Data_Phusion_re-sequencing	After validation	The number of real variants in each positions was calculated from this file.
	Source_Data_Phusion_re-sequencing
	123	C	T	95.17%(73+1438+)	10_B10
	52	G	A	95.79%(36+909+)	10_D12
	125	C	T	96.39%(38+1068+)	10_D4
	20	G	T	95.29%(75+1518+)	10_D5
	28	C	A	96.09%(18+541+)	10_E7
	191	G	T	96.33%(35+972+)	10_F12
	92	A	G	97.13%(18+609+)	10_F3
	93	C	A	96.52%(15+472+)	10_F7
	243	T	C	97.63%(20+825+)	10_G7
	57	C	T	95.62%(11+284+)	11_A8
	16	A	C	95.4%(12+249+)	11_C7
	92	A	G	95.42%(6+125+)	11_D1
	165	C	A	96.14%(11+349+)	11_E10
	80	G	T	95.03%(26+516+)	11_E6
	26	G	T	97.99%(3+195+)	11_G2
	226	G	T	96.51%(9+249+)	11_G7
	78	C	A	95.52%(3+64+)	12_B3
	236	G	T	95.02%(11+229+)	12_C7
	93	C	A	96.25%(6+154+)	12_D1
	246	G	A	95.69%(5+111+)	12_G2
	59	G	A	95.8%(13+319+)	12_H4
	129	G	A	95.49%(22+487+)	13_A11
	138	G	A	96.14%(8+224+)	13_D1
	51	A	G	97.26%(11+391+)	13_E10
	26	G	T	95.4%(22+498+)	13_G12
	191	G	T	98.2%(5+328+)	13_G7
	234	A	G	96.67%(12+348+)	13_H10
	8	G	T	98.21%(4+219+)	14_A1
	167	T	C	97.74%(9+389+)	14_B11
	100	C	A	97.74%(8+346+)	14_E10
	226	G	T	96.65%(11+346+)	14_G4
	245	G	T	98.86%(3+260+)	14_H12
	243	T	C	95.37%(40+824+)	15_C5
	126	A	G	96.31%(27+704+)	15_D10
	246	G	A	96.5%(20+551+)	15_D4
	235	C	A	97.55%(14+596+)	15_D6
	134	G	A	96.79%(15+452+)	15_G7
	233	A	G	95.72%(30+694+)	15_H4
	9	A	-C/-C	96.51%(8+221+)	17_A11
	134	G	A	97.14%(14+510+)	17_A12
	18	C	A	95.47%(13+274+)	17_B10
	208	G	A	95.21%(8+159+)	17_B7
	113	C	T	95.45%(4+84+)	17_D3
	137	C	A	98.43%(1+125+)	17_E9
	243	T	C	96.77%(3+90+)	17_F1
	226	G	T	95.68%(8+177+)	17_G10
	134	G	A	95.24%(10+220+)	17_H11
	164	C	A	95.17%(13+256+)	18_A1
	219	A	G	95.18%(26+513+)	18_C5
	111	G	T	95.82%(24+550+)	18_E8
	235	C	A	95.1%(10+194+)	18_F1
	96	C	T	95.99%(19+455+)	18_F4
	147	C	A	96.89%(17+529+)	19_D11
	61	C	A	95.08%(32+677+)	19_E6
	133	C	A	96.02%(16+410+)	19_E9
	243	T	C	95.97%(18+453+)	19_G10
	181	G	T	95.92%(23+587+)	19_G5
	16	A	G	98.08%(2+102+)	20_A10
	125	C	T	97.59%(2+81+)	20_B2
	139	C	A	96.97%(2+64+)	20_B7
	170	C	A	97.48%(2+116+)	20_C11
	191	G	C	96.72%(2+59+)	20_C3
	191	G	T	96.05%(2+73+)	20_C7
	133	C	T	100%(0+21+)	20_D4
	20	G	T	95.73%(5+112+)	20_E12
	92	A	G	97.3%(1+36+)	20_F1
	104	G	A	95.65%(3+66+)	20_F6
	86	C	A	99.03%(1+102+)	20_H12
	181	G	T	97.22%(2+70+)	20_H5
	100	C	A	97.33%(2+73+)	20_H7
	109	G	T	96.41%(18+484+)	21_B10
	252	T	G	95.32%(13+265+)	21_E11
	8	G	T	96.89%(10+312+)	21_F3
	214	G	A	96.09%(19+491+)	21_F5
	38	C	A	95.35%(6+123+)	21_F7
	10	C	#NAME?	96.72%(20+589+)	21_H4
	91	G	T	96.7%(18+615+)	21_H4
	140	C	A	95.5%(17+382+)	21_H7
	36	C	A	97.49%(10+388+)	22_B3
	99	T	-C/-C	95.2%(16+317+)	22_C7
	50	C	T	96.04%(11+267+)	22_E9
	83	C	A	96.12%(10+297+)	22_H3
	36	C	A	97.22%(7+280+)	23_D12
	20	G	T	95.28%(5+101+)	23_D3
	149	C	T	96.65%(8+231+)	23_D4
	181	G	T	96.43%(12+378+)	23_E10
	240	G	T	95.97%(10+238+)	23_F10
	93	C	A	95.87%(12+395+)	23_G12
	28	C	T	96.9%(6+219+)	23_H5
	31	C	T	97.1%(4+134+)	24_A11
	53	C	T	100%(0+94+)	24_F10
	191	G	T	96.59%(3+85+)	24_G10
	219	A	G	96.46%(4+109+)	24_G5
	101	G	T	96.51%(8+221+)	25_C3
	91	G	A	95.63%(9+197+)	25_C7
	108	G	T	95.06%(12+250+)	25_C8
	243	T	C	96.99%(10+355+)	25_D5
	159	C	T	99.09%(1+218+)	25_F10
	182	A	G	95.39%(13+269+)	25_G12
	8	G	T	96%(3+72+)	25_G2
	191	G	T	95.65%(5+132+)	25_G9
	223	G	A	95.16%(34+688+)	26_A6
	133	C	A	95.11%(33+642+)	26_B6
	117	G	T	95.12%(32+682+)	26_E6
	88	C	G	95.71%(24+558+)	26_H4
	191	G	T	95.58%(20+432+)	27_A10
	138	G	T	95.64%(13+307+)	27_D1
	16	A	C	95.13%(11+215+)	27_D3
	245	G	A	95.92%(7+188+)	27_D7
	104	G	T	95.45%(12+252+)	27_E1
	78	C	A	97.74%(9+390+)	27_E2
	215	C	T	95.4%(62+1286+)	28_B5
	126	A	G	95.1%(41+796+)	28_D10
	84	G	T	96.08%(41+1004+)	28_D12
	52	G	A	95.34%(34+716+)	28_H12
	240	G	T	96.15%(22+575+)	29_E1
	191	G	T	95.67%(32+730+)	29_F3
	214	G	A	96.33%(28+735+)	29_F3
	78	C	A	96.96%(18+605+)	29_G1
	140	C	T	95.01%(32+686+)	29_H7
	60	G	A	95.66%(29+662+)	31_B11
	154	C	A	95.68%(29+665+)	31_B11
	133	C	A	96.16%(15+401+)	31_B3
	163	C	T	95.26%(27+543+)	31_B8
	58	C	A	96.19%(26+707+)	31_C12
	124	G	A	95.48%(16+338+)	31_C7
	108	G	T	95.24%(28+580+)	31_D10
	191	G	T	95.91%(15+375+)	31_D8
	226	G	T	96.16%(15+376+)	31_D8
	218	C	T	96.07%(21+514+)	31_D9
	105	A	T	95.43%(19+397+)	31_E7
	66	T	C	95.36%(20+432+)	31_E8
	15	G	T	96.02%(13+338+)	31_F7
	216	A	T	96.29%(12+337+)	31_F7
	140	C	T	96.4%(34+910+)	31_G12
	126	A	G	96.13%(19+497+)	31_G7
	163	C	T	96.02%(16+386+)	31_G8
	193	C	T	95.09%(23+465+)	31_H12
	70	G	A	95.36%(42+864+)	32_A12
	191	G	T	95.51%(24+532+)	32_A4
	137	C	A	95.82%(48+1099+)	32_A5
	170	C	A	95.56%(50+1097+)	32_A5
	80	G	T	95.53%(44+941+)	32_A6
	104	G	T	95.73%(42+942+)	32_A6
	191	G	T	96.98%(20+642+)	32_A8
	38	C	A	95.84%(39+922+)	32_B4
	180	G	T	95.83%(39+920+)	32_B4
	163	C	T	95.29%(46+972+)	32_B6
	71	C	T	97.56%(29+1197+)	32_C12
	191	G	T	95.1%(21+408+)	32_D2
	191	G	T	95.69%(13+311+)	32_D3
	140	C	T	96.54%(16+447+)	32_D7
	50	C	A	97.49%(19+738+)	32_E11
	137	C	G	97.76%(16+741+)	32_E11
	68	A	G	97.12%(28+977+)	32_E6
	191	G	T	95.54%(34+750+)	32_E8
	242	C	T	95.74%(28+651+)	32_F10
	104	G	A	95.86%(36+856+)	32_G4
	134	G	A	95.29%(40+850+)	32_G4
	15	G	T	96.15%(20+500+)	32_G7
	138	G	T	95.38%(30+620+)	32_H10
	113	C	T	95.88%(21+489+)	32_H7
	159	C	A	97.05%(21+692+)	32_H9
	246	G	A	96.78%(23+692+)	32_H9
	129	G	A	95.45%(64+1446+)	33_A11
	59	G	T	96.1%(48+1208+)	33_A2
	191	G	T	95.31%(41+1200+)	33_A2
	113	C	T	95.68%(78+1728+)	33_A5
	78	C	A	96.65%(47+1356+)	33_B11
	121	G	T	96.7%(67+2052+)	33_B12
	191	G	T	97.41%(53+2068+)	33_B12
	138	G	A	95.8%(48+1096+)	33_B9
	191	G	T	95.49%(39+847+)	33_C3
	113	C	T	95.52%(59+1301+)	33_C8
	38	C	A	97.14%(43+1565+)	33_D12
	180	G	T	97.14%(44+1562+)	33_D12
	191	G	T	95.66%(18+463+)	33_D3
	129	G	T	96.79%(26+815+)	33_D7
	220	G	T	96.62%(32+944+)	33_E4
	191	G	T	96.35%(37+1004+)	33_E9
	28	C	T	96.45%(21+570+)	33_F1
	98	G	A	96.66%(38+1158+)	33_F3
	173	C	A	96.16%(41+1151+)	33_F3
	58	C	A	95.2%(27+634+)	33_G1
	237	C	A	95.63%(28+634+)	33_G1
	226	G	T	98.3%(13+753+)	33_G2
	98	G	A	96.83%(42+1314+)	33_G4
	191	G	T	95.7%(52+1201+)	33_G6
	38	C	A	96.52%(16+499+)	33_H8
	180	G	T	97.1%(15+502+)	33_H8
	15	G	T	97.39%(28+1083+)	33_H9
	104	G	A	95.34%(33+675+)	34_A4
	242	C	A	95.06%(33+673+)	34_A4
	52	G	T	95.08%(34+677+)	34_B7
	223	G	A	96.56%(42+1208+)	34_E10
	8	G	A	97.25%(40+1486+)	34_E6
	219	A	G	97.35%(41+1542+)	34_E6
	245	G	T	95.65%(32+726+)	34_E9
	18	C	T	96.49%(38+1071+)	34_F12
	145	G	T	96.4%(40+1071+)	34_F12
	164	C	A	96.1%(25+690+)	34_F3
	223	G	A	96.51%(24+691+)	34_F3
	238	G	A	96.8%(23+696+)	34_F3
	190	C	A	97.2%(24+869+)	34_G10
	218	C	A	97.2%(24+869+)	34_G10
	172	C	T	96.03%(45+1088+)	34_G4
	222	C	T	95.7%(49+1090+)	34_G4
	59	G	A	95.42%(27+584+)	34_G7
	19	A	G	95.12%(8+156+)	4_A4
	170	C	A	96.71%(10+294+)	4_C5
	36	C	A	96.59%(6+170+)	4_C7
	8	G	T	97.51%(6+235+)	4_E8
	203	G	A	95.18%(4+79+)	4_G11
	129	G	A	96.02%(10+241+)	4_G6
	75	G	A	95.37%(19+391+)	5_A3
	154	C	A	95.07%(26+501+)	5_B9
	8	G	T	96.75%(21+626+)	5_E10
	75	G	A	95.45%(32+672+)	5_G6
	90	C	T	96.6%(20+568+)	6_B8
	52	G	A	95.63%(21+482+)	6_F3
	96	C	T	95.42%(24+500+)	6_H7
	154	C	A	96.98%(10+321+)	7_B12
	140	C	A	95.45%(12+273+)	7_C10
	190	C	T	95.1%(14+272+)	7_D5
	181	G	T	96.91%(5+157+)	7_G10
	172	C	T	95.89%(9+210+)	7_G4
	252	T	G	95.05%(22+422+)	8_B6
	50	C	T	96.91%(17+534+)	8_C10
	133	C	A	95.54%(10+214+)	8_D1
	85	T	C	96.67%(4+116+)	8_D2
	220	G	T	95.32%(11+224+)	8_D9
	226	G	T	95.81%(7+160+)	8_G8
	158	A	G	95.87%(20+487+)	9_A6
	154	C	A	96.22%(11+280+)	9_B3
	184	T	#NAME?	95.86%(12+278+)	9_B3
	7	C	T	98.05%(11+553+)	9_C12
	119	C	T	95.19%(20+396+)	9_E5
	243	T	C	95.02%(11+210+)	9_F11
	209	T	C	96.24%(14+409+)	9_G6

## Sheet: Figure 4b
Figure 4b
	Data	Parameters
	Supplementary Data 3	Before validation	The number of variants (substitution/indel) was calculated from this file.
	Source_Data_Phusion_re-sequencing	After validation	The number of real variants (substitution/indel) was calculated from this file.
	Source_Data_Phusion_re-sequencing
	123	C	T	95.17%(73+1438+)	10_B10
	52	G	A	95.79%(36+909+)	10_D12
	125	C	T	96.39%(38+1068+)	10_D4
	20	G	T	95.29%(75+1518+)	10_D5
	28	C	A	96.09%(18+541+)	10_E7
	191	G	T	96.33%(35+972+)	10_F12
	92	A	G	97.13%(18+609+)	10_F3
	93	C	A	96.52%(15+472+)	10_F7
	243	T	C	97.63%(20+825+)	10_G7
	57	C	T	95.62%(11+284+)	11_A8
	16	A	C	95.4%(12+249+)	11_C7
	92	A	G	95.42%(6+125+)	11_D1
	165	C	A	96.14%(11+349+)	11_E10
	80	G	T	95.03%(26+516+)	11_E6
	26	G	T	97.99%(3+195+)	11_G2
	226	G	T	96.51%(9+249+)	11_G7
	78	C	A	95.52%(3+64+)	12_B3
	236	G	T	95.02%(11+229+)	12_C7
	93	C	A	96.25%(6+154+)	12_D1
	246	G	A	95.69%(5+111+)	12_G2
	59	G	A	95.8%(13+319+)	12_H4
	129	G	A	95.49%(22+487+)	13_A11
	138	G	A	96.14%(8+224+)	13_D1
	51	A	G	97.26%(11+391+)	13_E10
	26	G	T	95.4%(22+498+)	13_G12
	191	G	T	98.2%(5+328+)	13_G7
	234	A	G	96.67%(12+348+)	13_H10
	8	G	T	98.21%(4+219+)	14_A1
	167	T	C	97.74%(9+389+)	14_B11
	100	C	A	97.74%(8+346+)	14_E10
	226	G	T	96.65%(11+346+)	14_G4
	245	G	T	98.86%(3+260+)	14_H12
	243	T	C	95.37%(40+824+)	15_C5
	126	A	G	96.31%(27+704+)	15_D10
	246	G	A	96.5%(20+551+)	15_D4
	235	C	A	97.55%(14+596+)	15_D6
	134	G	A	96.79%(15+452+)	15_G7
	233	A	G	95.72%(30+694+)	15_H4
	9	A	-C/-C	96.51%(8+221+)	17_A11
	134	G	A	97.14%(14+510+)	17_A12
	18	C	A	95.47%(13+274+)	17_B10
	208	G	A	95.21%(8+159+)	17_B7
	113	C	T	95.45%(4+84+)	17_D3
	137	C	A	98.43%(1+125+)	17_E9
	243	T	C	96.77%(3+90+)	17_F1
	226	G	T	95.68%(8+177+)	17_G10
	134	G	A	95.24%(10+220+)	17_H11
	164	C	A	95.17%(13+256+)	18_A1
	219	A	G	95.18%(26+513+)	18_C5
	111	G	T	95.82%(24+550+)	18_E8
	235	C	A	95.1%(10+194+)	18_F1
	96	C	T	95.99%(19+455+)	18_F4
	147	C	A	96.89%(17+529+)	19_D11
	61	C	A	95.08%(32+677+)	19_E6
	133	C	A	96.02%(16+410+)	19_E9
	243	T	C	95.97%(18+453+)	19_G10
	181	G	T	95.92%(23+587+)	19_G5
	16	A	G	98.08%(2+102+)	20_A10
	125	C	T	97.59%(2+81+)	20_B2
	139	C	A	96.97%(2+64+)	20_B7
	170	C	A	97.48%(2+116+)	20_C11
	191	G	C	96.72%(2+59+)	20_C3
	191	G	T	96.05%(2+73+)	20_C7
	133	C	T	100%(0+21+)	20_D4
	20	G	T	95.73%(5+112+)	20_E12
	92	A	G	97.3%(1+36+)	20_F1
	104	G	A	95.65%(3+66+)	20_F6
	86	C	A	99.03%(1+102+)	20_H12
	181	G	T	97.22%(2+70+)	20_H5
	100	C	A	97.33%(2+73+)	20_H7
	109	G	T	96.41%(18+484+)	21_B10
	252	T	G	95.32%(13+265+)	21_E11
	8	G	T	96.89%(10+312+)	21_F3
	214	G	A	96.09%(19+491+)	21_F5
	38	C	A	95.35%(6+123+)	21_F7
	10	C	#NAME?	96.72%(20+589+)	21_H4
	91	G	T	96.7%(18+615+)	21_H4
	140	C	A	95.5%(17+382+)	21_H7
	36	C	A	97.49%(10+388+)	22_B3
	99	T	-C/-C	95.2%(16+317+)	22_C7
	50	C	T	96.04%(11+267+)	22_E9
	83	C	A	96.12%(10+297+)	22_H3
	36	C	A	97.22%(7+280+)	23_D12
	20	G	T	95.28%(5+101+)	23_D3
	149	C	T	96.65%(8+231+)	23_D4
	181	G	T	96.43%(12+378+)	23_E10
	240	G	T	95.97%(10+238+)	23_F10
	93	C	A	95.87%(12+395+)	23_G12
	28	C	T	96.9%(6+219+)	23_H5
	31	C	T	97.1%(4+134+)	24_A11
	53	C	T	100%(0+94+)	24_F10
	191	G	T	96.59%(3+85+)	24_G10
	219	A	G	96.46%(4+109+)	24_G5
	101	G	T	96.51%(8+221+)	25_C3
	91	G	A	95.63%(9+197+)	25_C7
	108	G	T	95.06%(12+250+)	25_C8
	243	T	C	96.99%(10+355+)	25_D5
	159	C	T	99.09%(1+218+)	25_F10
	182	A	G	95.39%(13+269+)	25_G12
	8	G	T	96%(3+72+)	25_G2
	191	G	T	95.65%(5+132+)	25_G9
	223	G	A	95.16%(34+688+)	26_A6
	133	C	A	95.11%(33+642+)	26_B6
	117	G	T	95.12%(32+682+)	26_E6
	88	C	G	95.71%(24+558+)	26_H4
	191	G	T	95.58%(20+432+)	27_A10
	138	G	T	95.64%(13+307+)	27_D1
	16	A	C	95.13%(11+215+)	27_D3
	245	G	A	95.92%(7+188+)	27_D7
	104	G	T	95.45%(12+252+)	27_E1
	78	C	A	97.74%(9+390+)	27_E2
	215	C	T	95.4%(62+1286+)	28_B5
	126	A	G	95.1%(41+796+)	28_D10
	84	G	T	96.08%(41+1004+)	28_D12
	52	G	A	95.34%(34+716+)	28_H12
	240	G	T	96.15%(22+575+)	29_E1
	191	G	T	95.67%(32+730+)	29_F3
	214	G	A	96.33%(28+735+)	29_F3
	78	C	A	96.96%(18+605+)	29_G1
	140	C	T	95.01%(32+686+)	29_H7
	60	G	A	95.66%(29+662+)	31_B11
	154	C	A	95.68%(29+665+)	31_B11
	133	C	A	96.16%(15+401+)	31_B3
	163	C	T	95.26%(27+543+)	31_B8
	58	C	A	96.19%(26+707+)	31_C12
	124	G	A	95.48%(16+338+)	31_C7
	108	G	T	95.24%(28+580+)	31_D10
	191	G	T	95.91%(15+375+)	31_D8
	226	G	T	96.16%(15+376+)	31_D8
	218	C	T	96.07%(21+514+)	31_D9
	105	A	T	95.43%(19+397+)	31_E7
	66	T	C	95.36%(20+432+)	31_E8
	15	G	T	96.02%(13+338+)	31_F7
	216	A	T	96.29%(12+337+)	31_F7
	140	C	T	96.4%(34+910+)	31_G12
	126	A	G	96.13%(19+497+)	31_G7
	163	C	T	96.02%(16+386+)	31_G8
	193	C	T	95.09%(23+465+)	31_H12
	70	G	A	95.36%(42+864+)	32_A12
	191	G	T	95.51%(24+532+)	32_A4
	137	C	A	95.82%(48+1099+)	32_A5
	170	C	A	95.56%(50+1097+)	32_A5
	80	G	T	95.53%(44+941+)	32_A6
	104	G	T	95.73%(42+942+)	32_A6
	191	G	T	96.98%(20+642+)	32_A8
	38	C	A	95.84%(39+922+)	32_B4
	180	G	T	95.83%(39+920+)	32_B4
	163	C	T	95.29%(46+972+)	32_B6
	71	C	T	97.56%(29+1197+)	32_C12
	191	G	T	95.1%(21+408+)	32_D2
	191	G	T	95.69%(13+311+)	32_D3
	140	C	T	96.54%(16+447+)	32_D7
	50	C	A	97.49%(19+738+)	32_E11
	137	C	G	97.76%(16+741+)	32_E11
	68	A	G	97.12%(28+977+)	32_E6
	191	G	T	95.54%(34+750+)	32_E8
	242	C	T	95.74%(28+651+)	32_F10
	104	G	A	95.86%(36+856+)	32_G4
	134	G	A	95.29%(40+850+)	32_G4
	15	G	T	96.15%(20+500+)	32_G7
	138	G	T	95.38%(30+620+)	32_H10
	113	C	T	95.88%(21+489+)	32_H7
	159	C	A	97.05%(21+692+)	32_H9
	246	G	A	96.78%(23+692+)	32_H9
	129	G	A	95.45%(64+1446+)	33_A11
	59	G	T	96.1%(48+1208+)	33_A2
	191	G	T	95.31%(41+1200+)	33_A2
	113	C	T	95.68%(78+1728+)	33_A5
	78	C	A	96.65%(47+1356+)	33_B11
	121	G	T	96.7%(67+2052+)	33_B12
	191	G	T	97.41%(53+2068+)	33_B12
	138	G	A	95.8%(48+1096+)	33_B9
	191	G	T	95.49%(39+847+)	33_C3
	113	C	T	95.52%(59+1301+)	33_C8
	38	C	A	97.14%(43+1565+)	33_D12
	180	G	T	97.14%(44+1562+)	33_D12
	191	G	T	95.66%(18+463+)	33_D3
	129	G	T	96.79%(26+815+)	33_D7
	220	G	T	96.62%(32+944+)	33_E4
	191	G	T	96.35%(37+1004+)	33_E9
	28	C	T	96.45%(21+570+)	33_F1
	98	G	A	96.66%(38+1158+)	33_F3
	173	C	A	96.16%(41+1151+)	33_F3
	58	C	A	95.2%(27+634+)	33_G1
	237	C	A	95.63%(28+634+)	33_G1
	226	G	T	98.3%(13+753+)	33_G2
	98	G	A	96.83%(42+1314+)	33_G4
	191	G	T	95.7%(52+1201+)	33_G6
	38	C	A	96.52%(16+499+)	33_H8
	180	G	T	97.1%(15+502+)	33_H8
	15	G	T	97.39%(28+1083+)	33_H9
	104	G	A	95.34%(33+675+)	34_A4
	242	C	A	95.06%(33+673+)	34_A4
	52	G	T	95.08%(34+677+)	34_B7
	223	G	A	96.56%(42+1208+)	34_E10
	8	G	A	97.25%(40+1486+)	34_E6
	219	A	G	97.35%(41+1542+)	34_E6
	245	G	T	95.65%(32+726+)	34_E9
	18	C	T	96.49%(38+1071+)	34_F12
	145	G	T	96.4%(40+1071+)	34_F12
	164	C	A	96.1%(25+690+)	34_F3
	223	G	A	96.51%(24+691+)	34_F3
	238	G	A	96.8%(23+696+)	34_F3
	190	C	A	97.2%(24+869+)	34_G10
	218	C	A	97.2%(24+869+)	34_G10
	172	C	T	96.03%(45+1088+)	34_G4
	222	C	T	95.7%(49+1090+)	34_G4
	59	G	A	95.42%(27+584+)	34_G7
	19	A	G	95.12%(8+156+)	4_A4
	170	C	A	96.71%(10+294+)	4_C5
	36	C	A	96.59%(6+170+)	4_C7
	8	G	T	97.51%(6+235+)	4_E8
	203	G	A	95.18%(4+79+)	4_G11
	129	G	A	96.02%(10+241+)	4_G6
	75	G	A	95.37%(19+391+)	5_A3
	154	C	A	95.07%(26+501+)	5_B9
	8	G	T	96.75%(21+626+)	5_E10
	75	G	A	95.45%(32+672+)	5_G6
	90	C	T	96.6%(20+568+)	6_B8
	52	G	A	95.63%(21+482+)	6_F3
	96	C	T	95.42%(24+500+)	6_H7
	154	C	A	96.98%(10+321+)	7_B12
	140	C	A	95.45%(12+273+)	7_C10
	190	C	T	95.1%(14+272+)	7_D5
	181	G	T	96.91%(5+157+)	7_G10
	172	C	T	95.89%(9+210+)	7_G4
	252	T	G	95.05%(22+422+)	8_B6
	50	C	T	96.91%(17+534+)	8_C10
	133	C	A	95.54%(10+214+)	8_D1
	85	T	C	96.67%(4+116+)	8_D2
	220	G	T	95.32%(11+224+)	8_D9
	226	G	T	95.81%(7+160+)	8_G8
	158	A	G	95.87%(20+487+)	9_A6
	154	C	A	96.22%(11+280+)	9_B3
	184	T	#NAME?	95.86%(12+278+)	9_B3
	7	C	T	98.05%(11+553+)	9_C12
	119	C	T	95.19%(20+396+)	9_E5
	243	T	C	95.02%(11+210+)	9_F11
	209	T	C	96.24%(14+409+)	9_G6

## Sheet: Table 1
Table 1
	Data	Parameters
	454 raw data	Total sequenced bases	The number of bases was calculated from this file.
	Source_Data_Phusion_re-sequencing	Identified mutations	The number of real variants was calculated from this file.
	Supplementary_Figure5	doubling (for error rate)	The doubling number was calculated from this data.
	Source_Data_Phusion_re-sequencing
	123	C	T	95.17%(73+1438+)	10_B10
	52	G	A	95.79%(36+909+)	10_D12
	125	C	T	96.39%(38+1068+)	10_D4
	20	G	T	95.29%(75+1518+)	10_D5
	28	C	A	96.09%(18+541+)	10_E7
	191	G	T	96.33%(35+972+)	10_F12
	92	A	G	97.13%(18+609+)	10_F3
	93	C	A	96.52%(15+472+)	10_F7
	243	T	C	97.63%(20+825+)	10_G7
	57	C	T	95.62%(11+284+)	11_A8
	16	A	C	95.4%(12+249+)	11_C7
	92	A	G	95.42%(6+125+)	11_D1
	165	C	A	96.14%(11+349+)	11_E10
	80	G	T	95.03%(26+516+)	11_E6
	26	G	T	97.99%(3+195+)	11_G2
	226	G	T	96.51%(9+249+)	11_G7
	78	C	A	95.52%(3+64+)	12_B3
	236	G	T	95.02%(11+229+)	12_C7
	93	C	A	96.25%(6+154+)	12_D1
	246	G	A	95.69%(5+111+)	12_G2
	59	G	A	95.8%(13+319+)	12_H4
	129	G	A	95.49%(22+487+)	13_A11
	138	G	A	96.14%(8+224+)	13_D1
	51	A	G	97.26%(11+391+)	13_E10
	26	G	T	95.4%(22+498+)	13_G12
	191	G	T	98.2%(5+328+)	13_G7
	234	A	G	96.67%(12+348+)	13_H10
	8	G	T	98.21%(4+219+)	14_A1
	167	T	C	97.74%(9+389+)	14_B11
	100	C	A	97.74%(8+346+)	14_E10
	226	G	T	96.65%(11+346+)	14_G4
	245	G	T	98.86%(3+260+)	14_H12
	243	T	C	95.37%(40+824+)	15_C5
	126	A	G	96.31%(27+704+)	15_D10
	246	G	A	96.5%(20+551+)	15_D4
	235	C	A	97.55%(14+596+)	15_D6
	134	G	A	96.79%(15+452+)	15_G7
	233	A	G	95.72%(30+694+)	15_H4
	9	A	-C/-C	96.51%(8+221+)	17_A11
	134	G	A	97.14%(14+510+)	17_A12
	18	C	A	95.47%(13+274+)	17_B10
	208	G	A	95.21%(8+159+)	17_B7
	113	C	T	95.45%(4+84+)	17_D3
	137	C	A	98.43%(1+125+)	17_E9
	243	T	C	96.77%(3+90+)	17_F1
	226	G	T	95.68%(8+177+)	17_G10
	134	G	A	95.24%(10+220+)	17_H11
	164	C	A	95.17%(13+256+)	18_A1
	219	A	G	95.18%(26+513+)	18_C5
	111	G	T	95.82%(24+550+)	18_E8
	235	C	A	95.1%(10+194+)	18_F1
	96	C	T	95.99%(19+455+)	18_F4
	147	C	A	96.89%(17+529+)	19_D11
	61	C	A	95.08%(32+677+)	19_E6
	133	C	A	96.02%(16+410+)	19_E9
	243	T	C	95.97%(18+453+)	19_G10
	181	G	T	95.92%(23+587+)	19_G5
	16	A	G	98.08%(2+102+)	20_A10
	125	C	T	97.59%(2+81+)	20_B2
	139	C	A	96.97%(2+64+)	20_B7
	170	C	A	97.48%(2+116+)	20_C11
	191	G	C	96.72%(2+59+)	20_C3
	191	G	T	96.05%(2+73+)	20_C7
	133	C	T	100%(0+21+)	20_D4
	20	G	T	95.73%(5+112+)	20_E12
	92	A	G	97.3%(1+36+)	20_F1
	104	G	A	95.65%(3+66+)	20_F6
	86	C	A	99.03%(1+102+)	20_H12
	181	G	T	97.22%(2+70+)	20_H5
	100	C	A	97.33%(2+73+)	20_H7
	109	G	T	96.41%(18+484+)	21_B10
	252	T	G	95.32%(13+265+)	21_E11
	8	G	T	96.89%(10+312+)	21_F3
	214	G	A	96.09%(19+491+)	21_F5
	38	C	A	95.35%(6+123+)	21_F7
	10	C	#NAME?	96.72%(20+589+)	21_H4
	91	G	T	96.7%(18+615+)	21_H4
	140	C	A	95.5%(17+382+)	21_H7
	36	C	A	97.49%(10+388+)	22_B3
	99	T	-C/-C	95.2%(16+317+)	22_C7
	50	C	T	96.04%(11+267+)	22_E9
	83	C	A	96.12%(10+297+)	22_H3
	36	C	A	97.22%(7+280+)	23_D12
	20	G	T	95.28%(5+101+)	23_D3
	149	C	T	96.65%(8+231+)	23_D4
	181	G	T	96.43%(12+378+)	23_E10
	240	G	T	95.97%(10+238+)	23_F10
	93	C	A	95.87%(12+395+)	23_G12
	28	C	T	96.9%(6+219+)	23_H5
	31	C	T	97.1%(4+134+)	24_A11
	53	C	T	100%(0+94+)	24_F10
	191	G	T	96.59%(3+85+)	24_G10
	219	A	G	96.46%(4+109+)	24_G5
	101	G	T	96.51%(8+221+)	25_C3
	91	G	A	95.63%(9+197+)	25_C7
	108	G	T	95.06%(12+250+)	25_C8
	243	T	C	96.99%(10+355+)	25_D5
	159	C	T	99.09%(1+218+)	25_F10
	182	A	G	95.39%(13+269+)	25_G12
	8	G	T	96%(3+72+)	25_G2
	191	G	T	95.65%(5+132+)	25_G9
	223	G	A	95.16%(34+688+)	26_A6
	133	C	A	95.11%(33+642+)	26_B6
	117	G	T	95.12%(32+682+)	26_E6
	88	C	G	95.71%(24+558+)	26_H4
	191	G	T	95.58%(20+432+)	27_A10
	138	G	T	95.64%(13+307+)	27_D1
	16	A	C	95.13%(11+215+)	27_D3
	245	G	A	95.92%(7+188+)	27_D7
	104	G	T	95.45%(12+252+)	27_E1
	78	C	A	97.74%(9+390+)	27_E2
	215	C	T	95.4%(62+1286+)	28_B5
	126	A	G	95.1%(41+796+)	28_D10
	84	G	T	96.08%(41+1004+)	28_D12
	52	G	A	95.34%(34+716+)	28_H12
	240	G	T	96.15%(22+575+)	29_E1
	191	G	T	95.67%(32+730+)	29_F3
	214	G	A	96.33%(28+735+)	29_F3
	78	C	A	96.96%(18+605+)	29_G1
	140	C	T	95.01%(32+686+)	29_H7
	60	G	A	95.66%(29+662+)	31_B11
	154	C	A	95.68%(29+665+)	31_B11
	133	C	A	96.16%(15+401+)	31_B3
	163	C	T	95.26%(27+543+)	31_B8
	58	C	A	96.19%(26+707+)	31_C12
	124	G	A	95.48%(16+338+)	31_C7
	108	G	T	95.24%(28+580+)	31_D10
	191	G	T	95.91%(15+375+)	31_D8
	226	G	T	96.16%(15+376+)	31_D8
	218	C	T	96.07%(21+514+)	31_D9
	105	A	T	95.43%(19+397+)	31_E7
	66	T	C	95.36%(20+432+)	31_E8
	15	G	T	96.02%(13+338+)	31_F7
	216	A	T	96.29%(12+337+)	31_F7
	140	C	T	96.4%(34+910+)	31_G12
	126	A	G	96.13%(19+497+)	31_G7
	163	C	T	96.02%(16+386+)	31_G8
	193	C	T	95.09%(23+465+)	31_H12
	70	G	A	95.36%(42+864+)	32_A12
	191	G	T	95.51%(24+532+)	32_A4
	137	C	A	95.82%(48+1099+)	32_A5
	170	C	A	95.56%(50+1097+)	32_A5
	80	G	T	95.53%(44+941+)	32_A6
	104	G	T	95.73%(42+942+)	32_A6
	191	G	T	96.98%(20+642+)	32_A8
	38	C	A	95.84%(39+922+)	32_B4
	180	G	T	95.83%(39+920+)	32_B4
	163	C	T	95.29%(46+972+)	32_B6
	71	C	T	97.56%(29+1197+)	32_C12
	191	G	T	95.1%(21+408+)	32_D2
	191	G	T	95.69%(13+311+)	32_D3
	140	C	T	96.54%(16+447+)	32_D7
	50	C	A	97.49%(19+738+)	32_E11
	137	C	G	97.76%(16+741+)	32_E11
	68	A	G	97.12%(28+977+)	32_E6
	191	G	T	95.54%(34+750+)	32_E8
	242	C	T	95.74%(28+651+)	32_F10
	104	G	A	95.86%(36+856+)	32_G4
	134	G	A	95.29%(40+850+)	32_G4
	15	G	T	96.15%(20+500+)	32_G7
	138	G	T	95.38%(30+620+)	32_H10
	113	C	T	95.88%(21+489+)	32_H7
	159	C	A	97.05%(21+692+)	32_H9
	246	G	A	96.78%(23+692+)	32_H9
	129	G	A	95.45%(64+1446+)	33_A11
	59	G	T	96.1%(48+1208+)	33_A2
	191	G	T	95.31%(41+1200+)	33_A2
	113	C	T	95.68%(78+1728+)	33_A5
	78	C	A	96.65%(47+1356+)	33_B11
	121	G	T	96.7%(67+2052+)	33_B12
	191	G	T	97.41%(53+2068+)	33_B12
	138	G	A	95.8%(48+1096+)	33_B9
	191	G	T	95.49%(39+847+)	33_C3
	113	C	T	95.52%(59+1301+)	33_C8
	38	C	A	97.14%(43+1565+)	33_D12
	180	G	T	97.14%(44+1562+)	33_D12
	191	G	T	95.66%(18+463+)	33_D3
	129	G	T	96.79%(26+815+)	33_D7
	220	G	T	96.62%(32+944+)	33_E4
	191	G	T	96.35%(37+1004+)	33_E9
	28	C	T	96.45%(21+570+)	33_F1
	98	G	A	96.66%(38+1158+)	33_F3
	173	C	A	96.16%(41+1151+)	33_F3
	58	C	A	95.2%(27+634+)	33_G1
	237	C	A	95.63%(28+634+)	33_G1
	226	G	T	98.3%(13+753+)	33_G2
	98	G	A	96.83%(42+1314+)	33_G4
	191	G	T	95.7%(52+1201+)	33_G6
	38	C	A	96.52%(16+499+)	33_H8
	180	G	T	97.1%(15+502+)	33_H8
	15	G	T	97.39%(28+1083+)	33_H9
	104	G	A	95.34%(33+675+)	34_A4
	242	C	A	95.06%(33+673+)	34_A4
	52	G	T	95.08%(34+677+)	34_B7
	223	G	A	96.56%(42+1208+)	34_E10
	8	G	A	97.25%(40+1486+)	34_E6
	219	A	G	97.35%(41+1542+)	34_E6
	245	G	T	95.65%(32+726+)	34_E9
	18	C	T	96.49%(38+1071+)	34_F12
	145	G	T	96.4%(40+1071+)	34_F12
	164	C	A	96.1%(25+690+)	34_F3
	223	G	A	96.51%(24+691+)	34_F3
	238	G	A	96.8%(23+696+)	34_F3
	190	C	A	97.2%(24+869+)	34_G10
	218	C	A	97.2%(24+869+)	34_G10
	172	C	T	96.03%(45+1088+)	34_G4
	222	C	T	95.7%(49+1090+)	34_G4
	59	G	A	95.42%(27+584+)	34_G7
	19	A	G	95.12%(8+156+)	4_A4
	170	C	A	96.71%(10+294+)	4_C5
	36	C	A	96.59%(6+170+)	4_C7
	8	G	T	97.51%(6+235+)	4_E8
	203	G	A	95.18%(4+79+)	4_G11
	129	G	A	96.02%(10+241+)	4_G6
	75	G	A	95.37%(19+391+)	5_A3
	154	C	A	95.07%(26+501+)	5_B9
	8	G	T	96.75%(21+626+)	5_E10
	75	G	A	95.45%(32+672+)	5_G6
	90	C	T	96.6%(20+568+)	6_B8
	52	G	A	95.63%(21+482+)	6_F3
	96	C	T	95.42%(24+500+)	6_H7
	154	C	A	96.98%(10+321+)	7_B12
	140	C	A	95.45%(12+273+)	7_C10
	190	C	T	95.1%(14+272+)	7_D5
	181	G	T	96.91%(5+157+)	7_G10
	172	C	T	95.89%(9+210+)	7_G4
	252	T	G	95.05%(22+422+)	8_B6
	50	C	T	96.91%(17+534+)	8_C10
	133	C	A	95.54%(10+214+)	8_D1
	85	T	C	96.67%(4+116+)	8_D2
	220	G	T	95.32%(11+224+)	8_D9
	226	G	T	95.81%(7+160+)	8_G8
	158	A	G	95.87%(20+487+)	9_A6
	154	C	A	96.22%(11+280+)	9_B3
	184	T	#NAME?	95.86%(12+278+)	9_B3
	7	C	T	98.05%(11+553+)	9_C12
	119	C	T	95.19%(20+396+)	9_E5
	243	T	C	95.02%(11+210+)	9_F11
	209	T	C	96.24%(14+409+)	9_G6

## Sheet: Figure 5a
Figure 5a
	Data	Parameters
	454 raw data	Total bases	The number of total bases was calculated by applying quality filter options.
	Supplementary Data 3	Before validation (>Q10, >Q20, >Q30)	The number of variant bases before validation was calculated by matching sample IDs with raw data of quality filtered.
	Source_Data_Phusion_re-sequencing_Q10 Source_Data_Phusion_re-sequencing_Q20 Source_Data_Phusion_re-sequencing_Q30	After validation (>Q10, >Q20, >Q30)	The number of variant bases after validation was calculated from these files.
	Source_Data_Phusion_re-sequencing_Q10					Source_Data_Phusion_re-sequencing_Q20						Source_Data_Phusion_re-sequencing_Q30
	134	G	T	28_c6		123	C	T	95.17%(73+1438+)	10_B10		123	C	T	95.17%(73+1438+)	10_B10
	113	C	T	23_h12		52	G	A	95.79%(36+909+)	10_D12		52	G	A	95.79%(36+909+)	10_D12
	122	G	T	23_h12		125	C	T	96.39%(38+1068+)	10_D4		20	G	T	95.29%(75+1518+)	10_D5
	162	G	T	23_h12		20	G	T	95.29%(75+1518+)	10_D5		28	C	A	96.09%(18+541+)	10_E7
	133	C	A	27_d8		28	C	A	96.09%(18+541+)	10_E7		57	C	T	95.62%(11+284+)	11_A8
	117	G	T	24_e5		191	G	T	96.33%(35+972+)	10_F12		165	C	A	96.14%(11+349+)	11_E10
	117	G	T	24_f5		92	A	G	97.13%(18+609+)	10_F3		226	G	T	96.51%(9+249+)	11_G7
	137	C	A	29_d11		93	C	A	96.52%(15+472+)	10_F7		78	C	A	95.52%(3+64+)	12_B3
	117	G	T	24_e10		243	T	C	97.63%(20+825+)	10_G7		93	C	A	96.25%(6+154+)	12_D1
	138	G	A	31_h12		57	C	T	95.62%(11+284+)	11_A8		59	G	A	95.8%(13+319+)	12_H4
	137	C	A	31_f11		16	A	C	95.4%(12+249+)	11_C7		138	G	A	96.14%(8+224+)	13_D1
	129	G	A	27_a9		92	A	G	95.42%(6+125+)	11_D1		191	G	T	98.2%(5+328+)	13_G7
	180	G	A	27_a9		165	C	A	96.14%(11+349+)	11_E10		234	A	G	96.67%(12+348+)	13_H10
	102	G	T	21_d12		26	G	T	97.99%(3+195+)	11_G2		8	G	T	98.21%(4+219+)	14_A1
	78	C	A	13_a1		226	G	T	96.51%(9+249+)	11_G7		167	T	C	97.74%(9+389+)	14_B11
	74	C	A	11_a12		78	C	A	95.52%(3+64+)	12_B3		100	C	A	97.74%(8+346+)	14_E10
	113	C	A	11_a12		236	G	T	95.02%(11+229+)	12_C7		245	G	T	98.86%(3+260+)	14_H12
	133	C	A	11_a12		93	C	A	96.25%(6+154+)	12_D1		126	A	G	96.31%(27+704+)	15_D10
	133	C	A	27_e6		246	G	A	95.69%(5+111+)	12_G2		235	C	A	97.55%(14+596+)	15_D6
	133	C	A	27_h8		59	G	A	95.8%(13+319+)	12_H4		233	A	G	95.72%(30+694+)	15_H4
	123	C	T	25_f11		129	G	A	95.49%(22+487+)	13_A11		134	G	A	97.14%(14+510+)	17_A12
	15	G	T	25_c11		138	G	A	96.14%(8+224+)	13_D1		18	C	A	95.47%(13+274+)	17_B10
	121	G	T	25_c11		51	A	G	97.26%(11+391+)	13_E10		208	G	A	95.21%(8+159+)	17_B7
	180	G	T	25_c11		26	G	T	95.4%(22+498+)	13_G12		243	T	C	96.77%(3+90+)	17_F1
	226	G	T	25_c11		191	G	T	98.2%(5+328+)	13_G7		226	G	T	95.68%(8+177+)	17_G10
	134	G	T	28_e7		234	A	G	96.67%(12+348+)	13_H10		134	G	A	95.24%(10+220+)	17_H11
	124	G	A	25_h6		8	G	T	98.21%(4+219+)	14_A1		164	C	A	95.17%(13+256+)	18_A1
	20	G	T	23_a11		167	T	C	97.74%(9+389+)	14_B11		219	A	G	95.18%(26+513+)	18_C5
	108	G	T	23_a11		100	C	A	97.74%(8+346+)	14_E10		235	C	A	95.1%(10+194+)	18_F1
	117	G	T	23_a11		226	G	T	96.65%(11+346+)	14_G4		61	C	A	95.08%(32+677+)	19_E6
	245	G	T	23_a11		245	G	T	98.86%(3+260+)	14_H12		133	C	A	96.02%(16+410+)	19_E9
	134	G	T	28_e2		243	T	C	95.37%(40+824+)	15_C5		181	G	T	95.92%(23+587+)	19_G5
	134	G	T	28_e10		126	A	G	96.31%(27+704+)	15_D10		170	C	A	97.48%(2+116+)	20_C11
	128	C	T	26_f1		246	G	A	96.5%(20+551+)	15_D4		191	G	C	96.72%(2+59+)	20_C3
	191	G	T	26_f1		235	C	A	97.55%(14+596+)	15_D6		20	G	T	95.73%(5+112+)	20_E12
	117	G	T	24_e6		134	G	A	96.79%(15+452+)	15_G7		181	G	T	97.22%(2+70+)	20_H5
	174	G	T	24_e6		233	A	G	95.72%(30+694+)	15_H4		100	C	A	97.33%(2+73+)	20_H7
	191	G	T	24_e6		9	A	-C/-C	96.51%(8+221+)	17_A11		252	T	G	95.32%(13+265+)	21_E11
	125	C	T	26_b9		134	G	A	97.14%(14+510+)	17_A12		8	G	T	96.89%(10+312+)	21_F3
	128	C	T	26_f12		18	C	A	95.47%(13+274+)	17_B10		214	G	A	96.09%(19+491+)	21_F5
	240	G	A	44_a6		208	G	A	95.21%(8+159+)	17_B7		36	C	A	97.49%(10+388+)	22_B3
	180	G	T	36_g11		113	C	T	95.45%(4+84+)	17_D3		99	T	-C/-C	95.2%(16+317+)	22_C7
	191	G	T	36_g11		137	C	A	98.43%(1+125+)	17_E9		83	C	A	96.12%(10+297+)	22_H3
	180	G	T	36_g12		243	T	C	96.77%(3+90+)	17_F1		219	A	G	96.46%(4+109+)	24_G5
	119	C	G	25_a3		226	G	T	95.68%(8+177+)	17_G10		101	G	T	96.51%(8+221+)	25_C3
	117	G	A	24_e4		134	G	A	95.24%(10+220+)	17_H11		91	G	A	95.63%(9+197+)	25_C7
	124	G	A	23_h6		164	C	A	95.17%(13+256+)	18_A1		108	G	T	95.06%(12+250+)	25_C8
	117	G	T	24_c11		219	A	G	95.18%(26+513+)	18_C5		223	G	A	95.16%(34+688+)	26_A6
	104	G	A	22_d12		111	G	T	95.82%(24+550+)	18_E8		88	C	G	95.71%(24+558+)	26_H4
	170	C	A	22_d12		235	C	A	95.1%(10+194+)	18_F1		191	G	T	95.58%(20+432+)	27_A10
	241	C	T	44_a9		96	C	T	95.99%(19+455+)	18_F4		16	A	C	95.13%(11+215+)	27_D3
	242	C	A	44_a9		147	C	A	96.89%(17+529+)	19_D11		240	G	T	96.15%(22+575+)	29_E1
	118	G	A	24_h7		61	C	A	95.08%(32+677+)	19_E6		78	C	A	96.96%(18+605+)	29_G1
	173	C	A	24_h7		133	C	A	96.02%(16+410+)	19_E9		163	C	T	95.26%(27+543+)	31_B8
	240	G	T	44_a8		243	T	C	95.97%(18+453+)	19_G10		58	C	A	96.19%(26+707+)	31_C12
	111	G	A	23_d5		181	G	T	95.92%(23+587+)	19_G5		191	G	T	95.91%(15+375+)	31_D8
	240	G	A	44_a10		105	A	T	95.5%(31+700+)	1_C7		226	G	T	96.16%(15+376+)	31_D8
	180	G	T	36_g8		240	G	T	95.59%(52+1128+)	1_D10		105	A	T	95.43%(19+397+)	31_E7
	111	G	T	23_c11		234	A	G	96.17%(29+729+)	1_H9		70	G	A	95.36%(42+864+)	32_A12
	172	C	T	25_c9		16	A	G	98.08%(2+102+)	20_A10		137	C	A	95.82%(48+1099+)	32_A5
	80	G	T	13_d12		125	C	T	97.59%(2+81+)	20_B2		170	C	A	95.56%(50+1097+)	32_A5
	174	G	C	13_d12		139	C	A	96.97%(2+64+)	20_B7		38	C	A	95.84%(39+922+)	32_B4
	134	G	T	28_d2		170	C	A	97.48%(2+116+)	20_C11		180	G	T	95.83%(39+920+)	32_B4
	121	G	T	25_c12		191	G	C	96.72%(2+59+)	20_C3		191	G	T	95.1%(21+408+)	32_D2
	133	C	A	27_g6		191	G	T	96.05%(2+73+)	20_C7		68	A	G	97.12%(28+977+)	32_E6
	74	C	A	11_d12		133	C	T	100%(0+21+)	20_D4		242	C	T	95.74%(28+651+)	32_F10
	137	C	A	11_d12		20	G	T	95.73%(5+112+)	20_E12		104	G	A	95.86%(36+856+)	32_G4
	113	C	A	24_b3		92	A	G	97.3%(1+36+)	20_F1		134	G	A	95.29%(40+850+)	32_G4
	83	C	T	14_e7		104	G	A	95.65%(3+66+)	20_F6		129	G	A	95.45%(64+1446+)	33_A11
	240	G	A	44_a5		86	C	A	99.03%(1+102+)	20_H12		59	G	T	96.1%(48+1208+)	33_A2
	161	T	G	27_e5		181	G	T	97.22%(2+70+)	20_H5		191	G	T	95.31%(41+1200+)	33_A2
	119	C	T	25_a10		100	C	A	97.33%(2+73+)	20_H7		121	G	T	96.7%(67+2052+)	33_B12
	108	G	T	23_b11		109	G	T	96.41%(18+484+)	21_B10		191	G	T	97.41%(53+2068+)	33_B12
	181	G	T	23_b11		252	T	G	95.32%(13+265+)	21_E11		191	G	T	95.49%(39+847+)	33_C3
	118	G	A	24_h5		8	G	T	96.89%(10+312+)	21_F3		38	C	A	97.14%(43+1565+)	33_D12
	134	G	A	28_f1		214	G	A	96.09%(19+491+)	21_F5		180	G	T	97.14%(44+1562+)	33_D12
	180	G	A	36_h6		38	C	A	95.35%(6+123+)	21_F7		191	G	T	95.66%(18+463+)	33_D3
	111	G	A	23_d1		10	C	-T/-T	96.72%(20+589+)	21_H4		98	G	A	96.83%(42+1314+)	33_G4
	137	C	T	28_e9		91	G	T	96.7%(18+615+)	21_H4		245	G	T	95.65%(32+726+)	34_E9
	111	G	A	23_c7		140	C	A	95.5%(17+382+)	21_H7		190	C	A	97.2%(24+869+)	34_G10
	226	G	A	23_c7		36	C	A	97.49%(10+388+)	22_B3		218	C	A	97.2%(24+869+)	34_G10
	100	C	A	20_a12		99	T	-C/-C	95.2%(16+317+)	22_C7		170	C	A	96.07%(9+220+)	3_F1
	240	G	A	44_a7		50	C	T	96.04%(11+267+)	22_E9		174	G	A	97.14%(13+476+)	3_F2
	111	G	A	23_c6		83	C	A	96.12%(10+297+)	22_H3		226	G	T	96.79%(19+604+)	3_G6
	128	C	T	26_f7		36	C	A	97.22%(7+280+)	23_D12		8	G	T	97.51%(6+235+)	4_E8
	10	C	-T/-T	23_e7		20	G	T	95.28%(5+101+)	23_D3		203	G	A	95.18%(4+79+)	4_G11
	113	C	A	23_e7		149	C	T	96.65%(8+231+)	23_D4		129	G	A	96.02%(10+241+)	4_G6
	137	C	A	29_d7		181	G	T	96.43%(12+378+)	23_E10		8	G	T	96.75%(21+626+)	5_E10
	111	G	A	23_d2		240	G	T	95.97%(10+238+)	23_F10		75	G	A	95.45%(32+672+)	5_G6
	244	C	A	23_d2		93	C	A	95.87%(12+395+)	23_G12		52	G	A	95.63%(21+482+)	6_F3
	134	G	T	28_e4		28	C	T	96.9%(6+219+)	23_H5		154	C	A	96.98%(10+321+)	7_B12
	185	G	T	28_e4		31	C	T	97.1%(4+134+)	24_A11		140	C	A	95.45%(12+273+)	7_C10
	215	C	A	28_e4		53	C	T	100%(0+94+)	24_F10		190	C	T	95.1%(14+272+)	7_D5
	128	C	T	26_f9		191	G	T	96.59%(3+85+)	24_G10		181	G	T	96.91%(5+157+)	7_G10
	149	C	A	23_e8		219	A	G	96.46%(4+109+)	24_G5		252	T	G	95.05%(22+422+)	8_B6
	125	C	T	26_c5		101	G	T	96.51%(8+221+)	25_C3		133	C	A	95.54%(10+214+)	8_D1
	137	C	A	31_c12		91	G	A	95.63%(9+197+)	25_C7		154	C	A	96.22%(11+280+)	9_B3
	134	G	A	28_e5		108	G	T	95.06%(12+250+)	25_C8		184	T	-G/-G	95.86%(12+278+)	9_B3
	133	C	A	13_a12		159	C	T	99.09%(1+218+)	25_F10		209	T	C	96.24%(14+409+)	9_G6
	117	G	T	24_c5		182	A	G	95.39%(13+269+)	25_G12
	129	G	A	27_a3		8	G	T	96%(3+72+)	25_G2
	190	C	T	27_a3		191	G	T	95.65%(5+132+)	25_G9
	242	C	A	27_a3		223	G	A	95.16%(34+688+)	26_A6
	137	C	A	23_h7		133	C	A	95.11%(33+642+)	26_B6
	134	G	T	28_e3		117	G	T	95.12%(32+682+)	26_E6
	137	C	A	29_e5		88	C	G	95.71%(24+558+)	26_H4
	137	C	A	29_h7		191	G	T	95.58%(20+432+)	27_A10
	84	G	A	15_a11		138	G	T	95.64%(13+307+)	27_D1
	165	C	T	34_c7		16	A	C	95.13%(11+215+)	27_D3
	134	G	A	28_c7		245	G	A	95.92%(7+188+)	27_D7
	226	G	A	28_c7		104	G	T	95.45%(12+252+)	27_E1
	119	C	T	25_a12		78	C	A	97.74%(9+390+)	27_E2
	113	C	A	23_e10		247	C	-A/-A	95.35%(10+205+)	27_E3
	88	C	A	16_a12		215	C	T	95.4%(62+1286+)	28_B5
	94	C	T	18_d12		84	G	T	96.08%(41+1004+)	28_D12
	191	G	T	18_d12		52	G	A	95.34%(34+716+)	28_H12
						240	G	T	96.15%(22+575+)	29_E1
						191	G	T	95.67%(32+730+)	29_F3
						214	G	A	96.33%(28+735+)	29_F3
						78	C	A	96.96%(18+605+)	29_G1
						140	C	T	95.01%(32+686+)	29_H7
						60	G	A	95.66%(29+662+)	31_B11
						154	C	A	95.68%(29+665+)	31_B11
						133	C	A	96.16%(15+401+)	31_B3
						163	C	T	95.26%(27+543+)	31_B8
						58	C	A	96.19%(26+707+)	31_C12
						124	G	A	95.48%(16+338+)	31_C7
						108	G	T	95.24%(28+580+)	31_D10
						191	G	T	95.91%(15+375+)	31_D8
						226	G	T	96.16%(15+376+)	31_D8
						218	C	T	96.07%(21+514+)	31_D9
						105	A	T	95.43%(19+397+)	31_E7
						66	T	C	95.36%(20+432+)	31_E8
						15	G	T	96.02%(13+338+)	31_F7
						216	A	T	96.29%(12+337+)	31_F7
						140	C	T	96.4%(34+910+)	31_G12
						126	A	G	96.13%(19+497+)	31_G7
						163	C	T	96.02%(16+386+)	31_G8
						193	C	T	95.09%(23+465+)	31_H12
						70	G	A	95.36%(42+864+)	32_A12
						191	G	T	95.51%(24+532+)	32_A4
						137	C	A	95.82%(48+1099+)	32_A5
						170	C	A	95.56%(50+1097+)	32_A5
						80	G	T	95.53%(44+941+)	32_A6
						104	G	T	95.73%(42+942+)	32_A6
						191	G	T	96.98%(20+642+)	32_A8
						38	C	A	95.84%(39+922+)	32_B4
						180	G	T	95.83%(39+920+)	32_B4
						163	C	T	95.29%(46+972+)	32_B6
						71	C	T	97.56%(29+1197+)	32_C12
						191	G	T	95.1%(21+408+)	32_D2
						191	G	T	95.69%(13+311+)	32_D3
						140	C	T	96.54%(16+447+)	32_D7
						50	C	A	97.49%(19+738+)	32_E11
						137	C	G	97.76%(16+741+)	32_E11
						68	A	G	97.12%(28+977+)	32_E6
						191	G	T	95.54%(34+750+)	32_E8
						242	C	T	95.74%(28+651+)	32_F10
						104	G	A	95.86%(36+856+)	32_G4
						134	G	A	95.29%(40+850+)	32_G4
						15	G	T	96.15%(20+500+)	32_G7
						138	G	T	95.38%(30+620+)	32_H10
						113	C	T	95.88%(21+489+)	32_H7
						159	C	A	97.05%(21+692+)	32_H9
						246	G	A	96.78%(23+692+)	32_H9
						129	G	A	95.45%(64+1446+)	33_A11
						59	G	T	96.1%(48+1208+)	33_A2
						191	G	T	95.31%(41+1200+)	33_A2
						113	C	T	95.68%(78+1728+)	33_A5
						78	C	A	96.65%(47+1356+)	33_B11
						121	G	T	96.7%(67+2052+)	33_B12
						191	G	T	97.41%(53+2068+)	33_B12
						138	G	A	95.8%(48+1096+)	33_B9
						191	G	T	95.49%(39+847+)	33_C3
						113	C	T	95.52%(59+1301+)	33_C8
						38	C	A	97.14%(43+1565+)	33_D12
						180	G	T	97.14%(44+1562+)	33_D12
						191	G	T	95.66%(18+463+)	33_D3
						129	G	T	96.79%(26+815+)	33_D7
						220	G	T	96.62%(32+944+)	33_E4
						191	G	T	96.35%(37+1004+)	33_E9
						28	C	T	96.45%(21+570+)	33_F1
						98	G	A	96.66%(38+1158+)	33_F3
						173	C	A	96.16%(41+1151+)	33_F3
						58	C	A	95.2%(27+634+)	33_G1
						237	C	A	95.63%(28+634+)	33_G1
						226	G	T	98.3%(13+753+)	33_G2
						98	G	A	96.83%(42+1314+)	33_G4
						191	G	T	95.7%(52+1201+)	33_G6
						38	C	A	96.52%(16+499+)	33_H8
						180	G	T	97.1%(15+502+)	33_H8
						15	G	T	97.39%(28+1083+)	33_H9
						104	G	A	95.34%(33+675+)	34_A4
						242	C	A	95.06%(33+673+)	34_A4
						52	G	T	95.08%(34+677+)	34_B7
						223	G	A	96.56%(42+1208+)	34_E10
						8	G	A	97.25%(40+1486+)	34_E6
						219	A	G	97.35%(41+1542+)	34_E6
						245	G	T	95.65%(32+726+)	34_E9
						18	C	T	96.49%(38+1071+)	34_F12
						145	G	T	96.4%(40+1071+)	34_F12
						164	C	A	96.1%(25+690+)	34_F3
						223	G	A	96.51%(24+691+)	34_F3
						238	G	A	96.8%(23+696+)	34_F3
						190	C	A	97.2%(24+869+)	34_G10
						218	C	A	97.2%(24+869+)	34_G10
						172	C	T	96.03%(45+1088+)	34_G4
						222	C	T	95.7%(49+1090+)	34_G4
						59	G	A	95.42%(27+584+)	34_G7
						109	G	T	96.04%(12+291+)	3_D8
						170	C	A	96.07%(9+220+)	3_F1
						174	G	A	97.14%(13+476+)	3_F2
						6	G	A	95.25%(15+301+)	3_F3
						191	G	T	95.52%(21+448+)	3_F5
						226	G	T	96.79%(19+604+)	3_G6
						19	A	G	95.12%(8+156+)	4_A4
						170	C	A	96.71%(10+294+)	4_C5
						36	C	A	96.59%(6+170+)	4_C7
						8	G	T	97.51%(6+235+)	4_E8
						203	G	A	95.18%(4+79+)	4_G11
						129	G	A	96.02%(10+241+)	4_G6
						75	G	A	95.37%(19+391+)	5_A3
						154	C	A	95.07%(26+501+)	5_B9
						8	G	T	96.75%(21+626+)	5_E10
						75	G	A	95.45%(32+672+)	5_G6
						90	C	T	96.6%(20+568+)	6_B8
						52	G	A	95.63%(21+482+)	6_F3
						96	C	T	95.42%(24+500+)	6_H7
						154	C	A	96.98%(10+321+)	7_B12
						140	C	A	95.45%(12+273+)	7_C10
						190	C	T	95.1%(14+272+)	7_D5
						181	G	T	96.91%(5+157+)	7_G10
						172	C	T	95.89%(9+210+)	7_G4
						252	T	G	95.05%(22+422+)	8_B6
						50	C	T	96.91%(17+534+)	8_C10
						133	C	A	95.54%(10+214+)	8_D1
						85	T	C	96.67%(4+116+)	8_D2
						220	G	T	95.32%(11+224+)	8_D9
						226	G	T	95.81%(7+160+)	8_G8
						158	A	G	95.87%(20+487+)	9_A6
						154	C	A	96.22%(11+280+)	9_B3
						184	T	-G/-G	95.86%(12+278+)	9_B3
						7	C	T	98.05%(11+553+)	9_C12
						119	C	T	95.19%(20+396+)	9_E5
						243	T	C	95.02%(11+210+)	9_F11
						209	T	C	96.24%(14+409+)	9_G6

[truncated: 11 more sheets: Figure 5b, Supplementary Figure 2a, Supplementary Figure 3b, Supplementary Figure 3c, Supplementary Figure 4, Supplementary Figure 5a, Supplementary Figure 5b, Supplementary Figure 5c, Supplementary Figure 5d, Supplementary Figure 6, Supplementary Figure 7]
